# Supplementary material for: In vivo metallophilic self-assembly of a light-activated anticancer drug
Source: Nat Chem. 2023 May 11;15(7):980–7. doi: 10.1038/s41557-023-01199-w (PMC10322715; doi:10.1038/s41557-023-01199-w)
Supplement: Supplementary file 3 — CIF file for the X-ray structure of PdL. [file 41557_2023_1199_MOESM3_ESM.cif]

 
data_PdL
 
_audit_creation_method            'SHELXL-2018/3'
_shelx_SHELXL_version_number      '2018/3'
_chemical_name_systematic         ?
_chemical_name_common             ?
_chemical_melting_point           ?
_chemical_formula_moiety          
 'C22 H15 N3 Pd'
_chemical_formula_sum
 'C22 H15 N3 Pd' 
_chemical_formula_weight          427.77

loop_
 _atom_type_symbol
 _atom_type_description
 _atom_type_scat_dispersion_real
 _atom_type_scat_dispersion_imag
 _atom_type_scat_source
 'C'  'C'   0.0033   0.0016
 'International Tables Vol C Tables 4.2.6.8 and 6.1.1.4'
 'H'  'H'   0.0000   0.0000
 'International Tables Vol C Tables 4.2.6.8 and 6.1.1.4'
 'N'  'N'   0.0061   0.0033
 'International Tables Vol C Tables 4.2.6.8 and 6.1.1.4'
 'Pd'  'Pd'  -0.9988   1.0072
 'International Tables Vol C Tables 4.2.6.8 and 6.1.1.4'
 
_space_group_crystal_system       monoclinic
_space_group_IT_number            14
_space_group_name_H-M_alt         'P 21/n'
_space_group_name_Hall            '-P 2yn'
 
_shelx_space_group_comment
;
The symmetry employed for this shelxl refinement is uniquely defined
by the following loop, which should always be used as a source of
symmetry information in preference to the above space-group names.
They are only intended as comments.
;
 
loop_
 _space_group_symop_operation_xyz
 'x, y, z'
 '-x+1/2, y+1/2, -z+1/2'
 '-x, -y, -z'
 'x-1/2, -y-1/2, z-1/2'
 
_cell_length_a                    12.2301(5)
_cell_length_b                    10.3563(4)
_cell_length_c                    12.8772(4)
_cell_angle_alpha                 90
_cell_angle_beta                  100.128(4)
_cell_angle_gamma                 90
_cell_volume                      1605.59(11)
_cell_formula_units_Z             4
_cell_measurement_temperature     110(2)
_cell_measurement_reflns_used     4690
_cell_measurement_theta_min       2.5470
_cell_measurement_theta_max       27.6640
 
_exptl_crystal_description        'small block'
_exptl_crystal_colour             yellow
_exptl_crystal_density_meas       ?
_exptl_crystal_density_method     ?
_exptl_crystal_density_diffrn     1.770          
_exptl_crystal_F_000              856
_exptl_transmission_factor_min    ?
_exptl_transmission_factor_max    ?
_exptl_crystal_size_max           0.09
_exptl_crystal_size_mid           0.08
_exptl_crystal_size_min           0.03
_exptl_absorpt_coefficient_mu     1.166
_shelx_estimated_absorpt_T_min    ?
_shelx_estimated_absorpt_T_max    ?
_exptl_absorpt_correction_type    gaussian
_exptl_absorpt_correction_T_min   0.880
_exptl_absorpt_correction_T_max   1.000
_exptl_absorpt_process_details    
;
CrysAlisPro 1.171.39.29c (Rigaku Oxford Diffraction, 2017)
Numerical absorption correction based on gaussian integration over
			a multifaceted crystal model
Empirical absorption correction using spherical harmonics,
 implemented in SCALE3 ABSPACK scaling algorithm.
;
_oxdiff_exptl_absorpt_empirical_full_min           0.794
_oxdiff_exptl_absorpt_empirical_full_max           1.439
_oxdiff_exptl_absorpt_empirical_details
;
Empirical correction (ABSPACK) includes:
- Absorption correction using spherical harmonics
- Frame scaling
;
_exptl_absorpt_special_details    ?
_diffrn_ambient_temperature       110(2)
_diffrn_radiation_wavelength      0.71073
_diffrn_radiation_type            MoK\a
_diffrn_radiation_source          'SuperNova (Mo) X-ray Source' 
_diffrn_radiation_monochromator   'mirror' 
_diffrn_measurement_device_type   'SuperNova, Dual, Cu at zero, Atlas' 
_diffrn_measurement_method        '\w scans'
_diffrn_standards_number          '.'
_diffrn_standards_interval_time   '.'
_diffrn_standards_decay_%         '.'
_diffrn_reflns_number             12313
_diffrn_reflns_av_unetI/netI      0.0563
_diffrn_reflns_av_R_equivalents   0.0475
_diffrn_reflns_limit_h_min        -15
_diffrn_reflns_limit_h_max        15
_diffrn_reflns_limit_k_min        -13
_diffrn_reflns_limit_k_max        13
_diffrn_reflns_limit_l_min        -16
_diffrn_reflns_limit_l_max        16
_diffrn_reflns_theta_min          2.118
_diffrn_reflns_theta_max          27.499
_diffrn_reflns_theta_full         25.242
_diffrn_measured_fraction_theta_max   1.000
_diffrn_measured_fraction_theta_full  1.000
_diffrn_reflns_Laue_measured_fraction_max    1.000
_diffrn_reflns_Laue_measured_fraction_full   1.000
_diffrn_reflns_point_group_measured_fraction_max   1.000
_diffrn_reflns_point_group_measured_fraction_full  1.000
_reflns_number_total              3695
_reflns_number_gt                 2920
_reflns_threshold_expression      'I > 2\s(I)'
_reflns_Friedel_coverage          0.000
_reflns_Friedel_fraction_max      .
_reflns_Friedel_fraction_full     .
 
_reflns_special_details
;
 Reflections were merged by SHELXL according to the crystal
 class for the calculation of statistics and refinement.
 
 _reflns_Friedel_fraction is defined as the number of unique
 Friedel pairs measured divided by the number that would be
 possible theoretically, ignoring centric projections and
 systematic absences.
;
 
_computing_data_collection        'CrysAlisPro 1.171.39.29c (Rigaku OD, 2017)'
_computing_cell_refinement        'CrysAlisPro 1.171.39.29c (Rigaku OD, 2017)'
_computing_data_reduction         'CrysAlisPro 1.171.39.29c (Rigaku OD, 2017)'
_computing_structure_solution     'SHELXS-2018/3 (Sheldrick, 2018)'
_computing_structure_refinement   'SHELXL-2018/3 (Sheldrick, 2018)'
_computing_molecular_graphics     'SHELXTL v6.10 (Sheldrick, 2008)'
_computing_publication_material   'SHELXTL v6.10 (Sheldrick, 2008)'
_refine_special_details           ?
_refine_ls_structure_factor_coef  Fsqd
_refine_ls_matrix_type            full
_refine_ls_weighting_scheme       calc
_refine_ls_weighting_details
'w=1/[\s^2^(Fo^2^)+(0.0247P)^2^+1.0703P] where P=(Fo^2^+2Fc^2^)/3'
_atom_sites_solution_primary      direct
_atom_sites_solution_secondary    difmap
_atom_sites_solution_hydrogens    geom
_refine_ls_hydrogen_treatment     constr
_refine_ls_extinction_method      none
_refine_ls_extinction_coef        .
_refine_ls_number_reflns          3695
_refine_ls_number_parameters      235
_refine_ls_number_restraints      0
_refine_ls_R_factor_all           0.0505
_refine_ls_R_factor_gt            0.0334
_refine_ls_wR_factor_ref          0.0719
_refine_ls_wR_factor_gt           0.0645
_refine_ls_goodness_of_fit_ref    1.032
_refine_ls_restrained_S_all       1.032
_refine_ls_shift/su_max           0.001
_refine_ls_shift/su_mean          0.000
 
loop_
 _atom_site_label
 _atom_site_type_symbol
 _atom_site_fract_x
 _atom_site_fract_y
 _atom_site_fract_z
 _atom_site_U_iso_or_equiv
 _atom_site_adp_type
 _atom_site_occupancy
 _atom_site_site_symmetry_order  
 _atom_site_calc_flag
 _atom_site_refinement_flags_posn
 _atom_site_refinement_flags_adp
 _atom_site_refinement_flags_occupancy
 _atom_site_disorder_assembly
 _atom_site_disorder_group
Pd1 Pd 0.55828(2) 0.59936(2) 0.10617(2) 0.01146(8) Uani 1 1 d . . . . .
C1 C 0.5575(3) 0.7594(3) -0.1033(3) 0.0213(8) Uani 1 1 d . . . . .
H1 H 0.614609 0.702632 -0.116242 0.026 Uiso 1 1 calc R U . . .
C2 C 0.5261(3) 0.8569(4) -0.1744(3) 0.0252(8) Uani 1 1 d . . . . .
H2 H 0.562485 0.869130 -0.233027 0.030 Uiso 1 1 calc R U . . .
C3 C 0.4406(3) 0.9366(3) -0.1584(3) 0.0235(8) Uani 1 1 d . . . . .
H3 H 0.416161 1.004665 -0.206407 0.028 Uiso 1 1 calc R U . . .
C4 C 0.3906(3) 0.9159(3) -0.0711(3) 0.0200(7) Uani 1 1 d . . . . .
H4 H 0.330652 0.969077 -0.059355 0.024 Uiso 1 1 calc R U . . .
C5 C 0.4283(3) 0.8178(3) -0.0012(2) 0.0148(7) Uani 1 1 d . . . . .
C6 C 0.3851(3) 0.7904(3) 0.0966(2) 0.0154(7) Uani 1 1 d . . . . .
C7 C 0.2977(3) 0.8607(3) 0.1241(3) 0.0214(8) Uani 1 1 d . . . . .
H7 H 0.264192 0.928463 0.079916 0.026 Uiso 1 1 calc R U . . .
C8 C 0.2599(3) 0.8308(3) 0.2171(3) 0.0236(8) Uani 1 1 d . . . . .
H8 H 0.200145 0.878150 0.236664 0.028 Uiso 1 1 calc R U . . .
C9 C 0.3092(3) 0.7328(3) 0.2806(3) 0.0213(8) Uani 1 1 d . . . . .
H9 H 0.282839 0.712540 0.343813 0.026 Uiso 1 1 calc R U . . .
C10 C 0.3976(3) 0.6625(3) 0.2534(2) 0.0147(7) Uani 1 1 d . . . . .
C11 C 0.4375(2) 0.6889(3) 0.1598(2) 0.0126(6) Uani 1 1 d . . . . .
C12 C 0.5295(3) 0.4823(3) 0.3154(2) 0.0145(7) Uani 1 1 d . . . . .
C13 C 0.5550(3) 0.3905(3) 0.3953(2) 0.0206(7) Uani 1 1 d . . . . .
H13 H 0.512003 0.386385 0.449886 0.025 Uiso 1 1 calc R U . . .
C14 C 0.6422(3) 0.3056(3) 0.3959(3) 0.0245(8) Uani 1 1 d . . . . .
H14 H 0.659372 0.244408 0.451340 0.029 Uiso 1 1 calc R U . . .
C15 C 0.7049(3) 0.3090(3) 0.3159(3) 0.0219(8) Uani 1 1 d . . . . .
H15 H 0.765989 0.252099 0.316692 0.026 Uiso 1 1 calc R U . . .
C16 C 0.6761(3) 0.3982(3) 0.2344(2) 0.0159(7) Uani 1 1 d . . . . .
C17 C 0.5881(3) 0.4861(3) 0.2311(2) 0.0133(7) Uani 1 1 d . . . . .
C18 C 0.7378(3) 0.4041(3) 0.1456(2) 0.0166(7) Uani 1 1 d . . . . .
C19 C 0.8316(3) 0.3301(3) 0.1388(3) 0.0192(7) Uani 1 1 d . . . . .
H19 H 0.858237 0.269117 0.192385 0.023 Uiso 1 1 calc R U . . .
C20 C 0.8854(3) 0.3456(3) 0.0546(3) 0.0255(8) Uani 1 1 d . . . . .
H20 H 0.950713 0.297473 0.050689 0.031 Uiso 1 1 calc R U . . .
C21 C 0.8439(3) 0.4315(3) -0.0240(3) 0.0232(8) Uani 1 1 d . . . . .
H21 H 0.879503 0.443507 -0.083197 0.028 Uiso 1 1 calc R U . . .
C22 C 0.7490(3) 0.4998(3) -0.0145(3) 0.0193(7) Uani 1 1 d . . . . .
H22 H 0.718894 0.556919 -0.069977 0.023 Uiso 1 1 calc R U . . .
N1 N 0.5129(2) 0.7388(3) -0.01689(19) 0.0150(6) Uani 1 1 d . . . . .
N2 N 0.4422(2) 0.5662(3) 0.3230(2) 0.0176(6) Uani 1 1 d . . . . .
H2A H 0.411244 0.556801 0.379242 0.021 Uiso 1 1 calc R U . . .
N3 N 0.6969(2) 0.4900(2) 0.0688(2) 0.0148(6) Uani 1 1 d . . . . .
 
loop_
 _atom_site_aniso_label
 _atom_site_aniso_U_11
 _atom_site_aniso_U_22
 _atom_site_aniso_U_33
 _atom_site_aniso_U_23
 _atom_site_aniso_U_13
 _atom_site_aniso_U_12
Pd1 0.01113(13) 0.01074(13) 0.01268(12) 0.00072(10) 0.00258(9) -0.00050(10)
C1 0.0182(18) 0.0239(19) 0.0237(17) 0.0029(15) 0.0092(15) 0.0015(15)
C2 0.021(2) 0.035(2) 0.0216(18) 0.0073(16) 0.0074(16) -0.0080(16)
C3 0.026(2) 0.0231(19) 0.0194(17) 0.0097(15) -0.0012(15) -0.0023(16)
C4 0.0182(18) 0.0197(19) 0.0206(16) 0.0006(15) -0.0002(14) 0.0039(15)
C5 0.0156(17) 0.0126(16) 0.0149(15) -0.0011(13) -0.0003(13) -0.0025(13)
C6 0.0159(17) 0.0153(17) 0.0150(15) -0.0013(14) 0.0022(13) -0.0009(14)
C7 0.022(2) 0.0187(18) 0.0222(17) 0.0010(15) 0.0011(15) 0.0098(15)
C8 0.0204(19) 0.029(2) 0.0222(17) -0.0031(16) 0.0055(15) 0.0079(16)
C9 0.0187(18) 0.029(2) 0.0180(16) 0.0001(15) 0.0076(14) 0.0000(15)
C10 0.0137(17) 0.0139(16) 0.0155(15) 0.0007(13) -0.0001(13) -0.0032(13)
C11 0.0102(16) 0.0123(16) 0.0148(15) -0.0036(13) 0.0009(13) -0.0035(13)
C12 0.0173(17) 0.0135(16) 0.0119(14) -0.0011(13) 0.0002(13) -0.0003(13)
C13 0.029(2) 0.0192(18) 0.0147(15) 0.0022(14) 0.0072(15) -0.0002(16)
C14 0.033(2) 0.0192(19) 0.0199(17) 0.0055(15) -0.0001(16) 0.0042(16)
C15 0.0219(19) 0.0203(18) 0.0212(17) 0.0005(15) -0.0027(15) 0.0042(15)
C16 0.0172(17) 0.0155(16) 0.0139(15) -0.0001(14) -0.0004(13) 0.0013(14)
C17 0.0145(17) 0.0109(16) 0.0138(15) 0.0001(13) 0.0003(13) -0.0010(13)
C18 0.0160(17) 0.0131(16) 0.0198(16) -0.0073(14) 0.0006(14) -0.0036(14)
C19 0.0186(18) 0.0153(18) 0.0223(17) -0.0048(14) 0.0000(15) 0.0046(14)
C20 0.0189(19) 0.025(2) 0.032(2) -0.0123(17) 0.0035(16) 0.0056(16)
C21 0.0201(19) 0.026(2) 0.0261(18) -0.0086(16) 0.0101(16) -0.0007(15)
C22 0.0248(19) 0.0145(16) 0.0201(17) -0.0011(14) 0.0080(15) -0.0016(15)
N1 0.0124(14) 0.0162(14) 0.0166(13) -0.0001(11) 0.0030(11) -0.0038(11)
N2 0.0196(15) 0.0207(15) 0.0145(13) 0.0030(12) 0.0087(12) 0.0004(12)
N3 0.0134(14) 0.0139(14) 0.0166(13) -0.0023(11) 0.0016(11) -0.0024(11)
 
_geom_special_details
;
 All esds (except the esd in the dihedral angle between two l.s. planes)
 are estimated using the full covariance matrix.  The cell esds are taken
 into account individually in the estimation of esds in distances, angles
 and torsion angles; correlations between esds in cell parameters are only
 used when they are defined by crystal symmetry.  An approximate (isotropic)
 treatment of cell esds is used for estimating esds involving l.s. planes.
;
 
loop_
 _geom_bond_atom_site_label_1
 _geom_bond_atom_site_label_2
 _geom_bond_distance
 _geom_bond_site_symmetry_2
 _geom_bond_publ_flag
Pd1 C11 1.969(3) . ?
Pd1 C17 1.972(3) . ?
Pd1 N1 2.144(3) . ?
Pd1 N3 2.163(3) . ?
C1 N1 1.340(4) . ?
C1 C2 1.372(5) . ?
C1 H1 0.9500 . ?
C2 C3 1.376(5) . ?
C2 H2 0.9500 . ?
C3 C4 1.388(5) . ?
C3 H3 0.9500 . ?
C4 C5 1.382(4) . ?
C4 H4 0.9500 . ?
C5 N1 1.361(4) . ?
C5 C6 1.477(4) . ?
C6 C7 1.389(4) . ?
C6 C11 1.412(4) . ?
C7 C8 1.393(5) . ?
C7 H7 0.9500 . ?
C8 C9 1.374(5) . ?
C8 H8 0.9500 . ?
C9 C10 1.398(4) . ?
C9 H9 0.9500 . ?
C10 N2 1.387(4) . ?
C10 C11 1.404(4) . ?
C12 N2 1.394(4) . ?
C12 C13 1.395(4) . ?
C12 C17 1.402(4) . ?
C13 C14 1.381(5) . ?
C13 H13 0.9500 . ?
C14 C15 1.388(5) . ?
C14 H14 0.9500 . ?
C15 C16 1.396(4) . ?
C15 H15 0.9500 . ?
C16 C17 1.405(4) . ?
C16 C18 1.478(4) . ?
C18 N3 1.359(4) . ?
C18 C19 1.395(4) . ?
C19 C20 1.373(5) . ?
C19 H19 0.9500 . ?
C20 C21 1.376(5) . ?
C20 H20 0.9500 . ?
C21 C22 1.384(5) . ?
C21 H21 0.9500 . ?
C22 N3 1.344(4) . ?
C22 H22 0.9500 . ?
N2 H2A 0.8800 . ?
 
loop_
 _geom_angle_atom_site_label_1
 _geom_angle_atom_site_label_2
 _geom_angle_atom_site_label_3
 _geom_angle
 _geom_angle_site_symmetry_1
 _geom_angle_site_symmetry_3
 _geom_angle_publ_flag
C11 Pd1 C17 92.09(12) . . ?
C11 Pd1 N1 80.17(11) . . ?
C17 Pd1 N1 171.99(11) . . ?
C11 Pd1 N3 172.14(11) . . ?
C17 Pd1 N3 80.24(11) . . ?
N1 Pd1 N3 107.42(10) . . ?
N1 C1 C2 124.4(3) . . ?
N1 C1 H1 117.8 . . ?
C2 C1 H1 117.8 . . ?
C1 C2 C3 118.2(3) . . ?
C1 C2 H2 120.9 . . ?
C3 C2 H2 120.9 . . ?
C2 C3 C4 118.9(3) . . ?
C2 C3 H3 120.6 . . ?
C4 C3 H3 120.6 . . ?
C5 C4 C3 119.8(3) . . ?
C5 C4 H4 120.1 . . ?
C3 C4 H4 120.1 . . ?
N1 C5 C4 121.4(3) . . ?
N1 C5 C6 114.0(3) . . ?
C4 C5 C6 124.6(3) . . ?
C7 C6 C11 122.4(3) . . ?
C7 C6 C5 121.6(3) . . ?
C11 C6 C5 116.1(3) . . ?
C6 C7 C8 119.3(3) . . ?
C6 C7 H7 120.4 . . ?
C8 C7 H7 120.4 . . ?
C9 C8 C7 119.9(3) . . ?
C9 C8 H8 120.0 . . ?
C7 C8 H8 120.0 . . ?
C8 C9 C10 120.8(3) . . ?
C8 C9 H9 119.6 . . ?
C10 C9 H9 119.6 . . ?
N2 C10 C9 116.5(3) . . ?
N2 C10 C11 122.5(3) . . ?
C9 C10 C11 121.0(3) . . ?
C10 C11 C6 116.6(3) . . ?
C10 C11 Pd1 127.2(2) . . ?
C6 C11 Pd1 116.2(2) . . ?
N2 C12 C13 116.6(3) . . ?
N2 C12 C17 122.6(3) . . ?
C13 C12 C17 120.8(3) . . ?
C14 C13 C12 120.7(3) . . ?
C14 C13 H13 119.7 . . ?
C12 C13 H13 119.7 . . ?
C13 C14 C15 120.4(3) . . ?
C13 C14 H14 119.8 . . ?
C15 C14 H14 119.8 . . ?
C14 C15 C16 118.4(3) . . ?
C14 C15 H15 120.8 . . ?
C16 C15 H15 120.8 . . ?
C15 C16 C17 122.8(3) . . ?
C15 C16 C18 120.9(3) . . ?
C17 C16 C18 116.3(3) . . ?
C12 C17 C16 116.8(3) . . ?
C12 C17 Pd1 127.0(2) . . ?
C16 C17 Pd1 116.1(2) . . ?
N3 C18 C19 121.0(3) . . ?
N3 C18 C16 114.7(3) . . ?
C19 C18 C16 124.3(3) . . ?
C20 C19 C18 120.0(3) . . ?
C20 C19 H19 120.0 . . ?
C18 C19 H19 120.0 . . ?
C19 C20 C21 119.4(3) . . ?
C19 C20 H20 120.3 . . ?
C21 C20 H20 120.3 . . ?
C20 C21 C22 118.2(3) . . ?
C20 C21 H21 120.9 . . ?
C22 C21 H21 120.9 . . ?
N3 C22 C21 123.7(3) . . ?
N3 C22 H22 118.2 . . ?
C21 C22 H22 118.2 . . ?
C1 N1 C5 117.3(3) . . ?
C1 N1 Pd1 129.1(2) . . ?
C5 N1 Pd1 113.56(19) . . ?
C10 N2 C12 128.5(3) . . ?
C10 N2 H2A 115.8 . . ?
C12 N2 H2A 115.8 . . ?
C22 N3 C18 117.8(3) . . ?
C22 N3 Pd1 129.6(2) . . ?
C18 N3 Pd1 112.5(2) . . ?
 
loop_
 _geom_torsion_atom_site_label_1
 _geom_torsion_atom_site_label_2
 _geom_torsion_atom_site_label_3
 _geom_torsion_atom_site_label_4
 _geom_torsion
 _geom_torsion_site_symmetry_1
 _geom_torsion_site_symmetry_2
 _geom_torsion_site_symmetry_3
 _geom_torsion_site_symmetry_4
 _geom_torsion_publ_flag
N1 C1 C2 C3 -2.4(5) . . . . ?
C1 C2 C3 C4 0.6(5) . . . . ?
C2 C3 C4 C5 1.0(5) . . . . ?
C3 C4 C5 N1 -1.1(5) . . . . ?
C3 C4 C5 C6 177.2(3) . . . . ?
N1 C5 C6 C7 -179.1(3) . . . . ?
C4 C5 C6 C7 2.5(5) . . . . ?
N1 C5 C6 C11 0.8(4) . . . . ?
C4 C5 C6 C11 -177.6(3) . . . . ?
C11 C6 C7 C8 0.0(5) . . . . ?
C5 C6 C7 C8 179.9(3) . . . . ?
C6 C7 C8 C9 0.1(5) . . . . ?
C7 C8 C9 C10 0.3(5) . . . . ?
C8 C9 C10 N2 179.6(3) . . . . ?
C8 C9 C10 C11 -0.9(5) . . . . ?
N2 C10 C11 C6 -179.5(3) . . . . ?
C9 C10 C11 C6 1.0(4) . . . . ?
N2 C10 C11 Pd1 0.8(5) . . . . ?
C9 C10 C11 Pd1 -178.7(2) . . . . ?
C7 C6 C11 C10 -0.5(5) . . . . ?
C5 C6 C11 C10 179.5(3) . . . . ?
C7 C6 C11 Pd1 179.2(2) . . . . ?
C5 C6 C11 Pd1 -0.8(4) . . . . ?
N2 C12 C13 C14 -178.3(3) . . . . ?
C17 C12 C13 C14 3.3(5) . . . . ?
C12 C13 C14 C15 -0.9(5) . . . . ?
C13 C14 C15 C16 -1.3(5) . . . . ?
C14 C15 C16 C17 1.4(5) . . . . ?
C14 C15 C16 C18 -178.3(3) . . . . ?
N2 C12 C17 C16 178.5(3) . . . . ?
C13 C12 C17 C16 -3.2(5) . . . . ?
N2 C12 C17 Pd1 -2.9(5) . . . . ?
C13 C12 C17 Pd1 175.4(2) . . . . ?
C15 C16 C17 C12 0.9(5) . . . . ?
C18 C16 C17 C12 -179.4(3) . . . . ?
C15 C16 C17 Pd1 -177.9(3) . . . . ?
C18 C16 C17 Pd1 1.8(4) . . . . ?
C15 C16 C18 N3 176.3(3) . . . . ?
C17 C16 C18 N3 -3.4(4) . . . . ?
C15 C16 C18 C19 -4.5(5) . . . . ?
C17 C16 C18 C19 175.9(3) . . . . ?
N3 C18 C19 C20 1.4(5) . . . . ?
C16 C18 C19 C20 -177.8(3) . . . . ?
C18 C19 C20 C21 -2.0(5) . . . . ?
C19 C20 C21 C22 0.3(5) . . . . ?
C20 C21 C22 N3 2.1(5) . . . . ?
C2 C1 N1 C5 2.3(5) . . . . ?
C2 C1 N1 Pd1 -175.9(3) . . . . ?
C4 C5 N1 C1 -0.5(4) . . . . ?
C6 C5 N1 C1 -179.0(3) . . . . ?
C4 C5 N1 Pd1 178.0(2) . . . . ?
C6 C5 N1 Pd1 -0.5(3) . . . . ?
C9 C10 N2 C12 179.9(3) . . . . ?
C11 C10 N2 C12 0.4(5) . . . . ?
C13 C12 N2 C10 -177.7(3) . . . . ?
C17 C12 N2 C10 0.7(5) . . . . ?
C21 C22 N3 C18 -2.7(5) . . . . ?
C21 C22 N3 Pd1 173.7(2) . . . . ?
C19 C18 N3 C22 1.0(4) . . . . ?
C16 C18 N3 C22 -179.8(3) . . . . ?
C19 C18 N3 Pd1 -176.1(2) . . . . ?
C16 C18 N3 Pd1 3.2(3) . . . . ?
 
_refine_diff_density_max    0.845
_refine_diff_density_min   -0.508
_refine_diff_density_rms    0.119

_shelx_res_file
;
TITL PdL in P2(1)/n
    PdL.res
    created by SHELXL-2018/3 at 13:30:23 on 30-Sep-2019
CELL 0.71073  12.2301  10.3563  12.8772  90.000 100.128  90.000
ZERR    4.00   0.0005   0.0004   0.0004   0.000   0.004   0.000
LATT  1
SYMM 0.5-X, 0.5+Y, 0.5-Z
SFAC C H N PD
UNIT 88 60 12 4

TEMP -163

ACTA
HTAB
BOND
BOND $H
CONF
WPDB

L.S. 6
FMAP 2
PLAN 10
OMIT -2 55

WGHT    0.024700    1.070300
FVAR       1.00274
PD1   4    0.558279    0.599357    0.106171    11.00000    0.01113    0.01074 =
         0.01268    0.00072    0.00258   -0.00050
C1    1    0.557459    0.759373   -0.103311    11.00000    0.01816    0.02392 =
         0.02366    0.00292    0.00917    0.00154
AFIX  43
H1    2    0.614609    0.702632   -0.116242    11.00000   -1.20000
AFIX   0
C2    1    0.526112    0.856928   -0.174373    11.00000    0.02059    0.03466 =
         0.02163    0.00727    0.00736   -0.00803
AFIX  43
H2    2    0.562485    0.869130   -0.233027    11.00000   -1.20000
AFIX   0
C3    1    0.440598    0.936624   -0.158437    11.00000    0.02610    0.02312 =
         0.01935    0.00974   -0.00116   -0.00230
AFIX  43
H3    2    0.416161    1.004665   -0.206407    11.00000   -1.20000
AFIX   0
C4    1    0.390620    0.915927   -0.071061    11.00000    0.01824    0.01975 =
         0.02061    0.00059   -0.00016    0.00388
AFIX  43
H4    2    0.330652    0.969077   -0.059355    11.00000   -1.20000
AFIX   0
C5    1    0.428346    0.817791   -0.001156    11.00000    0.01562    0.01264 =
         0.01492   -0.00107   -0.00032   -0.00250
C6    1    0.385058    0.790375    0.096642    11.00000    0.01588    0.01533 =
         0.01495   -0.00131    0.00222   -0.00093
C7    1    0.297749    0.860707    0.124105    11.00000    0.02222    0.01871 =
         0.02222    0.00102    0.00107    0.00983
AFIX  43
H7    2    0.264192    0.928463    0.079916    11.00000   -1.20000
AFIX   0
C8    1    0.259920    0.830838    0.217125    11.00000    0.02038    0.02892 =
         0.02217   -0.00313    0.00549    0.00789
AFIX  43
H8    2    0.200145    0.878150    0.236664    11.00000   -1.20000
AFIX   0
C9    1    0.309189    0.732817    0.280614    11.00000    0.01872    0.02875 =
         0.01798    0.00015    0.00764   -0.00001
AFIX  43
H9    2    0.282839    0.712540    0.343813    11.00000   -1.20000
AFIX   0
C10   1    0.397611    0.662543    0.253378    11.00000    0.01367    0.01393 =
         0.01554    0.00069   -0.00009   -0.00323
C11   1    0.437486    0.688896    0.159814    11.00000    0.01017    0.01225 =
         0.01478   -0.00362    0.00086   -0.00349
C12   1    0.529542    0.482280    0.315403    11.00000    0.01726    0.01351 =
         0.01192   -0.00111    0.00019   -0.00026
C13   1    0.555035    0.390502    0.395324    11.00000    0.02900    0.01922 =
         0.01474    0.00224    0.00723   -0.00023
AFIX  43
H13   2    0.512003    0.386385    0.449886    11.00000   -1.20000
AFIX   0
C14   1    0.642220    0.305577    0.395889    11.00000    0.03253    0.01924 =
         0.01989    0.00550   -0.00009    0.00425
AFIX  43
H14   2    0.659372    0.244408    0.451340    11.00000   -1.20000
AFIX   0
C15   1    0.704949    0.309031    0.315944    11.00000    0.02192    0.02030 =
         0.02115    0.00048   -0.00272    0.00419
AFIX  43
H15   2    0.765989    0.252099    0.316692    11.00000   -1.20000
AFIX   0
C16   1    0.676130    0.398238    0.234400    11.00000    0.01715    0.01549 =
         0.01395   -0.00008   -0.00036    0.00128
C17   1    0.588075    0.486066    0.231085    11.00000    0.01452    0.01095 =
         0.01377    0.00005    0.00033   -0.00097
C18   1    0.737775    0.404071    0.145578    11.00000    0.01596    0.01311 =
         0.01981   -0.00735    0.00064   -0.00356
C19   1    0.831604    0.330130    0.138796    11.00000    0.01864    0.01533 =
         0.02235   -0.00478    0.00000    0.00457
AFIX  43
H19   2    0.858237    0.269117    0.192385    11.00000   -1.20000
AFIX   0
C20   1    0.885437    0.345602    0.054611    11.00000    0.01894    0.02541 =
         0.03188   -0.01234    0.00352    0.00565
AFIX  43
H20   2    0.950713    0.297473    0.050689    11.00000   -1.20000
AFIX   0
C21   1    0.843934    0.431469   -0.024000    11.00000    0.02006    0.02575 =
         0.02612   -0.00857    0.01009   -0.00075
AFIX  43
H21   2    0.879503    0.443507   -0.083197    11.00000   -1.20000
AFIX   0
C22   1    0.748975    0.499833   -0.014517    11.00000    0.02483    0.01445 =
         0.02006   -0.00108    0.00796   -0.00161
AFIX  43
H22   2    0.718894    0.556919   -0.069977    11.00000   -1.20000
AFIX   0
N1    3    0.512868    0.738766   -0.016892    11.00000    0.01242    0.01618 =
         0.01662   -0.00013    0.00300   -0.00382
N2    3    0.442179    0.566188    0.322955    11.00000    0.01955    0.02071 =
         0.01449    0.00303    0.00873    0.00037
AFIX  43
H2A   2    0.411244    0.556801    0.379242    11.00000   -1.20000
AFIX   0
N3    3    0.696943    0.489974    0.068761    11.00000    0.01338    0.01388 =
         0.01663   -0.00226    0.00158   -0.00245
HKLF 4


REM  PdL in P2(1)/n
REM wR2 = 0.0719, GooF = S = 1.032, Restrained GooF = 1.032 for all data
REM R1 = 0.0334 for 2920 Fo > 4sig(Fo) and 0.0505 for all 3695 data
REM 235 parameters refined using 0 restraints

END

WGHT      0.0243      1.1064

REM No hydrogen bonds found for HTAB generation

REM Highest difference peak  0.845,  deepest hole -0.508,  1-sigma level  0.119
Q1    1   0.6780  0.4012  0.3202  11.00000  0.05    0.84
Q2    1   0.4410  0.8031 -0.1077  11.00000  0.05    0.68
Q3    1   0.6597  0.2984  0.3350  11.00000  0.05    0.56
Q4    1   0.4167  0.8043  0.0501  11.00000  0.05    0.55
Q5    1   0.7015  0.3949  0.1853  11.00000  0.05    0.54
Q6    1   0.5634  0.6012  0.0168  11.00000  0.05    0.54
Q7    1   0.5161  0.5949  0.1657  11.00000  0.05    0.50
Q8    1   0.3385  0.6863  0.2425  11.00000  0.05    0.46
Q9    1   0.6146  0.6085  0.0616  11.00000  0.05    0.45
Q10   1   0.4011  0.9103 -0.1231  11.00000  0.05    0.45
;
_shelx_res_checksum   23996

_shelx_hkl_file
;
   0   0   2 192.147 35.2546   3
   0   0   2 140.900 29.5929   1
   0   0  -3-20.8938 35.3905   3
   0   0   3 26.2101 31.9598   1
   0   0   3 27.3852 33.9917   3
   0   0  -4 20721.8 400.633   3
   0   0  -4 19725.2 355.670   1
   0   0   4 19991.1 345.250   1
   0   0   4 19911.5 378.877   3
   0   0  -5 40.1484 37.2884   3
   0   0  -5 4.17807 36.7154   1
   0   0   5-10.3620 32.6958   1
   0   0   5-10.0075 34.8719   3
   0   0   6 5525.32 247.092   3
   0   0  -6 4927.57 220.763   1
   0   0  -6 5440.36 255.664   3
   0   0   6 5230.40 218.823   1
   0   0  -7 11.8876 36.5868   1
   0   0   7 34.4187 43.5415   1
   0   0  -7 18.8099 52.2024   3
   0   0   7 33.8274 41.1142   3
   0   0   8 5824.34 292.714   3
   0   0  -8 5926.43 278.942   1
   0   0  -8 5770.02 262.778   2
   0   0   8 5414.52 257.494   1
   0   0  -8 5076.96 287.738   3
   0   0   9 11.9555 41.8196   1
   0   0  -9 8.79853 46.1057   2
   0   0  -9-0.53872 43.5121   1
   0   0  -9 32.7883 45.9100   3
   0   0   9-14.6500 47.3717   3
   0   0 -10 8641.05 423.932   3
   0   0 -10 8622.97 382.773   1
   0   0  10 8295.05 390.518   3
   0   0  10 8703.71 369.139   1
   0   0 -10 8374.91 360.545   2
   0   0  11 75.2220 53.7275   1
   0   0 -11 52.9809 61.1472   2
   0   0  11-40.1238 51.6545   3
   0   0 -11-58.7199 67.7992   3
   0   0 -12 294.466 91.1171   2
   0   0  12 200.932 97.9791   3
   0   0 -12 176.187 80.9604   3
   0   0 -13-58.6572 65.7972   2
   0   0  13 153.452 82.8972   3
   0   0 -14 4837.35 338.603   2
   0   0  14 5025.55 362.838   3
   0   0 -15-63.5085 95.5039   2
   0   0  15 177.648 94.2562   3
   0   0 -16 303.143 119.702   2
   0  -1  -1 12228.1 175.277   2
   0   1   1 11682.9 235.669   3
   0   1   2 7714.47 172.872   1
   0  -1   2 7433.76 132.837   1
   0   1  -2 7945.84 144.112   3
   0   1  -2 7448.71 131.280   1
   0   1   2 7343.37 224.103   3
   0  -1   2 7814.29 136.166   3
   0   1   3 1727.31 100.653   1
   0   1  -3 1723.35 88.7734   3
   0  -1  -3 1850.47 130.701   3
   0   1   3 1499.40 117.544   3
   0   1  -3 1617.94 81.9125   1
   0  -1   3 1868.71 85.6490   3
   0  -1   3 1573.74 81.8696   1
   0  -1  -4 1893.31 144.583   3
   0   1   4 1794.73 138.955   3
   0   1  -4 1768.54 101.734   1
   0  -1   4 1876.12 102.918   3
   0  -1   4 1656.87 97.3485   1
   0   1  -4 1632.01 102.442   3
   0   1   4 1838.15 117.696   1
   0   1  -5 12035.4 291.476   1
   0   1   5 11809.1 375.128   3
   0  -1  -5 11334.8 380.995   3
   0   1  -5 11885.9 309.211   3
   0  -1   5 11564.8 288.138   3
   0  -1   5 11502.9 278.381   1
   0   1   5 11578.8 310.108   1
   0  -1  -5 11812.5 320.146   1
   0   1  -6 6753.42 243.856   1
   0  -1  -6 7142.29 267.814   2
   0  -1  -6 6990.16 317.734   3
   0   1   6 6697.02 302.510   3
   0   1   6 6777.25 258.464   1
   0  -1  -6 7157.77 274.082   1
   0  -1   6 6933.49 248.519   3
   0   1  -6 6662.21 260.343   3
   0  -1   6 6771.91 236.442   1
   0  -1   7 2.66856 35.5845   3
   0  -1  -7-25.4454 44.9119   3
   0   1   7 84.7471 47.1654   1
   0   1  -7 23.7989 38.6926   1
   0   1   7 7.84739 53.3606   3
   0  -1  -7 25.1790 39.7141   2
   0  -1  -7 10.9722 41.2265   1
   0  -1   7-12.3801 38.3820   1
   0   1  -7-138.825 49.6428   3
   0   1  -8 4798.09 242.411   1
   0  -1  -8 5358.54 278.540   1
   0  -1  -8 5050.52 259.643   2
   0   1   8 4812.15 253.200   1
   0   1   8 5023.04 299.147   3
   0  -1   8 5147.74 242.019   1
   0   1  -8 4722.50 259.796   3
   0  -1  -8 4952.36 313.080   3
   0  -1   8 4805.55 244.485   3
   0   1  -9 7483.97 349.806   3
   0   1   9 7032.67 318.222   1
   0   1  -9 7078.04 295.847   2
   0  -1  -9 7361.37 331.161   2
   0   1  -9 7341.40 320.806   1
   0  -1  -9 7569.01 402.083   3
   0  -1  -9 7559.79 346.982   1
   0  -1   9 6881.29 295.824   1
   0   1   9 6444.23 358.433   3
   0  -1   9 6802.76 307.051   3
   0  -1 -10 11.9594 55.8028   3
   0  -1 -10 217.971 76.2436   2
   0   1 -10 139.997 55.9051   1
   0   1 -10 214.207 84.3329   3
   0  -1  10 9.57568 46.2283   3
   0  -1  10 237.242 72.1653   1
   0   1  10 36.3445 61.3851   3
   0   1 -10 132.721 59.7573   2
   0  -1 -11 13.1999 72.2495   3
   0   1 -11-8.83497 42.8482   2
   0   1  11 1.70894 60.4579   3
   0   1 -11-23.8626 45.9129   3
   0  -1 -11-58.7155 56.0031   2
   0  -1  11-4.69436 47.8031   3
   0  -1  11 58.6656 57.1694   1
   0  -1  12 3897.34 272.251   3
   0  -1  12 4052.14 272.201   1
   0   1 -12 3793.49 264.560   2
   0  -1 -12 4340.12 303.879   2
   0   1  12 3858.91 321.153   3
   0   1 -12 4462.65 323.142   3
   0  -1 -13 412.871 100.710   2
   0   1 -13 471.459 108.702   2
   0  -1  13 526.321 109.205   3
   0   1  13 601.203 146.881   3
   0  -1  14-48.0134 55.0419   3
   0  -1 -14 1.39013 69.6730   2
   0   1  14-100.165 78.8926   3
   0   1 -14-48.4127 74.7469   2
   0  -1 -15 1267.29 191.761   2
   0   1 -15 1146.90 174.850   2
   0   1  15 1455.80 223.116   3
   0   1 -16 1288.76 195.297   2
   0  -1 -16 1086.76 194.455   2
   0   2   0 370.146 33.7946   2
   0  -2   0 380.693 35.2112   2
   0  -2  -1 3180.61 112.565   2
   0   2   2 304.024 70.1949   3
   0  -2   2 262.543 30.9413   1
   0  -2  -2 223.400 45.6712   2
   0  -2   3 7728.34 164.829   1
   0   2   3 8044.83 311.002   3
   0  -2  -3 7615.54 225.518   2
   0   2  -3 8139.23 184.675   3
   0   2  -3 7844.73 163.624   1
   0  -2  -4 563.070 97.1944   3
   0   2  -4 556.413 55.8644   1
   0  -2  -4 554.378 74.7553   2
   0  -2   4 540.431 56.0776   1
   0   2  -4 515.315 58.3055   3
   0   2   4 505.892 98.8651   3
   0  -2   5 905.072 78.9941   1
   0  -2   5 899.357 74.9011   3
   0   2  -5 862.405 81.7883   3
   0   2   5 930.262 124.979   3
   0  -2  -5 841.344 121.911   3
   0   2  -5 866.787 77.4587   1
   0  -2  -5 878.572 98.2935   2
   0  -2   6 500.177 64.3490   1
   0  -2  -6 472.869 82.6216   2
   0  -2   6 401.732 55.8814   3
   0   2  -6 523.200 68.5720   1
   0  -2  -6 455.969 106.075   3
   0   2  -6 467.175 69.5913   3
   0   2   6 531.173 111.525   3
   0   2  -7 4238.53 214.564   3
   0  -2  -7 4531.49 309.473   3
   0   2   7 3807.63 280.478   3
   0  -2   7 4151.46 189.792   3
   0  -2  -7 4502.17 245.105   1
   0  -2   7 4237.17 195.164   1
   0   2  -7 4502.99 207.905   1
   0  -2  -7 4102.67 229.678   2
   0  -2  -8 104.308 64.8047   3
   0   2  -8 74.9481 37.3671   1
   0   2   8 51.8544 68.9860   3
   0  -2  -8 163.704 67.0512   2
   0  -2   8 34.9959 34.8955   1
   0  -2   8 106.929 43.2689   3
   0  -2  -8 112.232 55.2456   1
   0   2  -8 139.851 47.8196   3
   0   2  -9 634.966 92.2089   2
   0   2   9 756.319 136.722   3
   0  -2   9 761.166 100.257   3
   0  -2  -9 889.983 123.945   2
   0   2  -9 636.387 99.8321   3
   0   2  -9 998.000 119.128   1
   0  -2  -9 901.765 160.200   3
   0  -2   9 780.248 102.495   1
   0  -2 -10 72.7198 56.7123   2
   0   2 -10-25.1846 49.7084   3
   0   2 -10 30.2682 39.9138   2
   0  -2  10 86.7535 55.0557   3
   0   2 -10-19.4873 42.0455   1
   0  -2  10 19.9278 37.8986   1
   0   2  10 97.0291 81.7297   3
   0   2 -11 1754.66 186.068   3
   0   2  11 2142.21 252.660   3
   0   2 -11 1690.76 170.618   1
   0   2 -11 1982.03 171.216   2
   0  -2  11 2050.68 184.647   1
   0  -2 -11 2033.65 208.974   2
   0  -2  11 1577.45 150.869   3
   0  -2 -12-49.8786 69.4841   2
   0   2  12-43.6315 85.2159   3
   0   2 -12-55.4678 54.2543   2
   0  -2  12 18.4350 43.3424   3
   0   2 -12 94.8646 66.1353   3
   0  -2  12 107.195 57.0060   1
   0   2  13 3373.62 331.757   3
   0  -2 -13 3602.82 304.748   2
   0   2 -13 4013.47 272.135   2
   0  -2  13 3711.72 250.404   3
   0   2 -14 179.460 86.5721   2
   0  -2 -14 196.705 97.6487   2
   0   2  14 183.801 102.517   3
   0  -2  14 233.994 80.0465   3
   0   2  15 708.682 181.256   3
   0   2 -15 673.529 130.519   2
   0  -2 -15 996.702 182.463   2
   0  -2 -16 66.8336 102.611   2
   0   2 -16 53.4815 84.0550   2
   0   2  16 16.2784 84.6704   3
   0   3   0-10.6165 22.4541   2
   0  -3   0-2.04027 23.7121   2
   0  -3  -1 540.805 58.9188   2
   0  -3   1 682.093 44.6532   2
   0   3  -1 656.943 43.7277   2
   0  -3   2 9690.27 134.856   2
   0  -3  -2 9597.34 250.086   2
   0   3  -2 9796.78 134.744   2
   0   3  -3 1651.84 57.5453   2
   0  -3  -3 1728.96 120.822   2
   0  -3   3 1610.95 80.3088   1
   0   3   3 1847.03 170.110   3
   0   3  -4 9419.28 236.828   3
   0   3   4 9896.89 401.959   3
   0  -3   4 9539.67 212.079   1
   0   3  -4 9253.14 204.994   1
   0  -3  -4 9765.77 304.340   2
   0  -3  -5 1442.07 132.976   2
   0   3  -5 1518.34 94.9954   1
   0   3  -5 1600.14 107.598   3
   0  -3   5 1502.48 99.5712   1
   0   3   5 1194.39 157.140   3
   0   3   6 7085.27 375.923   3
   0  -3   6 7259.73 224.914   1
   0  -3  -6 6917.30 301.774   2
   0   3  -6 6836.50 245.230   3
   0   3  -6 6574.53 215.655   1
   0  -3   7 559.470 74.3430   1
   0  -3  -7 508.345 91.7300   1
   0   3  -7 521.698 69.4808   1
   0   3  -7 629.702 86.4904   3
   0  -3  -7 475.394 90.5772   2
   0   3   7 476.565 120.480   3
   0   3   8 8442.85 453.006   3
   0  -3   8 8307.05 288.068   1
   0   3  -8 7980.48 287.293   1
   0  -3  -8 8832.48 377.835   2
   0   3  -8 7926.31 306.373   3
   0  -3  -8 7925.98 360.647   1
   0   3  -9 308.607 70.7459   1
   0  -3  -9 469.504 105.169   2
   0   3  -9 315.327 67.4648   3
   0   3   9 114.990 69.0502   3
   0  -3   9 272.171 63.2026   1
   0   3  -9 226.222 54.2640   2
   0   3 -10 3987.97 248.095   3
   0   3 -10 4195.39 242.613   1
   0  -3 -10 3936.96 282.510   2
   0   3 -10 4035.09 214.739   2
   0  -3  10 3839.80 223.033   1
   0   3  10 4052.58 344.710   3
   0   3 -11 14.6924 38.1900   1
   0   3 -11 66.2980 52.2750   2
   0   3 -11 74.1782 52.0705   3
   0   3  11 114.365 94.4148   3
   0  -3  11 44.3561 48.4718   1
   0  -3 -11 10.0767 50.9454   2
   0   3 -12 7822.57 380.920   3
   0  -3 -12 8443.51 450.966   2
   0  -3  12 8775.71 379.122   1
   0   3  12 8362.41 530.088   3
   0   3 -12 8265.26 355.163   2
   0  -3 -13 344.019 116.111   2
   0   3  13 262.763 135.339   3
   0   3 -13 356.447 88.1231   2
   0  -3  13 403.235 96.3692   1
   0   3 -14-56.8520 61.6042   2
   0   3  14-57.1113 80.7827   3
   0  -3 -14 24.3524 82.7923   2
   0  -3 -15 218.346 111.427   2
   0   3 -15 181.038 79.5399   2
   0   3  15 287.315 117.804   3
   0  -3 -16 1386.46 234.815   2
   0   3  16 1315.20 252.563   3
   0   4   0 9828.98 224.971   2
   0  -4   0 10345.4 231.761   2
   0  -4   1 6066.64 159.033   2
   0   4  -1 6281.39 157.513   2
   0  -4  -1 6062.82 200.903   2
   0   4  -2 55.4415 19.8289   2
   0  -4  -2 14.5484 30.4042   2
   0  -4   2 28.3492 16.8800   2
   0  -4  -3 16846.4 397.675   1
   0  -4   3 17289.4 278.487   1
   0   4  -3 17208.4 190.684   2
   0   4   3 17677.8 559.685   3
   0  -4  -3 17529.8 406.764   2
   0  -4   4 15091.5 277.210   1
   0   4  -4 15204.4 190.898   2
   0   4   4 15398.0 552.740   3
   0  -4  -4 14744.3 402.966   2
   0   4   5 601.009 125.142   3
   0   4  -5 467.823 63.3088   3
   0  -4  -5 490.584 87.5100   2
   0  -4   5 456.489 56.3292   1
   0   4  -5 439.756 40.7834   2
   0   4  -6 3627.20 156.555   1
   0  -4  -6 3851.95 237.524   2
   0  -4   6 3513.62 158.334   1
   0   4   6 4065.32 310.816   3
   0   4  -6 3521.35 178.261   3
   0   4  -7 1690.31 118.800   1
   0   4   7 1943.60 228.818   3
   0  -4  -7 1876.29 175.045   2
   0  -4   7 1494.55 111.906   1
   0   4  -7 1803.37 137.845   3
   0  -4  -7 1830.05 175.771   1
   0   4  -8 2897.31 186.816   3
   0   4  -8 2842.65 168.156   1
   0   4   8 2898.79 290.350   3
   0  -4  -8 3218.12 240.103   2
   0  -4   8 2903.72 165.354   1
   0   4  -9 534.616 72.7369   2
   0   4  -9 595.412 86.7355   1
   0   4  -9 751.609 105.130   3
   0  -4  -9 615.697 118.133   2
   0  -4   9 621.153 87.4446   1
   0   4   9 612.426 147.998   3
   0  -4 -10 1342.61 177.052   2
   0  -4  10 1151.84 123.414   1
   0   4 -10 1245.02 129.200   1
   0   4  10 1251.20 207.456   3
   0   4 -10 1293.59 139.622   3
   0   4 -10 1216.30 114.788   2
   0   4 -11 2763.67 179.633   2
   0   4  11 3202.28 340.917   3
   0   4 -11 2733.83 209.266   3
   0   4 -11 2925.74 209.578   1
   0  -4 -11 2712.50 257.280   2
   0  -4  11 2752.67 196.305   1
   0  -4  12 137.399 60.4920   1
   0   4  12 281.164 129.486   3
   0  -4 -12 67.1669 58.9084   2
   0   4 -12 100.096 47.0940   2
   0   4 -13 820.720 116.952   2
   0  -4 -13 671.843 155.411   2
   0   4  13 651.896 173.511   3
   0  -4  13 629.750 106.131   1
   0  -4 -14 2573.08 282.565   2
   0   4 -14 2206.94 192.690   2
   0   4  14 2311.52 327.172   3
   0   4  15 287.493 175.207   3
   0  -4 -15 238.436 121.622   2
   0  -5   0 27.2016 34.8164   2
   0   5  -1 7410.98 193.595   2
   0  -5  -1 7768.79 249.748   2
   0  -5   1 7097.29 195.786   2
   0   5  -2 1190.58 69.8876   2
   0  -5  -2 1041.71 100.779   2
   0  -5   2 1152.16 70.4546   2
   0   5  -3 4191.90 108.432   2
   0   5   3 4565.87 310.823   3
   0  -5  -3 4256.80 214.797   2
   0  -5   3 4560.56 157.891   1
   0   5   4 168.601 92.4493   3
   0   5  -4 211.732 24.6419   2
   0  -5  -4 184.118 56.9117   2
   0  -5   4 223.445 43.3032   1
   0   5  -5 8764.28 288.174   3
   0   5   5 8926.75 468.279   3
   0  -5   5 8093.07 225.251   1
   0  -5  -5 8171.27 341.889   2
   0   5  -5 7870.92 133.772   2
   0  -5  -5 9360.40 366.319   1
   0  -5   6 0.74679 27.4737   1
   0   5  -6 15.4080 15.6494   2
   0   5  -6 29.5287 32.7781   3
   0  -5  -6 83.1361 62.5492   2
   0  -5  -6-33.7749 48.2392   1
   0   5  -7 85.8942 22.9623   2
   0  -5  -7 20.0759 47.2846   2
   0   5   7 36.6206 70.2916   3
   0  -5   7 31.2526 29.7342   1
   0   5  -7 103.683 43.9330   3
   0  -5  -8 174.946 79.6515   2
   0  -5   8 124.656 46.0287   1
   0   5   8 114.074 74.8108   3
   0   5  -8 228.978 49.4248   1
   0   5  -8 175.625 35.5223   2
   0   5  -8 243.112 68.0759   3
   0   5  -8 256.715 42.7886   2
   0   5  -9 10847.9 333.886   1
   0   5  -9 9948.94 364.231   3
   0  -5   9 11265.5 336.539   1
   0   5   9 10574.9 591.216   3
   0   5  -9 10848.0 271.962   2
   0  -5  -9 11601.6 498.592   2
   0   5 -10 86.5516 45.0914   3
   0   5 -10 132.622 51.5711   1
   0  -5  10-1.03761 35.7490   1
   0  -5 -10 41.9846 58.2270   2
   0   5  10 129.782 96.0173   3
   0   5 -10 82.1041 37.1736   2
   0   5 -11 1394.50 147.217   3
   0  -5 -11 1967.19 231.558   2
   0   5  11 1611.79 260.085   3
   0  -5  11 1688.07 150.735   1
   0   5 -11 1756.50 134.906   2
   0   5 -11 1863.87 163.515   1
   0  -5 -12 51.2320 76.7300   2
   0   5  12-88.9442 109.155   3
   0  -5  12-74.2882 44.5733   1
   0   5 -12-16.8054 41.8284   2
   0  -5  13 2793.09 208.196   1
   0  -5 -13 3537.98 342.986   2
   0   5  13 3206.01 387.382   3
   0  -5 -14 4.24173 84.0115   2
   0   5  14 182.133 141.510   3
   0   5  15 1891.82 320.315   3
   0  -5 -15 2468.93 305.857   2
   0  -6   0 5402.26 209.332   2
   0  -6  -1 964.763 97.9570   2
   0  -6   1 1152.41 91.5125   2
   0  -6  -2 1508.53 131.330   2
   0  -6   2 1160.84 81.4852   2
   0  -6  -3 2777.84 187.630   2
   0  -6   3 3220.46 111.358   2
   0   6   3 2950.08 270.000   3
   0   6   4 9028.62 488.130   3
   0  -6  -4 8223.59 340.773   2
   0  -6  -4 8520.17 349.193   1
   0  -6   4 8483.29 237.953   1
   0  -6   5 5.20298 25.3751   1
   0  -6  -5-3.72222 47.9129   1
   0  -6  -5-1.13698 43.0830   2
   0   6   5 23.3059 74.5500   3
   0  -6  -6 2530.44 209.829   2
   0  -6   6 2588.60 138.864   1
   0   6   6 2668.83 286.911   3
   0   6  -6 2611.33 174.259   3
   0  -6   7 2984.45 153.010   1
   0   6   7 2564.48 291.786   3
   0  -6  -7 2708.56 232.611   2
   0   6  -7 2698.97 181.218   3
   0  -6   8 1656.46 120.556   1
   0   6  -8 1622.93 71.0657   2
   0   6  -8 1389.73 63.9712   2
   0   6  -8 1672.07 151.450   3
   0  -6  -8 1778.29 198.930   2
   0   6   8 1732.32 247.890   3
   0  -6  -9 895.856 151.140   2
   0   6   9 589.973 166.480   3
   0   6  -9 960.200 66.0666   2
   0  -6   9 1228.02 113.316   1
   0   6  -9 921.520 64.4603   2
   0   6  -9 1024.88 123.061   3
   0  -6  10 3714.82 200.130   1
   0  -6 -10 4052.05 327.816   2
   0   6 -10 3708.58 149.714   2
   0   6 -10 4142.75 248.693   3
   0   6 -10 3554.71 141.212   2
   0   6  10 3657.16 383.243   3
   0  -6  11 1290.52 123.836   1
   0  -6 -11 1320.58 207.578   2
   0   6  11 1390.27 261.981   3
   0   6 -11 1252.33 97.5793   2
   0  -6 -12 67.8658 80.9891   2
   0  -6  12 53.5890 39.7212   1
   0   6  12 44.0183 94.0448   3
   0  -6 -13 1037.47 194.915   2
   0   6  13 1091.42 245.449   3
   0  -6 -14 2769.95 320.457   2
   0   6  14 2204.44 345.875   3
   0  -7   0 10.5186 33.1677   2
   0  -7  -1 33.0363 34.1361   2
   0  -7   1-17.9830 33.5079   2
   0  -7  -2 6311.76 289.463   1
   0  -7  -2 5519.29 263.592   2
   0  -7   2 5791.67 194.829   2
   0   7   2 6163.29 402.472   3
   0  -7   3 203.966 33.2684   2
   0  -7  -3 298.347 74.0226   2
   0  -7  -3 314.101 75.0103   1
   0   7   3 155.203 106.820   3
   0  -7   4 3439.18 163.120   1
   0   7   4 3787.05 339.780   3
   0  -7  -4 3559.98 243.465   1
   0  -7  -4 3546.08 239.162   2
   0  -7  -5 286.738 86.4752   2
   0  -7   5 274.258 54.9493   1
   0   7   5 468.470 132.826   3
   0  -7   6 5883.65 213.201   1
   0   7  -6 6255.84 287.798   3
   0  -7  -6 6125.16 347.423   2
   0   7   6 6120.91 455.416   3
   0   7   7 382.869 130.777   3
   0  -7  -7 374.640 98.5668   2
   0  -7   7 253.755 51.2250   1
   0   7  -7 367.896 75.6895   3
   0  -7  -8 3285.80 282.691   2
   0   7   8 3643.30 381.927   3
   0  -7   8 3054.68 162.791   1
   0   7  -8 2821.00 201.271   3
   0   7  -9 665.901 102.083   3
   0  -7   9 535.935 75.5493   1
   0  -7  -9 842.749 162.390   2
   0   7   9 606.819 160.220   3
   0  -7 -10 363.318 112.468   2
   0   7  10 667.314 193.801   3
   0  -7  10 392.500 69.2631   1
   0  -7 -11-97.5663 89.5858   2
   0   7  11-50.5201 137.220   3
   0   7  12 2611.74 370.085   3
   0  -7 -12 2393.24 280.978   2
   0   7  13 530.352 199.198   3
   0  -7 -13 1002.50 196.403   2
   0  -7 -14 56.3263 109.775   2
   0   7  14-50.0530 160.557   3
   0  -8   0 448.000 78.8745   2
   0  -8   1 3352.06 180.341   2
   0  -8  -1 3696.50 220.027   2
   0   8   2 102.112 84.0649   3
   0  -8  -2 153.549 59.7031   1
   0  -8   2 160.976 46.6533   2
   0  -8  -2 207.601 70.5514   2
   0  -8   3 7450.51 204.461   2
   0   8   3 6285.32 447.266   3
   0  -8  -3 7345.71 345.373   2
   0  -8  -4 50.7692 45.4474   2
   0  -8   4 17.2677 29.4994   1
   0   8   5 3.89837 73.2323   3
   0  -8  -5 21.9103 48.2411   2
   0  -8   5 119.206 44.9593   1
   0  -8   6 804.675 83.0227   1
   0   8   6 1111.77 227.141   3
   0  -8  -6 1306.58 171.080   2
   0   8   7 3755.28 394.402   3
   0   8  -7 3383.28 228.989   3
   0  -8   7 3456.71 167.108   1
   0  -8  -7 3776.06 296.376   2
   0  -8  -8 403.460 118.214   2
   0   8   8 224.412 125.919   3
   0  -8   8 313.602 54.1285   1
   0   8  -8 308.051 74.3279   3
   0  -8   9 639.920 75.5301   1
   0   8   9 1111.59 245.987   3
   0  -8  -9 831.801 162.143   2
   0  -8 -10 533.035 137.113   2
   0   8  10 591.601 206.450   3
   0  -8 -11 2715.71 301.409   2
   0   8  11 2286.87 361.108   3
   0  -8 -12 257.707 118.231   2
   0   8  12 482.291 196.554   3
   0  -8 -13 55.9951 102.152   2
   0   8  13-3.08756 120.743   3
   0  -9   0 16.5054 44.4670   2
   0  -9   1 3541.99 201.807   2
   0   9   1 3287.11 336.731   3
   0  -9  -1 2967.61 220.497   1
   0  -9  -1 3596.97 232.922   2
   0  -9   2 3980.15 187.158   2
   0  -9  -2 4043.88 256.302   2
   0   9   2 3247.86 340.209   3
   0   9   3 526.315 149.522   3
   0  -9   3 479.477 59.0327   2
   0  -9  -3 562.810 109.388   2
   0  -9   4 900.233 100.588   1
   0  -9  -4 985.551 143.909   2
   0   9   4 1189.47 222.735   3
   0   9   5 858.275 197.819   3
   0  -9  -5 1046.98 158.324   2
   0  -9   5 847.778 94.0729   1
   0  -9  -6 584.808 127.742   2
   0  -9   6 599.459 76.5403   1
   0   9   6 549.867 175.001   3
   0  -9  -7-45.6458 62.1547   2
   0  -9   7-24.0988 33.0775   1
   0   9   7-135.095 123.887   3
   0  -9  -8 1566.20 213.243   2
   0   9   8 1539.75 286.572   3
   0  -9  -9 2656.95 293.080   2
   0   9   9 2497.17 367.675   3
   0   9  10 258.824 146.003   3
   0  -9 -10 264.510 116.971   2
   0   9  11 370.054 184.458   3
   0  -9 -11 225.413 104.775   2
   0  -9 -12 1906.96 277.906   2
   0   9  12 1470.71 323.903   3
   0  10   0 8086.55 537.823   3
   0 -10   0 8733.03 358.102   2
   0 -10  -1 179.220 66.1556   2
   0 -10   1 259.766 61.7606   2
   0  10   1 356.656 145.420   3
   0 -10   1 246.617 61.3766   1
   0  10   2 286.066 111.082   3
   0 -10  -2 312.938 81.5490   2
   0 -10   2 322.867 58.9081   2
   0 -10   3 68.8785 38.3286   2
   0 -10  -3 129.171 57.9812   2
   0  10   3 56.2777 91.2815   3
   0  10   4 4616.02 443.596   3
   0 -10  -4 4982.57 332.377   2
   0 -10   4 5168.98 243.797   1
   0 -10  -5 6.51137 73.7825   2
   0  10   5 163.579 101.029   3
   0 -10   5 31.0571 34.1512   1
   0 -10  -6 2333.48 252.916   2
   0  10   6 2389.45 343.287   3
   0 -10  -7-39.8561 72.4172   2
   0  10   7-482.624 178.792   3
   0  10   8 790.607 216.892   3
   0 -10  -8 1206.07 192.070   2
   0 -10  -9-250.077 110.519   2
   0  10   9-115.812 117.035   3
   0  10  10 2971.12 423.497   3
   0 -10 -10 2882.72 326.340   2
   0 -10 -11-273.401 123.320   2
   0  10  11-84.4874 133.555   3
   0  11   0-9.48923 104.020   3
   0 -11   0 70.3437 51.3346   2
   0  11   1 2534.85 347.331   3
   0  11  -1 2915.63 342.828   3
   0 -11  -1 2871.43 235.429   2
   0 -11   1 2605.00 187.388   2
   0  11   2 4055.24 438.359   3
   0 -11   2 4181.97 210.407   2
   0 -11  -2 4494.75 299.546   2
   0  11   3 1682.06 290.311   3
   0 -11  -3 1816.00 205.761   2
   0 -11   4 93.3497 37.2449   1
   0 -11  -4 244.037 93.1571   2
   0  11   4 260.066 151.405   3
   0 -11  -5 3505.30 304.721   2
   0  11   5 2883.14 386.218   3
   0  11   6 1305.25 269.400   3
   0 -11  -6 1005.73 177.077   2
   0  11   7 11.8594 137.981   3
   0 -11  -7-82.0753 92.0875   2
   0 -11  -8 509.832 147.908   2
   0  11   8 623.545 218.680   3
   0  11   9 1371.38 300.725   3
   0 -11  -9 2181.62 294.848   2
   0 -12   0 2820.10 219.549   2
   0  12   0 2572.54 350.909   3
   0  12  -1 165.691 147.324   3
   0  12   1-85.2622 102.193   3
   0 -12  -1 41.8611 64.1543   2
   0  12   2 84.3208 124.084   3
   0  12  -2 191.589 115.122   3
   0 -12  -2 17.5101 67.0163   2
   0  12  -3 3766.50 399.498   3
   0 -12  -3 3011.18 270.695   2
   0  12   3 3452.76 420.961   3
   0 -12  -4-43.0681 64.6120   2
   0  12   4 261.562 156.517   3
   0  12  -4 96.6457 118.618   3
   0 -12  -5 12.0083 69.8756   2
   0  12   5 363.544 149.818   3
   0  12   6 84.5825 109.014   3
   0 -12  -6-2.81192 105.478   2
   0 -12  -7 2863.05 314.478   2
   0  12   7 2556.41 408.632   3
   0  13   0 7.31416 121.858   3
   0  13  -1-51.1364 172.559   3
   0  13   1 157.231 124.344   3
   0  13  -2 1764.63 286.384   3
   0  13   2 1983.52 342.952   3
   0 -13  -3 571.425 142.181   2
   0  13  -3 529.820 189.955   3
   0  13   3 544.728 190.627   3
   0 -13  -4 20.0490 63.1659   2
   0  13   4 236.520 166.282   3
   0  13  -4-58.4310 113.293   3
   1   0 -16-41.6625 80.9864   2
   1   0 -15 4819.67 355.998   2
  -1   0  15 4691.44 373.163   3
  -1   0  14-74.9334 90.3427   3
   1   0 -14-74.3643 84.4544   2
   1   0 -13 144.493 73.7016   2
  -1   0  13 239.302 100.896   3
  -1   0  12 72.8956 69.1452   3
   1   0 -12-50.7461 97.6207   3
   1   0 -12-77.0931 62.0843   2
   1   0 -11 1269.77 183.246   3
  -1   0  11 1464.39 184.106   3
   1   0 -11 1297.14 150.957   2
  -1   0  10 73.8764 71.3480   3
   1   0 -10-40.7259 58.0816   1
   1   0 -10-19.9468 42.9908   2
   1   0 -10-32.2449 53.1306   3
   1   0  -9 6517.99 305.491   1
   1   0  -9 6594.89 295.310   2
  -1   0   9 6673.11 344.735   3
   1   0  -9 6619.51 363.189   3
   1   0  -8 17.6579 37.2281   2
  -1   0   8 20.5772 54.2858   3
   1   0  -8 19.6402 37.6024   1
  -1   0   7 505.575 93.9946   3
   1   0  -7 347.363 65.1734   1
   1   0  -7 378.600 91.6282   3
   1   0  -7 366.910 68.7467   2
   1   0  -6-14.7553 35.0564   2
   1   0  -6-26.4113 28.7526   1
   1   0  -6-40.6569 41.7374   3
  -1   0   6-33.6671 52.3329   3
   1   0  -5 19578.1 470.098   3
  -1   0   5 20754.7 456.682   3
   1   0  -5 19732.5 369.421   1
   1   0  -5 20098.5 369.429   2
  -1   0   4-11.1295 41.2669   3
   1   0  -4-19.7301 41.8783   3
   1   0  -4-4.08370 26.7466   1
   1   0  -4 5.36428 27.1814   2
  -1   0   3 1785.13 88.3259   2
  -1   0   3 2012.59 119.165   3
   1   0  -3 1744.73 87.1609   1
   1   0  -3 1941.26 93.2148   2
   1   0  -2 12.1712 20.1053   2
  -1   0   2-1.88106 29.1495   3
  -1   0   1 54403.5 424.198   3
   1   0  -1 55354.5 331.428   2
   1   0   1 13450.7 194.457   1
   1   0   2 24.3682 24.3586   3
   1   0   2-1.27251 29.7772   1
   1   0   3 19241.8 306.975   3
   1   0   3 18993.4 330.656   1
   1   0   4-2.38817 34.0759   3
  -1   0  -4 14.0638 39.9336   1
  -1   0  -4-31.6750 38.4457   3
   1   0   4 0.12736 37.9919   1
  -1   0  -5 9395.38 294.214   3
   1   0   5 9994.27 291.090   1
   1   0   5 9457.62 282.508   3
  -1   0  -5 10022.9 298.175   1
  -1   0  -6 6.32116 31.5581   3
   1   0   6 0.91159 41.0107   1
   1   0   6 3.45755 40.2163   3
  -1   0  -6-11.0209 35.1332   1
   1   0   7 1928.03 156.208   1
   1   0   7 2065.01 157.473   3
  -1   0  -7 2262.30 171.361   1
  -1   0  -7 2268.34 173.137   3
   1   0   8 28.6681 46.6634   1
  -1   0  -8-5.45153 37.2821   3
  -1   0  -8-39.2321 44.9757   1
   1   0   8 2.22877 42.7497   3
   1   0   9 14336.6 456.933   1
  -1   0  -9 13839.0 478.117   1
  -1   0  -9 13871.3 485.739   3
   1   0   9 14549.2 474.738   3
   1   0  10 110.328 66.6566   1
   1   0  10 37.9322 46.1485   3
   1   0  11 1868.64 194.987   3
  -1   0 -11 1371.27 160.796   2
   1   0  11 1698.78 179.405   1
   1   0  12 63.0692 70.8682   1
  -1   0 -12-34.2572 63.5652   2
   1   0  12-21.6489 63.5647   3
  -1   0 -13 400.825 106.927   2
   1   0  13 313.226 95.9742   1
   1   0  13 396.082 111.568   3
  -1   0 -14 12.9609 67.3006   2
   1   0  14 3.41533 71.7153   3
  -1   0 -15 763.822 156.331   2
  -1   0 -16 19.6235 66.5103   2
  -1   1  16 955.802 195.184   3
   1  -1 -16 1202.09 210.572   2
   1   1 -16 806.621 155.949   2
   1   1 -15 63.6984 71.4666   2
   1  -1 -15-120.648 101.477   2
  -1  -1  15 4.98101 67.2167   3
  -1   1  15 13.6982 76.5624   3
   1  -1 -14 4325.55 329.174   2
   1   1 -14 4382.69 310.576   2
  -1  -1  14 4621.95 332.160   3
  -1   1  14 4647.14 384.129   3
   1  -1 -13 1205.84 179.736   2
  -1  -1  13 1457.07 188.104   3
   1   1 -13 1194.47 158.326   2
  -1   1  13 1228.24 197.654   3
   1   1 -12 223.685 87.1132   3
  -1  -1  12 134.838 80.5689   3
   1   1 -12 108.451 60.2661   2
  -1   1  12 300.852 113.273   3
   1  -1 -12 98.3144 57.8965   2
  -1  -1  11-6.86272 45.3653   3
   1  -1 -11 49.7008 55.0892   2
   1   1 -11 29.3657 47.3706   2
   1  -1 -11 157.522 103.333   3
   1   1 -11-25.3457 51.3993   1
   1   1 -11 30.3972 58.4904   3
  -1   1  11 49.2609 73.2835   3
  -1   1  10 7712.38 418.085   3
   1  -1 -10 7693.77 440.629   3
   1  -1 -10 7062.30 342.504   2
   1   1 -10 7151.39 314.188   2
   1   1 -10 7377.33 387.888   3
   1   1 -10 7350.55 330.278   1
  -1  -1  10 7702.56 364.987   3
  -1   1   9 1015.11 155.383   3
   1  -1  -9 958.829 124.916   1
   1  -1  -9 859.609 117.189   2
   1  -1  -9 1114.16 167.622   3
   1   1  -9 930.557 134.029   3
   1   1  -9 857.459 104.247   2
  -1  -1   9 592.986 104.875   3
   1   1  -9 988.061 115.854   1
   1   1  -8 40.0607 35.0086   2
   1   1  -8 99.0395 61.5157   3
   1  -1  -8-18.5966 47.9789   3
   1  -1  -8 11.9334 40.8040   1
   1   1  -8-3.76627 31.4123   1
  -1   1   8 23.4242 60.7707   3
   1  -1  -8-22.7228 40.4831   2
  -1  -1   8 4.47637 43.7085   3
  -1  -1   8 71.7802 41.9346   1
   1   1  -7 2315.39 142.723   2
  -1  -1   7 2226.73 137.456   1
   1   1  -7 2485.56 155.754   1
   1   1  -7 2472.31 188.939   3
  -1   1   7 1916.08 182.566   3
   1  -1  -7 2405.03 172.176   1
   1  -1  -7 2247.65 203.761   3
  -1  -1   7 2097.87 164.914   3
   1  -1  -7 2176.65 158.314   2
   1  -1  -6 12134.7 426.909   3
   1   1  -6 11824.4 300.125   1
  -1   1   6 12076.4 418.290   3
  -1  -1   6 12183.7 289.065   1
  -1  -1   6 12026.1 351.779   3
   1  -1  -6 11895.2 346.775   1
   1   1  -6 12424.0 383.957   3
   1  -1  -6 11575.4 332.492   2
   1   1  -6 12723.6 299.141   2
   1  -1  -5 3.42118 34.6747   2
   1  -1  -5 4.43010 48.5159   3
  -1   1   5 35.6204 48.9128   3
  -1  -1   5 10.6655 44.3942   3
  -1  -1   5-28.7737 28.9953   1
   1   1  -5-4.13164 27.5428   1
   1   1  -5 1.23913 23.1177   2
   1  -1  -5-7.60423 30.7185   1
   1   1  -5 32.4004 39.7834   3
   1   1  -4 8809.02 195.618   1
  -1   1   4 9037.90 312.496   3
   1   1  -4 8934.41 267.859   3
  -1  -1   4 8661.00 183.875   1
   1  -1  -4 8549.99 242.319   2
   1   1  -4 8800.10 192.246   2
   1  -1  -4 8666.71 307.915   3
  -1  -1   4 8981.22 251.547   3
   1   1  -3 4068.89 108.457   1
   1   1  -3 4209.67 161.758   3
  -1  -1   3 4361.62 156.086   3
   1  -1  -3 4153.31 150.499   2
  -1   1   3 4206.92 197.047   3
   1   1  -3 4117.72 108.158   2
  -1  -1   3 4268.73 105.438   1
   1   1  -2 1994.55 58.1138   2
  -1   1   2 1901.62 120.087   3
   1  -1  -2 1902.48 91.3891   2
  -1  -1   2 2079.01 95.8068   3
  -1  -1   2 1881.32 56.3584   2
  -1   1   1 5159.64 163.283   3
   1  -1  -1 5309.89 129.075   2
  -1   1   0 27424.4 288.378   3
   1   1   0 27455.0 222.570   1
   1  -1   0 27311.9 261.713   2
   1   1   1 1881.44 81.6788   1
   1  -1   1 1910.25 77.4201   1
   1  -1   2 14286.4 240.745   1
   1   1   2 13413.2 254.168   1
  -1   1  -3 688.606 66.1123   1
   1   1   3 758.090 80.7848   1
   1  -1   3 529.965 57.6471   1
   1   1   3 620.061 82.9182   3
   1  -1   4 8179.61 232.450   1
   1  -1   4 7868.71 176.981   3
   1   1   4 7880.60 247.365   1
  -1   1  -4 7738.82 187.660   3
   1   1   4 8069.48 286.102   3
  -1   1  -4 7863.18 230.220   1
   1   1   5 1426.87 121.753   1
  -1   1  -5 1451.33 114.138   1
  -1   1  -5 1651.74 105.267   3
   1  -1   5 1450.97 111.229   1
   1   1   5 1349.90 130.826   3
   1  -1   5 1689.53 101.423   3
   1   1   6 1597.75 136.578   1
  -1   1  -6 1558.31 118.239   3
  -1  -1  -6 1858.28 151.438   1
   1   1   6 1759.50 159.677   3
   1  -1   6 1720.59 115.237   3
   1  -1   6 1701.52 132.641   1
  -1   1  -6 1702.84 133.984   1
   1  -1   7 6344.78 240.457   3
  -1  -1  -7 6487.20 296.099   1
  -1   1  -7 6332.51 273.867   1
   1  -1   7 6249.47 261.303   1
  -1   1  -7 6170.84 257.678   3
   1   1   7 6322.20 308.989   3
   1   1   7 6128.51 274.348   1
  -1   1  -8 7668.40 325.758   1
   1  -1   8 7630.41 311.737   1
  -1  -1  -8 7848.80 344.646   1
   1   1   8 7679.26 327.859   1
   1   1   8 8017.30 370.557   3
   1  -1   8 7635.51 285.467   3
  -1   1  -8 7805.37 311.078   3
   1   1   9 68.4206 49.7257   1
   1  -1   9 100.960 51.3104   3
   1   1   9 121.086 71.2782   3
  -1   1  -9 58.4024 54.4317   1
  -1   1  -9 89.9655 46.4815   3
  -1  -1  -9-0.30828 53.1070   1
   1  -1   9 149.835 57.3945   1
  -1  -1 -10 2828.07 225.232   2
  -1   1 -10 3115.79 231.476   3
   1   1  10 2869.11 226.966   1
  -1   1 -10 2621.48 214.758   1
   1   1  10 2876.47 247.664   3
   1  -1  10 2963.86 205.778   3
   1  -1  10 2916.25 215.159   1
   1   1  11 2059.60 226.837   3
   1  -1  11 2137.48 197.133   1
   1  -1  11 2189.67 186.810   3
  -1  -1 -11 1922.79 195.599   2
  -1   1 -11 1833.58 179.687   2
   1   1  11 1786.16 188.496   1
  -1   1 -12 70.2769 52.0209   2
   1  -1  12 20.0469 49.6793   1
   1  -1  12 30.7623 48.3614   3
  -1  -1 -12-47.5678 54.5166   2
   1   1  12-11.1644 66.7743   3
   1   1  12-44.3213 61.2102   1
   1  -1  13 85.5700 72.7963   1
  -1  -1 -13 139.598 75.3371   2
   1   1  13 110.557 75.5253   3
   1  -1  13 27.1591 51.6504   3
  -1   1 -13 55.0669 57.2789   2
  -1  -1 -14 3594.63 310.627   2
  -1   1 -14 3153.07 271.000   2
   1   1  14 3483.98 316.629   3
   1  -1  14 3149.19 244.486   3
   1  -1  14 3520.29 290.694   1
  -1  -1 -15 1571.80 216.888   2
   1   1  15 1250.17 209.625   3
  -1   1 -15 1521.80 203.328   2
  -1  -1 -16 195.757 114.207   2
  -1   1 -16 39.8150 72.6552   2
  -1   2  16 1815.48 268.671   3
   1   2 -16 1754.57 209.469   2
   1  -2 -16 1675.10 247.754   2
   1   2 -15 68.4209 60.8294   2
   1  -2 -15 52.7246 77.4152   2
  -1   2  15 21.4512 94.5183   3
  -1   2  14 280.358 120.444   3
   1   2 -14 79.9180 63.2823   2
  -1  -2  14 186.827 76.8523   3
   1  -2 -14 279.131 111.638   2
   1  -2 -13 102.889 81.1435   2
  -1   2  13 7.06421 80.3478   3
   1   2 -13-9.15223 54.7169   2
  -1  -2  13 210.587 93.3663   3
  -1   2  12 5255.10 401.704   3
   1   2 -12 5616.83 360.757   3
   1  -2 -12 5658.43 354.567   2
   1   2 -12 6021.12 310.087   2
  -1  -2  12 5687.37 319.834   3
  -1  -2  11 751.579 119.656   3
   1   2 -11 618.730 121.364   3
  -1   2  11 592.211 141.436   3
   1   2 -11 592.724 95.8146   2
   1   2 -11 658.416 107.690   1
   1  -2 -11 423.074 104.168   2
  -1   2  10 1103.08 177.909   3
  -1  -2  10 702.388 99.4583   1
   1   2 -10 614.692 93.4969   2
   1  -2 -10 852.183 163.232   3
  -1  -2  10 812.905 118.505   3
   1   2 -10 1056.66 123.402   1
   1  -2 -10 1025.28 140.215   2
   1   2 -10 947.072 141.675   3
   1   2  -9 131.295 64.0545   3
  -1  -2   9 51.1052 35.4852   1
  -1  -2   9 56.3799 51.0595   3
   1  -2  -9 147.909 65.9374   1
   1   2  -9 141.004 51.5330   1
   1  -2  -9 87.0452 63.6014   3
   1   2  -9 85.8094 38.6420   2
  -1   2   9 120.941 86.4538   3
   1  -2  -9 99.6242 63.3969   2
   1   2  -8 6682.98 246.007   2
  -1  -2   8 6781.46 284.367   3
  -1  -2   8 7387.61 257.298   1
   1  -2  -8 6586.90 307.685   2
   1  -2  -8 7179.98 409.740   3
  -1   2   8 6729.70 378.715   3
   1   2  -8 6796.63 261.954   1
   1  -2  -8 7019.97 319.744   1
   1   2  -8 6801.86 318.684   3
   1  -2  -7 6227.47 357.074   3
   1   2  -7 5877.31 208.520   2
  -1   2   7 5928.63 340.962   3
   1   2  -7 5822.20 221.334   1
  -1  -2   7 5617.70 207.152   1
   1  -2  -7 5852.16 272.243   1
  -1  -2   7 5962.67 248.814   3
   1  -2  -7 5837.48 275.527   2
   1   2  -7 5778.02 275.124   3
   1   2  -6 2835.17 179.407   3
   1   2  -6 2706.34 126.466   2
   1  -2  -6 2841.18 178.472   2
   1  -2  -6 2660.88 226.322   3
  -1  -2   6 2826.83 130.413   1
   1  -2  -6 2702.68 173.254   1
  -1   2   6 2570.18 220.562   3
   1   2  -6 2546.38 131.837   1
  -1  -2   6 2644.20 155.708   3
   1   2  -5 1439.56 116.054   3
  -1   2   5 1391.82 154.706   3
   1   2  -5 1616.89 91.1609   1
   1  -2  -5 1296.36 117.735   2
   1  -2  -5 1385.16 153.308   3
  -1  -2   5 1378.81 82.0003   1
   1   2  -5 1436.16 80.3092   2
  -1  -2   5 1760.46 118.028   3
  -1  -2   4 12017.2 280.009   3
   1  -2  -4 11478.9 304.376   2
   1   2  -4 11074.4 286.515   3
   1   2  -4 11448.1 181.285   2
   1   2  -4 11062.8 193.689   1
  -1  -2   4 11370.8 188.111   1
  -1   2   4 11440.3 389.809   3
  -1   2   3 660.476 106.767   3
  -1  -2   3 535.440 33.2604   1
   1  -2  -3 616.927 71.4533   2
   1   2  -3 524.786 32.0349   1
   1   2  -3 570.264 64.4124   3
   1  -2  -2 25225.5 372.882   2
  -1   2   2 25084.0 486.085   3
  -1   2   1 2976.56 157.267   3
   1  -2  -1 2743.08 110.750   2
   1  -2   0 288.901 38.4166   2
  -1  -2   0 296.425 33.1710   1
  -1   2   0 272.982 51.7114   3
   1   2   0 310.742 32.6016   1
  -1   2   0 268.667 38.2156   2
  -1   2  -1 6014.10 136.703   2
   1  -2   1 5619.99 133.357   2
  -1  -2  -1 5325.93 151.726   1
   1   2   1 5474.50 151.034   1
   1  -2   2 57051.8 496.046   1
   1   2   2 56503.6 560.197   1
  -1   2  -2 55929.4 434.339   2
  -1   2  -2 56818.5 485.865   1
   1   2   3 502.037 69.8700   1
  -1   2  -3 561.738 37.6198   3
   1  -2   3 628.534 63.8834   1
  -1   2  -3 571.108 59.6357   1
   1  -2   4 331.480 50.9842   1
   1   2   4 365.625 81.4454   3
  -1   2  -4 351.639 40.3756   3
   1   2   4 329.947 61.1490   1
  -1   2  -4 361.129 56.8610   1
   1  -2   5 5899.24 149.767   3
   1  -2   5 6227.02 218.106   1
   1   2   5 5564.29 240.575   1
  -1   2  -5 5809.89 214.890   1
   1   2   5 5922.01 294.888   3
  -1   2  -5 5614.31 169.285   3
   1   2   6 16673.5 521.271   3
   1  -2   6 16010.6 284.589   3
  -1   2  -6 15262.5 322.569   3
   1   2   6 15587.8 428.514   1
  -1   2  -6 15498.7 379.296   1
   1  -2   6 15645.5 376.977   1
   1  -2   7 34.9199 34.1803   1
   1   2   7 8.61930 54.3158   3
  -1   2  -7 79.2958 40.4624   1
   1   2   7 57.3086 41.0014   1
  -1   2  -7 37.2743 31.7285   3
  -1  -2  -7 116.925 59.3089   1
   1  -2   7 48.1676 27.9753   3
  -1  -2  -8 2415.40 207.373   1
   1   2   8 2499.58 227.945   3
  -1   2  -8 2587.91 182.900   1
   1  -2   8 2401.52 171.713   1
  -1   2  -8 2229.00 152.500   3
   1   2   8 2444.41 192.558   1
   1  -2   8 2773.98 148.901   3
   1   2   9 750.165 146.131   3
   1   2   9 1013.90 139.181   1
  -1  -2  -9 938.805 130.576   2
   1  -2   9 975.773 99.5821   3
  -1   2  -9 893.171 108.199   3
   1  -2   9 892.755 113.512   1
  -1   2  -9 1066.10 127.272   1
   1   2  10 3095.97 244.914   1
  -1   2 -10 2701.47 196.384   3
   1  -2  10 3137.44 218.472   1
  -1  -2 -10 2943.20 240.109   2
  -1   2 -10 3442.09 240.313   1
   1   2  10 3046.97 283.017   3
   1  -2  10 2962.21 181.948   3
   1  -2  11 163.190 64.2802   3
   1  -2  11 37.7040 44.6315   1
   1   2  11 85.9446 70.3459   1
  -1  -2 -11 158.929 87.6218   2
  -1   2 -11 227.239 75.8964   3
   1   2  11 57.5072 75.2408   3
   1  -2  12 2795.43 192.859   3
  -1  -2 -12 2921.70 269.314   2
   1   2  12 2463.61 270.929   3
  -1   2 -12 2828.37 223.041   2
   1  -2  12 2729.50 236.820   1
   1  -2  13-45.1205 44.0129   3
  -1  -2 -13-19.6524 78.2963   2
   1  -2  13-54.5168 60.1719   1
  -1   2 -13 0.35317 53.4648   2
   1   2  13-60.5068 106.802   3
   1   2  14-33.5873 98.3102   3
  -1  -2 -14 109.484 73.4630   2
  -1   2 -14 62.7296 49.5691   2
   1  -2  14-13.5983 59.0002   1
   1   2  15 188.712 119.006   3
  -1  -2 -15 160.559 94.4345   2
  -1   2 -15 49.5404 66.2448   2
  -1  -2 -16 3108.76 323.939   2
  -1   2 -16 2250.81 240.438   2
   1  -3 -16 393.837 143.137   2
  -1   3  16 33.2152 133.915   3
   1  -3 -15 177.303 118.303   2
  -1   3  15 466.292 158.217   3
   1   3 -15 183.721 71.7430   2
   1   3 -14 667.556 116.085   2
   1  -3 -14 555.282 144.831   2
  -1   3  14 126.016 115.241   3
   1   3 -13 5570.35 300.448   2
   1  -3 -13 5370.03 374.908   2
  -1   3  13 4833.99 425.528   3
  -1  -3  13 4597.83 282.096   3
   1   3 -12 51.2769 46.6555   3
   1  -3 -12-35.7565 63.8417   2
  -1  -3  12 50.4952 54.2281   3
  -1   3  12-85.0320 117.781   3
   1   3 -12-98.8263 50.7041   1
   1   3 -12-19.3924 43.6054   2
   1   3 -11 2014.13 161.358   2
  -1   3  11 1966.32 255.006   3
   1   3 -11 2182.44 177.076   1
   1  -3 -11 2536.02 238.128   2
  -1  -3  11 2367.22 189.291   3
   1   3 -11 1803.56 192.255   3
  -1  -3  10 1626.09 151.188   3
  -1  -3  10 1862.75 147.442   1
  -1   3  10 1383.85 211.620   3
   1   3 -10 2098.08 153.341   2
   1  -3 -10 2099.03 207.988   2
   1   3 -10 1711.84 179.688   3
   1   3 -10 1878.14 152.995   1
   1   3  -9 1744.24 176.700   3
  -1  -3   9 1861.95 138.259   1
   1   3  -9 1814.61 142.917   1
  -1  -3   9 2016.44 158.626   3
   1   3  -9 2008.81 135.999   2
   1  -3  -9 1638.02 173.190   2
   1  -3  -9 2035.76 246.627   3
  -1   3   9 1860.58 230.809   3
   1   3  -8 1005.58 90.0640   2
  -1   3   8 771.205 148.316   3
   1  -3  -8 1107.73 140.812   1
   1   3  -8 956.754 95.4399   1
   1  -3  -8 1055.55 171.890   3
   1   3  -8 1002.72 125.236   3
  -1  -3   8 876.128 88.3695   1
   1  -3  -8 1035.21 131.634   2
   1   3  -7 8909.19 332.994   3
   1   3  -7 9120.47 256.075   1
  -1   3   7 9687.76 463.622   3
   1  -3  -7 9686.66 369.014   1
   1  -3  -7 9600.92 470.090   3
  -1  -3   7 9258.79 247.576   1
   1  -3  -7 9052.71 359.153   2
   1   3  -7 9443.30 238.480   2
  -1   3   6 1195.84 165.275   3
  -1  -3   6 1572.34 93.2471   1
   1   3  -6 1624.57 86.3712   2
   1   3  -6 1681.72 136.166   3
   1   3  -6 1515.25 93.4663   1
   1  -3  -6 1661.69 193.264   3
   1  -3  -6 1590.35 145.779   2
  -1   3   5 454.055 99.6968   3
   1   3  -5 566.792 76.1360   3
   1  -3  -5 620.612 87.5272   2
   1   3  -5 520.069 48.9291   1
   1   3  -5 485.385 39.8868   2
  -1  -3   5 467.818 46.4089   1
   1  -3  -4 1637.98 126.978   2
  -1   3   4 1937.10 187.700   3
   1   3  -4 1737.08 118.316   3
  -1  -3   4 1645.72 68.5818   1
   1   3  -4 1813.40 69.2838   1
   1  -3  -3 14689.4 342.230   2
  -1  -3   3 14549.4 158.856   1
  -1   3   3 14357.2 449.503   3
  -1   3   2 1179.13 131.730   3
  -1   3   2 1305.09 98.6975   2
   1  -3  -2 1252.27 96.1770   2
  -1  -3   1 3965.44 97.8156   2
  -1   3   1 3982.65 151.419   2
  -1   3   1 3946.53 209.481   3
   1  -3  -1 3801.49 149.851   2
  -1  -3   0-2.47026 20.2882   1
  -1   3   0-6.16539 23.2152   2
   1  -3   0 14.0750 27.1306   2
  -1   3   0-42.8043 50.0872   3
  -1   3  -1 1498.81 80.4094   2
   1  -3   1 1620.84 82.1231   2
  -1  -3  -1 1495.67 91.5597   1
   1  -3   2 1429.82 76.5579   2
   1  -3   2 1617.93 92.8148   1
  -1   3  -2 1274.67 71.8913   2
  -1  -3  -2 1330.76 100.107   1
   1  -3   3 12197.4 266.078   1
  -1   3  -3 12353.0 223.963   2
  -1  -3  -3 11446.8 311.429   1
   1   3   3 12097.8 311.751   1
   1   3   4 1429.08 121.932   1
   1   3   4 1329.36 158.161   3
  -1   3  -4 1620.65 82.7805   3
  -1   3  -4 1444.03 98.0728   1
   1  -3   4 1585.43 106.463   1
  -1   3  -5 6184.48 177.298   3
   1   3   5 5938.36 256.260   1
   1  -3   5 5636.45 210.688   1
  -1   3  -5 5791.93 208.470   1
   1   3   5 6125.41 333.572   3
   1   3   6 365.761 106.017   3
  -1   3  -6 715.429 83.9697   1
  -1   3  -6 479.351 58.9094   3
   1   3   6 568.696 92.0820   1
   1  -3   6 499.203 68.0067   1
   1   3   7 7015.57 391.709   3
   1   3   7 7972.66 336.551   1
  -1  -3  -7 7490.05 336.278   1
  -1   3  -7 7103.55 274.421   1
  -1   3  -7 7016.90 231.588   3
   1  -3   7 7177.01 270.740   1
  -1   3  -8 901.735 93.7562   3
  -1  -3  -8 1155.75 146.686   2
   1   3   8 1074.04 141.005   1
  -1   3  -8 1357.56 133.270   1
   1   3   8 1321.84 190.766   3
   1  -3   8 976.228 112.931   1
  -1   3  -9-15.4483 38.0544   1
   1  -3   9-58.6627 39.5018   1
  -1   3  -9-7.12376 34.5072   3
  -1  -3  -9-0.33854 49.7509   2
   1   3   9 37.5588 65.6822   3
   1  -3  10 233.141 68.7900   1
  -1   3 -10 172.917 58.9939   1
  -1  -3 -10 229.885 77.0672   2
   1   3  10 274.144 105.483   3
  -1   3 -10 276.135 60.5995   3
  -1   3 -11 9715.72 359.571   3
   1   3  11 10877.8 575.526   3
   1  -3  11 11407.2 427.467   1
  -1  -3 -11 10620.4 500.289   2
   1   3  12 27.1925 79.5221   3
   1  -3  12-47.2388 55.4908   1
  -1   3 -12 60.0017 48.4361   2
  -1  -3 -12 0.45758 65.0312   2
  -1   3 -13 273.636 76.8109   2
  -1  -3 -13 258.764 95.6330   2
   1   3  13 488.957 150.169   3
   1  -3  13 339.532 100.040   1
  -1   3 -14 488.605 107.881   2
  -1  -3 -14 372.841 118.434   2
   1  -3  14 426.644 107.769   1
   1   3  14 625.086 183.950   3
  -1   3 -15 2700.13 241.589   2
  -1  -3 -15 2915.31 308.586   2
   1   3  15 2508.26 333.121   3
  -1   4  15 799.027 210.051   3
   1  -4 -15 619.398 165.711   2
   1   4 -14 278.481 80.3563   2
  -1   4  14 516.691 177.761   3
   1  -4 -14 538.811 140.661   2
   1  -4 -13 571.404 141.656   2
  -1   4  13 526.581 168.889   3
   1   4 -13 508.544 90.1336   2
   1   4 -12 1388.11 147.221   1
   1   4 -12 1167.00 121.316   2
   1  -4 -12 1506.80 200.268   2
  -1   4  12 1271.09 238.944   3
   1   4 -12 1101.72 160.078   3
   1   4 -11 3325.81 253.582   3
  -1   4  11 3316.35 347.431   3
   1   4 -11 3242.68 187.860   2
   1  -4 -11 3473.18 287.954   2
   1   4 -11 2986.00 198.541   1
   1  -4 -10 71.2452 52.6312   2
   1   4 -10 213.187 63.0235   1
   1   4 -10 124.323 50.8189   3
  -1  -4  10 105.298 47.3747   1
   1   4 -10 23.5792 26.6257   2
  -1   4  10 12.2727 73.3100   3
   1   4  -9 2384.65 149.825   1
   1  -4  -9 2337.79 218.177   2
   1   4  -9 2144.87 187.504   3
   1   4  -9 2187.11 128.786   2
  -1  -4   9 2137.44 139.632   1
  -1   4   9 2200.13 276.157   3
   1  -4  -8 3214.86 240.617   2
  -1   4   8 2915.16 287.191   3
   1   4  -8 3126.02 210.637   3
   1   4  -8 2894.54 131.089   2
   1   4  -8 3245.26 158.411   1
  -1  -4   8 2606.89 139.430   1
   1   4  -7 1155.74 123.398   3
   1  -4  -7 1184.58 140.297   1
   1  -4  -7 1535.56 162.265   2
   1   4  -7 999.654 79.2029   1
   1   4  -7 1195.52 73.7149   2
  -1  -4   7 1185.83 85.8586   1
  -1   4   7 1020.44 179.502   3
   1  -4  -6 1307.99 143.238   2
   1   4  -6 1178.87 57.1302   2
   1   4  -6 1178.46 115.519   3
  -1  -4   6 1200.88 77.5550   1
  -1   4   6 1383.10 191.706   3
   1   4  -6 1216.50 75.5173   1
  -1   4   5 4972.55 329.931   3
  -1  -4   5 5255.67 138.755   1
   1   4  -5 5707.48 237.271   3
   1  -4  -5 4932.88 248.590   2
  -1   4   4 9853.49 435.917   3
   1  -4  -4 9802.16 327.310   2
  -1  -4   4 10140.9 168.508   1
  -1   4   3 1064.10 148.811   3
  -1   4   3 872.007 95.3760   2
  -1  -4   3 1050.01 54.5648   1
   1  -4  -3 829.460 97.7340   2
  -1  -4   2 3242.75 81.2115   2
  -1   4   2 3212.50 167.102   2
   1  -4  -2 2866.77 157.574   2
  -1   4   2 3446.94 235.587   3
  -1   4   1 4896.78 187.990   2
   1  -4  -1 4959.66 191.827   2
  -1   4   1 5259.73 269.460   3
  -1  -4   1 5112.52 135.978   2
  -1   4   0 1177.47 87.8953   2
  -1  -4   0 1113.11 78.4144   1
   1  -4   0 1146.84 87.4472   2
  -1  -4   0 1129.66 79.2652   2
  -1  -4  -1 327.327 55.1488   1
  -1  -4  -1 358.430 54.2758   2
   1  -4   1 419.124 51.6618   2
  -1   4  -1 316.094 46.1880   2
  -1  -4  -2 2584.58 146.133   2
   1  -4   2 2461.42 106.683   2
  -1  -4  -2 2623.43 146.346   1
  -1   4  -2 2655.92 109.607   2
   1  -4   3 13019.9 289.405   1
  -1  -4  -3 12690.6 355.401   1
  -1  -4  -3 12961.9 354.302   2
  -1   4  -3 12506.6 230.912   2
  -1  -4  -4-44.2877 47.2815   2
  -1   4  -4 24.8576 24.2164   2
   1  -4   4 38.4341 37.8002   1
   1   4   4 24.3900 61.4912   3
   1  -4   5 2467.51 140.392   1
   1   4   5 2359.55 235.091   3
  -1  -4  -5 2635.54 186.089   2
  -1   4  -5 2624.07 125.937   3
  -1   4  -5 2794.89 123.814   2
  -1   4  -6 4641.72 176.152   2
   1  -4   6 4759.67 209.304   1
  -1   4  -6 4843.94 181.470   3
  -1  -4  -6 4811.78 266.015   1
  -1   4  -6 4977.41 206.324   1
   1   4   6 4425.97 326.317   3
  -1  -4  -6 5155.98 277.958   2
  -1   4  -7 734.773 80.0617   3
  -1  -4  -7 686.187 111.023   1
   1  -4   7 622.793 86.3593   1
   1   4   7 491.323 131.209   3
  -1  -4  -7 686.981 113.206   2
  -1   4  -7 666.827 84.2736   1
  -1  -4  -8 3729.25 264.486   2
  -1   4  -8 3098.36 189.731   1
  -1   4  -8 3226.86 166.881   3
   1   4   8 3360.58 309.309   3
   1  -4   8 2862.44 182.442   1
   1   4   9 1299.13 212.714   3
  -1   4  -9 1745.95 152.728   1
  -1  -4  -9 1916.61 203.379   2
   1  -4   9 1737.39 150.290   1
  -1   4  -9 1700.52 129.449   3
  -1   4 -10 733.643 109.042   1
  -1  -4 -10 548.835 116.774   2
  -1   4 -10 495.859 74.3095   3
   1   4  10 554.248 144.902   3
   1  -4  10 460.981 87.0089   1
  -1   4 -11 118.781 54.5623   3
   1  -4  11 52.3584 50.5018   1
   1   4  11-9.31357 90.7045   3
  -1   4 -11-13.3944 55.8187   1
  -1   4 -11 54.9233 35.9841   2
  -1  -4 -11 178.540 88.4475   2
   1   4  12 1851.95 275.649   3
   1  -4  12 1485.23 165.088   1
  -1   4 -12 1440.59 147.577   2
  -1  -4 -12 1385.74 197.872   2
  -1   4 -13 2536.38 203.222   2
   1   4  13 2548.48 325.768   3
  -1  -4 -13 3098.37 306.349   2
   1  -4  13 2773.08 229.824   1
   1  -4  14 205.470 87.6090   1
   1   4  14 392.101 148.704   3
  -1  -4 -14 297.201 125.631   2
  -1   4 -14 127.147 74.4699   2
   1   4  15 1083.77 251.480   3
  -1  -4 -15 679.132 163.237   2
   1  -4  15 821.254 143.757   1
   1  -5 -15-55.1267 83.3575   2
  -1   5  15-104.094 109.974   3
   1  -5 -14 2546.35 300.279   2
  -1   5  14 2873.86 388.106   3
  -1   5  13-25.5691 92.5935   3
   1  -5 -13 71.1056 70.8607   2
  -1   5  12 231.789 109.963   3
   1   5 -12 353.810 63.8201   2
   1  -5 -12 602.510 143.688   2
   1   5 -11 45.7119 28.9156   1
   1   5 -11 81.9255 36.6872   2
   1  -5 -11 189.553 87.8671   2
  -1   5  11 17.4434 93.5036   3
   1   5 -11 180.285 66.4766   3
   1   5 -10 9148.96 296.237   1
  -1  -5  10 9587.07 296.116   1
   1   5 -10 8446.55 238.557   2
   1   5 -10 8842.22 395.289   3
   1  -5 -10 9131.56 458.329   2
  -1   5  10 9250.91 579.068   3
  -1   5   9 813.947 171.307   3
   1   5  -9 1055.26 76.6962   2
   1  -5  -9 856.795 148.310   2
  -1  -5   9 869.138 87.9693   1
   1   5  -9 1060.18 94.6426   1
   1   5  -9 967.556 129.147   3
   1   5  -8 2957.59 101.982   2
   1  -5  -8 3207.05 249.406   2
   1   5  -8 3049.92 213.787   3
   1   5  -8 2959.50 103.929   2
  -1   5   8 2708.80 291.475   3
  -1  -5   8 3007.18 141.352   1
  -1  -5   7 19.0358 22.1144   1
   1   5  -7-23.4701 32.1040   3
  -1   5   7-74.6006 83.9095   3
   1  -5  -7 29.6115 45.6831   2
  -1  -5   6 12516.5 233.196   1
   1  -5  -6 12142.4 432.999   1
  -1   5   6 12597.6 578.448   3
   1  -5  -6 12011.5 433.246   2
   1   5  -6 12554.9 385.068   3
  -1   5   5 659.213 144.787   3
  -1  -5   5 684.955 52.7602   1
   1   5  -5 789.754 95.3817   3
   1  -5  -5 534.335 96.6929   2
   1  -5  -5 595.009 95.9658   1
  -1   5   4 13286.6 551.759   3
   1  -5  -4 12981.7 402.717   2
  -1  -5   4 13283.2 216.955   1
  -1   5   3-2.19287 34.9493   2
   1  -5  -3 11.8163 37.0911   2
  -1   5   3-73.4337 74.0497   3
  -1  -5   2 8642.66 168.784   2
  -1   5   2 8453.29 289.814   2
   1  -5  -2 8474.30 286.574   2
  -1   5   2 8110.50 392.271   3
  -1  -5   1 742.109 63.7998   2
  -1   5   1 627.884 78.5782   2
   1  -5  -1 659.928 82.5451   2
  -1   5   1 807.596 122.741   3
  -1   5   0 9999.85 269.078   2
  -1  -5   0 9505.71 254.282   1
   1  -5   0 9293.23 267.321   2
  -1  -5   0 9871.61 249.190   2
  -1   5  -1 29.9320 26.9519   2
   1  -5   1 96.5187 39.2766   2
  -1  -5  -1 43.3470 35.5049   2
  -1  -5  -1 34.6819 25.9770   1
  -1  -5  -2 15.7018 29.1324   1
   1  -5   2 33.0112 26.9174   2
  -1  -5  -2 18.9911 32.9360   2
  -1   5  -2 6.20252 23.5885   2
  -1  -5  -3 1389.97 128.862   2
  -1   5  -3 1701.65 92.9354   2
   1  -5   3 1813.87 116.050   1
  -1   5  -4 7794.29 193.264   2
   1  -5   4 7809.97 249.750   1
  -1  -5  -4 7953.56 319.909   2
   1   5   4 8146.02 431.114   3
  -1  -5  -5 104.224 56.9761   2
  -1   5  -5 192.870 34.2926   2
   1   5   5 218.948 109.488   3
  -1   5  -5 166.451 40.5710   3
  -1  -5  -5 219.886 71.1241   1
   1  -5   5 160.948 49.8361   1
   1   5   6 964.884 170.078   3
   1  -5   6 916.297 96.0658   1
  -1   5  -6 933.728 73.3591   2
  -1  -5  -6 1073.76 137.450   2
  -1  -5  -6 1089.29 134.007   1
  -1   5  -6 1072.62 94.1495   3
   1   5   7 22.2813 71.8048   3
   1  -5   7 10.9478 36.4314   1
  -1   5  -7 4.63317 26.8481   2
  -1  -5  -7-31.7831 70.5704   2
  -1   5  -7-23.8838 39.1761   3
  -1   5  -8 4638.25 226.748   1
  -1   5  -8 4581.42 193.344   2
  -1  -5  -8 4381.20 301.281   2
   1  -5   8 4563.64 227.536   1
  -1   5  -8 4825.90 209.710   3
   1   5   8 5045.00 400.414   3
  -1   5  -9 62.4478 35.9721   1
  -1   5  -9 115.919 39.7205   2
   1   5   9-29.9471 79.4253   3
   1  -5   9 57.9891 37.8700   1
  -1  -5  -9 156.763 91.4778   2
  -1   5  -9 67.3882 33.3772   3
   1  -5  10 3637.15 224.679   1
  -1   5 -10 4060.45 240.794   1
   1   5  10 3863.59 381.553   3
  -1   5 -10 3968.14 199.418   3
  -1  -5 -10 3883.29 311.035   2
  -1   5 -11-4.59813 34.1778   1
  -1   5 -11 73.3194 43.7116   2
   1  -5  11 32.3331 42.6532   1
   1   5  11 96.7376 107.033   3
  -1  -5 -11 29.8443 76.8888   2
   1   5  12 2131.69 301.081   3
   1  -5  12 1929.74 181.823   1
  -1  -5 -12 1926.17 240.993   2
  -1   5 -12 1992.46 160.662   2
  -1   5 -13-23.4198 33.9164   2
   1  -5  13 38.9801 58.6538   1
  -1  -5 -13 121.818 85.6635   2
   1   5  13 148.854 136.757   3
   1   5  14 3120.38 398.053   3
  -1  -5 -14 3041.60 329.942   2
  -1  -5 -15 50.8021 97.1410   2
   1   5  15 16.7596 99.8763   3
  -1   6  15 1151.66 264.924   3
   1  -6 -14 274.075 120.013   2
  -1   6  14 765.559 219.608   3
  -1   6  13 541.298 180.303   3
   1  -6 -13 474.650 150.580   2
   1  -6 -12 2313.76 272.002   2
  -1   6  12 2463.07 338.151   3
  -1   6  11 1720.00 290.465   3
   1  -6 -11 1748.10 225.741   2
  -1  -6  10-42.1275 34.4150   1
   1   6 -10-4.10029 10.7596   2
   1   6 -10 7.65938 11.6553   2
   1  -6 -10-5.51653 61.3325   2
  -1   6  10-79.9857 117.400   3
   1   6 -10-21.1953 48.7821   3
   1   6  -9 3800.70 251.507   3
  -1   6   9 3597.72 373.857   3
   1  -6  -9 3724.46 294.949   2
  -1  -6   9 3837.95 160.736   1
  -1  -6   8 2182.80 110.979   1
   1   6  -8 2515.23 197.401   3
  -1   6   8 2487.30 306.913   3
   1  -6  -8 2610.76 237.577   2
   1   6  -7 1456.03 145.304   3
   1  -6  -7 1695.05 189.470   2
  -1   6   7 1696.29 241.763   3
  -1  -6   7 1643.98 89.5573   1
  -1   6   6 408.903 116.570   3
   1  -6  -6 328.454 81.3326   2
  -1  -6   6 489.463 48.7622   1
   1   6  -6 474.874 82.4696   3
  -1  -6   5 10616.7 211.258   1
   1  -6  -5 11003.0 414.650   2
   1  -6  -5 11438.6 425.719   1
  -1   6   5 11224.9 561.940   3
   1  -6  -4 4187.54 244.897   2
  -1  -6   4 4282.13 140.669   1
  -1   6   4 4081.82 328.647   3
  -1   6   3 280.137 106.587   3
   1  -6  -3 363.200 76.4840   2
  -1  -6   3 391.832 29.5519   2
  -1   6   2 4266.46 222.040   2
   1  -6  -2 4103.56 217.797   2
  -1  -6   2 4685.27 146.999   2
  -1   6   2 4175.68 305.671   3
   1  -6  -1 10905.2 335.696   2
  -1  -6   1 10633.3 257.647   2
  -1   6   1 10132.8 460.159   3
  -1   6   1 10779.4 326.182   2
  -1   6   0 1498.32 117.703   2
  -1  -6   0 1795.28 122.399   1
  -1  -6   0 1562.65 111.986   2
   1  -6   0 1454.26 114.489   2
  -1  -6  -1 2915.00 169.796   1
   1  -6   1 3180.48 160.096   2
  -1   6  -1 3376.58 158.262   2
  -1  -6  -1 3138.32 172.874   2
  -1  -6  -2 3642.74 202.499   2
   1  -6   2 3743.89 157.023   2
  -1   6  -2 3627.02 152.540   2
   1  -6   3 1626.13 98.9674   2
   1  -6   3 1636.61 119.624   1
  -1   6  -3 1585.69 95.3845   2
  -1  -6  -3 1680.88 148.013   2
   1  -6   4 122.173 44.7494   1
   1   6   4 315.253 116.370   3
  -1  -6  -4 190.887 62.2535   2
  -1  -6  -4 250.194 71.7067   1
  -1   6  -4 236.745 37.8809   2
  -1  -6  -5 6039.52 312.769   2
   1   6   5 6257.29 421.970   3
  -1   6  -5 6396.82 174.932   2
  -1  -6  -5 6784.64 334.551   1
   1  -6   5 6186.99 239.303   1
  -1   6  -6 1326.69 83.4822   2
  -1   6  -6 1115.12 104.226   3
   1  -6   6 915.096 96.7991   1
  -1  -6  -6 1293.79 155.506   2
   1   6   6 1296.63 214.284   3
   1  -6   7 652.805 87.7385   1
  -1   6  -7 762.877 67.8189   2
  -1   6  -7 683.757 83.7055   3
  -1  -6  -7 628.789 120.571   2
   1   6   7 710.621 165.409   3
  -1   6  -8 1233.99 91.2683   2
   1  -6   8 1380.22 128.144   1
  -1   6  -8 1317.06 121.440   3
  -1  -6  -8 1426.57 180.376   2
   1   6   8 1114.67 218.132   3
   1  -6   9 2423.71 175.309   1
  -1   6  -9 1918.83 143.003   3
  -1   6  -9 2485.04 139.306   2
   1   6   9 2098.82 290.056   3
  -1  -6  -9 2192.12 232.347   2
   1  -6  10 1231.24 132.859   1
  -1   6 -10 1318.06 105.205   2
  -1  -6 -10 1425.41 200.560   2
   1   6  10 1042.53 212.482   3
   1  -6  11 77.7681 60.1383   1
  -1  -6 -11 72.3278 80.3073   2
   1   6  11 233.097 139.495   3
  -1   6 -11 44.7786 41.4804   2
   1  -6  12 887.657 126.162   1
   1   6  12 771.320 207.273   3
  -1  -6 -12 1030.68 196.146   2
   1   6  13 2830.67 385.068   3
  -1  -6 -13 2656.30 301.337   2
   1   6  14 95.1244 122.930   3
  -1  -6 -14 191.534 115.147   2
  -1   7  14 2.01513 113.926   3
   1  -7 -14 521.631 164.033   2
   1  -7 -13 1065.00 203.878   2
  -1   7  13 1253.74 279.087   3
   1  -7 -12 91.2678 74.9689   2
  -1   7  12 35.9044 106.712   3
   1  -7 -11 2154.59 256.583   2
  -1   7  11 1862.41 309.832   3
   1  -7 -10 588.850 141.612   2
  -1   7  10 891.788 212.346   3
  -1  -7   9 3203.77 129.456   1
   1   7  -9 3018.49 230.833   3
  -1   7   9 3468.59 381.880   3
   1  -7  -9 3173.86 284.683   2
  -1  -7   8-23.0151 25.9345   1
   1  -7  -8 10.0838 60.8197   2
   1   7  -8-71.4483 50.4774   3
   1   7  -7 3502.75 233.774   3
  -1   7   7 3813.93 377.195   3
  -1  -7   7 3631.20 125.478   1
   1  -7  -7 4024.32 293.698   2
  -1  -7   6 68.0054 28.3775   1
   1   7  -6 97.9788 48.8765   3
  -1   7   6 96.2317 80.3544   3
   1  -7  -6-28.3697 50.4062   2
  -1   7   5-31.4709 77.2392   3
   1  -7  -5 146.154 64.7566   2
  -1  -7   5 59.3550 26.7718   1
  -1  -7   4 1464.12 93.3376   1
   1  -7  -4 1537.72 162.402   2
   1  -7  -4 1316.25 150.793   1
  -1   7   4 1509.97 218.950   3
  -1  -7   3 4831.40 125.492   2
  -1   7   3 4801.49 365.695   3
   1  -7  -3 4881.44 264.827   2
   1  -7  -2 9.49545 38.7379   2
  -1   7   2 17.3043 69.3079   3
  -1  -7   2-29.5602 33.1916   2
  -1   7   1 57.7102 34.5733   2
  -1  -7   1 22.0041 27.4840   2
  -1  -7   1-16.0292 29.9699   1
  -1   7   1-2.61652 67.7994   3
  -1  -7   0 732.998 91.8895   1
  -1  -7   0 528.595 72.5256   2
   1  -7   0 858.006 99.4082   2
  -1   7   0 676.771 131.187   3
  -1   7   0 741.609 90.2577   2
  -1  -7  -1 6660.47 269.446   2
  -1   7  -1 6130.94 232.917   2
   1  -7   1 6609.01 246.564   2
  -1  -7  -2-6.59306 44.1602   2
  -1   7  -2 48.1710 27.6017   2
  -1  -7  -3 2985.70 212.668   1
  -1   7  -3 3176.78 141.204   2
   1  -7   3 3166.28 177.442   1
  -1  -7  -3 3283.76 217.123   2
   1  -7   3 3326.55 149.864   2
   1  -7   4 576.203 80.6410   1
  -1   7  -4 675.413 62.0401   2
   1   7   4 897.995 178.376   3
  -1  -7  -4 894.205 126.773   2
  -1  -7  -4 594.985 105.661   1
   1  -7   5 2387.68 157.159   1
   1   7   5 2498.11 292.268   3
  -1  -7  -5 2347.71 205.558   2
  -1   7  -5 2420.01 105.842   2
  -1   7  -6 148.291 30.1597   2
  -1  -7  -6 180.166 81.3429   2
   1   7   6 86.9779 99.7699   3
   1  -7   6 93.3309 44.0903   1
  -1   7  -6 126.056 50.9048   3
  -1   7  -7 5059.08 237.033   3
   1   7   7 4602.09 421.682   3
  -1  -7  -7 5167.38 335.982   2
   1  -7   7 4835.76 227.063   1
  -1   7  -7 4609.31 132.199   2
  -1  -7  -8 469.644 121.340   2
   1   7   8 468.464 152.641   3
  -1   7  -8 427.911 76.3750   3
   1  -7   8 228.219 56.5929   1
  -1   7  -9 11.9248 19.8418   2
   1  -7   9 28.7150 45.9619   1
   1   7   9-66.7676 109.389   3
  -1  -7  -9-46.5862 73.9196   2
   1   7  10 211.843 122.470   3
   1  -7  10 152.019 53.3915   1
  -1  -7 -10 178.989 95.1296   2
   1   7  11 2948.51 380.328   3
  -1  -7 -11 3492.26 325.495   2
   1  -7  11 3012.77 204.566   1
   1   7  12 674.749 211.321   3
  -1  -7 -12 519.105 130.248   2
   1   7  13 279.501 160.651   3
  -1  -7 -13 278.636 124.551   2
   1  -8 -13 149.632 93.3362   2
  -1   8  13 258.957 152.525   3
  -1   8  12 2021.41 349.647   3
   1  -8 -12 1806.92 258.058   2
  -1   8  11-131.977 137.508   3
   1  -8 -11-97.7114 97.0891   2
   1  -8 -10-20.1136 82.0285   2
  -1   8  10 169.479 162.169   3
  -1   8   9 227.119 128.464   3
   1  -8  -9 525.723 131.982   2
  -1   8   8 4150.44 428.739   3
   1  -8  -8 4847.46 352.839   2
   1   8  -8 4540.35 288.627   3
   1  -8  -7 109.755 73.7815   2
  -1  -8   7 83.7199 27.3348   1
   1   8  -7 103.015 51.7321   3
  -1   8   7-60.0562 117.378   3
  -1  -8   6 1120.93 75.3197   1
   1  -8  -6 1097.64 158.554   2
  -1   8   6 856.685 187.969   3
  -1  -8   5 20.9311 24.6618   1
   1  -8  -5 37.3971 65.6648   2
   1  -8  -4 5333.13 308.652   2
  -1   8   4 5347.50 426.973   3
  -1  -8   4 5532.73 196.049   1
  -1  -8   3 63.9674 25.5525   2
  -1   8   3-57.0924 74.6204   3
   1  -8  -3 57.3390 61.6015   2
  -1   8   2 2938.00 298.313   3
   1  -8  -2 2944.83 213.152   2
  -1  -8   2 3332.91 152.009   2
  -1  -8   2 3108.46 169.979   1
  -1  -8   1 989.752 103.358   1
   1  -8  -1 968.799 123.453   2
  -1   8   1 1078.79 183.013   3
  -1  -8   1 991.973 98.3078   2
   1  -8   0 653.488 98.3075   2
  -1   8   0 648.516 139.673   3
  -1  -8   0 692.253 92.9731   2
  -1  -8  -1 272.303 62.1883   1
  -1  -8  -1 266.980 67.5602   2
   1  -8   1 258.868 60.2294   2
   1  -8   2 9825.56 297.785   2
  -1  -8  -2 9766.46 371.723   2
  -1  -8  -2 9785.40 380.737   1
  -1   8  -2 10044.6 289.347   2
  -1   8  -3 93.5261 38.7794   2
  -1  -8  -3 59.7027 43.8627   2
   1  -8   3 105.421 33.8163   2
  -1  -8  -3 199.921 66.6617   1
  -1   8  -4 301.849 49.7883   2
  -1  -8  -4 393.834 96.8393   2
   1   8   4 254.622 99.7397   3
   1  -8   4 208.452 58.4643   1
   1  -8   5 1103.65 113.666   1
   1   8   5 959.545 199.428   3
  -1   8  -5 955.699 64.8435   2
  -1  -8  -5 951.576 140.017   2
   1  -8   6 8363.29 302.757   1
   1   8   6 7876.62 548.972   3
  -1  -8  -6 7896.91 415.036   2
   1  -8   7-3.61745 36.0223   1
   1   8   7 3.68775 110.881   3
  -1   8  -7-15.3821 41.4906   3
  -1  -8  -7 49.4051 66.6185   2
  -1  -8  -8 3236.87 290.692   2
   1   8   8 3786.64 404.497   3
   1  -8   8 3379.07 197.016   1
   1  -8   9 651.883 95.1313   1
   1   8   9 779.558 213.926   3
  -1  -8  -9 638.988 150.440   2
   1   8  10 1558.23 290.934   3
  -1  -8 -10 1685.66 236.710   2
  -1  -8 -11 119.008 76.1048   2
   1   8  11 172.399 145.830   3
   1   8  12 2298.66 360.409   3
  -1  -8 -12 3007.11 329.691   2
  -1  -8 -13 45.5896 90.4537   2
   1   8  13-51.4919 156.526   3
  -1   9  12-56.3065 155.563   3
   1  -9 -12 140.045 114.464   2
  -1   9  11 295.618 167.187   3
   1  -9 -11 448.698 145.927   2
  -1   9  10 1786.68 321.198   3
   1  -9 -10 2231.75 284.969   2
  -1   9   9 508.698 192.827   3
   1  -9  -9 344.965 112.804   2
   1  -9  -8 105.082 77.3298   2
  -1   9   8 337.078 151.483   3
   1  -9  -7 696.456 143.205   2
  -1   9   7 635.409 188.382   3
   1  -9  -6 1341.55 184.214   2
  -1   9   6 1613.87 275.448   3
  -1  -9   6 1750.47 96.2218   1
  -1   9   5-35.3278 100.178   3
  -1  -9   5-20.9967 33.9755   1
   1  -9  -5 40.3823 65.5013   2
   1  -9  -4 919.716 141.659   2
  -1  -9   4 1031.96 95.4160   1
  -1   9   4 1006.08 196.749   3
  -1  -9   4 1256.65 101.521   1
   1  -9  -3 2389.13 214.867   2
  -1   9   3 2566.95 307.281   3
  -1  -9   3 2597.35 158.406   1
  -1  -9   3 2566.13 113.410   2
   1  -9  -2 2700.46 220.517   2
  -1   9   2 2150.13 277.995   3
  -1  -9   2 2506.35 140.592   2
  -1   9   1 1057.58 199.402   3
  -1  -9   1 877.106 99.5339   2
   1  -9  -1 975.802 128.574   2
   1  -9   0 7531.51 324.793   2
  -1  -9   0 7441.86 302.073   2
  -1   9   0 6723.52 457.803   3
  -1  -9   0 7175.20 316.802   1
  -1  -9  -1 2926.73 205.311   2
   1  -9   1 2799.12 180.751   2
  -1  -9  -1 2920.41 214.362   1
  -1   9  -1 2965.13 299.891   3
   1  -9   2 18.1601 35.3013   2
  -1  -9  -2 60.4287 52.7871   2
   1  -9   3 732.857 82.3939   2
   1   9   3 809.712 185.861   3
  -1  -9  -3 886.973 135.322   2
  -1  -9  -4 3114.71 251.131   2
   1   9   4 3488.85 373.433   3
   1  -9   4 3466.66 207.753   1
   1  -9   5 1530.04 139.862   1
  -1  -9  -5 1661.56 192.839   2
   1   9   5 1509.64 257.937   3
   1   9   6 257.527 132.157   3
   1  -9   6 155.741 55.9666   1
  -1  -9  -6 253.256 90.8209   2
   1   9   7 1338.19 262.535   3
   1  -9   7 1301.02 125.244   1
  -1  -9  -7 1339.80 198.464   2
   1   9   8 2148.15 331.987   3
  -1  -9  -8 3069.05 296.145   2
   1  -9   8 2580.65 171.086   1
  -1  -9  -9-104.292 122.062   2
   1   9   9-134.542 114.429   3
  -1  -9 -10 1795.02 252.113   2
   1   9  10 1225.12 268.976   3
  -1  -9 -11 1321.83 222.215   2
   1   9  11 1775.46 338.341   3
  -1  -9 -12 757.006 175.691   2
   1   9  12-8.52684 140.383   3
   1 -10 -11 1163.05 225.312   2
  -1  10  11 489.301 208.869   3
  -1  10  10 39.4924 118.890   3
   1 -10 -10 135.320 84.1909   2
  -1  10   9 1725.88 330.965   3
   1 -10  -9 1578.69 230.457   2
   1 -10  -8-3.31593 74.9832   2
  -1  10   8 64.5427 119.886   3
   1 -10  -7 1485.50 208.391   2
  -1  10   7 1808.63 313.459   3
   1 -10  -6 74.3412 79.8201   2
  -1  10   6 83.4390 109.569   3
  -1 -10   5 3899.15 172.928   1
  -1  10   5 3332.26 399.352   3
   1 -10  -5 3671.63 300.385   2
   1 -10  -4-61.6027 70.7561   2
  -1  10   4 141.075 124.347   3
  -1 -10   4 43.3216 39.5038   1
  -1 -10   3-2.41884 27.4709   2
  -1  10   3-12.3433 94.4751   3
   1 -10  -3-38.8055 63.5977   2
  -1 -10   2 69.8183 35.9839   2
   1 -10  -2 180.275 82.8848   2
  -1  10   2-44.9245 96.2299   3
  -1  10   1 9429.46 585.853   3
   1 -10  -1 9454.62 403.399   2
  -1 -10   1 10336.4 347.704   2
  -1 -10   1 10444.4 384.954   1
  -1 -10   0-50.4495 48.0879   2
  -1 -10   0-33.8848 50.3198   1
  -1  10   0 53.2231 104.467   3
   1 -10   0-26.7460 56.0166   2
  -1  10  -1 282.688 128.472   3
  -1 -10  -1 171.235 63.6316   2
   1 -10   1 127.186 60.9674   2
   1  10   2 23.1532 94.5390   3
  -1  10  -2-1.70360 76.5758   3
   1 -10   2-31.1799 46.1518   2
  -1 -10  -2 33.2692 54.6350   2
   1 -10   3 2078.30 175.107   1
  -1 -10  -3 2440.11 222.461   2
   1 -10   3 2146.21 142.578   2
  -1  10  -3 1870.65 243.454   3
   1  10   3 2001.40 296.464   3
   1 -10   4 284.521 70.4895   1
   1  10   4 550.924 177.114   3
  -1 -10  -4 237.548 83.3550   2
  -1 -10  -5 3129.22 280.902   2
   1 -10   5 3217.03 206.731   1
   1  10   5 3281.41 398.007   3
  -1 -10  -6 156.097 88.9734   2
   1  10   6 81.8196 117.089   3
   1 -10   6 115.471 59.0156   1
   1  10   7 524.913 208.509   3
  -1 -10  -7 501.939 133.999   2
   1  10   8-26.7280 143.066   3
  -1 -10  -8 66.2268 105.524   2
  -1 -10  -9 3462.97 342.295   2
   1  10   9 3249.23 433.405   3
   1  10  10 258.456 176.682   3
  -1 -10 -10 40.8600 83.3026   2
   1 -11  -9 150.679 83.4669   2
  -1  11   9 237.409 191.141   3
  -1  11   8 383.623 192.958   3
   1 -11  -8 25.2816 68.3328   2
   1 -11  -7 735.176 158.236   2
  -1  11   7 743.268 230.371   3
   1 -11  -6 3076.12 309.841   2
  -1  11   6 2334.39 362.769   3
   1 -11  -5-29.1420 96.5233   2
  -1  11   5 94.4446 105.733   3
   1 -11  -4 2527.04 255.511   2
  -1  11   4 2363.45 334.122   3
   1 -11  -3 2478.47 239.364   2
  -1  11   3 1421.36 293.494   3
   1 -11  -2 101.385 65.0242   2
  -1  11   2 332.561 158.763   3
  -1  11   1 69.0843 108.941   3
  -1 -11   1 42.6229 53.8189   2
   1 -11  -1-5.22394 54.8983   2
   1 -11   0 4230.78 268.457   2
  -1 -11   0 4212.89 257.927   2
  -1  11   0 4332.17 423.449   3
  -1 -11  -1 520.490 100.136   2
   1  11   1 338.727 148.505   3
   1 -11   1 422.396 85.5982   2
  -1  11  -1 480.575 148.625   3
   1 -11   2 237.443 70.0542   2
  -1 -11  -2 219.519 74.5118   2
  -1  11  -2 327.416 126.117   3
   1  11   2 377.041 155.935   3
   1  11   3 1337.85 262.348   3
  -1 -11  -3 1393.47 175.161   2
  -1  11  -3 1325.61 239.546   3
   1 -11   3 1222.01 140.250   1
  -1 -11  -4 4356.78 322.739   2
  -1  11  -4 4259.29 380.599   3
   1  11   4 3342.22 406.608   3
   1 -11   4 4574.88 259.300   1
  -1 -11  -5 713.116 147.125   2
   1  11   5 480.988 195.737   3
  -1  11  -5 615.836 163.301   3
  -1  11  -6 562.784 146.402   3
  -1 -11  -6 581.663 145.755   2
   1  11   6 499.512 183.065   3
  -1 -11  -7 478.421 128.083   2
   1  11   7 580.192 233.895   3
  -1 -11  -8 1384.51 220.331   2
   1  11   8 830.033 242.944   3
   1  11   9-71.4021 130.043   3
  -1 -11  -9-125.111 112.882   2
   1 -12  -7 187.858 99.8598   2
  -1  12   7 298.900 190.193   3
   1 -12  -6 1101.64 189.666   2
  -1  12   6 723.352 227.293   3
  -1  12   5 487.547 212.962   3
   1 -12  -5 493.623 138.308   2
  -1  12   4 747.797 224.408   3
   1 -12  -4 658.453 146.450   2
  -1  12   3 133.594 130.417   3
   1 -12  -3 348.976 125.735   2
   1 -12  -2 2279.00 237.311   2
  -1  12   2 2557.99 352.242   3
  -1  12   1 935.942 221.838   3
   1 -12  -1 780.626 133.396   2
   1  12   0 153.084 126.035   3
   1 -12   0 3.99990 61.0919   2
  -1  12   0-34.9555 113.444   3
  -1 -12  -1 260.008 91.6001   2
  -1  12  -1 97.5627 99.7602   3
   1  12   1 255.905 141.505   3
  -1 -12  -2 5894.20 354.539   2
   1  12   2 5719.31 538.276   3
  -1  12  -2 5142.60 458.477   3
  -1  12  -3 536.302 185.612   3
  -1 -12  -3 529.702 132.863   2
   1  12   3 572.397 206.245   3
  -1 -12  -4 294.963 105.061   2
   1  12   4 36.3399 139.883   3
  -1  12  -4 333.189 143.771   3
  -1 -12  -5 198.755 94.5070   2
   1  12   5 76.6344 117.481   3
  -1  12  -5 93.5188 88.1906   3
  -1 -12  -6 2525.84 283.089   2
   1  12   6 1921.17 348.807   3
  -1 -12  -7 7.90041 79.6690   2
   1  12   7 3.32248 151.813   3
   1 -13  -4 374.986 100.208   2
  -1  13   4 185.708 159.160   3
   1 -13  -3 2326.94 254.084   2
   1  13  -3 2164.01 321.284   3
  -1  13   3 2168.06 348.084   3
  -1  13   2-31.6402 116.694   3
   1  13  -2-57.5376 109.320   3
  -1  13   1 419.719 176.708   3
   1  13  -1 202.031 142.271   3
   1  13   0 861.995 258.279   3
  -1  13   0 145.920 122.009   3
   1  13   1 1179.78 256.333   3
  -1  13  -1 983.669 216.819   3
   1  13   2 32.3429 149.210   3
  -1  13  -2 274.452 141.653   3
   1  13   3 1974.72 355.727   3
  -1  13  -3 1550.13 268.773   3
  -1  13  -4 1143.06 226.719   3
   1  13   4 1396.82 311.046   3
  -1 -13  -4 1078.33 187.636   2
  -2   0  16 1681.43 244.305   3
   2   0 -16 1452.95 201.302   2
  -2   0  15-52.1801 78.6716   3
   2   0 -15 50.9066 70.5926   2
  -2   0  14 2850.96 291.157   3
   2   0 -14 3164.12 273.886   2
   2   0 -13-38.9904 74.4829   2
  -2   0  13 13.6809 66.7139   3
   2   0 -12 1659.04 182.161   2
  -2   0  12 1595.12 212.577   3
  -2   0  11-70.0979 70.9303   3
   2   0 -11-26.8888 48.3563   2
   2   0 -11-5.63022 62.4657   1
   2   0 -11-47.1242 80.4692   3
   2   0 -10 10200.4 395.223   1
   2   0 -10 10744.8 399.507   2
   2   0 -10 10718.7 512.576   3
  -2   0  10 10511.2 467.829   3
   2   0  -9 31.7582 40.6513   2
  -2   0   9 19.7052 53.0377   3
   2   0  -9 10.0401 37.4482   1
   2   0  -9-5.89508 51.0289   3
   2   0  -8 431.515 77.7385   1
   2   0  -8 461.410 112.368   3
  -2   0   8 488.352 102.768   3
   2   0  -8 456.969 80.5374   2
   2   0  -7-43.1348 67.8207   3
   2   0  -7 62.4050 41.8672   1
  -2   0   7 5.80086 43.0255   3
   2   0  -7 24.8347 31.9641   2
   2   0  -6 893.681 94.7698   2
   2   0  -6 1026.45 129.780   3
   2   0  -6 841.745 85.3060   1
  -2   0   6 768.018 114.636   3
   2   0  -5 35.4369 44.2840   3
   2   0  -5-10.8948 32.4951   1
  -2   0   5-31.5334 53.5748   3
  -2   0   5 38.9062 32.4639   2
   2   0  -5 2.47581 31.6611   2
   2   0  -4 7414.09 281.774   3
  -2   0   4 7915.11 282.176   3
   2   0  -4 7460.87 210.561   2
  -2   0   4 7464.22 210.580   2
  -2   0   3-19.6922 26.8601   2
   2   0  -3-23.3195 29.5363   2
  -2   0   3-27.1751 43.3990   3
   2   0  -2 7457.54 176.925   2
  -2   0   2 7469.97 221.027   3
  -2   0   2 7182.22 171.543   2
   2   0  -1-4.25535 22.6034   2
  -2   0   1-16.2094 29.9625   3
   2   0   0 18354.9 255.903   1
  -2   0   0 18044.5 250.018   3
   2   0   1-13.9750 30.6338   1
   2   0   2 104.864 44.1487   1
   2   0   3 54.9821 42.7285   1
   2   0   4 16942.4 376.372   1
   2   0   4 16293.4 328.311   3
   2   0   5-21.2277 35.6290   3
   2   0   5-32.7348 43.9678   1
  -2   0  -5 7.55704 35.3126   1
   2   0   6 377.997 78.4285   1
  -2   0  -6 370.897 75.8006   1
   2   0   6 347.721 69.7217   3
  -2   0  -7-51.9395 53.2302   1
   2   0   7 71.7494 51.7618   1
   2   0   7-4.09064 35.5018   3
   2   0   8 7897.67 323.586   3
  -2   0  -8 8198.03 358.557   1
   2   0   8 7635.60 338.417   1
  -2   0  -9 26.0351 40.6755   1
   2   0   9-85.5976 64.6628   1
   2   0   9-42.9960 60.6988   3
   2   0  10 1528.76 159.936   3
   2   0  10 1696.58 181.486   1
   2   0  11-38.8252 60.1247   1
   2   0  11-26.0607 49.8193   3
   2   0  12 9.72741 54.9290   3
   2   0  12-8.03942 74.4388   1
   2   0  13 27.2621 68.0824   1
  -2   0 -13-51.7184 68.4570   2
   2   0  13 89.2592 74.5649   3
   2   0  14 6532.47 378.778   3
  -2   0 -14 6996.20 422.671   2
   2   0  14 6790.54 425.725   1
  -2   0 -15-47.3618 67.5533   2
  -2   0 -16 394.393 142.695   2
   2   1 -16 334.211 115.510   2
  -2   1  16 274.292 99.4787   3
   2  -1 -16 153.913 100.038   2
  -2  -1  16 200.884 122.784   3
   2  -1 -15 2136.56 250.435   2
   2   1 -15 2194.82 237.241   2
  -2   1  15 2536.44 307.697   3
  -2  -1  15 1903.57 220.414   3
   2   1 -14 384.287 97.1121   2
  -2   1  14 307.452 127.636   3
   2  -1 -14 553.931 130.292   2
  -2  -1  14 538.596 134.461   3
   2  -1 -13-39.5843 60.9067   2
   2   1 -13-66.6154 67.3521   2
  -2  -1  13 8.68332 62.0645   3
  -2   1  13-20.7886 67.3148   3
   2  -1 -12 1125.66 161.013   2
  -2   1  12 725.049 155.994   3
   2   1 -12 1068.25 143.626   2
  -2  -1  12 825.127 144.578   3
   2   1 -11 4201.47 325.962   3
   2   1 -11 4283.39 264.851   1
   2   1 -11 4475.99 265.644   2
   2  -1 -11 4391.37 289.181   2
  -2  -1  11 4072.89 291.895   3
  -2   1  11 3844.02 318.059   3
   2   1 -10 39.7679 38.1788   2
   2  -1 -10 36.2415 45.7333   1
   2  -1 -10 75.3122 64.4109   2
  -2   1  10 117.460 88.3814   3
   2  -1 -10 4.28348 67.2033   3
  -2  -1  10 50.2415 51.9320   3
   2   1 -10 73.4933 44.7360   1
   2   1 -10 36.4900 46.9074   3
  -2  -1   9 3545.52 249.039   3
   2   1  -9 3729.69 214.899   1
   2  -1  -9 3693.93 301.106   3
   2   1  -9 3576.71 209.308   2
   2  -1  -9 3582.00 230.693   1
  -2   1   9 3592.52 280.071   3
   2  -1  -9 3319.06 223.193   2
   2   1  -9 3341.25 260.550   3
  -2  -1   8 3095.41 220.786   3
   2   1  -8 2676.62 222.582   3
   2  -1  -8 2765.59 190.276   2
   2   1  -8 3034.35 180.042   1
   2  -1  -8 2926.30 254.092   3
   2   1  -8 2643.37 166.303   2
  -2   1   8 2962.37 248.123   3
   2  -1  -8 2899.86 195.171   1
   2  -1  -7 10796.1 342.246   1
  -2  -1   7 10645.0 380.210   3
   2  -1  -7 10878.8 352.184   2
   2   1  -7 10481.6 403.484   3
   2   1  -7 10573.4 299.677   1
   2   1  -7 10551.5 301.042   2
  -2   1   7 9751.06 411.186   3
   2  -1  -7 10935.4 456.516   3
  -2  -1   6 2492.46 174.497   3
   2  -1  -6 2316.83 153.537   1
   2   1  -6 2253.59 126.521   2
  -2   1   6 2350.37 195.510   3
   2  -1  -6 2533.06 159.898   2
   2  -1  -6 2471.07 212.885   3
   2   1  -6 2617.40 135.513   1
   2   1  -6 2535.53 190.110   3
   2   1  -5 8369.95 314.072   3
  -2   1   5 8848.78 274.163   2
   2   1  -5 8344.58 210.266   1
  -2  -1   5 8675.70 224.717   2
   2  -1  -5 8775.89 272.152   2
   2  -1  -5 9496.92 368.862   3
   2   1  -5 8778.50 226.577   2
  -2  -1   5 8647.11 297.571   3
  -2   1   5 8673.06 341.307   3
  -2  -1   4 6219.40 235.954   3
   2  -1  -4 6816.62 223.047   2
   2   1  -4 7140.87 264.603   3
   2   1  -4 6323.09 154.352   1
  -2  -1   4 6566.43 172.237   2
  -2   1   4 6720.28 222.241   2
   2   1  -4 6869.30 178.817   2
  -2   1   4 6240.74 271.276   3
  -2  -1   3 2814.46 103.774   2
   2   1  -3 2815.87 101.987   2
  -2  -1   3 3027.65 150.776   3
   2  -1  -3 3132.61 140.456   2
  -2   1   3 2932.23 172.442   3
   2   1  -2 295.615 35.6850   2
   2  -1  -2 222.244 46.2801   2
  -2  -1   2 271.244 32.9453   2
  -2  -1   2 260.289 49.0318   3
  -2   1   2 430.436 74.8562   3
   2  -1  -1 3878.57 136.467   2
  -2  -1   1 3864.56 111.685   2
  -2   1   1 3883.95 156.266   3
  -2  -1   1 3798.39 92.5384   1
   2   1  -1 3731.21 92.4710   1
   2  -1   0 738.006 62.0743   2
   2   1   0 829.834 55.5667   1
   2  -1   0 840.063 64.0285   3
  -2  -1   0 774.457 54.5452   1
  -2   1   0 860.308 64.7401   3
   2   1   1 5815.56 164.336   1
   2  -1   1 5654.32 121.013   3
   2  -1   1 5850.68 170.100   1
  -2   1  -1 5700.14 113.289   3
   2  -1   2 8871.19 228.443   1
   2   1   2 8724.39 229.459   1
  -2   1  -3 7521.21 229.992   1
   2   1   3 7636.36 238.969   1
   2  -1   3 7407.52 230.090   1
   2   1   4 272.233 58.5668   1
   2  -1   4 374.885 61.7121   1
  -2   1  -4 416.724 62.9037   1
   2   1   4 446.856 79.5930   3
   2  -1   4 378.207 36.4515   3
   2  -1   5 10879.8 222.918   3
   2  -1   5 11237.6 325.105   1
  -2   1  -5 10590.5 326.818   1
   2   1   5 10434.4 332.836   1
   2   1   5 11124.8 362.098   3
   2   1   6 5389.96 257.202   1
   2  -1   6 5736.69 252.551   1
   2  -1   6 5708.95 188.442   3
   2   1   6 5698.58 278.576   3
  -2  -1  -6 5815.02 270.836   1
  -2   1  -6 5322.04 249.677   1
   2   1   7 4098.13 239.455   1
   2  -1   7 3776.36 224.777   1
  -2  -1  -7 3851.49 236.841   1
   2   1   7 3752.53 239.564   3
  -2   1  -7 3941.81 230.359   1
   2  -1   7 4146.14 179.987   3
   2  -1   8 723.220 110.244   1
  -2  -1  -8 924.749 131.990   1
   2  -1   8 636.966 80.9967   3
  -2   1  -8 747.496 117.506   1
   2   1   8 617.159 113.383   3
   2   1   8 645.174 107.016   1
   2  -1   9 6921.85 335.980   1
   2   1   9 7009.88 350.207   1
  -2   1  -9 7340.23 354.506   1
   2  -1   9 7167.44 278.371   3
   2   1   9 6844.50 357.451   3
   2  -1  10 1144.70 146.715   1
   2   1  10 986.482 140.087   1
   2  -1  10 899.732 114.791   3
   2   1  10 900.030 141.371   3
   2  -1  11 2026.05 204.265   1
   2   1  11 1976.79 216.715   3
   2  -1  11 1921.59 168.908   3
   2   1  11 1760.68 202.130   1
  -2  -1 -12 135.630 79.8319   2
   2   1  12 95.7213 70.4948   1
   2   1  12 51.8706 69.9088   3
   2  -1  12 249.957 72.6594   3
   2  -1  12 12.4241 56.7482   1
   2   1  13 4493.44 335.812   1
  -2  -1 -13 4374.98 333.800   2
  -2   1 -13 4184.51 304.784   2
   2  -1  13 4228.89 262.184   3
   2   1  13 4498.32 339.474   3
   2  -1  13 3729.27 299.728   1
  -2  -1 -14 126.841 88.7303   2
   2   1  14 190.669 100.081   1
   2  -1  14 344.823 116.448   1
   2   1  14 274.392 100.685   3
  -2   1 -14 195.013 89.7366   2
   2  -1  15 244.090 104.109   1
  -2  -1 -15 167.153 87.5119   2
  -2   1 -15 113.528 91.4190   2
  -2  -1 -16 586.627 152.359   2
  -2   1 -16 546.245 129.942   2
  -2   2  16 297.302 146.758   3
   2   2 -16 483.835 115.219   2
   2  -2 -16 309.418 110.832   2
  -2  -2  15 22.0935 61.4537   3
   2   2 -15-167.594 70.2106   2
   2  -2 -15-37.6539 84.3542   2
  -2  -2  14 95.7850 69.5046   3
  -2   2  14 198.055 125.804   3
   2   2 -14 182.726 88.5780   2
   2  -2 -14-0.48548 74.1295   2
  -2  -2  13 4799.35 322.204   3
   2   2 -13 5179.45 304.204   2
  -2   2  13 4645.22 397.813   3
   2  -2 -13 5577.51 368.446   2
   2   2 -12-46.1802 52.3996   2
   2   2 -12 32.5947 45.8301   1
   2   2 -12 127.267 69.0633   3
  -2   2  12 3.94188 77.5616   3
  -2  -2  12 63.8790 61.0704   3
   2  -2 -12 7.25112 57.0144   2
   2   2 -11 28.8561 40.4831   1
   2  -2 -11 5.83346 54.3349   2
   2   2 -11-67.9355 71.0033   3
   2   2 -11-51.9642 42.6775   2
  -2   2  11-81.5104 83.8089   3
  -2  -2  11-24.0814 49.3801   3
   2   2 -10 348.957 94.5701   3
  -2   2  10 282.255 112.514   3
   2  -2 -10 399.938 92.3469   2
   2   2 -10 377.765 73.3982   1
  -2  -2  10 519.220 106.709   3
   2   2 -10 442.829 81.8710   2
   2  -2  -9 5560.36 302.556   1
   2  -2  -9 6286.21 408.125   3
  -2   2   9 5507.24 366.576   3
  -2  -2   9 6019.07 305.740   3
   2  -2  -9 5711.74 306.804   2
   2   2  -9 6067.92 251.445   2
   2   2  -9 5618.60 248.659   1
   2   2  -9 5739.76 331.917   3
   2   2  -8 1098.05 143.285   3
   2  -2  -8 994.724 121.605   1
  -2   2   8 906.870 146.997   3
   2  -2  -8 996.571 159.029   3
  -2  -2   8 919.192 117.337   3
   2   2  -8 1032.08 97.7285   1
   2   2  -8 878.587 92.8918   2
   2  -2  -8 899.500 120.427   2
   2   2  -7 4727.89 185.310   1
  -2   2   7 4481.10 303.728   3
   2   2  -7 4723.34 265.311   3
   2  -2  -7 4772.76 246.488   1
   2   2  -7 4580.11 180.266   2
  -2  -2   7 4553.17 237.500   3
   2  -2  -7 5090.66 327.640   3
   2  -2  -7 4580.85 241.822   2
   2   2  -6 1261.98 88.5596   2
   2   2  -6 1201.80 129.491   3
   2   2  -6 1176.33 85.2836   1
  -2   2   6 1248.73 159.758   3
  -2  -2   6 1082.06 110.970   3
   2  -2  -6 1400.95 168.744   3
   2  -2  -6 1227.29 116.820   1
   2  -2  -6 1344.06 129.195   2
   2   2  -5 2031.55 91.7007   1
   2  -2  -5 2057.39 143.379   2
   2   2  -5 2190.61 165.034   3
  -2  -2   5 1960.87 142.169   3
   2   2  -5 2191.05 100.353   2
  -2   2   5 2007.12 185.583   3
   2   2  -4 133.140 25.5793   2
  -2  -2   4 138.109 45.2583   3
   2  -2  -4 111.099 46.2349   2
   2   2  -4 134.898 53.3621   3
   2   2  -4 142.969 22.7169   1
  -2   2   4 224.197 81.7975   3
  -2  -2   4 132.138 25.0278   2
   2   2  -3 14706.8 339.635   3
  -2  -2   3 14281.3 182.094   2
   2  -2  -3 15355.8 338.101   2
  -2   2   3 13897.2 410.941   3
   2   2  -3 14257.8 184.389   2
  -2  -2   2 1134.39 52.3886   2
   2  -2  -2 1087.20 88.6511   2
  -2   2   2 991.743 108.620   3
   2  -2  -1 95.7332 43.5768   3
  -2  -2   1 100.564 21.5588   1
   2   2  -1 138.209 24.6850   1
  -2   2   1 105.785 49.7122   3
   2  -2  -1 150.685 40.3544   2
   2  -2   0 472.307 60.4639   3
  -2  -2   0 502.517 47.1351   1
   2  -2   0 489.123 57.6328   2
   2   2   0 532.962 49.4027   1
  -2   2   0 567.164 71.0500   3
  -2   2   0 503.367 55.3263   2
   2   2   1 121618. 800.729   1
   2  -2   1 124440. 792.989   2
  -2  -2  -1 124886. 807.220   1
   2  -2   1 125176. 821.880   1
  -2   2  -1 121153. 779.224   2
   2  -2   1 127397. 748.684   3
  -2   2  -1 123404. 719.305   3
   2   2   2 55341.6 609.977   1
  -2   2  -2 55160.5 572.911   1
  -2  -2  -2 55071.7 610.851   1
  -2   2  -2 54112.2 542.528   2
   2  -2   2 54799.1 586.340   1
   2  -2   3 1056.23 92.8263   1
  -2   2  -3 1123.92 91.7819   1
   2   2   3 1168.42 106.071   1
   2   2   4 7879.42 275.905   1
  -2   2  -4 7264.85 245.989   1
   2  -2   4 7615.72 251.788   1
   2  -2   5 22499.2 463.485   1
  -2   2  -5 22659.6 465.750   1
   2   2   5 23320.3 585.724   3
   2   2   5 23735.5 513.157   1
   2  -2   6 30.2172 42.8072   1
   2   2   6-17.1934 39.8811   1
  -2   2  -6 2.16653 34.7374   1
   2  -2   6-9.10381 15.9302   3
   2   2   6 51.0556 63.9912   3
  -2  -2  -7 4472.86 266.756   1
   2  -2   7 4403.02 136.280   3
  -2   2  -7 4516.17 240.394   1
   2   2   7 4633.96 259.569   1
   2   2   7 4365.55 282.714   3
   2  -2   7 4341.15 230.193   1
   2  -2   8 86.1529 30.8228   3
  -2  -2  -8 190.245 70.5891   1
   2   2   8 133.207 81.2046   3
   2  -2   8 192.653 68.2726   1
  -2   2  -8 63.3109 45.6423   1
   2   2   8 114.171 57.7058   1
   2  -2   9 2516.96 201.296   1
   2   2   9 2347.69 233.681   3
   2  -2   9 2406.06 130.340   3
   2   2   9 2282.03 206.808   1
  -2   2  -9 2209.84 191.542   1
   2   2  10 246.273 86.7328   1
   2  -2  10 286.497 58.4272   3
   2   2  10 318.129 104.626   3
   2  -2  10 168.214 75.7864   1
   2   2  11 3828.07 322.993   3
   2  -2  11 3866.87 189.679   3
   2   2  11 4560.55 318.293   1
   2  -2  11 4312.56 288.619   1
  -2  -2 -12 674.903 139.049   2
   2   2  12 593.673 130.022   1
   2  -2  12 886.111 139.701   1
   2  -2  12 579.460 78.8995   3
   2   2  12 673.074 147.010   3
  -2   2 -13 7.07076 53.0223   2
   2   2  13-45.8552 72.5674   1
   2  -2  13 60.7535 63.5521   1
   2   2  13-52.1697 77.0124   3
  -2  -2 -13 118.636 87.2413   2
   2  -2  14 766.615 145.686   1
  -2   2 -14 893.631 147.130   2
   2   2  14 986.104 193.166   3
  -2  -2 -14 1027.61 179.008   2
   2  -2  15 1838.47 226.038   1
  -2  -2 -15 2029.17 263.361   2
  -2   2 -15 1820.27 219.473   2
  -2   3  16 248.595 151.863   3
   2  -3 -16 148.012 95.9760   2
  -2   3  15 246.495 142.289   3
   2  -3 -15 399.902 139.697   2
   2   3 -15 118.515 64.2753   2
  -2  -3  14 2051.46 215.627   3
   2   3 -14 2030.11 191.425   2
   2  -3 -14 1932.25 249.255   2
  -2   3  14 1823.55 281.426   3
  -2   3  13 1.34459 93.5457   3
   2  -3 -13-0.95192 71.7381   2
  -2  -3  13 58.4763 58.9045   3
   2   3 -13 45.1261 57.4845   2
   2  -3 -12 5963.34 380.062   2
   2   3 -12 6186.07 292.400   2
  -2   3  12 5417.64 441.167   3
   2   3 -12 5957.43 299.054   1
   2   3 -12 6029.15 388.507   3
  -2  -3  12 5389.88 319.446   3
   2   3 -11 2187.68 165.337   2
  -2  -3  11 2037.52 194.689   3
   2  -3 -11 2341.88 228.040   2
  -2   3  11 1882.51 257.750   3
   2   3 -11 2076.01 224.774   3
   2   3 -11 2178.24 170.480   1
  -2  -3  10 528.574 100.427   3
   2   3 -10 578.825 80.9192   2
   2   3 -10 496.897 110.978   3
   2   3 -10 570.452 82.8929   1
  -2   3  10 352.580 120.903   3
   2  -3 -10 431.396 108.512   2
  -2   3   9 62.5721 65.6153   3
   2   3  -9 183.485 79.7548   3
   2   3  -9 144.642 41.3011   1
   2   3  -9 73.4035 34.7073   2
   2  -3  -9 112.155 65.1625   2
  -2  -3   9 93.1776 45.2971   3
   2   3  -8 11177.2 430.933   3
   2   3  -8 11739.5 296.541   1
  -2   3   8 11313.9 532.902   3
   2  -3  -8 11861.7 434.079   1
   2  -3  -8 11329.0 424.696   2
   2   3  -8 11538.2 286.842   2
  -2  -3   8 11697.9 392.568   3
   2  -3  -8 12525.7 571.059   3
   2   3  -7 1970.55 106.943   2
   2  -3  -7 2269.46 236.396   3
   2  -3  -7 2046.88 170.888   1
   2  -3  -7 1953.32 170.010   2
   2   3  -7 2056.80 174.031   3
  -2   3   7 1720.38 206.627   3
   2   3  -7 1964.51 107.983   1
   2  -3  -6 716.264 101.858   2
   2   3  -6 836.943 60.9308   2
   2   3  -6 850.963 61.4660   1
   2   3  -6 791.049 103.240   3
  -2   3   6 710.969 131.338   3
   2   3  -5 1631.96 69.8808   2
   2  -3  -5 1623.29 140.680   2
   2   3  -5 1800.01 66.0278   1
  -2   3   5 1636.39 182.260   3
   2   3  -5 1701.43 139.202   3
  -2   3   4 17285.5 538.936   3
   2   3  -4 16787.9 405.625   3
   2  -3  -4 17612.5 419.004   2
  -2   3   3 89.4431 61.0386   3
   2  -3  -3 89.4932 42.1880   2
   2  -3  -2 4239.99 182.391   2
  -2   3   2 4259.78 238.197   3
   2  -3  -2 4223.93 238.165   3
   2  -3  -1 4777.96 182.525   2
  -2   3   1 4688.99 232.005   3
  -2   3   1 4486.90 178.444   2
   2  -3  -1 4612.54 229.543   3
  -2  -3   1 4477.51 117.905   1
   2  -3   0 4459.14 170.285   2
  -2  -3   0 4293.23 141.929   1
  -2   3   0 4743.09 172.849   2
  -2   3   0 4770.67 209.598   3
   2   3   0 4483.92 140.782   1
  -2   3  -1 4802.57 188.031   3
  -2   3  -1 4766.42 164.853   2
   2   3   1 4553.35 165.099   1
  -2  -3  -1 4463.93 168.047   1
   2  -3   1 4579.74 165.905   2
  -2   3  -2 22144.1 356.234   2
  -2  -3  -2 21412.9 410.271   1
   2  -3   2 21998.2 359.701   2
  -2   3  -2 21879.5 347.532   3
   2   3   2 21902.3 404.402   1
   2  -3   2 22067.5 388.837   1
  -2  -3  -3 5226.06 222.348   1
   2  -3   3 5236.19 200.907   1
  -2   3  -3 5194.20 178.303   2
   2   3   3 5100.77 216.875   1
  -2   3  -3 5295.75 145.123   3
  -2   3  -4 187.107 47.0396   1
   2   3   4 226.093 60.1142   1
   2  -3   4 197.745 56.0639   1
  -2   3  -4 234.950 44.5817   2
  -2   3  -5 958.056 99.7505   1
   2   3   5 902.743 110.478   1
   2  -3   5 903.195 97.9159   1
   2   3   5 828.586 128.597   3
  -2   3  -6 11037.3 342.921   1
   2   3   6 10427.2 380.301   1
   2   3   6 11153.6 471.027   3
   2  -3   6 10842.0 341.110   1
  -2  -3  -7 375.153 82.3055   1
   2   3   7 342.907 80.6468   1
   2  -3   7 438.784 81.8173   1
   2   3   7 508.534 121.729   3
  -2   3  -7 405.268 80.7486   1
  -2   3  -7 262.489 31.1875   3
  -2   3  -8 589.047 95.9900   1
   2   3   8 468.735 104.398   1
   2   3   8 545.851 130.798   3
   2  -3   8 303.741 74.8098   1
   2  -3   9 1327.86 143.342   1
  -2   3  -9 1315.28 148.733   1
   2   3   9 1262.99 162.467   1
   2   3   9 830.443 163.393   3
   2  -3  10 7851.50 360.583   1
   2   3  10 8050.28 416.949   1
   2   3  10 7778.93 472.064   3
  -2   3 -10 7326.84 359.867   1
  -2  -3 -11 383.749 109.320   2
   2   3  11 336.383 100.791   1
   2  -3  11 356.631 94.7770   1
   2   3  11 416.538 134.331   3
  -2  -3 -12 2072.77 237.265   2
   2  -3  12 1638.56 185.433   1
   2   3  12 1878.45 256.398   3
   2  -3  13 1050.42 158.718   1
   2   3  13 1160.91 217.472   3
  -2  -3 -13 1150.98 198.261   2
  -2   3 -13 990.114 139.707   2
   2  -3  14 1097.01 170.123   1
   2   3  14 973.448 206.011   3
  -2  -3 -14 1223.68 211.694   2
  -2   3 -14 1167.11 163.160   2
  -2  -3 -15 94.8823 106.612   2
   2  -3  15 189.447 101.535   1
  -2   3 -15-32.7155 53.6350   2
   2   3  15-30.5151 103.019   3
   2  -4 -16 1029.47 212.524   2
  -2   4  16 1351.95 280.227   3
  -2   4  15-70.5796 128.901   3
   2  -4 -15 147.015 111.653   2
   2  -4 -14 655.991 155.678   2
  -2   4  14 1119.46 238.742   3
   2  -4 -13 1507.48 219.121   2
   2   4 -13 1484.41 142.705   2
  -2   4  13 1772.53 281.293   3
   2   4 -12 2549.79 174.843   2
   2   4 -12 2948.44 270.943   3
  -2   4  12 2519.21 317.688   3
   2  -4 -12 2330.50 248.650   2
   2   4 -11-50.0890 37.2519   1
   2  -4 -11 18.7927 51.5736   2
  -2   4  11 16.0365 76.2069   3
   2   4 -11-51.2606 43.6978   2
   2   4 -11 32.1907 50.8837   3
   2   4 -10 3505.98 183.903   1
   2   4 -10 2955.88 249.318   3
   2   4 -10 3302.36 168.006   2
   2  -4 -10 3644.07 281.769   2
  -2   4  10 2919.32 318.315   3
   2   4  -9 167.263 36.9898   2
   2   4  -9 26.1492 32.0909   3
  -2   4   9 201.565 105.419   3
   2  -4  -9 64.5382 64.4675   2
   2   4  -9 204.719 45.2130   1
   2   4  -8 813.126 67.1529   2
   2  -4  -8 528.477 104.214   2
   2   4  -8 737.032 68.0176   1
  -2   4   8 823.541 163.625   3
   2   4  -8 771.225 121.217   3
   2   4  -7 2287.72 99.4425   1
  -2   4   7 2250.20 247.830   3
   2   4  -7 2313.76 185.796   3
   2   4  -7 2439.28 94.3237   2
   2  -4  -7 2629.06 204.065   2
   2  -4  -7 2490.92 258.080   3
   2  -4  -7 2291.41 190.287   1
   2  -4  -6 10104.6 376.143   2
  -2   4   6 11072.4 511.439   3
   2   4  -6 10675.8 372.257   3
   2  -4  -5 829.033 107.917   2
   2   4  -5 792.667 99.0833   3
  -2   4   5 848.106 154.208   3
   2   4  -4 996.779 106.826   3
   2  -4  -4 865.292 102.243   2
  -2   4   4 830.763 144.755   3
  -2   4   3 8616.12 297.135   2
   2  -4  -3 7757.93 281.909   2
  -2   4   3 8113.89 380.785   3
  -2   4   2 9636.01 295.355   2
  -2   4   2 9566.87 386.590   3
  -2  -4   2 9563.83 156.790   1
   2  -4  -2 9209.62 290.506   2
  -2   4   1 90.9667 44.4413   2
  -2   4   1 109.097 66.2864   3
  -2  -4   1 105.143 28.5694   1
   2  -4  -1 102.856 44.2013   2
   2  -4   0 5002.70 193.822   2
  -2   4   0 4803.32 244.722   3
  -2  -4   0 4934.31 169.481   1
  -2   4   0 4569.88 185.409   2
  -2  -4  -1 2880.92 145.932   1
  -2   4  -1 2728.86 138.274   2
   2  -4   1 3154.81 149.380   2
  -2   4  -1 2802.23 173.761   3
   2  -4   2 519.232 63.0931   2
   2  -4   2 488.571 69.1686   1
  -2   4  -2 444.975 72.1008   3
  -2  -4  -2 476.310 69.3334   1
  -2   4  -2 473.824 60.8705   2
   2   4   2 534.924 69.6758   1
  -2   4  -3 1293.93 95.4687   2
  -2  -4  -3 1403.97 124.807   1
   2   4   3 1301.53 117.833   1
  -2   4  -3 1374.50 105.168   3
   2  -4   3 1293.88 107.347   1
   2  -4   4 7377.18 261.448   1
   2   4   4 8106.98 305.569   1
  -2   4  -4 7730.73 227.668   2
  -2  -4  -5 1539.08 148.898   1
   2   4   5 1642.77 198.612   3
  -2   4  -5 1731.17 81.0616   3
   2   4   5 1721.18 154.579   1
  -2   4  -5 1706.73 129.486   1
   2  -4   5 1524.22 127.350   1
  -2   4  -5 1579.45 113.148   2
  -2   4  -6 30.2270 34.0889   2
   2   4   6-13.5462 69.6789   3
  -2   4  -6 7.14230 15.8718   3
  -2  -4  -6-14.9254 39.4204   1
   2  -4   6 11.5525 36.2776   1
  -2   4  -6-4.18094 36.8263   1
   2   4   6 21.8396 43.6249   1
  -2   4  -7 1024.25 59.4064   3
   2  -4   7 1324.92 129.329   1
   2   4   7 1346.04 154.441   1
  -2   4  -7 1442.07 136.979   1
   2   4   7 1559.61 207.915   3
   2  -4   8 2569.94 190.287   1
   2   4   8 2915.61 233.998   1
   2   4   8 3162.04 299.089   3
  -2   4  -8 2938.14 201.504   1
  -2   4  -9 1.36674 38.8577   1
   2   4   9-58.1994 65.8034   1
  -2  -4  -9 22.5604 53.4680   2
   2  -4   9-11.0533 52.1788   1
   2   4   9 65.2209 82.9396   3
  -2   4 -10 1155.29 142.709   1
   2  -4  10 1051.33 136.863   1
   2   4  10 1174.35 207.080   3
  -2  -4 -10 1280.98 178.731   2
   2  -4  11 1373.64 164.146   1
   2   4  11 1385.79 232.789   3
  -2  -4 -11 1393.12 198.713   2
  -2  -4 -12 2081.46 248.770   2
   2  -4  12 2069.89 203.721   1
   2   4  12 2117.68 294.111   3
  -2  -4 -13 61.3167 85.4018   2
   2  -4  13 25.3548 59.0677   1
   2   4  13-80.1355 143.591   3
  -2   4 -13-61.5446 63.5583   2
  -2  -4 -14 1669.33 246.147   2
  -2   4 -14 1533.83 173.857   2
   2   4  14 1363.58 261.419   3
   2  -4  14 1546.02 192.188   1
   2  -4  15 677.925 140.151   1
   2   4  15 1101.33 243.105   3
  -2  -4 -15 791.651 184.266   2
  -2   5  15 1147.70 261.002   3
   2  -5 -15 1269.01 225.407   2
  -2   5  14 6.90756 123.418   3
   2  -5 -14 53.1430 81.1383   2
   2  -5 -13 130.884 93.4706   2
  -2   5  13-43.0519 103.516   3
   2   5 -12 36.0086 32.8668   2
  -2   5  12 15.1447 102.847   3
   2  -5 -12 11.0994 61.6575   2
  -2   5  11 6055.55 493.002   3
   2   5 -11 6645.74 245.852   1
   2  -5 -11 7407.78 437.833   2
   2   5 -11 6316.52 213.609   2
   2   5 -11 6361.90 374.150   3
   2   5 -10 95.9421 55.1814   3
   2   5 -10 268.674 47.9310   2
  -2   5  10 117.303 122.885   3
   2  -5 -10 193.895 83.5815   2
   2   5 -10 230.329 45.7715   1
   2   5  -9 5794.23 329.617   3
   2   5  -9 5349.51 173.342   1
  -2   5   9 5142.80 421.851   3
   2   5  -9 5630.64 144.212   2
   2  -5  -9 5678.82 347.648   2
   2  -5  -8 2103.33 203.134   2
   2   5  -8 1873.41 179.693   3
  -2   5   8 1946.82 260.433   3
   2  -5  -7 3934.62 266.629   2
  -2   5   7 4152.70 352.809   3
   2   5  -7 4152.64 252.538   3
   2  -5  -6 236.848 74.4260   2
   2   5  -6 230.371 63.3590   3
   2  -5  -6 193.706 61.0340   1
  -2   5   6 94.6709 66.7891   3
  -2   5   5 12529.8 554.456   3
   2  -5  -5 12009.8 416.019   2
  -2   5   5 12209.6 417.012   2
   2   5  -5 11966.0 399.042   3
  -2   5   4 877.555 112.013   2
   2  -5  -4 599.785 96.7076   2
  -2   5   4 774.973 145.933   3
  -2  -5   3 3097.99 85.4072   1
   2  -5  -3 2886.78 187.904   2
  -2   5   3 3154.36 260.021   3
  -2   5   3 3100.49 193.755   2
  -2  -5   2 90.3674 22.8732   1
  -2   5   2 94.7777 36.4377   2
   2  -5  -2 83.3955 41.6664   2
  -2  -5   2 175.557 28.7804   2
  -2   5   2 182.130 80.5854   3
  -2   5   1 13333.6 352.787   2
  -2   5   1 13356.4 478.564   3
  -2  -5   1 13297.6 269.116   1
  -2  -5   1 13442.6 264.490   2
   2  -5  -1 13187.1 356.674   2
   2  -5   0 133.605 37.9527   2
  -2  -5   0 139.619 39.9243   1
  -2   5   0 100.354 34.2756   2
  -2   5   0 55.4628 51.8925   3
  -2  -5   0 189.252 41.3018   2
  -2  -5  -1 591.229 74.7579   1
  -2   5  -1 574.135 71.1145   2
   2  -5   1 348.139 54.9720   2
  -2   5  -1 414.029 88.2353   3
   2  -5   2 124.096 38.3066   2
  -2   5  -2 49.3017 30.2435   2
  -2  -5  -2 76.2869 39.1128   1
  -2   5  -2 87.3217 48.8031   3
  -2   5  -3 1876.76 117.241   2
   2  -5   3 1854.11 133.239   1
  -2   5  -4-8.08285 33.7542   2
   2  -5   4 20.2309 39.6464   1
  -2   5  -5 4095.76 173.280   2
   2   5   5 3872.45 322.114   3
  -2   5  -5 4188.85 154.620   3
   2  -5   5 4355.91 215.438   1
  -2  -5  -5 4409.79 258.077   1
  -2   5  -6 23.8712 28.5497   2
  -2   5  -6-10.2204 21.6482   3
  -2  -5  -6 23.5458 42.3840   2
   2  -5   6 33.0006 45.0240   1
   2   5   6 29.7692 68.3536   3
  -2  -5  -7 3781.72 268.909   2
  -2   5  -7 3471.26 130.919   3
   2  -5   7 3344.74 204.586   1
  -2   5  -7 3288.48 172.326   2
   2   5   7 3125.95 307.190   3
   2  -5   8-64.3992 51.5923   1
  -2   5  -8 77.0888 39.3770   2
   2   5   8-18.0239 77.3905   3
  -2   5  -8 25.4113 17.6099   3
  -2  -5  -8 0.75051 59.1641   2
  -2   5  -8 26.7433 34.4262   1
  -2   5  -9 2509.26 193.535   1
   2   5   9 1688.36 258.422   3
  -2  -5  -9 2627.89 246.783   2
  -2   5  -9 2500.76 171.316   2
   2  -5   9 2200.83 184.060   1
  -2  -5 -10 185.446 85.3072   2
  -2   5 -10 93.7292 51.7740   2
  -2   5 -10 35.4209 51.7010   1
   2   5  10 206.778 132.304   3
   2  -5  10 80.6183 58.0005   1
   2   5  11 72.7165 92.6882   3
   2  -5  11 88.0239 63.1988   1
  -2  -5 -11-13.3943 74.6696   2
   2  -5  12 39.9067 55.3533   1
  -2  -5 -12 35.8303 72.6260   2
  -2  -5 -13 3172.81 325.146   2
   2  -5  13 3550.68 273.787   1
   2   5  13 3352.97 392.617   3
  -2   5 -13 3306.13 233.474   2
   2   5  14 524.966 190.759   3
   2  -5  14 298.003 92.8945   1
  -2  -5 -14 247.273 97.1026   2
   2  -6 -15-71.8931 92.4188   2
  -2   6  15-15.9247 152.758   3
   2  -6 -14 1350.61 229.220   2
  -2   6  14 1241.27 282.094   3
  -2   6  13 806.990 229.024   3
   2  -6 -13 1063.76 193.125   2
  -2   6  12 956.332 229.087   3
   2  -6 -12 508.404 124.522   2
   2  -6 -11 1177.53 187.674   2
  -2   6  11 746.068 196.036   3
   2  -6 -10 4061.79 321.113   2
  -2   6  10 3369.36 375.109   3
   2   6 -10 4291.78 302.489   3
  -2   6   9 384.438 142.585   3
   2  -6  -9 467.940 116.970   2
   2   6  -9 589.241 112.738   3
   2  -6  -8 30.0347 61.3208   2
  -2   6   8 85.6420 89.7625   3
   2   6  -8 25.1483 41.9916   3
   2   6  -7 1557.83 163.013   3
  -2   6   7 1785.35 252.067   3
   2  -6  -7 1530.05 179.529   2
   2   6  -6 5589.77 293.746   3
   2  -6  -6 5306.35 306.326   2
  -2   6   6 5829.78 427.108   3
   2  -6  -5 1838.95 175.084   2
  -2   6   5 2184.64 256.795   3
  -2   6   5 1852.87 175.973   2
   2  -6  -4 2665.05 202.928   2
  -2   6   4 2429.12 257.941   3
  -2   6   4 2850.68 207.271   2
  -2  -6   4 2716.37 75.6956   1
  -2  -6   4 2910.03 79.0683   1
  -2   6   3 1249.11 131.750   2
  -2  -6   3 1249.51 69.3701   1
  -2   6   3 1117.94 176.548   3
   2  -6  -3 1201.88 134.668   2
  -2   6   2 19841.9 492.713   2
   2  -6  -2 19753.3 499.293   2
  -2  -6   2 19940.7 326.936   1
  -2  -6   2 20093.8 297.747   2
  -2   6   2 19867.1 665.306   3
  -2   6   1 210.308 81.2931   3
  -2  -6   1 374.500 54.7077   2
  -2   6   1 342.337 67.0883   2
   2  -6  -1 413.885 74.1282   2
  -2  -6   1 424.284 59.3990   1
  -2  -6   0 8515.45 268.507   1
   2  -6   0 9155.16 303.272   2
  -2   6   0 8980.28 294.650   2
  -2  -6   0 8172.61 258.373   2
  -2   6   0 8620.23 400.789   3
  -2   6  -1 2582.99 212.214   3
  -2  -6  -1 2528.56 156.924   2
  -2   6  -1 2374.85 147.096   2
  -2  -6  -1 2323.02 152.022   1
   2  -6   1 2491.41 154.677   2
  -2   6  -2 1965.03 128.993   2
   2  -6   2 2281.33 136.166   2
  -2  -6  -2 2156.28 159.627   2
  -2   6  -2 2237.28 189.004   3
   2  -6   3 380.807 62.7914   2
  -2  -6  -3 283.066 67.4881   2
   2  -6   3 391.371 69.7621   1
  -2   6  -3 378.587 60.2001   2
  -2   6  -3 161.607 65.1824   3
   2  -6   4 5736.71 248.779   1
  -2  -6  -4 5963.51 297.550   1
  -2   6  -4 5957.54 208.983   2
  -2  -6  -4 6565.97 314.062   2
  -2   6  -5 2520.47 136.471   2
  -2  -6  -5 2546.96 207.853   1
   2   6   5 2611.62 285.322   3
  -2  -6  -5 2492.03 208.703   2
   2  -6   5 2374.26 166.608   1
   2  -6   6 27.1987 36.7699   1
  -2   6  -6-12.1626 29.1418   2
   2   6   6 56.3680 80.8280   3
  -2   6  -6 13.3872 23.8771   3
  -2  -6  -6 33.8638 56.4788   2
  -2   6  -7 1721.48 122.204   2
  -2   6  -7 1612.81 107.577   3
   2  -6   7 1257.68 129.816   1
  -2  -6  -7 1356.53 172.484   2
   2   6   7 2006.47 266.679   3
   2   6   8 2279.89 284.640   3
   2  -6   8 2691.91 195.387   1
  -2  -6  -8 2567.48 242.544   2
  -2   6  -8 2356.24 118.306   3
  -2   6  -8 2620.05 155.421   2
  -2   6  -9 396.008 39.5505   3
  -2   6  -9 539.944 81.7960   2
   2  -6   9 561.136 98.9498   1
   2   6   9 803.920 187.873   3
  -2  -6  -9 999.807 163.375   2
   2  -6  10 1846.23 174.033   1
  -2  -6 -10 1592.61 212.459   2
   2   6  10 1926.70 284.959   3
   2   6  11 1138.36 241.139   3
   2  -6  11 672.122 116.041   1
  -2  -6 -11 800.974 159.360   2
   2  -6  12 1323.83 161.588   1
   2   6  12 1375.24 255.000   3
  -2  -6 -12 1819.09 252.447   2
  -2  -6 -13-78.9747 103.667   2
   2   6  13-32.0204 118.070   3
   2   6  14 1269.57 279.771   3
  -2  -6 -14 1273.81 228.045   2
   2  -7 -14 2163.93 289.320   2
  -2   7  14 2026.46 357.143   3
   2  -7 -13 141.888 111.397   2
  -2   7  13 144.708 124.824   3
   2  -7 -12 536.517 128.916   2
  -2   7  12 696.500 212.934   3
   2  -7 -11 2286.22 261.520   2
  -2   7  11 2187.23 344.143   3
  -2   7  10 626.720 207.610   3
   2  -7 -10 576.612 138.176   2
   2   7  -9 148.919 65.6402   3
   2  -7  -9 219.030 86.6132   2
  -2   7   9 277.668 141.012   3
   2  -7  -8 8316.75 436.948   2
  -2   7   8 7616.52 549.654   3
   2   7  -8 8277.71 393.962   3
   2   7  -7 1238.60 150.099   3
   2  -7  -7 1178.67 162.039   2
  -2   7   7 1318.27 236.185   3
   2   7  -6 276.037 85.6189   3
   2  -7  -6 193.977 79.1998   2
  -2   7   6 169.758 114.302   3
   2  -7  -5-23.1725 44.8649   2
  -2   7   5 21.1693 78.1937   3
  -2  -7   4 4350.35 123.950   1
   2  -7  -4 3995.96 260.135   2
  -2   7   4 4059.01 350.269   3
  -2   7   4 4435.85 268.947   2
  -2  -7   4 4228.67 122.151   1
  -2   7   3 1118.43 133.559   2
  -2   7   3 1064.28 180.843   3
   2  -7  -3 930.847 124.394   2
  -2  -7   3 928.705 72.0601   1
  -2  -7   3 1012.12 53.1784   2
  -2   7   2 3080.86 287.440   3
   2  -7  -2 3614.26 227.599   2
  -2  -7   2 3645.25 158.785   1
  -2   7   2 3692.58 224.838   2
  -2  -7   2 3728.46 144.752   2
  -2  -7   1 906.985 90.0438   1
   2  -7  -1 806.458 105.981   2
  -2   7   1 1047.55 166.709   3
  -2  -7   1 845.516 84.0378   2
  -2   7   1 804.082 100.522   2
  -2  -7   0 6514.87 254.918   1
   2  -7   0 6426.48 273.923   2
  -2  -7   0 6532.10 246.605   2
  -2   7   0 6825.61 275.215   2
  -2   7   0 6032.63 367.233   3
  -2   7  -1 636.318 129.374   3
  -2  -7  -1 606.451 85.5107   2
   2  -7   1 863.298 101.320   2
  -2   7  -1 798.550 93.0377   2
  -2   7  -2 7093.91 252.840   2
   2  -7   2 6945.60 255.761   2
  -2   7  -2 6548.00 355.038   3
  -2  -7  -2 7168.40 303.377   2
   2  -7   3 616.115 89.8351   1
  -2  -7  -3 985.318 130.433   1
  -2  -7  -3 775.952 110.997   2
   2  -7   3 701.803 81.3536   2
  -2   7  -3 729.006 122.718   3
  -2   7  -3 722.320 79.6535   2
  -2  -7  -4 872.070 125.124   1
  -2   7  -4 844.435 122.742   3
  -2   7  -4 926.931 85.8732   2
  -2  -7  -4 964.810 134.959   2
   2  -7   4 833.354 105.478   1
  -2   7  -5 207.163 42.3419   2
   2  -7   5 277.638 61.5228   1
  -2  -7  -5 185.411 66.5633   2
   2   7   5 87.4807 105.965   3
  -2   7  -6 4637.67 207.049   3
  -2   7  -6 4646.88 185.251   2
   2  -7   6 4792.96 247.121   1
  -2  -7  -6 4264.57 299.881   2
   2   7   6 4468.75 404.157   3
   2   7   7 548.521 158.927   3
  -2  -7  -7 803.950 139.643   2
   2  -7   7 483.969 85.1946   1
  -2   7  -7 478.244 65.3760   3
  -2   7  -7 564.047 68.0618   2
   2   7   8 285.840 136.343   3
   2  -7   8 606.042 101.650   1
  -2   7  -8 571.563 68.4945   3
  -2   7  -8 470.403 61.1203   2
  -2  -7  -8 777.175 141.200   2
   2  -7   9 158.856 66.5781   1
  -2  -7  -9-35.3749 73.9451   2
  -2   7  -9 4.72431 28.5667   3
   2   7   9 108.306 110.341   3
   2   7  10 5694.15 502.764   3
  -2  -7 -10 5750.76 408.895   2
   2  -7  10 5101.22 288.751   1
  -2  -7 -11 85.1956 84.8645   2
   2   7  11 92.0254 134.698   3
   2  -7  11 70.8853 50.5357   1
  -2  -7 -12 1748.15 254.344   2
   2   7  12 1261.33 276.798   3
   2   7  13 630.440 205.122   3
  -2  -7 -13 995.047 202.619   2
   2  -8 -13 3241.07 364.396   2
  -2   8  13 2537.38 412.408   3
   2  -8 -12 231.926 112.867   2
  -2   8  12 186.360 149.391   3
  -2   8  11 199.908 146.113   3
   2  -8 -11 24.1285 73.4788   2
   2  -8 -10 853.999 168.472   2
  -2   8  10 848.320 230.419   3
   2  -8  -9 3881.53 334.231   2
  -2   8   9 3563.10 414.632   3
   2  -8  -8 94.1760 61.2865   2
  -2   8   8 218.273 125.135   3
   2  -8  -7 1109.03 166.349   2
  -2   8   7 1049.84 223.351   3
   2  -8  -6 914.993 151.567   2
  -2   8   6 823.221 199.380   3
  -2  -8   5 1463.04 56.7929   1
   2  -8  -5 1706.83 189.928   2
  -2  -8   5 1553.49 58.6016   1
  -2   8   5 1675.08 248.210   3
  -2  -8   4 199.437 37.7937   1
   2  -8  -4 244.382 77.4819   2
  -2  -8   4 168.214 33.7789   1
  -2   8   4 126.300 93.5543   3
  -2  -8   3 5956.43 144.762   2
  -2  -8   3 6302.32 207.281   1
   2  -8  -3 6061.54 323.292   2
  -2   8   3 6402.09 326.593   2
  -2   8   3 5893.27 434.992   3
   2  -8  -2 246.420 74.7789   2
  -2  -8   2 274.010 51.1672   1
  -2  -8   2 302.229 50.2411   2
  -2   8   2 490.206 130.888   3
  -2   8   2 267.518 68.6990   2
  -2   8   1 302.566 128.617   3
  -2  -8   1 205.108 54.0772   2
  -2  -8   1 123.332 38.9999   1
   2  -8  -1 275.546 71.2137   2
  -2   8   1 215.659 64.4014   2
   2  -8   0 266.269 74.6451   2
  -2   8   0 333.795 72.1139   2
  -2  -8   0 207.930 62.7989   2
  -2   8   0 435.441 122.200   3
  -2   8  -1 8346.36 304.637   2
  -2  -8  -1 8862.94 332.997   2
   2  -8   1 8073.00 310.484   2
  -2   8  -1 8117.52 444.079   3
  -2   8  -2 92.9616 85.4089   3
  -2  -8  -2 395.766 82.5958   1
   2  -8   2 288.772 66.4696   2
  -2  -8  -2 235.990 64.6482   2
  -2   8  -2 418.972 71.3924   2
  -2   8  -3 885.327 94.3170   2
  -2  -8  -3 822.980 122.522   2
   2  -8   3 797.359 92.4906   2
   2  -8   3 991.174 117.302   1
  -2   8  -3 849.436 143.948   3
   2  -8   4 447.899 85.9572   1
  -2  -8  -4 433.299 95.5914   2
  -2   8  -4 300.146 51.3351   2
  -2   8  -4 440.633 102.481   3
  -2   8  -5 5476.16 310.843   3
   2   8   5 5615.73 461.476   3
  -2   8  -5 5588.20 202.962   2
   2  -8   5 5515.87 271.741   1
  -2  -8  -5 5681.82 338.466   2
  -2  -8  -6 69.9621 81.6315   2
  -2   8  -6 44.6734 29.2670   2
   2  -8   6 16.8666 37.2363   1
   2   8   6 27.0256 91.5933   3
  -2   8  -6-5.76398 39.4761   3
  -2   8  -7 3673.27 151.236   2
   2   8   7 3529.48 386.778   3
  -2   8  -7 3519.44 194.674   3
  -2  -8  -7 3640.88 297.921   2
  -2   8  -7 3909.53 239.473   3
   2  -8   7 3605.35 223.323   1
  -2  -8  -8 796.868 151.805   2
   2  -8   8 679.408 104.625   1
   2   8   8 742.594 187.823   3
  -2   8  -8 682.036 99.9287   3
   2  -8   9 882.550 118.621   1
  -2  -8  -9 921.853 171.744   2
   2   8   9 680.652 207.410   3
   2  -8  10 214.761 68.4618   1
  -2  -8 -10 121.886 87.7669   2
   2   8  10 333.063 165.081   3
   2   8  11 3808.53 449.483   3
  -2  -8 -11 3620.12 348.081   2
   2   8  12-82.5043 166.062   3
  -2  -8 -12-43.0880 77.2828   2
   2  -9 -12 1056.39 208.390   2
  -2   9  12 1087.02 287.417   3
   2  -9 -11 596.141 155.716   2
  -2   9  11 963.786 274.276   3
  -2   9  10-279.896 151.502   3
   2  -9 -10 79.2991 89.4493   2
  -2   9   9 742.905 207.333   3
   2  -9  -9 686.457 156.029   2
   2  -9  -8 1799.52 227.673   2
  -2   9   8 1602.57 290.251   3
   2  -9  -7 1837.35 223.495   2
  -2   9   7 1180.19 247.123   3
  -2   9   6 436.525 169.455   3
   2  -9  -6 145.918 83.1390   2
   2  -9  -5 1978.27 215.306   2
  -2  -9   5 1765.24 75.3704   1
  -2  -9   5 1645.26 72.7559   1
  -2   9   5 1865.50 281.694   3
  -2  -9   4 1376.14 95.5391   1
  -2  -9   4 1287.01 89.7373   1
   2  -9  -4 1361.15 175.019   2
  -2   9   4 888.100 193.290   3
  -2  -9   3 702.077 55.3519   2
  -2   9   3 545.675 163.226   3
   2  -9  -3 616.696 112.459   2
  -2  -9   3 761.523 81.9737   1
  -2  -9   2 1849.47 138.428   1
   2  -9  -2 1684.84 175.668   2
  -2   9   2 1186.49 203.332   3
  -2  -9   2 2030.05 127.946   2
  -2  -9   1 7946.96 285.212   2
   2  -9  -1 7605.68 358.256   2
  -2   9   1 6984.10 468.275   3
  -2   9   1 7562.54 341.049   2
   2  -9   0 123.274 55.5746   2
  -2  -9   0 122.329 50.9962   2
  -2   9   0 284.370 118.689   3
  -2   9   0 221.280 72.9111   2
  -2   9  -1 418.298 121.385   3
  -2  -9  -1 567.310 101.310   1
  -2  -9  -1 619.347 102.422   2
   2  -9   1 652.524 95.8576   2
  -2   9  -1 507.938 83.3499   2
  -2   9  -2 1585.48 135.700   2
  -2  -9  -2 1855.64 176.797   2
  -2   9  -2 2105.41 242.247   3
   2  -9   2 1805.73 144.265   2
  -2   9  -3 3996.39 199.732   2
   2  -9   3 4007.74 244.281   1
  -2   9  -3 3671.77 302.896   3
  -2  -9  -3 3934.55 268.399   2
   2  -9   3 3861.03 203.321   2
  -2   9  -4 22.3946 37.1501   2
   2  -9   4 14.9463 37.3050   1
   2   9   4 2.89031 101.303   3
  -2  -9  -4-2.54753 62.1855   2
  -2   9  -4-12.4022 59.2075   3
  -2  -9  -5 772.861 137.215   2
  -2   9  -5 851.015 83.2114   2
  -2   9  -5 877.536 153.058   3
   2   9   5 883.613 212.720   3
   2  -9   5 925.770 122.605   1
  -2   9  -6 3083.37 248.831   3
  -2  -9  -6 3444.06 286.527   2
   2   9   6 3163.00 375.597   3
   2  -9   6 3086.39 212.585   1
  -2  -9  -7 2752.66 270.679   2
  -2   9  -7 2756.24 223.525   3
   2   9   7 3023.18 384.369   3
   2  -9   7 2959.64 207.518   1
   2  -9   8 36.5583 39.7355   1
  -2  -9  -8 109.330 78.5413   2
   2   9   8 55.4771 126.107   3
   2   9   9 1549.36 292.858   3
  -2  -9  -9 1735.37 242.580   2
  -2  -9 -10 1571.12 236.500   2
   2   9  10 1327.17 284.034   3
  -2  -9 -11-127.931 107.085   2
   2   9  11-152.986 117.603   3
   2 -10 -11 127.531 114.462   2
  -2  10  11 48.2662 126.298   3
   2 -10 -10 4152.14 381.262   2
  -2  10  10 3585.04 464.799   3
   2 -10  -9-34.0337 85.2684   2
  -2  10   9-44.4466 109.459   3
   2 -10  -8-0.55554 61.8150   2
  -2  10   8 124.399 130.511   3
  -2  10   7 54.8915 100.922   3
   2 -10  -7 204.147 83.6528   2
   2 -10  -6 4560.44 353.270   2
  -2  10   6 4680.68 469.927   3
  -2  10   5 69.9935 110.380   3
   2 -10  -5 130.448 85.5351   2
  -2 -10   4 515.758 63.1539   1
  -2  10   4 566.567 177.420   3
   2 -10  -4 635.927 133.639   2
  -2 -10   3 104.150 26.0063   2
   2 -10  -3 143.439 75.7194   2
  -2  10   3-0.71628 96.2976   3
  -2 -10   2 2846.17 156.650   2
  -2  10   2 2371.86 309.630   3
   2 -10  -2 2810.67 238.612   2
   2 -10  -1 11.2961 54.4752   2
  -2 -10   1-2.49020 38.8577   1
  -2  10   1 0.64524 93.8074   3
  -2 -10   1-36.5133 38.8176   2
  -2 -10   0 1630.74 163.178   1
   2 -10   0 1511.38 163.332   2
  -2 -10   0 1631.82 152.081   2
  -2  10   0 1570.59 237.456   3
   2 -10   1 1851.90 163.921   2
  -2  10  -1 1117.46 185.809   3
  -2 -10  -1 1351.72 150.242   2
  -2 -10  -2 1314.14 154.493   2
  -2  10  -2 882.302 170.522   3
   2 -10   2 1184.42 132.884   2
   2 -10   3-9.59221 34.4445   2
   2 -10   3 56.4609 50.0390   1
  -2  10  -3 4.10740 72.9750   3
  -2 -10  -3-45.0412 58.8997   2
  -2 -10  -4 6604.75 379.139   2
   2 -10   4 5945.05 309.491   1
  -2  10  -4 6040.22 404.776   3
   2  10   4 5971.69 515.918   3
   2 -10   5 17.8736 63.3492   1
   2  10   5 31.3886 98.6923   3
  -2  10  -5-48.7914 71.0945   3
  -2 -10  -5 14.0586 70.0599   2
  -2  10  -6 194.005 96.0692   3
  -2 -10  -6 265.703 93.2145   2
   2 -10   6 131.608 54.2921   1
   2  10   6 216.922 142.753   3
  -2 -10  -7 10.4264 73.7440   2
   2  10   7-74.4777 133.156   3
  -2 -10  -8 4118.11 362.296   2
   2  10   8 4152.65 481.715   3
   2  10   9 133.399 132.400   3
  -2 -10  -9 8.54748 70.0293   2
  -2 -10 -10 483.254 147.476   2
   2  10  10 532.061 194.707   3
   2 -11  -9 37.1385 84.1288   2
  -2  11   9 62.5971 151.826   3
   2 -11  -8 455.967 139.052   2
  -2  11   8 578.470 216.344   3
  -2  11   7 1628.98 311.759   3
   2 -11  -7 1785.72 243.859   2
  -2  11   6 33.3612 110.973   3
   2 -11  -6-61.8692 75.4095   2
   2 -11  -5 1450.20 206.600   2
  -2  11   5 1908.59 318.602   3
   2 -11  -4 575.469 133.511   2
  -2  11   4 594.210 184.157   3
  -2  11   3-60.7928 139.221   3
   2 -11  -3-42.7895 61.5101   2
   2 -11  -2 2677.65 244.397   2
  -2  11   2 2489.94 338.660   3
   2 -11  -1 2196.61 211.820   2
  -2 -11   1 1965.73 158.283   2
  -2  11   1 1772.91 278.502   3
   2 -11   0 5.95041 51.7059   2
  -2 -11   0 21.5276 50.5642   2
  -2  11   0-28.2615 98.3069   3
  -2 -11  -1 101.495 66.3408   2
   2 -11   1 42.2038 40.3674   2
  -2  11  -1 41.1744 95.9914   3
  -2 -11  -2 1776.03 189.250   2
  -2  11  -2 2177.30 279.997   3
   2 -11   2 1949.81 174.106   2
   2 -11   3 2928.29 226.324   1
  -2  11  -3 2999.36 323.155   3
  -2 -11  -3 2973.97 256.481   2
   2  11   3 3435.40 407.180   3
   2 -11   4 49.8626 44.9883   1
  -2  11  -4 121.696 88.4189   3
  -2 -11  -4-68.9861 75.8511   2
   2  11   4 21.7788 99.6484   3
   2 -11   5 1916.67 182.807   1
  -2 -11  -5 1757.76 218.097   2
  -2  11  -5 1458.10 212.828   3
   2  11   5 1755.07 304.629   3
  -2 -11  -6 353.385 104.294   2
   2  11   6 527.250 200.601   3
  -2 -11  -7 634.690 154.717   2
   2  11   7 269.459 164.084   3
   2  11   8-126.628 174.006   3
  -2 -11  -8 72.1081 70.9100   2
  -2 -11  -9 995.465 187.818   2
   2  11   9 932.211 267.340   3
   2 -12  -7 1489.83 227.909   2
  -2  12   7 1553.92 317.233   3
   2 -12  -6 262.433 124.550   2
  -2  12   6 152.048 134.726   3
   2 -12  -5 2037.86 260.124   2
  -2  12   5 2125.11 337.179   3
   2 -12  -4 15.7690 72.1235   2
  -2  12   4-136.340 135.550   3
   2 -12  -3 2425.61 258.069   2
  -2  12   3 2265.24 336.284   3
   2 -12  -2 1007.66 166.998   2
  -2  12   2 727.596 194.618   3
  -2  12   1 50.8242 105.933   3
   2 -12  -1-157.938 73.4187   2
   2 -12   0 83.1069 53.8473   2
  -2  12   0 132.539 100.061   3
  -2 -12  -1 2853.83 235.703   2
   2  12   1 3049.52 392.665   3
  -2  12  -1 2517.89 327.645   3
   2  12   2 362.285 160.112   3
  -2 -12  -2 450.629 110.745   2
  -2  12  -2 296.055 136.032   3
   2 -12   3 701.242 124.648   1
  -2 -12  -3 714.397 137.798   2
  -2  12  -3 721.041 156.885   3
   2  12   3 805.029 220.864   3
  -2 -12  -4 671.638 138.267   2
  -2  12  -4 765.200 182.788   3
   2  12   4 860.091 245.083   3
  -2 -12  -5 2196.26 256.813   2
   2  12   5 1743.58 323.891   3
  -2 -12  -6-10.1895 72.5651   2
   2  12   6-92.7202 131.114   3
  -2 -12  -7 1173.17 201.917   2
   2  12   7 790.400 257.189   3
   2 -13  -4 3330.12 318.033   2
  -2  13   4 4179.37 499.509   3
   2 -13  -3 89.4271 64.2425   2
  -2  13   3-55.7118 114.720   3
  -2  13   2 1608.96 288.090   3
  -2  13   1 899.891 223.929   3
  -2  13   0 723.141 223.908   3
   2  13   0 997.199 247.582   3
  -2  13  -1 54.6403 94.8957   3
   2  13   1 173.157 159.181   3
  -2  13  -2 4664.46 455.640   3
   2  13   2 5603.82 583.878   3
   2  13   3 548.747 214.399   3
  -2  13  -3 512.634 185.754   3
  -3   0  16 135.268 123.743   3
   3   0 -16 49.0149 72.1066   2
  -3   0  15 1974.66 254.099   3
   3   0 -15 2340.48 247.380   2
   3   0 -14 36.4494 67.4214   2
  -3   0  14 27.6023 78.8006   3
  -3   0  13 149.751 98.8326   3
   3   0 -13-69.6707 71.0521   2
  -3   0  12-309.898 104.488   3
   3   0 -12-71.7014 59.0525   2
   3   0 -11 10630.2 425.217   2
  -3   0  11 10067.5 494.307   3
   3   0 -11 10348.4 415.397   1
   3   0 -10 101.687 52.1567   1
  -3   0  10-15.0233 54.6427   3
   3   0 -10 39.2943 59.8270   3
   3   0 -10 21.5197 54.9530   2
   3   0  -9 672.749 102.102   1
  -3   0   9 518.029 114.079   3
   3   0  -9 717.134 105.579   2
   3   0  -9 915.081 152.344   3
   3   0  -8-21.0343 29.6429   1
   3   0  -8 96.3970 81.6224   3
   3   0  -8 68.8921 44.6054   2
  -3   0   8 34.5162 47.8871   3
  -3   0   7 5469.06 308.366   3
   3   0  -7 5369.28 320.900   3
   3   0  -7 5046.17 233.671   2
  -3   0   7 5501.38 237.885   2
   3   0  -7 5155.72 224.139   1
   3   0  -6-0.66741 35.5747   2
   3   0  -6-34.0938 32.4355   1
  -3   0   6 6.17028 48.4031   3
   3   0  -6 11.5800 55.6427   3
  -3   0   6-8.37937 34.5485   2
  -3   0   5 38.3584 30.7467   2
   3   0  -5 157.069 60.8745   3
   3   0  -5 106.244 43.3442   2
  -3   0   5 154.444 62.6447   3
  -3   0   4 19.1709 46.2158   3
  -3   0   4 15.0003 27.7888   2
   3   0  -4 27.6460 35.9672   2
  -3   0   3 11131.5 262.011   2
   3   0  -3 11000.8 265.086   2
  -3   0   3 11141.3 329.655   3
  -3   0   2 23.2904 28.4321   2
   3   0  -2 39.3434 34.6346   2
  -3   0   2-7.94273 40.7018   3
   3   0  -1 30677.5 410.628   2
  -3   0   1 31495.9 449.511   3
   3   0  -1 31766.1 388.818   1
   3   0   0-2.47670 34.2993   3
   3   0   0-58.0071 40.2514   1
  -3   0   0-15.9085 35.8265   3
   3   0   1 235.841 52.9996   1
   3   0   1 218.099 41.8620   3
   3   0   2 58.6303 42.1737   1
   3   0   3 18408.8 399.123   1
   3   0   4-22.0252 41.1076   1
   3   0   5 1064.38 99.1601   3
   3   0   5 1181.44 120.895   1
   3   0   6 32.8391 41.0801   1
  -3   0  -6-0.24237 39.7378   1
   3   0   6-8.27718 34.5217   3
   3   0   7 18594.6 515.965   1
   3   0   7 17838.2 445.730   3
  -3   0  -7 18415.8 528.896   1
   3   0   8 33.5181 44.5021   3
   3   0   8 21.9273 49.8076   1
  -3   0  -8 30.5890 41.4397   1
   3   0   9 3970.43 238.215   3
   3   0   9 4423.43 282.269   1
   3   0  10-76.7812 66.3763   1
   3   0  10-1.11061 47.1203   3
   3   0  11 3554.48 244.242   3
   3   0  11 3212.00 273.744   1
   3   0  12 114.768 68.3892   3
   3   0  12 53.7995 78.2643   1
   3   0  13 1669.55 218.614   1
   3   0  13 1832.92 189.471   3
  -3   0 -14 235.354 99.6428   2
   3   0  14-29.2106 63.7649   1
   3   0  15 81.5272 78.1286   1
  -3   0 -15 38.6499 89.7043   2
  -3  -1  16 2657.80 293.593   3
  -3   1  16 2096.97 295.260   3
   3   1 -16 2741.52 276.137   2
   3  -1 -16 2534.51 284.791   2
  -3   1  15 154.283 88.0521   3
   3   1 -15 336.367 96.7238   2
   3  -1 -15 323.268 114.248   2
  -3  -1  15 437.388 111.937   3
   3   1 -14 637.757 130.851   2
   3  -1 -14 578.765 140.423   2
  -3   1  14 310.552 109.645   3
  -3  -1  14 301.947 101.115   3
   3   1 -13 2812.87 236.271   2
  -3  -1  13 2711.40 271.338   3
  -3   1  13 2306.85 275.654   3
   3  -1 -13 2862.90 260.813   2
  -3  -1  12 2513.53 248.980   3
   3   1 -12 2571.34 215.872   2
   3   1 -12 2852.66 228.731   1
  -3   1  12 2480.23 281.887   3
   3  -1 -12 2299.83 221.739   2
  -3   1  11 57.8097 89.4315   3
   3   1 -11-62.4722 50.7206   1
  -3  -1  11 12.5116 71.8825   3
   3   1 -11 89.3868 58.4993   2
   3  -1 -11-27.2444 45.8297   2
   3   1 -11 119.476 91.5235   3
   3  -1 -10 5213.54 297.628   2
  -3   1  10 4872.04 349.680   3
   3   1 -10 5239.09 271.273   2
   3   1 -10 4889.77 354.360   3
   3  -1 -10 5048.47 290.282   1
   3   1 -10 5074.19 260.752   1
  -3  -1  10 4844.13 313.276   3
  -3   1   9 7552.17 416.871   3
   3   1  -9 8079.14 305.449   1
   3   1  -9 7388.51 299.918   2
   3  -1  -9 7422.99 336.216   2
   3   1  -9 8518.17 435.309   3
   3  -1  -9 8581.96 468.402   3
   3  -1  -9 8051.20 339.096   1
  -3  -1   9 7353.02 370.618   3
   3   1  -8 1458.03 122.788   1
   3   1  -8 1045.77 151.366   3
   3  -1  -8 1417.39 143.065   2
   3   1  -8 1511.91 127.648   2
  -3   1   8 924.396 147.140   3
  -3  -1   8 1284.87 151.943   3
   3  -1  -8 1307.78 175.253   3
   3  -1  -8 1381.65 135.068   1
   3  -1  -7 463.486 82.1851   1
   3   1  -7 583.006 73.4498   1
   3  -1  -7 431.966 79.6181   2
  -3  -1   7 575.228 102.153   3
   3   1  -7 523.801 102.446   3
   3   1  -7 471.062 72.4935   2
  -3   1   7 529.518 116.455   3
   3  -1  -7 497.128 114.679   3
  -3  -1   6 2318.95 180.531   3
  -3  -1   6 2559.83 140.690   2
   3  -1  -6 2653.09 167.454   2
  -3   1   6 2421.49 206.888   3
   3   1  -6 2589.06 204.279   3
   3   1  -6 2334.95 137.985   2
  -3   1   6 2443.29 160.248   2
   3  -1  -6 2789.34 230.731   3
   3   1  -6 2635.44 132.721   1
  -3   1   5 7719.51 266.233   2
  -3   1   5 7530.90 334.581   3
   3   1  -5 7870.58 230.326   2
   3  -1  -5 8033.81 275.144   2
   3   1  -5 8084.43 329.230   3
  -3  -1   5 7390.90 219.311   2
  -3  -1   5 7660.68 304.221   3
   3   1  -4 499.458 58.8855   2
   3   1  -4 649.135 92.5219   3
   3  -1  -4 660.498 81.6241   2
  -3   1   4 612.250 104.277   3
  -3  -1   4 605.347 62.7108   2
  -3   1   4 593.279 76.7917   2
  -3  -1   4 610.787 87.9861   3
   3   1  -3 6988.99 188.044   2
  -3  -1   3 6974.44 249.474   3
  -3  -1   3 7244.80 192.508   2
  -3   1   3 7009.56 278.047   3
   3  -1  -3 7264.22 231.837   2
   3  -1  -2 10805.3 266.496   2
  -3  -1   2 11175.3 296.835   3
   3   1  -2 10818.8 194.454   1
  -3   1   2 11010.0 321.450   3
  -3  -1   2 10909.4 227.034   2
   3   1  -2 10791.5 229.166   2
  -3  -1   1 3451.54 120.131   1
  -3   1   1 3607.00 168.388   3
   3   1  -1 3679.90 123.052   1
  -3  -1   1 3666.89 138.891   2
   3  -1  -1 3673.38 173.797   3
   3  -1  -1 3967.84 159.959   2
   3  -1   0 5100.61 178.172   3
  -3   1   0 5441.59 174.882   3
   3  -1   0 5528.27 184.847   1
   3   1   0 5449.85 164.722   1
  -3  -1   0 5648.02 171.351   1
   3  -1   0 5407.43 187.579   2
   3  -1   1 1925.87 116.844   1
  -3   1  -1 2101.97 92.2939   3
   3  -1   1 1999.18 97.8898   3
   3   1   1 1900.30 112.283   1
  -3  -1  -1 1959.05 114.825   1
   3  -1   2 387.443 61.0686   1
   3   1   2 410.981 65.5824   1
   3  -1   2 340.185 37.4063   3
   3   1   3 1112.08 107.833   1
   3  -1   3 1058.00 50.0546   3
   3  -1   3 950.859 99.3942   1
   3   1   4 8015.87 292.774   1
   3  -1   4 8086.60 290.534   1
   3  -1   4 8340.81 170.321   3
  -3   1  -4 8272.26 289.244   1
   3   1   5 7628.50 303.907   3
   3   1   5 7287.71 299.383   1
   3  -1   5 7440.27 177.997   3
  -3   1  -5 7696.43 301.480   1
   3  -1   5 7805.93 293.964   1
   3  -1   6 1052.58 118.001   1
  -3   1  -6 991.211 116.687   1
   3  -1   6 1222.46 84.3613   3
   3   1   6 1150.24 135.745   3
   3   1   6 1042.91 122.694   1
  -3   1  -7 788.886 113.479   1
  -3  -1  -7 933.531 127.937   1
   3  -1   7 573.601 64.5309   3
   3   1   7 796.829 119.253   1
   3   1   7 789.831 120.241   3
   3  -1   7 731.665 109.967   1
   3   1   8 5318.74 304.497   1
   3   1   8 5618.04 309.333   3
   3  -1   8 5241.27 288.118   1
   3  -1   8 5926.42 219.111   3
  -3   1  -8 5785.87 311.452   1
   3   1   9 1740.50 183.941   1
   3   1   9 2182.15 202.776   3
   3  -1   9 2148.37 144.215   3
   3  -1   9 2015.62 189.488   1
   3  -1  10 31.3690 32.3125   3
   3  -1  10 14.0983 55.7011   1
   3   1  10 109.880 65.2484   3
   3   1  10-6.36503 49.9358   1
   3   1  11 477.992 122.990   3
   3  -1  11 453.452 109.427   1
   3  -1  11 442.392 77.1347   3
   3   1  11 318.391 101.454   1
   3   1  12 5790.02 380.689   1
   3  -1  12 5135.75 348.816   1
   3  -1  12 4949.81 246.814   3
   3   1  12 4716.78 332.864   3
   3   1  13 341.879 114.312   1
   3  -1  13 485.049 121.591   1
   3   1  13 582.665 128.553   3
   3   1  14 1257.53 202.704   1
   3  -1  14 1050.80 176.095   1
  -3  -1 -14 1141.95 193.496   2
  -3   1 -14 987.252 166.062   2
   3   1  15 1838.51 246.496   1
   3  -1  15 1999.46 251.086   1
  -3  -1 -15 1343.12 213.520   2
  -3   1 -15 1280.71 201.781   2
   3  -2 -16 132.970 95.3970   2
   3   2 -16 201.791 92.6687   2
  -3  -2  16 111.732 68.6389   3
  -3   2  16 347.020 137.957   3
   3  -2 -15 590.752 146.217   2
  -3   2  15 409.631 140.483   3
  -3  -2  15 214.667 100.157   3
   3   2 -15 232.524 94.2600   2
  -3  -2  14 2195.67 237.900   3
   3  -2 -14 2563.60 267.399   2
  -3   2  14 1434.74 239.747   3
   3   2 -14 2324.52 216.828   2
  -3  -2  13 711.557 139.658   3
  -3   2  13 737.059 182.586   3
   3  -2 -13 437.048 108.042   2
   3   2 -13 727.000 126.226   2
   3   2 -12 1204.29 138.204   1
   3   2 -12 1414.07 150.160   2
  -3  -2  12 1287.19 174.393   3
  -3   2  12 1333.32 218.976   3
   3  -2 -12 1247.85 173.021   2
   3   2 -11 451.894 86.6842   1
   3   2 -11 405.268 115.404   3
  -3  -2  11 366.980 101.981   3
  -3   2  11 426.643 138.137   3
   3   2 -11 346.603 78.2777   2
   3  -2 -11 433.395 104.067   2
   3   2 -10 2019.61 157.752   2
   3   2 -10 1959.32 154.665   1
   3   2 -10 1737.87 204.638   3
   3  -2 -10 2063.09 199.183   2
  -3   2  10 1791.11 229.545   3
  -3  -2  10 2180.58 203.556   3
   3  -2  -9 149.312 69.4332   2
   3  -2  -9 41.8582 37.2938   1
   3   2  -9 173.975 79.5933   3
  -3  -2   9 237.556 81.0901   3
  -3   2   9 70.9336 73.6162   3
   3   2  -9 128.850 46.4710   2
   3  -2  -9 104.426 71.3227   3
   3   2  -9 170.474 50.3138   1
   3   2  -8 8208.93 260.242   1
  -3   2   8 9280.54 461.431   3
   3  -2  -8 8475.58 356.615   2
   3   2  -8 8361.56 400.240   3
   3  -2  -8 9159.40 356.536   1
   3   2  -8 8844.96 282.590   2
   3  -2  -8 9909.87 492.568   3
  -3  -2   8 8418.00 359.656   3
   3  -2  -7 578.539 94.2488   1
  -3   2   7 462.738 112.101   3
   3   2  -7 453.478 64.5832   2
   3   2  -7 462.363 96.1673   3
   3  -2  -7 605.368 98.4546   2
  -3  -2   7 522.142 90.8056   3
   3  -2  -7 577.570 119.637   3
   3   2  -7 533.525 62.8281   1
  -3  -2   6 56.4371 48.9668   3
   3   2  -6 68.6437 30.2041   2
   3   2  -6 64.3190 27.6602   1
   3   2  -6 87.9835 49.4379   3
  -3   2   6 115.894 75.6818   3
  -3  -2   6 76.0979 32.5615   2
   3  -2  -6 26.4573 36.9282   2
   3   2  -5 2380.37 113.160   2
  -3  -2   5 2610.70 174.981   3
  -3   2   5 2309.81 201.609   3
   3   2  -5 2495.97 183.584   3
   3  -2  -5 2377.67 162.775   2
  -3  -2   5 2590.40 116.250   2
   3   2  -5 2331.29 93.1253   1
  -3   2   4 15098.2 471.738   3
   3  -2  -4 14919.4 374.315   2
   3   2  -4 15019.2 413.792   3
  -3  -2   4 14794.1 254.094   2
  -3  -2   4 15445.6 397.275   3
   3   2  -4 14790.4 255.578   2
  -3  -2   3 3790.25 123.914   2
   3  -2  -3 3624.72 180.734   2
  -3   2   3 3541.09 217.903   3
   3   2  -3 3755.61 91.4260   1
   3   2  -3 3941.65 127.631   2
  -3  -2   2 389.879 45.6853   2
   3  -2  -2 433.244 83.6746   3
   3   2  -2 392.853 36.1860   1
  -3   2   2 233.962 68.5212   3
   3  -2  -2 338.900 63.0816   2
   3   2  -1 176.716 31.6093   1
  -3  -2   1 189.734 33.1568   1
   3  -2  -1 181.003 53.7581   2
  -3   2   1 203.518 63.3708   3
   3  -2  -1 144.566 47.8535   3
  -3  -2   0 6675.51 185.033   1
  -3   2   0 6545.83 218.973   3
   3  -2   0 6502.36 219.246   3
   3   2   0 6416.82 182.102   1
   3  -2   0 6470.46 215.063   2
  -3   2  -1 13209.1 305.294   2
  -3   2  -1 13579.0 262.868   3
   3   2   1 13492.0 294.394   1
  -3  -2  -1 13505.6 303.229   1
   3  -2   1 13229.9 265.281   3
   3  -2   1 12977.4 310.974   1
   3  -2   1 13528.9 310.924   2
   3  -2   2 19882.3 256.107   3
  -3   2  -2 19836.0 230.975   3
   3   2   2 19934.4 397.540   1
  -3  -2  -2 20237.7 406.308   1
  -3   2  -2 19930.0 394.853   1
   3  -2   2 19258.9 392.430   1
  -3   2  -2 18994.4 376.283   2
   3  -2   3 374.864 67.5708   1
  -3   2  -3 317.192 62.3603   1
  -3   2  -3 318.659 58.0720   2
   3   2   3 379.960 73.8784   1
   3   2   4 7541.31 287.540   1
  -3   2  -4 7434.53 274.172   1
   3  -2   4 7537.06 278.297   1
   3   2   5 932.236 115.894   1
   3  -2   5 773.482 99.5965   1
  -3   2  -5 840.630 102.413   1
   3  -2   6 5931.89 273.629   1
   3   2   6 5774.33 284.350   1
  -3   2  -6 5645.49 270.460   1
   3   2   6 5707.53 314.125   3
   3   2   7 2283.03 194.464   1
  -3   2  -7 1965.71 170.833   1
  -3  -2  -7 2071.62 189.845   1
   3  -2   7 2137.70 177.328   1
   3   2   7 2111.35 201.303   3
   3   2   8 167.718 73.6849   1
  -3   2  -8 117.325 58.2442   1
   3  -2   8 150.108 25.1450   3
   3  -2   8-14.5220 57.9560   1
   3   2   8 144.867 88.9199   3
   3  -2   9 162.755 69.3101   1
   3   2   9 133.941 63.7077   1
   3   2   9 282.806 108.842   3
   3  -2   9 303.598 40.9844   3
   3   2  10 7643.51 403.625   1
   3  -2  10 7417.70 197.469   3
   3  -2  10 7465.16 379.260   1
   3   2  10 7570.29 429.942   3
   3   2  11 516.570 123.497   1
   3  -2  11 388.520 53.0725   3
   3  -2  11 443.201 110.188   1
   3   2  11 188.677 86.0490   3
   3  -2  12 613.272 123.829   1
   3   2  12 586.582 133.989   1
   3   2  12 559.885 136.064   3
   3  -2  13 1730.76 213.769   1
   3   2  13 1598.12 220.097   1
   3   2  13 2026.48 257.539   3
  -3  -2 -13 1668.67 217.670   2
   3   2  14 436.566 122.545   1
   3  -2  14 391.761 119.991   1
   3   2  14 364.990 116.751   3
  -3  -2 -14 276.424 107.711   2
   3  -2  15-77.3543 101.427   1
  -3   2 -15 1.88510 65.0791   2
  -3  -2 -15 32.7126 83.7186   2
  -3   3  16 258.105 135.762   3
   3  -3 -16 431.881 144.315   2
   3   3 -15 1900.42 189.216   2
  -3   3  15 1962.21 302.300   3
   3  -3 -15 2055.75 261.471   2
  -3  -3  15 1794.06 216.844   3
  -3  -3  14 0.87150 61.1556   3
   3   3 -14-16.7292 45.6373   2
  -3   3  14 39.7499 85.0230   3
   3  -3 -14-38.7263 72.4814   2
  -3   3  13 4492.99 421.993   3
  -3  -3  13 4763.13 325.529   3
   3   3 -13 5752.15 299.125   2
   3  -3 -13 4666.78 357.344   2
  -3   3  12 102.040 92.6167   3
  -3  -3  12 138.946 80.9568   3
   3   3 -12 153.230 55.8707   2
   3   3 -12 64.7280 47.4190   1
   3  -3 -12 183.627 97.9545   2
   3   3 -11-46.2057 43.5717   2
  -3   3  11 102.191 108.591   3
  -3  -3  11 27.9819 49.4092   3
   3  -3 -11 75.4647 67.6041   2
   3   3 -11 17.0629 70.5177   3
   3   3 -10 413.881 72.1127   2
  -3  -3  10 478.540 101.373   3
   3  -3 -10 551.998 118.822   2
  -3   3  10 306.449 112.380   3
   3   3 -10 597.088 83.7032   1
   3   3 -10 557.349 118.755   3
   3   3  -9 6242.69 227.332   1
  -3   3   9 5763.56 403.744   3
   3   3  -9 6256.51 363.465   3
   3  -3  -9 6236.46 334.363   2
  -3  -3   9 6118.38 316.342   3
   3   3  -9 5776.62 226.456   2
   3  -3  -8 9.57489 42.2739   1
   3   3  -8 19.3847 21.6207   1
   3   3  -8 23.0018 40.8551   3
  -3  -3   8-62.9118 55.9382   3
   3  -3  -8 35.6104 43.7251   2
   3   3  -8-3.57190 25.1820   2
  -3   3   8 47.5948 74.6880   3
   3  -3  -8 12.6941 76.7554   3
   3   3  -7 2579.87 125.967   2
   3   3  -7 2491.09 111.376   1
   3  -3  -7 2335.92 187.644   2
  -3   3   7 2676.29 198.931   2
   3   3  -7 2731.37 219.475   3
   3  -3  -7 2680.98 269.365   3
  -3   3   7 2387.92 241.799   3
   3   3  -6 1625.39 88.4684   2
   3   3  -6 1792.61 165.222   3
   3   3  -6 1566.96 71.5681   1
   3  -3  -6 1453.91 142.340   2
  -3   3   6 1635.17 199.949   3
   3  -3  -5 13687.2 402.720   2
  -3  -3   5 13603.6 219.574   2
   3   3  -5 13712.6 425.063   3
  -3   3   5 12178.8 486.797   3
   3   3  -5 13909.6 227.481   2
   3   3  -4 33.5279 17.8125   2
   3   3  -4-10.9939 45.2416   3
   3  -3  -4 69.4372 47.6920   2
  -3  -3   4 15.4864 16.3014   2
  -3   3   4-44.9137 65.8459   3
   3  -3  -3 18307.2 430.778   2
  -3   3   3 19909.0 551.994   3
  -3  -3   3 19353.9 247.067   2
   3   3  -3 19936.4 465.707   3
   3   3  -2 5844.05 119.641   1
  -3  -3   2 5737.51 120.019   1
  -3   3   2 5645.36 278.214   3
   3  -3  -2 5889.58 283.565   3
   3  -3  -2 6145.33 235.841   2
  -3  -3   2 5677.98 152.410   2
   3   3  -1 2024.04 92.2056   1
  -3   3   1 1987.65 131.233   2
  -3   3   1 2017.88 154.971   3
  -3  -3   1 2070.49 94.0938   1
   3  -3  -1 2088.72 134.319   2
   3  -3  -1 2103.48 160.843   3
   3   3   0 694.228 68.7793   1
  -3   3   0 490.350 69.5888   2
   3  -3   0 449.206 73.8684   2
  -3  -3   0 570.268 65.6662   1
  -3   3   0 575.478 80.2384   3
   3  -3   0 545.234 81.0929   3
   3  -3   1 26587.6 454.613   3
   3   3   1 27307.8 436.745   1
   3  -3   1 28312.9 480.809   1
  -3  -3  -1 27202.7 440.819   1
  -3   3  -1 27221.3 440.925   3
  -3   3  -1 28036.2 461.412   2
   3  -3   1 26670.7 448.877   2
  -3   3  -2 117.327 40.7828   2
  -3  -3  -2 123.543 42.1277   1
   3   3   2 44.3718 35.7329   1
  -3   3  -2 176.293 38.5337   3
   3  -3   2 185.477 59.0495   1
   3   3   3 1766.95 137.199   1
   3  -3   3 1645.47 128.308   1
  -3  -3  -3 1756.57 138.270   1
  -3   3  -3 1670.05 120.238   2
   3   3   4 5620.95 257.216   1
  -3   3  -4 5549.34 236.041   1
  -3   3  -4 5499.27 224.621   2
   3  -3   4 5367.36 238.648   1
   3  -3   5 3005.90 186.928   1
  -3   3  -5 3362.87 195.723   1
   3   3   5 3167.93 208.081   1
  -3  -3  -6 165.773 61.4530   1
  -3   3  -6 140.518 45.5527   1
   3  -3   6 161.675 60.0926   1
   3   3   6 235.325 71.5023   1
   3   3   6 165.128 86.1887   3
   3   3   7 1275.59 150.647   1
   3  -3   7 1514.46 148.903   1
   3   3   7 1360.86 187.403   3
  -3   3  -7 1157.70 128.054   1
   3   3   8 1141.70 148.406   1
   3  -3   8 1232.09 149.225   1
  -3   3  -8 1061.70 130.709   1
   3   3   8 933.638 161.893   3
   3  -3   9 4745.32 284.963   1
  -3   3  -9 4415.08 282.633   1
   3   3   9 4256.96 337.869   3
   3   3   9 4642.44 311.457   1
   3  -3  10 128.406 68.2931   1
   3   3  10 185.915 83.9007   1
   3   3  10 181.162 99.6724   3
   3  -3  11 4562.91 306.908   1
   3   3  11 4492.58 372.880   3
   3   3  11 4151.18 324.941   1
   3   3  12 914.974 161.009   1
   3  -3  12 918.131 153.741   1
   3   3  12 796.005 179.367   3
  -3  -3 -12 947.190 164.405   2
   3   3  13 377.704 126.900   1
  -3  -3 -13 250.480 100.888   2
   3   3  13 188.074 112.551   3
   3  -3  13 322.688 102.310   1
   3  -3  14 298.127 112.577   1
   3   3  14 486.046 158.538   3
  -3  -3 -14 493.114 148.738   2
  -3  -3 -15 1565.57 243.853   2
  -3   3 -15 1383.85 191.247   2
   3  -3  15 2017.43 241.029   1
   3  -4 -16 103.027 99.6347   2
  -3   4  16 103.996 158.497   3
   3  -4 -15 1225.30 214.363   2
  -3   4  15 1020.40 233.107   3
   3  -4 -14 586.869 149.277   2
  -3   4  14 847.412 220.512   3
   3   4 -13 203.012 60.7546   2
  -3   4  13-42.8885 112.447   3
   3  -4 -13 109.609 78.4435   2
   3  -4 -12 838.266 160.063   2
   3   4 -12 687.125 93.6858   2
  -3   4  12 803.759 196.164   3
   3   4 -11 6547.29 402.696   3
   3  -4 -11 6418.85 392.169   2
   3   4 -11 6456.39 254.124   2
   3   4 -11 6294.95 246.817   1
  -3   4  11 5713.75 460.601   3
   3   4 -10 66.6686 33.1182   1
   3   4 -10-19.0435 24.0122   2
   3   4 -10 105.341 74.6261   3
   3  -4 -10 65.3863 67.5543   2
   3   4  -9 1377.99 96.8109   2
  -3   4   9 1289.07 211.691   3
   3   4  -9 1407.22 178.653   3
   3  -4  -9 1247.97 165.162   2
   3   4  -9 1215.40 86.8641   1
   3   4  -8 1808.42 97.2839   2
   3  -4  -8 1645.04 182.111   2
   3   4  -8 1664.15 178.398   3
  -3   4   8 1470.51 222.625   3
   3   4  -8 1843.21 88.3202   1
   3   4  -7 9486.96 184.230   2
  -3   4   7 9732.82 397.334   2
   3   4  -7 8932.57 137.678   1
   3   4  -7 9132.26 391.526   3
  -3   4   7 8725.97 483.614   3
   3  -4  -7 9193.33 501.190   3
   3  -4  -7 9042.62 382.233   2
   3   4  -6 1431.58 150.752   3
   3  -4  -6 983.958 124.129   2
  -3   4   6 1164.87 179.603   3
   3   4  -6 1368.75 56.6494   2
   3   4  -5 3440.46 219.825   3
   3  -4  -5 3138.14 213.988   2
  -3   4   5 3407.19 276.188   3
   3   4  -4 9100.37 344.082   3
   3  -4  -4 8751.27 328.954   2
  -3   4   4 8283.28 411.335   3
  -3   4   3 13885.4 506.480   3
   3  -4  -3 13613.7 393.427   2
  -3   4   3 14089.4 400.871   2
   3  -4  -3 14342.9 510.560   3
  -3  -4   3 14238.7 197.376   2
   3  -4  -2 3207.90 185.236   2
  -3   4   2 3385.92 190.255   2
  -3   4   2 3620.20 244.998   3
   3  -4  -2 3425.27 238.062   3
  -3  -4   2 3371.10 101.416   1
  -3   4   1 5668.58 287.777   3
   3  -4  -1 5777.62 238.906   2
  -3   4   1 6232.57 246.913   2
   3  -4  -1 6193.91 298.459   3
  -3  -4   1 5862.02 170.897   1
   3   4  -1 5988.58 164.426   1
  -3   4   0 7821.44 263.613   2
  -3  -4   0 7380.17 220.065   1
   3  -4   0 7507.48 260.271   2
  -3   4   0 7150.29 296.427   3
   3   4   0 7105.88 208.904   1
   3  -4   1 209.229 51.5049   2
   3   4   1 177.676 45.4378   1
  -3   4  -1 264.154 51.0013   2
  -3   4  -1 238.399 62.9751   3
  -3  -4  -1 244.655 55.1656   1
  -3   4  -2 2593.42 146.781   2
   3  -4   2 2743.68 164.088   1
  -3  -4  -2 2711.52 164.455   1
   3   4   2 2685.34 159.586   1
  -3   4  -2 2792.29 153.739   3
   3  -4   2 2819.25 155.619   2
   3   4   3 26198.1 532.752   1
  -3   4  -3 25427.6 462.301   2
   3  -4   3 25430.1 507.136   1
  -3   4  -3 25248.2 389.564   3
   3   4   4 2046.10 162.433   1
   3  -4   4 2365.76 163.884   1
  -3   4  -4 2135.65 85.6534   3
  -3   4  -4 2274.35 144.053   2
   3   4   5 854.565 116.340   1
  -3   4  -5 833.284 101.523   1
   3  -4   5 879.318 107.735   1
  -3  -4  -5 940.807 122.460   1
  -3   4  -5 870.944 93.4182   2
  -3   4  -6 4517.00 239.837   1
  -3  -4  -6 4360.90 268.193   1
   3   4   6 4925.91 280.550   1
   3  -4   6 4768.11 252.676   1
   3   4   6 4328.76 327.447   3
  -3   4  -6 4089.62 211.010   2
  -3   4  -7 5175.83 248.345   2
   3   4   7 4870.57 361.926   3
   3  -4   7 5226.35 275.390   1
   3   4   7 5116.92 299.278   1
  -3   4  -7 5255.87 268.749   1
   3  -4   8 193.055 70.6995   1
   3   4   8 286.986 110.652   3
   3   4   8 256.870 96.6406   1
  -3   4  -8 221.885 62.3229   1
   3   4   9 1242.94 209.568   3
  -3   4  -9 1019.19 136.723   1
   3   4   9 1226.43 167.165   1
   3  -4   9 968.438 132.758   1
   3   4  10 790.386 139.337   1
   3  -4  10 704.487 130.168   1
   3   4  10 712.657 167.564   3
   3   4  11 825.708 153.725   1
   3  -4  11 629.809 119.814   1
   3   4  11 854.585 184.552   3
  -3  -4 -11 950.578 174.384   2
   3   4  12 107.492 80.4021   3
   3  -4  12 102.070 63.5026   1
  -3  -4 -12 199.076 103.338   2
   3  -4  13 1727.29 201.107   1
   3   4  13 2017.04 297.173   3
  -3  -4 -13 1812.44 247.341   2
  -3   4 -14 335.660 84.1637   2
   3  -4  14 337.881 103.498   1
   3   4  14 241.657 152.970   3
  -3  -4 -14 199.435 89.7481   2
  -3   5  15-155.390 147.074   3
   3  -5 -15 122.554 117.519   2
  -3   5  14 754.460 228.461   3
   3  -5 -14 1071.90 196.031   2
   3  -5 -13 76.2871 74.2216   2
  -3   5  13-228.055 136.653   3
   3  -5 -12 2445.11 267.682   2
   3   5 -12 2338.17 138.039   2
  -3   5  12 2198.68 324.122   3
   3   5 -11 597.328 65.2681   1
   3   5 -11 540.305 63.2879   2
   3  -5 -11 697.012 152.190   2
  -3   5  11 351.345 148.263   3
   3   5 -10 3760.64 132.017   2
   3  -5 -10 3742.69 304.252   2
  -3   5  10 3643.74 373.200   3
   3   5 -10 3695.07 133.130   1
   3   5 -10 3747.07 297.111   3
   3   5  -9 48.3387 60.3312   3
  -3   5   9 450.764 150.598   3
   3  -5  -9 298.211 94.1473   2
   3   5  -8 1686.77 181.354   3
   3  -5  -8 1803.07 193.607   2
  -3   5   8 1576.60 235.295   3
   3  -5  -7 126.074 66.5754   2
  -3   5   7-51.4137 89.2388   3
   3   5  -7 66.4503 49.6880   3
  -3   5   6 11588.2 434.311   2
   3   5  -6 12056.0 441.900   3
   3  -5  -6 11950.8 570.783   3
   3  -5  -6 11370.7 432.183   2
  -3   5   6 10430.3 545.092   3
   3  -5  -5 11.9892 44.8151   2
  -3   5   5 47.8847 45.9914   2
   3   5  -5 13.1567 34.8595   3
  -3   5   5-67.8978 85.3883   3
   3  -5  -5 23.3575 47.5676   3
   3  -5  -4 532.600 90.7349   2
   3  -5  -4 704.298 142.986   3
  -3   5   4 411.625 104.850   3
  -3   5   4 733.869 106.316   2
  -3  -5   3 27.2705 17.9964   2
   3  -5  -3-4.44069 35.1955   2
  -3   5   3-0.91113 38.3267   2
  -3   5   3 18.2751 57.3744   3
   3  -5  -2 15059.0 421.712   2
  -3  -5   2 15051.3 247.618   1
  -3   5   2 15479.7 550.756   3
  -3   5   2 15477.6 425.216   2
   3  -5  -1 14.5712 33.2122   2
  -3   5   1-1.15954 31.9335   2
  -3   5   1-41.4864 49.8659   3
  -3  -5   1 3.31416 22.3012   1
   3  -5   0 4545.57 217.190   2
  -3  -5   0 4669.89 190.494   1
  -3   5   0 5378.92 232.751   2
  -3   5   0 5159.86 282.715   3
   3  -5   1 385.099 65.4000   2
  -3  -5  -1 494.207 70.8893   1
  -3   5  -1 378.258 85.8798   3
  -3   5  -1 417.486 68.8270   2
  -3   5  -2 2589.00 154.928   2
  -3  -5  -2 2436.02 164.799   1
   3  -5   2 2462.42 163.100   1
  -3   5  -2 2161.99 160.941   3
   3  -5   2 2325.58 147.908   2
   3   5   2 2376.59 156.498   1
  -3   5  -3 911.715 92.9648   2
  -3   5  -3 1054.54 104.578   3
   3  -5   3 1044.13 111.490   1
   3   5   3 984.715 112.906   1
  -3   5  -4 5623.66 228.739   2
   3  -5   4 5599.88 258.254   1
  -3   5  -4 5672.65 204.317   3
  -3  -5  -4 6223.12 298.752   1
   3   5   4 5962.96 284.572   1
  -3   5  -5 17.7377 34.9160   2
   3  -5   5 82.6170 47.3356   1
   3   5   5 1.91681 44.0519   1
  -3   5  -5-15.7240 16.0747   3
  -3  -5  -5-18.0885 48.4451   1
  -3   5  -5 7.72406 20.4721   3
   3   5   6 244.725 83.0269   1
  -3   5  -6 277.613 62.2851   2
   3  -5   6 277.222 72.2779   1
   3   5   6 185.646 102.618   3
  -3   5  -7 72.9186 46.3211   2
   3   5   7 50.4052 54.6128   1
   3  -5   7 15.6632 51.0369   1
   3   5   7-16.6221 71.2697   3
   3  -5   8 4204.58 261.528   1
   3   5   8 4461.74 389.114   3
  -3   5  -8 4640.90 267.407   1
   3   5   8 4703.68 310.134   1
  -3   5  -8 4702.11 241.250   2
  -3   5  -9 15.7497 57.6956   1
  -3   5  -9 24.5350 48.6956   2
   3   5   9-16.3834 59.1748   1
   3   5   9 34.3318 76.4730   3
   3  -5   9-28.5004 44.8357   1
  -3   5 -10 674.122 110.454   2
  -3  -5 -10 775.198 161.509   2
   3  -5  10 536.752 114.280   1
   3   5  10 461.304 145.602   3
   3  -5  11 79.0399 59.5112   1
   3   5  11 80.6434 93.5293   3
  -3  -5 -11-4.63362 71.3035   2
   3   5  12 3169.00 370.961   3
  -3  -5 -12 4168.27 357.958   2
   3  -5  12 3575.68 281.016   1
   3  -5  13-64.3858 75.6229   1
  -3  -5 -13 22.5086 74.8586   2
   3   5  14 313.053 171.872   3
  -3  -5 -14 574.040 162.328   2
   3  -5  14 560.153 126.650   1
   3  -6 -15 1038.45 212.365   2
  -3   6  15 1101.49 282.378   3
   3  -6 -14 896.001 194.332   2
  -3   6  14 714.542 229.988   3
   3  -6 -13 119.398 79.4178   2
  -3   6  13-110.793 109.502   3
   3  -6 -12 733.977 162.440   2
  -3   6  12 883.822 234.925   3
   3  -6 -11 1689.28 231.670   2
  -3   6  11 1334.94 253.649   3
   3  -6 -10 139.846 73.1260   2
  -3   6  10 22.8010 92.2522   3
  -3   6   9 274.773 138.895   3
   3  -6  -9 116.568 82.1852   2
   3   6  -9 273.347 86.7157   3
   3   6  -8 1394.09 170.450   3
   3  -6  -8 1350.08 175.732   2
  -3   6   8 1339.39 233.366   3
  -3   6   7 5636.82 433.910   3
   3   6  -7 5108.68 308.237   3
   3  -6  -7 5664.34 342.955   2
  -3   6   6 131.110 91.3833   3
   3  -6  -6 116.994 58.8164   2
   3   6  -6 37.3134 52.3064   3
   3  -6  -5 1358.53 155.891   2
  -3   6   5 1598.46 167.677   2
  -3   6   5 1327.42 205.902   3
   3   6  -5 1352.12 151.614   3
   3  -6  -4 2284.83 191.945   2
  -3   6   4 2073.34 246.297   3
  -3   6   4 2136.42 183.950   2
  -3  -6   3 6352.90 137.493   2
   3  -6  -3 6679.09 313.660   2
  -3  -6   3 6784.20 142.897   1
  -3   6   3 6518.34 400.568   3
  -3   6   3 6829.93 313.058   2
   3  -6  -2 1475.51 147.572   2
  -3  -6   2 1473.45 90.3859   1
  -3   6   2 1227.32 172.620   3
  -3  -6   2 1556.11 91.5565   2
  -3   6   2 1521.66 144.200   2
  -3  -6   1 6415.84 214.342   2
   3  -6  -1 6127.76 276.533   2
  -3  -6   1 6436.46 216.127   1
  -3   6   1 6576.99 283.172   2
  -3   6   1 6417.54 363.910   3
  -3  -6   0 2067.56 136.263   1
   3  -6   0 2028.51 156.355   2
  -3   6   0 1811.77 185.729   3
  -3   6   0 2005.54 151.553   2
   3  -6   1-24.3227 39.0667   2
  -3   6  -1-20.6799 29.4588   2
  -3  -6  -1-25.8504 39.6677   1
  -3   6  -1-11.1004 47.6500   3
   3  -6   2 1069.22 107.177   2
  -3   6  -2 1023.12 107.489   2
  -3   6  -2 1169.74 135.647   3
  -3  -6  -3 4428.24 250.019   1
  -3   6  -3 4225.01 202.683   2
   3  -6   3 3994.58 199.921   2
  -3   6  -3 4036.05 230.717   3
   3  -6   3 4463.63 233.829   1
  -3  -6  -4 1671.02 164.095   1
  -3   6  -4 1644.86 140.199   3
   3  -6   4 1695.06 149.861   1
  -3   6  -4 1787.87 134.250   2
  -3   6  -5 137.089 46.4021   2
   3  -6   5 206.714 67.4773   1
  -3   6  -5 136.953 44.8843   3
  -3   6  -6 2562.36 167.228   2
  -3   6  -6 2635.16 125.702   3
   3  -6   6 3024.39 211.513   1
   3   6   6 2846.36 306.410   3
  -3   6  -6 2689.73 109.591   3
  -3   6  -7 3376.72 194.262   2
   3  -6   7 3292.88 228.427   1
   3   6   7 2638.76 309.198   3
  -3  -6  -7 3679.37 282.531   2
  -3   6  -8 81.2093 57.5397   2
   3  -6   8-53.7734 58.9538   1
   3   6   8-107.431 109.141   3
  -3  -6  -8-39.4355 60.5951   2
   3  -6   9 3221.59 240.073   1
   3   6   9 2642.06 328.063   3
  -3   6  -9 2622.57 185.491   2
  -3  -6  -9 3096.62 287.339   2
   3   6  10 1511.70 256.859   3
  -3  -6 -10 1033.44 183.123   2
   3  -6  10 1173.77 152.055   1
   3   6  11 142.952 129.143   3
   3  -6  11-86.4768 85.7596   1
  -3  -6 -11 68.9814 76.9435   2
   3   6  12 197.765 122.306   3
  -3  -6 -12 338.355 130.518   2
   3  -6  12 207.124 88.1810   1
   3  -6  13 2267.94 232.034   1
   3   6  13 2186.93 331.895   3
  -3  -6 -13 2459.11 305.587   2
   3  -7 -14 209.988 108.869   2
  -3   7  14-72.9576 159.084   3
   3  -7 -13 1302.91 222.565   2
  -3   7  13 1095.54 276.755   3
  -3   7  12 1806.63 326.094   3
   3  -7 -12 2192.14 277.255   2
   3  -7 -11 271.179 126.936   2
  -3   7  11 485.991 203.250   3
   3  -7 -10 83.3088 76.0535   2
  -3   7  10 80.6027 117.596   3
   3  -7  -9 3915.08 320.899   2
  -3   7   9 4572.70 440.190   3
   3  -7  -8 1079.76 168.334   2
  -3   7   8 1056.24 232.890   3
   3   7  -7 3087.35 249.417   3
   3  -7  -7 2913.93 255.670   2
  -3   7   7 3522.82 373.204   3
   3   7  -6 1422.88 173.254   3
   3  -7  -6 1079.17 156.708   2
  -3   7   6 1252.94 218.628   3
  -3   7   5 4062.19 369.791   3
   3  -7  -5 4499.14 296.354   2
   3  -7  -4 100.744 63.7663   2
  -3   7   4-19.9342 91.3063   3
  -3   7   3 3597.99 321.224   3
   3  -7  -3 3537.22 246.768   2
  -3  -7   3 3599.44 126.000   1
  -3  -7   3 3466.80 110.275   2
  -3   7   3 3565.97 237.147   2
  -3  -7   2 2322.39 126.111   1
   3  -7  -2 2437.43 196.635   2
  -3  -7   2 2418.77 121.344   2
  -3   7   2 2398.93 188.654   2
  -3   7   2 2618.87 265.690   3
  -3   7   1 3987.64 231.970   2
   3  -7  -1 3588.02 225.312   2
  -3  -7   1 3975.87 183.031   1
  -3  -7   1 3640.85 173.034   2
  -3   7   1 3304.61 284.255   3
   3  -7   0 476.259 82.7231   2
  -3   7   0 407.760 78.2797   2
  -3  -7   0 280.440 59.6349   1
  -3   7   0 308.393 99.2475   3
  -3  -7   0 364.792 68.9450   2
  -3   7  -1 12994.8 389.913   2
   3  -7   1 13304.8 401.194   2
  -3   7  -1 12272.4 497.809   3
  -3  -7  -1 13021.4 391.635   2
  -3  -7  -2 70.9216 49.9221   2
   3  -7   2 55.5016 40.4886   2
  -3  -7  -2 72.6195 50.2591   1
  -3   7  -2 18.5224 38.7485   2
  -3   7  -2 7.85002 45.8909   3
   3  -7   3 156.001 52.7020   2
  -3   7  -3 172.480 53.4160   2
   3  -7   3 193.119 66.9840   1
  -3  -7  -3 302.648 74.4870   1
  -3   7  -3 160.919 66.4837   3
  -3  -7  -3 193.363 60.5130   2
  -3   7  -4 201.126 58.4523   2
   3  -7   4 105.915 51.2230   1
  -3   7  -4-0.77080 44.0244   3
  -3  -7  -4 87.5050 65.4539   2
   3  -7   5 6726.90 314.026   1
  -3   7  -5 6275.77 255.695   2
  -3  -7  -5 7047.63 367.181   2
  -3   7  -5 6431.63 282.263   3
   3  -7   6 355.700 85.7253   1
  -3   7  -6 236.749 56.5481   2
  -3   7  -6 223.695 43.0464   3
  -3   7  -6 228.110 51.6002   3
  -3  -7  -6 231.858 85.9923   2
   3   7   6 435.500 148.794   3
  -3   7  -7 515.035 81.6442   2
  -3   7  -7 607.801 58.9352   3
  -3   7  -7 316.752 50.5228   3
  -3  -7  -7 417.469 112.664   2
   3  -7   7 472.692 98.6362   1
   3   7   7 408.671 141.446   3
  -3   7  -8 796.804 96.5227   2
   3   7   8 686.865 186.939   3
  -3  -7  -8 901.733 158.155   2
   3  -7   8 955.177 136.863   1
   3  -7   9 3221.03 240.118   1
  -3  -7  -9 3011.18 296.332   2
   3   7   9 3305.54 390.269   3
   3  -7  10 56.5663 47.1878   1
   3   7  10 15.3381 119.420   3
  -3  -7 -10-33.8898 75.9687   2
   3   7  11 1539.85 284.142   3
   3  -7  11 1314.59 165.160   1
  -3  -7 -11 1764.59 249.621   2
   3   7  12 566.426 200.922   3
  -3  -7 -12 315.826 124.870   2
  -3  -7 -13 80.6145 85.1796   2
   3   7  13 127.925 117.804   3
   3  -8 -13 110.527 101.008   2
  -3   8  13 323.282 190.366   3
   3  -8 -12 469.384 133.615   2
  -3   8  12 471.857 201.907   3
   3  -8 -11 796.993 170.986   2
  -3   8  11 487.604 164.920   3
   3  -8 -10 361.953 118.344   2
  -3   8  10 310.728 173.180   3
   3  -8  -9 160.526 88.5177   2
  -3   8   9 210.320 131.836   3
   3  -8  -8 4649.87 347.907   2
  -3   8   8 4898.14 465.440   3
   3  -8  -7 213.856 94.6884   2
  -3   8   7 65.4835 101.663   3
   3  -8  -6 404.922 107.230   2
  -3   8   6 255.413 124.778   3
  -3   8   5 320.157 138.373   3
   3  -8  -5 233.219 84.7145   2
  -3  -8   4 5721.19 118.726   1
  -3  -8   4 5878.22 118.820   1
   3  -8  -4 5894.74 343.384   2
  -3   8   4 6372.12 465.936   3
  -3  -8   3 198.994 38.0849   1
  -3  -8   3 276.904 38.6127   2
   3  -8  -3 303.850 89.5147   2
  -3   8   3 78.8224 82.4080   3
  -3  -8   2 1415.87 101.736   2
  -3   8   2 1227.06 144.247   2
  -3  -8   2 1620.46 117.988   1
   3  -8  -2 1342.06 157.186   2
  -3   8   2 1449.89 214.015   3
  -3  -8   1 641.796 86.5411   1
   3  -8  -1 471.923 92.4947   2
  -3  -8   1 561.422 78.5744   2
  -3   8   1 548.661 95.7555   2
  -3   8   1 338.012 116.128   3
  -3  -8   0 13007.5 380.055   2
  -3   8   0 12084.0 553.415   3
  -3   8   0 13832.0 433.003   2
   3  -8   0 12049.6 423.785   2
  -3  -8  -1 1265.73 132.050   2
   3  -8   1 979.465 119.955   2
  -3   8  -1 1032.03 119.643   2
  -3   8  -1 1229.28 184.851   3
  -3   8  -2 1256.87 173.742   3
  -3  -8  -2 1571.11 159.547   1
  -3  -8  -2 1312.96 142.257   2
  -3   8  -2 1359.84 130.304   2
   3  -8   2 1649.89 143.320   2
   3  -8   3 33.1711 40.1850   2
  -3   8  -3-25.3153 46.9243   2
   3  -8   3-23.4840 49.8158   1
  -3   8  -3-19.5080 61.3292   3
  -3  -8  -3 9.58566 42.1951   2
  -3   8  -4 1215.98 116.096   2
   3  -8   4 1078.52 132.704   1
  -3  -8  -4 1448.13 167.460   2
  -3   8  -4 1173.94 146.292   3
  -3   8  -5 73.7778 43.9917   2
   3  -8   5 25.4028 43.8657   1
  -3   8  -5 46.4479 47.2799   3
  -3  -8  -5-23.5927 51.3361   2
  -3   8  -6 6002.61 245.099   2
   3  -8   6 6412.08 321.720   1
  -3   8  -6 5948.91 278.005   3
  -3  -8  -6 6421.60 385.575   2
   3   8   6 5925.22 496.714   3
   3   8   7 60.7521 90.2001   3
   3  -8   7 126.466 68.7127   1
  -3   8  -7 5.84632 38.5709   3
  -3  -8  -7 94.1563 78.6224   2
  -3  -8  -8 36.8557 62.0869   2
   3   8   8 110.904 125.745   3
   3  -8   8-48.3580 47.2915   1
   3  -8   9 72.4785 60.6795   1
  -3  -8  -9 163.327 105.296   2
   3   8   9 116.476 129.854   3
   3  -8  10 3289.36 250.967   1
  -3  -8 -10 3907.60 361.031   2
   3   8  10 3129.67 409.139   3
  -3  -8 -11 308.023 125.359   2
   3   8  11 47.0678 131.589   3
  -3  -8 -12-68.8172 91.5618   2
   3   8  12 74.2886 137.363   3
   3  -9 -12 1163.62 214.657   2
  -3   9  12 1491.42 321.255   3
   3  -9 -11 504.736 148.200   2
  -3   9  11 587.165 197.922   3
  -3   9  10 3523.78 445.634   3
   3  -9 -10 4029.66 367.884   2
  -3   9   9 1359.79 288.097   3
   3  -9  -9 1754.24 238.056   2
   3  -9  -8 350.332 113.958   2
  -3   9   8 386.028 174.224   3
   3  -9  -7 101.486 93.9788   2
  -3   9   7-98.8264 110.481   3
   3  -9  -6 2745.54 267.311   2
  -3   9   6 2439.01 325.226   3
  -3   9   5 1356.82 247.290   3
   3  -9  -5 1175.95 170.550   2
  -3  -9   4 87.1743 27.0555   1
   3  -9  -4-60.1370 74.5261   2
  -3  -9   4-22.4674 17.4590   1
  -3   9   4-24.3677 108.883   3
  -3  -9   3 1496.19 81.1240   2
  -3  -9   3 1586.04 108.172   1
   3  -9  -3 1538.59 179.371   2
  -3   9   3 1390.34 233.276   3
   3  -9  -2 3714.40 265.980   2
  -3  -9   2 4109.34 199.494   1
  -3  -9   2 3916.02 175.300   2
  -3   9   2 3327.95 341.000   3
   3  -9  -1 315.702 88.8534   2
  -3   9   1 305.558 120.605   3
  -3  -9   1 402.237 71.1147   2
  -3   9   1 344.674 74.8681   2
   3  -9   0 293.934 80.2128   2
  -3  -9   0 339.080 71.7725   2
  -3   9   0 225.883 65.9610   2
  -3   9   0 445.720 136.929   3
   3  -9   1 2984.07 213.175   2
  -3   9  -1 3039.43 206.925   2
  -3  -9  -1 3224.74 220.013   2
  -3   9  -1 3311.64 305.171   3
  -3  -9  -1 3171.64 225.585   1
  -3  -9  -2 1661.04 166.480   2
  -3   9  -2 1439.13 139.368   2
  -3   9  -2 1821.36 219.088   3
   3  -9   2 1243.15 135.970   2
   3  -9   3 83.2400 55.1676   2
  -3   9  -3 58.0988 46.7614   2
  -3  -9  -3 96.4848 62.5612   2
   3  -9   3 94.4180 56.1206   1
  -3   9  -3 160.039 100.365   3
  -3   9  -4 2639.12 170.045   2
  -3   9  -4 2378.14 234.154   3
  -3  -9  -4 2665.05 240.351   2
   3  -9   4 2564.09 207.703   1
   3  -9   5 2069.92 189.234   1
  -3   9  -5 2347.89 219.796   3
  -3  -9  -5 2291.36 230.128   2
   3   9   5 1931.97 307.139   3
   3  -9   6 601.607 103.878   1
  -3  -9  -6 778.975 149.948   2
  -3   9  -6 653.378 116.517   3
   3   9   6 490.009 142.965   3
   3   9   7 343.114 156.161   3
   3  -9   7 225.412 66.4240   1
  -3  -9  -7 208.307 82.5660   2
   3  -9   8 2542.07 216.107   1
  -3  -9  -8 3263.86 313.492   2
   3   9   8 2992.40 409.149   3
   3   9   9 1021.65 256.076   3
  -3  -9  -9 1175.50 200.046   2
   3   9  10 110.691 125.600   3
  -3  -9 -10 119.987 97.9265   2
   3   9  11 189.248 157.933   3
  -3  -9 -11 600.781 160.378   2
   3 -10 -11 4782.69 431.370   2
  -3  10  11 4978.69 564.163   3
  -3  10  10-134.607 137.239   3
   3 -10 -10-17.5221 86.3273   2
   3 -10  -9 122.954 90.9601   2
  -3  10   9-36.6336 113.676   3
   3 -10  -8-33.5104 92.0583   2
  -3  10   8-476.130 182.374   3
   3 -10  -7 3406.72 320.695   2
  -3  10   7 3652.18 425.077   3
   3 -10  -6-7.98906 79.6122   2
  -3  10   6-79.9990 150.085   3
  -3  10   5 1284.71 258.320   3
   3 -10  -5 1239.08 185.260   2
   3 -10  -4 75.2827 68.2783   2
  -3  10   4 51.1996 103.567   3
  -3 -10   3 1100.16 67.2846   2
  -3  10   3 1413.46 256.520   3
   3 -10  -3 1027.80 154.916   2
  -3 -10   2 533.679 70.4677   2
   3 -10  -2 811.046 133.674   2
  -3  10   2 789.420 192.344   3
   3 -10  -1 2610.61 230.633   2
  -3 -10   1 2935.94 184.328   2
  -3  10   1 2114.10 278.692   3
  -3 -10   0 126.261 54.7935   2
   3 -10   0 14.6818 50.6220   2
  -3 -10   0-14.6754 34.1071   1
  -3  10   0-59.6821 85.3803   3
  -3 -10  -1 729.053 117.227   2
   3 -10   1 646.608 105.051   2
  -3  10  -1 711.268 164.888   3
  -3  10  -1 587.761 99.3669   2
   3 -10   2 128.766 69.7273   2
  -3 -10  -2 70.4735 46.3194   2
  -3  10  -2 129.281 49.9205   2
  -3  10  -2 194.122 95.3340   3
  -3 -10  -3 5097.72 323.309   2
   3 -10   3 4719.25 253.857   2
  -3  10  -3 4963.04 367.865   3
   3 -10   3 4501.92 289.596   1
   3 -10   4 22.4984 53.8619   1
  -3 -10  -4-6.95779 61.5126   2
  -3  10  -4-58.7387 71.9975   3
  -3 -10  -5 1156.75 175.093   2
  -3  10  -5 1085.11 170.402   3
   3 -10   5 1072.14 144.617   1
   3  10   5 1070.48 236.278   3
   3 -10   6 55.0428 58.2175   1
  -3 -10  -6-40.6518 68.6035   2
  -3  10  -6 17.0003 46.2792   3
   3  10   6-113.017 126.819   3
   3  10   7 4540.53 489.950   3
  -3 -10  -7 4056.96 349.396   2
   3 -10   7 4589.74 289.545   1
  -3 -10  -8 223.645 96.8885   2
   3  10   8 219.860 153.721   3
  -3 -10  -9 1299.47 217.013   2
   3  10   9 1614.80 309.961   3
   3  10  10 187.412 143.609   3
  -3 -10 -10 109.393 90.9452   2
   3 -11  -9 135.500 75.1376   2
  -3  11   9 237.294 186.451   3
   3 -11  -8 835.770 186.943   2
  -3  11   8 624.140 229.030   3
   3 -11  -7 340.254 103.106   2
  -3  11   7 221.619 143.554   3
   3 -11  -6 1622.07 220.732   2
  -3  11   6 1394.80 275.808   3
  -3  11   5 941.507 224.639   3
   3 -11  -5 1070.54 177.874   2
   3 -11  -4 188.584 86.2011   2
  -3  11   4 20.0295 108.088   3
   3 -11  -3 481.715 135.306   2
  -3  11   3 257.584 125.966   3
   3 -11  -2 940.140 155.736   2
  -3  11   2 1217.39 233.679   3
   3 -11  -1 57.7933 57.8071   2
  -3 -11   1 101.520 43.9480   2
  -3  11   1 70.2839 109.991   3
   3 -11   0 254.634 87.5140   2
  -3 -11   0 377.759 78.4779   2
  -3  11   0 369.753 147.468   3
  -3 -11  -1 2746.48 221.307   2
  -3  11  -1 2294.26 289.400   3
   3 -11   1 2202.64 197.472   2
   3 -11   2 1314.06 149.843   2
  -3 -11  -2 1435.09 168.612   2
  -3  11  -2 963.704 190.796   3
  -3 -11  -3 72.4400 71.6314   2
   3 -11   3 52.2937 65.3495   1
  -3  11  -3 94.6336 78.1388   3
  -3 -11  -4 1894.70 222.217   2
   3 -11   4 2148.63 206.861   1
  -3  11  -4 2153.75 250.972   3
   3  11   4 2193.55 362.909   3
  -3 -11  -5 1360.49 201.258   2
   3 -11   5 1328.50 165.422   1
  -3  11  -5 1608.23 207.642   3
   3  11   5 1518.37 296.065   3
  -3 -11  -6 519.410 137.407   2
   3  11   6 560.118 188.989   3
  -3 -11  -7 253.246 95.9438   2
   3  11   7 457.470 217.727   3
  -3 -11  -8 1171.79 208.146   2
   3  11   8 1252.48 296.886   3
   3 -12  -7 50.3461 76.0827   2
  -3  12   7 460.500 216.684   3
   3 -12  -6 183.579 99.6887   2
  -3  12   6 128.189 135.580   3
  -3  12   5 4.83986 112.468   3
   3 -12  -5 15.1359 83.3905   2
   3 -12  -4 2858.51 290.099   2
  -3  12   4 3184.77 411.796   3
   3 -12  -3 353.362 102.013   2
  -3  12   3 339.660 174.610   3
   3 -12  -2-46.8989 76.2286   2
  -3  12   2 62.3141 101.346   3
   3 -12  -1 538.892 119.604   2
  -3  12   1 953.655 227.065   3
   3 -12   0 3364.40 269.590   2
  -3  12   0 3250.75 375.881   3
  -3  12  -1-76.4223 91.3369   3
   3 -12   2 1847.66 208.598   1
  -3 -12  -2 1421.28 178.663   2
  -3  12  -2 1336.94 233.711   3
   3 -12   3 465.535 112.313   1
  -3 -12  -3 555.842 125.397   2
  -3  12  -3 471.645 176.454   3
   3  12   3 448.846 202.570   3
  -3 -12  -4 826.908 153.982   2
   3  12   4 801.513 221.896   3
  -3 -12  -5 13.1977 71.2992   2
   3  12   5 397.171 197.655   3
  -3 -12  -6 1432.04 216.384   2
   3  12   6 790.208 223.485   3
   3 -13  -3 2208.51 260.876   2
  -3  13   3 2355.60 365.833   3
  -3  13   2-132.312 140.512   3
  -3  13   1 627.052 201.429   3
  -3  13   0-14.9487 103.074   3
  -3  13  -1 3455.46 396.089   3
  -3  13  -2 132.670 127.333   3
   3  13   2-26.7888 166.553   3
  -4   0  16 2498.83 309.522   3
   4   0 -16 2695.12 287.934   2
  -4   0  15-184.436 116.551   3
   4   0 -15-53.3284 84.4161   2
  -4   0  14-25.0285 73.0381   3
   4   0 -14 83.1552 73.4839   2
  -4   0  13 168.352 103.130   3
   4   0 -13 39.8772 68.3061   2
  -4   0  12 4299.46 348.318   3
   4   0 -12 4273.34 290.391   2
   4   0 -11-54.5440 50.4040   2
  -4   0  11 100.151 91.7311   3
   4   0 -11 54.6901 47.1627   1
   4   0 -10 2342.15 187.355   1
   4   0 -10 2820.58 211.089   2
  -4   0  10 2038.23 222.889   3
   4   0  -9-133.356 50.6622   1
  -4   0   9 23.7797 62.7172   3
   4   0  -9 27.7708 36.3252   2
   4   0  -9-22.5623 61.2582   3
   4   0  -8 5041.31 254.385   2
   4   0  -8 4981.06 340.074   3
  -4   0   8 5182.09 325.825   3
   4   0  -8 4997.85 237.103   1
   4   0  -7-14.6271 35.9255   2
   4   0  -7-27.8871 58.3213   3
  -4   0   7 9.82949 56.2726   3
  -4   0   7 77.7004 43.0460   2
   4   0  -6 2135.24 155.675   2
  -4   0   6 1931.33 183.034   3
   4   0  -6 2231.95 207.664   3
  -4   0   6 1961.46 144.482   2
   4   0  -5-59.6209 45.5336   2
  -4   0   5-5.52803 47.9911   3
  -4   0   5 3.28221 28.5238   2
   4   0  -4 326.883 65.8670   2
  -4   0   4 201.672 71.1627   3
  -4   0   4 284.825 58.4238   2
  -4   0   3-27.3002 40.0147   3
   4   0  -3 15.0356 38.3717   2
  -4   0   3 29.9959 38.1407   2
  -4   0   2 12985.6 307.606   2
   4   0  -2 13193.1 313.558   2
  -4   0   2 12761.5 356.028   3
  -4   0   1-9.56872 35.3538   3
   4   0  -1 22.9780 40.3701   2
   4   0  -1 25.4434 38.2879   3
   4   0  -1 3.06357 33.4529   1
   4   0   0 465.752 67.9388   1
  -4   0   0 498.875 69.2508   1
   4   0   0 413.964 64.5861   3
   4   0   1-12.5698 37.7197   1
   4   0   1-32.3005 34.0915   3
   4   0   2 17594.7 402.153   1
   4   0   3-37.9201 39.9871   1
   4   0   4 840.263 107.104   1
   4   0   5-9.26501 40.4368   1
   4   0   6 26260.5 615.522   1
   4   0   6 26092.9 514.692   3
  -4   0  -6 25646.3 620.548   1
   4   0   7 46.5570 56.2913   1
   4   0   7 12.1039 41.2252   3
  -4   0  -7 15.5415 42.8879   1
   4   0   8 3521.78 253.021   1
   4   0   8 3339.61 203.508   3
   4   0   9 20.2623 42.2884   3
   4   0   9-13.3605 59.3725   1
   4   0  10 290.198 91.1745   1
   4   0  10 73.6324 62.2213   3
   4   0  11-46.1179 57.5844   3
   4   0  11-246.161 92.6096   1
   4   0  12 5085.05 360.239   1
   4   0  12 4674.70 278.154   3
   4   0  13 133.836 87.0542   1
   4   0  14-125.127 109.834   1
   4   0  15 178.346 97.6142   1
  -4   0 -15-33.4153 93.4315   2
   4  -1 -16-38.1850 107.464   2
  -4   1  16 54.5839 125.653   3
  -4  -1  16-81.6847 75.2863   3
   4   1 -16-29.7803 66.1999   2
   4   1 -15 626.136 128.954   2
  -4   1  15 695.773 184.726   3
  -4  -1  15 750.362 164.511   3
   4  -1 -15 686.029 158.461   2
   4  -1 -14 863.731 158.380   2
  -4  -1  14 617.435 152.701   3
  -4   1  14 770.852 162.079   3
   4   1 -14 798.970 147.920   2
  -4  -1  13 1726.52 224.448   3
   4   1 -13 1676.94 185.170   2
  -4   1  13 1883.17 258.267   3
   4  -1 -13 1886.08 211.961   2
  -4   1  12 121.188 94.0201   3
   4   1 -12 9.10155 52.8098   2
   4  -1 -12-35.3941 76.3661   2
   4   1 -12-48.2509 60.1473   1
  -4  -1  12-31.7264 89.5620   3
   4   1 -11 6313.93 305.422   1
   4   1 -11 6865.67 332.886   2
   4  -1 -11 7101.29 367.663   2
  -4   1  11 6438.94 427.849   3
  -4  -1  11 6466.62 393.058   3
   4   1 -10 3316.52 208.374   1
   4   1 -10 3290.11 217.315   2
   4  -1 -10 3409.05 247.418   2
   4   1 -10 3074.18 289.199   3
   4  -1 -10 3461.02 242.243   1
  -4  -1  10 3208.20 268.139   3
  -4   1  10 2786.29 273.618   3
   4   1  -9 155.729 45.2811   1
  -4  -1   9 183.689 77.4146   3
   4  -1  -9 279.775 81.9094   1
  -4   1   9 200.740 65.0834   2
   4   1  -9 216.266 59.7196   2
  -4   1   9 94.4210 73.2366   3
   4  -1  -9 266.568 76.9171   2
   4   1  -9 181.681 72.2129   3
   4  -1  -9 150.294 95.3459   3
   4   1  -8 1830.30 133.934   1
   4   1  -8 1737.56 145.377   2
   4  -1  -8 2507.30 192.647   2
  -4  -1   8 2114.19 199.944   3
  -4   1   8 1741.47 204.114   3
   4   1  -8 2240.61 226.735   3
   4  -1  -8 1927.38 227.854   3
  -4  -1   8 2252.92 157.481   2
  -4   1   8 2048.56 172.429   2
   4  -1  -8 1896.27 157.404   1
   4   1  -7 10056.6 281.736   1
   4   1  -7 10019.4 320.741   2
   4  -1  -7 10071.1 358.142   2
  -4  -1   7 10187.9 408.788   3
   4   1  -7 10080.1 445.200   3
   4  -1  -7 9250.87 452.847   3
  -4   1   7 9277.61 427.583   3
  -4  -1   7 10288.2 316.150   2
   4   1  -6 7164.18 253.323   2
  -4   1   6 7302.13 363.326   3
   4  -1  -6 6878.52 279.564   2
   4   1  -6 7369.64 359.748   3
  -4  -1   6 7374.51 250.029   2
  -4  -1   6 7637.39 341.028   3
  -4  -1   5 3289.82 161.509   2
   4  -1  -5 3323.50 189.494   2
   4   1  -5 3283.93 161.725   2
  -4   1   5 3407.73 188.094   2
  -4   1   5 3263.56 232.839   3
   4   1  -5 2789.89 211.964   3
  -4  -1   5 3547.97 219.956   3
   4  -1  -4 2755.16 167.116   2
  -4  -1   4 2852.48 142.539   2
  -4   1   4 2963.44 166.934   2
  -4   1   4 2753.30 203.699   3
   4   1  -4 2906.11 148.015   2
  -4  -1   4 2911.36 191.408   3
  -4   1   3 10854.0 368.438   3
   4  -1  -3 11342.8 313.330   2
  -4  -1   3 11385.1 274.955   2
  -4  -1   3 11706.1 357.469   3
   4   1  -3 11048.7 275.537   2
   4   1  -2 13.0812 29.8808   2
   4   1  -2 2.76278 24.3615   1
  -4  -1   2-25.7386 32.5361   2
   4  -1  -2-29.3751 36.0238   2
  -4  -1   2-5.38203 43.5832   3
  -4   1   2 63.5672 52.5949   3
   4  -1  -2-24.7999 51.2699   3
  -4  -1   1 2989.29 134.685   1
   4   1  -1 2850.29 132.458   1
   4  -1  -1 3298.45 166.526   2
  -4   1   1 2780.94 161.669   3
   4  -1  -1 2903.87 169.926   3
  -4  -1   1 3064.79 149.297   2
   4   1   0 10553.2 296.373   3
   4  -1   0 9350.18 273.463   1
  -4   1   0 10085.2 268.419   3
   4  -1   0 9785.26 281.187   3
   4   1   0 9418.84 253.084   1
  -4  -1   0 9773.38 276.376   2
   4  -1   0 10377.0 292.372   2
  -4  -1   0 9630.00 257.987   1
   4  -1   1 320.137 64.2075   1
   4   1   1 311.907 60.4457   1
  -4   1  -1 300.116 48.2510   3
   4  -1   1 435.534 59.5599   3
  -4  -1  -1 409.785 61.9877   1
   4   1   2-78.7904 46.4897   1
   4  -1   2 14.7473 21.1596   3
   4  -1   2-24.1396 45.2537   1
   4   1   3 3240.77 187.170   1
   4  -1   3 3183.23 114.934   3
   4  -1   3 3230.62 188.836   1
   4  -1   4 4645.74 233.699   1
   4  -1   4 4772.74 129.691   3
   4   1   4 4509.46 231.532   1
   4  -1   5 99.3156 48.7771   1
  -4   1  -5 59.6924 44.9915   1
   4   1   5 194.260 67.2638   1
   4  -1   5 159.093 36.5136   3
  -4   1  -6 2862.28 209.027   1
   4   1   6 2729.64 203.303   1
   4  -1   6 2465.58 193.903   1
   4  -1   6 2878.62 126.465   3
  -4  -1  -6 2746.55 208.075   1
   4   1   6 2268.24 185.999   3
   4  -1   7 12463.6 278.307   3
   4   1   7 11225.1 435.626   1
   4  -1   7 11844.9 433.887   1
  -4  -1  -7 11479.3 445.665   1
   4   1   7 11382.1 420.492   3
  -4   1  -7 11673.3 438.500   1
   4  -1   8 99.5859 62.8672   1
   4   1   8 54.3504 58.2038   1
   4  -1   8 82.6500 33.5133   3
   4   1   8 170.322 74.1664   3
   4   1   9 1060.13 158.655   1
   4  -1   9 1027.43 145.562   1
   4   1   9 867.648 138.935   3
   4  -1   9 974.720 90.2979   3
   4   1  10 2903.65 258.734   1
   4  -1  10 2772.93 249.483   1
   4  -1  10 2662.47 154.157   3
   4   1  10 2663.70 229.591   3
   4   1  11 3474.16 297.394   1
   4  -1  11 3431.18 179.416   3
   4  -1  11 3419.02 284.066   1
   4   1  11 3471.39 271.802   3
   4   1  12 848.082 163.166   1
   4   1  12 1284.73 176.329   3
   4  -1  12 1353.07 195.162   1
   4   1  13 717.394 151.863   1
   4  -1  13 819.899 157.793   1
   4   1  13 834.638 145.536   3
   4  -1  14 2612.68 286.439   1
   4   1  14 2400.83 282.573   1
   4   1  15 848.845 190.323   1
   4  -1  15 957.878 180.414   1
  -4  -1 -15 1032.30 203.896   2
  -4   1 -15 621.814 153.498   2
   4   2 -16 729.223 149.244   2
  -4  -2  16 429.227 133.232   3
   4  -2 -16 451.463 131.945   2
  -4   2  16 702.883 198.553   3
  -4  -2  15 1869.24 238.579   3
   4   2 -15 1857.78 205.071   2
  -4   2  15 1785.19 287.377   3
   4  -2 -15 1644.98 237.210   2
   4   2 -14 111.376 70.9882   2
  -4  -2  14 78.8572 79.9419   3
  -4   2  14 168.596 126.656   3
   4  -2 -14 33.6867 78.6714   2
   4  -2 -13 2673.66 267.077   2
   4   2 -13 2126.42 196.738   2
  -4  -2  13 2570.12 262.756   3
  -4   2  13 2569.58 316.297   3
   4   2 -12 603.121 102.358   2
  -4  -2  12 621.050 130.800   3
  -4   2  12 764.263 171.335   3
   4  -2 -12 721.362 139.421   2
   4   2 -12 640.346 104.130   1
  -4   2  11 1564.29 224.224   3
   4   2 -11 1493.51 140.376   1
   4   2 -11 1637.20 154.505   2
   4  -2 -11 1283.19 164.201   2
  -4  -2  11 1511.31 188.689   3
  -4  -2  10 545.028 117.237   3
   4   2 -10 518.763 131.674   3
   4  -2 -10 471.274 107.531   2
  -4   2  10 410.731 140.176   3
   4   2 -10 398.441 70.0070   1
   4   2 -10 403.825 83.0270   2
   4   2  -9 10330.4 314.232   1
   4   2  -9 10036.9 339.051   2
   4  -2  -9 9876.22 411.825   2
  -4  -2   9 10811.7 452.155   3
  -4   2   9 9277.28 490.149   3
   4   2  -9 10002.9 485.236   3
   4  -2  -9 10741.7 408.794   1
   4   2  -8 713.709 77.7975   1
   4   2  -8 713.224 88.8665   2
  -4  -2   8 688.868 114.056   3
   4   2  -8 687.155 129.000   3
   4  -2  -8 793.930 116.298   2
  -4   2   8 846.638 154.107   3
   4  -2  -8 737.275 147.782   3
  -4   2   8 846.141 120.658   2
   4   2  -7-13.4103 51.5174   3
   4   2  -7 12.4245 21.0822   1
   4  -2  -7 45.1243 51.5144   2
  -4  -2   7 65.9041 63.7450   3
   4   2  -7-11.6012 27.4346   2
  -4   2   7 46.7601 57.7413   3
   4  -2  -7 80.7157 62.6261   3
  -4   2   7 46.5551 37.1298   2
  -4  -2   7 83.6237 41.7976   2
   4   2  -6 1289.17 100.084   2
   4  -2  -6 1336.23 136.441   2
  -4  -2   6 1479.52 104.842   2
  -4   2   6 1639.52 188.450   3
   4   2  -6 1556.70 90.4199   1
   4   2  -6 1378.06 158.396   3
  -4  -2   6 1422.47 146.487   3
   4   2  -5 9380.07 251.065   2
   4  -2  -5 9012.65 324.384   2
  -4  -2   5 9122.41 243.265   2
   4   2  -5 9694.18 384.219   3
  -4   2   5 8935.63 405.202   3
  -4  -2   5 9600.24 355.030   3
   4  -2  -4 1765.02 141.750   2
  -4  -2   4 1855.26 108.045   2
  -4   2   4 1857.29 179.452   3
  -4  -2   4 1919.28 157.108   3
   4   2  -4 1947.21 111.019   2
  -4  -2   3 3164.89 136.615   2
   4  -2  -3 3416.08 185.456   2
   4   2  -3 3409.50 118.020   1
  -4   2   3 3148.70 215.236   3
   4   2  -3 3351.25 143.204   2
   4  -2  -3 3147.92 221.036   3
   4  -2  -2 4616.98 212.718   2
  -4   2   2 4321.19 229.885   3
   4  -2  -2 4416.00 242.213   3
   4   2  -2 4608.81 146.583   1
  -4  -2   2 4488.42 168.568   2
   4  -2  -1 14491.9 359.800   2
   4  -2  -1 15326.9 406.465   3
  -4  -2   1 14431.5 285.030   1
  -4   2   1 14676.7 395.456   3
  -4  -2   1 15171.5 329.794   2
   4   2  -1 14686.1 282.028   1
   4  -2   0 402.957 67.7651   2
  -4   2   0 401.288 64.7547   3
   4  -2   0 402.113 67.6379   1
  -4  -2   0 438.266 59.6103   1
   4  -2   0 351.699 62.9976   3
   4   2   0 420.757 62.6132   1
   4   2   1 10492.1 290.323   1
  -4   2  -1 10290.0 252.887   3
  -4  -2  -1 10767.7 300.346   1
   4  -2   1 10268.4 309.274   1
  -4   2  -1 10138.6 305.023   2
   4  -2   1 10353.7 271.410   3
   4  -2   1 10295.2 306.075   2
   4  -2   2 1951.81 101.065   3
   4   2   2 1920.06 137.021   1
  -4   2  -2 1901.51 89.4960   3
   4  -2   2 1927.87 145.790   1
  -4  -2  -2 1893.39 136.713   1
  -4   2  -2 2007.77 140.814   2
  -4   2  -3 163.089 52.4031   2
  -4   2  -3 97.6959 45.3059   1
   4  -2   3 164.068 56.4111   1
  -4  -2  -3 187.458 58.3331   1
   4  -2   3 123.716 24.2436   3
   4   2   3 165.931 55.1980   1
  -4   2  -4 594.034 91.3271   1
   4   2   4 565.718 94.9215   1
   4  -2   4 500.234 84.8146   1
   4   2   5 13472.3 429.945   1
  -4   2  -5 13176.3 418.457   1
   4  -2   5 13073.9 414.701   1
   4  -2   6 361.298 84.7422   1
   4   2   6 384.070 90.1539   1
  -4  -2  -6 390.391 82.0665   1
  -4   2  -6 410.263 86.2780   1
   4  -2   7 264.520 81.9119   1
   4   2   7 341.345 93.8326   3
   4   2   7 529.916 102.112   1
  -4   2  -7 332.824 79.5508   1
   4   2   8 736.875 126.609   1
   4   2   8 760.097 138.278   3
   4  -2   8 870.420 132.614   1
   4   2   9 5251.25 333.108   1
   4  -2   9 4758.21 304.347   1
   4   2   9 4289.71 314.635   3
   4   2  10 59.6141 73.3741   1
   4  -2  10 1.14790 56.3849   1
   4   2  10 147.434 96.9575   3
   4   2  11 2852.91 271.729   1
   4  -2  11 2525.76 241.836   1
   4   2  11 2299.44 251.000   3
   4   2  12 6.44963 77.1990   1
   4   2  12 88.4016 74.2515   3
   4  -2  12 15.8315 59.4851   1
   4  -2  13 492.506 124.903   1
   4   2  13 976.023 184.836   1
   4   2  13 535.712 135.722   3
   4   2  14 616.101 162.532   1
   4  -2  14 372.954 126.526   1
  -4  -2 -14 431.908 137.571   2
   4   2  15 2594.12 306.042   1
  -4  -2 -15 2477.32 297.879   2
   4  -2  15 2790.64 304.772   1
  -4   3  16 27.5123 119.425   3
   4  -3 -16 63.3018 97.7920   2
  -4  -3  15 337.466 116.812   3
   4  -3 -15 160.327 83.1812   2
  -4   3  15 168.129 147.302   3
  -4  -3  14 2786.84 274.987   3
  -4   3  14 2926.99 356.438   3
   4   3 -14 2674.23 218.158   2
   4  -3 -14 2952.31 298.155   2
  -4  -3  13 4.06943 74.9140   3
   4   3 -13-3.72001 49.6942   2
   4  -3 -13 38.9390 62.3551   2
  -4   3  13-97.5873 95.1732   3
  -4   3  12 809.429 192.112   3
   4   3 -12 552.804 93.7506   1
  -4  -3  12 667.741 137.348   3
   4  -3 -12 779.887 152.434   2
   4   3 -12 485.292 89.9023   2
  -4  -3  11 1040.88 158.059   3
   4   3 -11 865.771 110.896   2
   4  -3 -11 566.310 124.816   2
  -4   3  11 726.431 177.013   3
   4   3 -11 886.121 99.8279   1
   4   3 -10 2705.41 174.092   2
  -4  -3  10 2533.05 229.726   3
   4   3 -10 2708.35 157.864   1
   4  -3 -10 2530.65 234.689   2
   4   3 -10 2758.56 269.183   3
  -4   3  10 2290.26 272.422   3
   4   3  -9-28.2725 35.0567   2
   4   3  -9-26.2752 31.3692   1
  -4  -3   9-58.4666 63.7325   3
   4  -3  -9 92.7009 71.2087   2
   4   3  -9-35.2706 72.7924   3
  -4   3   9 33.4259 89.7879   3
   4   3  -8 8242.46 257.176   2
   4   3  -8 8109.40 221.330   1
   4  -3  -8 8948.43 386.520   2
  -4  -3   8 8587.41 384.531   3
   4   3  -8 8146.51 412.583   3
  -4   3   8 8366.19 472.868   3
   4   3  -7 908.546 80.8859   2
   4   3  -7 829.186 62.4841   1
  -4   3   7 718.430 146.274   3
   4   3  -7 857.103 136.007   3
   4  -3  -7 830.366 121.902   2
  -4  -3   7 847.750 78.1387   2
   4  -3  -7 741.535 143.333   3
  -4   3   7 996.330 127.660   2
   4   3  -6 5416.51 179.325   2
   4   3  -6 5374.61 130.491   1
   4  -3  -6 5342.05 280.184   2
  -4   3   6 4354.20 251.649   2
   4   3  -6 5461.63 305.635   3
  -4   3   6 5112.00 342.544   3
  -4  -3   6 5390.61 174.855   2
  -4  -3   5 888.134 70.8304   2
   4   3  -5 1023.81 130.449   3
   4   3  -5 898.102 46.5658   1
   4  -3  -5 848.269 115.009   2
  -4   3   5 818.818 137.034   3
   4   3  -5 834.582 43.4493   1
   4   3  -5 848.432 68.8939   2
  -4  -3   4 18286.6 300.969   2
   4  -3  -4 17362.7 460.145   2
  -4   3   4 19033.0 586.891   3
   4   3  -4 18252.8 196.216   1
   4   3  -4 19114.3 514.999   3
  -4  -3   3 4458.61 153.444   2
   4  -3  -3 4548.85 228.209   2
   4   3  -3 4164.95 110.712   1
  -4   3   3 3697.93 252.217   3
   4  -3  -3 4030.21 264.017   3
   4   3  -2-9.54536 21.8495   1
  -4  -3   2-6.12040 26.3711   2
  -4   3   2 36.9187 57.2175   3
   4  -3  -2-8.01282 35.9592   2
  -4  -3   2-2.93365 18.4720   1
   4  -3  -2 15.3929 41.7526   3
  -4   3   1 25.3424 41.2728   3
  -4   3   1 52.0349 40.8503   2
   4  -3  -1 90.9354 55.5878   2
  -4  -3   1 32.0531 23.5429   1
   4  -3  -1 15.7281 44.1752   3
   4   3  -1 33.7075 26.1346   1
   4   3   0 5037.33 188.879   1
  -4   3   0 5032.02 232.256   3
   4  -3   0 4882.63 229.265   3
  -4  -3   0 4947.91 186.497   1
  -4   3   0 4851.14 218.266   2
   4  -3   0 4922.51 219.114   2
   4  -3   1 335.002 69.2445   1
   4  -3   1 297.959 61.8416   2
  -4   3  -1 291.235 59.1224   2
  -4  -3  -1 342.550 63.3550   1
   4   3   1 322.513 61.4703   1
  -4   3  -1 381.459 69.7337   3
   4  -3   1 273.079 57.4774   3
  -4   3  -2 2672.67 162.230   2
   4   3   2 2763.42 168.041   1
   4  -3   2 2769.73 174.693   1
  -4  -3  -2 2904.34 173.565   1
   4  -3   2 2686.19 133.170   3
  -4   3  -2 2606.71 121.388   3
   4   3   3 4243.01 220.543   1
   4  -3   3 4600.33 231.176   1
  -4   3  -3 3862.50 201.147   2
  -4   3  -3 4054.29 100.248   3
   4   3   4 2788.22 190.625   1
  -4   3  -4 2783.15 184.863   1
  -4   3  -4 2809.35 179.939   2
   4  -3   4 2876.94 191.643   1
  -4   3  -5 116.158 51.1118   2
  -4   3  -5 51.8815 36.3000   1
  -4  -3  -5 184.703 63.5895   1
   4   3   5 127.317 57.8009   1
   4  -3   5 63.8891 61.5802   1
   4   3   6 4960.36 285.937   1
   4  -3   6 4767.14 265.966   1
  -4   3  -6 5246.06 276.555   1
  -4  -3  -6 4883.13 287.369   1
   4   3   7 813.752 127.848   1
   4  -3   7 485.960 96.5047   1
  -4   3  -7 667.715 110.613   1
   4   3   7 764.968 145.863   3
   4  -3   8 885.242 134.564   1
   4   3   8 1471.79 205.936   3
   4   3   8 1024.47 149.230   1
   4   3   9 513.911 114.380   1
   4   3   9 449.531 126.894   3
   4  -3   9 494.001 109.836   1
   4   3  10 3590.65 295.236   1
   4  -3  10 3535.46 276.515   1
   4   3  10 3142.03 309.278   3
   4   3  11 254.400 106.392   1
   4  -3  11 56.1449 61.5027   1
   4   3  11 97.1415 84.8829   3
   4  -3  12-60.6153 74.4920   1
   4   3  12 17.9163 68.4882   1
   4   3  12 6.97357 85.2268   3
   4   3  13 77.2773 89.3776   3
   4   3  13 87.1694 90.1948   1
   4  -3  13-51.4257 65.7712   1
   4  -3  14 1367.16 212.481   1
   4   3  14 1753.32 245.849   1
  -4  -3 -14 1497.49 223.951   2
  -4   4  16 1885.62 335.053   3
   4  -4 -16 2238.47 294.596   2
   4  -4 -15 1340.18 225.355   2
  -4   4  15 1254.61 267.525   3
  -4   4  14 42.8878 104.562   3
   4  -4 -14 59.4552 73.2154   2
  -4   4  13 529.640 168.544   3
   4  -4 -13 999.335 177.428   2
   4   4 -13 539.681 89.5952   2
   4  -4 -12 2623.52 268.913   2
   4   4 -12 2407.39 167.352   2
  -4   4  12 2695.91 342.166   3
   4   4 -11 419.217 72.8520   2
  -4   4  11 331.713 134.955   3
   4  -4 -11 465.571 117.999   2
   4   4 -11 467.474 67.5262   1
   4   4 -10 585.294 72.9511   2
   4  -4 -10 714.848 134.277   2
  -4   4  10 703.324 174.851   3
   4   4 -10 662.949 68.0038   1
  -4   4   9 395.175 138.030   3
   4   4  -9 507.189 64.9041   2
   4   4  -9 433.454 109.622   3
   4  -4  -9 532.944 117.717   2
   4   4  -9 472.858 48.8995   1
   4   4  -8 3413.57 140.830   2
   4  -4  -8 3917.34 270.244   2
   4   4  -8 3325.89 265.898   3
  -4   4   8 3254.94 317.727   3
   4   4  -8 3390.04 95.2104   1
   4   4  -7 16.7451 21.3430   2
   4   4  -7-44.3478 50.0722   3
   4  -4  -7 37.5782 49.4191   2
  -4   4   7-28.4988 68.1076   3
  -4   4   6 7027.83 421.965   3
   4  -4  -6 6009.72 313.249   2
   4   4  -6 6874.10 346.217   3
  -4   4   6 6669.32 328.105   2
  -4  -4   6 6901.77 161.486   2
   4  -4  -6 6777.52 415.741   3
   4  -4  -5 4595.50 264.481   2
   4   4  -5 5351.85 292.113   3
  -4  -4   5 4601.27 130.361   2
  -4   4   5 4785.70 335.148   3
   4  -4  -5 5378.04 356.482   3
  -4  -4   4 147.374 30.0921   2
   4   4  -4 120.443 59.4494   3
   4  -4  -4 31.3300 42.3331   2
  -4   4   4 96.9217 72.8631   3
   4  -4  -3 3339.33 207.582   2
  -4   4   3 4537.70 237.894   2
  -4   4   3 4218.41 284.772   3
   4   4  -3 4000.16 94.5098   1
  -4  -4   3 4013.71 140.460   2
   4   4  -2 8004.34 181.690   1
   4  -4  -2 8371.05 314.733   2
  -4  -4   2 7498.07 180.269   1
  -4   4   2 8272.21 314.689   2
  -4   4   2 7924.26 367.330   3
   4  -4  -2 8010.53 372.742   3
   4  -4  -1 7965.51 305.770   2
   4   4  -1 8316.13 218.158   1
  -4   4   1 7890.80 301.177   2
  -4   4   1 8475.52 354.794   3
   4  -4  -1 8577.39 359.934   3
  -4  -4   1 8410.82 224.516   1
   4  -4   0 63.1338 43.9100   2
  -4   4   0 46.9089 39.0316   2
   4   4   0 130.285 44.2888   1
  -4   4   0 83.0400 51.0105   3
   4  -4   0 121.323 53.9792   3
  -4  -4   0 131.421 40.8606   1
   4  -4   1 5736.85 254.835   1
  -4   4  -1 5578.49 242.527   2
  -4   4  -1 5557.47 241.849   3
   4  -4   1 5845.53 254.727   3
   4   4   1 5394.69 221.749   1
   4  -4   1 5759.04 246.823   2
  -4  -4  -1 5970.16 237.136   1
   4   4   2 22139.5 481.962   1
  -4   4  -2 21549.5 469.570   2
  -4  -4  -2 21814.0 487.385   1
   4  -4   2 21927.8 499.534   1
   4  -4   2 21050.8 468.652   2
  -4   4  -2 21770.4 417.161   3
  -4   4  -3 24467.2 504.816   2
   4   4   3 23907.0 533.943   1
   4  -4   3 23900.1 537.968   1
  -4   4  -3 24532.3 360.498   3
   4   4   4 7870.47 328.438   1
   4  -4   4 7884.84 320.272   1
  -4  -4  -4 8753.62 351.390   1
  -4   4  -4 8267.60 302.919   2
   4   4   5 3413.84 231.664   1
  -4  -4  -5 3086.03 225.271   1
   4  -4   5 3087.27 210.110   1
  -4   4  -5 3006.72 191.454   2
   4   4   6 2721.66 216.928   1
  -4   4  -6 2242.14 180.675   1
   4  -4   6 2349.27 190.796   1
  -4   4  -6 2379.76 177.736   2
  -4   4  -7 65.0214 50.2404   2
   4   4   7 81.0620 63.9956   1
  -4   4  -7 135.998 66.9424   1
   4  -4   7 95.8271 62.4169   1
   4   4   7-26.0198 69.0395   3
   4  -4   8 3420.02 249.208   1
   4   4   8 3295.20 309.635   3
  -4   4  -8 3389.17 228.838   2
   4   4   8 3094.33 257.677   1
   4   4   9 976.878 159.451   1
   4   4   9 654.497 151.781   3
   4  -4   9 1144.78 155.290   1
   4   4  10 236.199 90.9758   1
   4  -4  10 123.503 71.0742   1
   4   4  10-16.4605 86.2856   3
   4   4  11 415.675 149.967   3
   4   4  11 550.922 126.821   1
   4  -4  11 756.047 140.270   1
   4  -4  12 2762.27 263.049   1
   4   4  12 3065.15 349.277   3
   4   4  12 3751.18 333.501   1
   4   4  13 355.091 124.378   1
   4  -4  13 521.140 129.064   1
   4   4  13 620.436 171.748   3
  -4  -4 -13 331.617 118.203   2
   4  -4  14-165.276 106.102   1
   4   4  14-46.0510 94.9563   3
  -4  -4 -14-26.4225 81.7192   2
   4  -5 -15 760.154 179.404   2
  -4   5  15 717.829 209.649   3
  -4   5  14 319.008 147.846   3
   4  -5 -14 78.6957 84.0290   2
  -4   5  13 2081.51 332.891   3
   4  -5 -13 2137.74 263.564   2
   4  -5 -12 22.6946 68.2294   2
  -4   5  12-48.0262 117.268   3
   4   5 -11 2692.32 128.362   2
  -4   5  11 2629.69 333.438   3
   4  -5 -11 2749.33 275.992   2
   4   5 -10 792.368 61.2953   2
   4  -5 -10 468.717 114.377   2
  -4   5  10 585.176 167.137   3
  -4   5   9 1839.67 268.682   3
   4  -5  -9 1711.66 200.921   2
   4   5  -9 1867.49 75.2187   2
   4   5  -8 290.095 81.8396   3
   4  -5  -8 515.683 118.883   2
  -4   5   8 496.683 159.888   3
   4  -5  -7 9513.15 427.232   2
   4   5  -7 9850.89 438.007   3
  -4   5   7 9673.63 546.067   3
   4   5  -6 287.900 83.4221   3
   4  -5  -6 374.484 95.3555   2
  -4   5   6 293.762 109.488   3
  -4   5   5 890.842 127.580   2
   4   5  -5 589.361 109.369   3
   4  -5  -5 583.457 103.875   2
  -4   5   5 556.434 121.968   3
   4  -5  -5 376.186 114.195   3
  -4   5   4 581.059 132.484   3
  -4  -5   4 555.557 44.4049   2
   4  -5  -4 584.675 101.451   2
  -4   5   4 553.603 95.6412   2
   4  -5  -4 454.944 110.113   3
   4  -5  -3 7248.56 323.293   2
  -4   5   3 7383.94 325.884   2
  -4  -5   3 7599.87 133.822   1
  -4   5   3 7823.75 416.350   3
  -4  -5   3 7409.46 188.661   2
   4  -5  -2 750.067 103.469   2
  -4   5   2 937.278 114.692   2
  -4  -5   2 895.476 66.0756   1
  -4   5   2 905.980 140.523   3
   4  -5  -1 2299.56 174.810   2
  -4   5   1 2458.33 174.767   2
  -4  -5   1 2146.13 122.193   1
  -4   5   1 2217.13 202.217   3
   4  -5  -1 2226.66 200.239   3
   4   5  -1 2452.66 123.908   1
  -4  -5   0 44.5160 34.1673   1
   4  -5   0 9.25502 34.2924   2
  -4   5   0 42.9516 40.4929   2
   4   5   0 35.5446 33.8130   1
  -4   5   0 33.9717 53.4297   3
  -4   5  -1 3973.08 214.443   2
  -4  -5  -1 4104.20 209.180   1
  -4   5  -1 4142.77 236.639   3
   4  -5   1 3943.23 215.285   2
   4   5   1 4029.60 198.514   1
   4  -5   2 34.8220 41.7650   2
   4   5   2-4.88841 34.3694   1
  -4   5  -2-28.9423 41.8607   2
  -4   5  -2 10.9812 34.4538   3
   4  -5   2-8.47470 39.7844   1
  -4   5  -3 24228.5 513.918   2
  -4   5  -3 23779.4 449.070   3
   4  -5   3 22983.0 547.438   1
   4   5   3 23127.5 544.731   1
   4  -5   4 33.8531 45.4942   1
  -4  -5  -4 37.9714 47.2619   1
   4   5   4 7.65285 52.2756   1
  -4   5  -4 19.6430 41.4038   2
  -4   5  -4 106.074 33.2266   3
  -4   5  -5 331.522 68.1265   2
   4   5   5 438.471 95.3838   1
   4  -5   5 179.193 70.4847   1
  -4   5  -6 553.555 87.7113   2
   4   5   6 753.950 124.340   1
   4  -5   6 661.313 107.596   1
   4   5   7 4789.72 383.874   3
   4  -5   7 5245.54 300.316   1
   4   5   7 5195.44 319.655   1
  -4   5  -7 5201.39 268.654   2
  -4   5  -8 174.357 52.8186   2
   4   5   8 239.075 87.8993   1
   4  -5   8 95.1582 62.7289   1
   4   5   8 100.605 94.1249   3
  -4   5  -9 532.810 96.6965   2
   4  -5   9 707.123 129.146   1
   4   5   9 605.640 129.666   1
   4   5   9 521.939 155.402   3
   4   5  10 19.7794 64.0388   1
   4   5  10 243.050 133.955   3
   4  -5  10 148.826 67.0112   1
   4  -5  11 3775.48 292.328   1
   4   5  11 3625.98 379.511   3
   4   5  11 4375.52 357.161   1
   4  -5  12 31.0455 60.3053   1
   4   5  12 190.112 159.816   3
  -4  -5 -12 27.9947 71.6304   2
   4  -5  13 1641.73 213.131   1
  -4  -5 -13 1888.85 262.314   2
   4   5  13 1971.39 314.438   3
   4  -5  14-77.8933 88.1869   1
   4   5  14 46.2157 98.9860   3
  -4  -5 -14 82.0182 102.681   2
  -4   6  15 689.900 240.492   3
   4  -6 -15 777.915 177.300   2
   4  -6 -14 89.9547 90.9040   2
  -4   6  14 31.0121 121.586   3
   4  -6 -13 483.922 147.593   2
  -4   6  13 707.908 211.227   3
   4  -6 -12 3108.00 315.827   2
  -4   6  12 2753.87 377.121   3
   4  -6 -11 12.8124 73.7720   2
  -4   6  11-12.0147 95.5956   3
   4  -6 -10 635.912 137.948   2
  -4   6  10 482.335 157.393   3
  -4   6   9 2693.69 336.762   3
   4  -6  -9 2710.47 258.631   2
   4  -6  -8 140.810 90.5878   2
  -4   6   8 143.208 109.549   3
  -4   6   7 1413.12 230.343   3
   4   6  -7 1097.29 150.163   3
   4  -6  -7 1086.77 157.988   2
   4   6  -6 3474.24 262.733   3
  -4   6   6 3988.97 358.659   3
   4  -6  -6 3517.50 260.777   2
   4  -6  -5 3215.74 246.088   2
  -4   6   5 3228.01 319.066   3
   4   6  -5 4113.43 279.292   3
  -4  -6   4 515.643 35.0156   2
   4  -6  -4 703.354 115.404   2
  -4  -6   4 559.886 38.1570   2
  -4   6   4 452.767 124.468   3
  -4   6   4 778.544 121.069   2
   4  -6  -4 681.642 137.899   3
   4  -6  -3 437.920 91.8335   2
  -4   6   3 526.882 96.2168   2
  -4   6   3 691.392 152.709   3
  -4  -6   3 583.818 43.4624   1
  -4  -6   3 606.105 57.7482   2
   4  -6  -2 6821.25 320.601   2
  -4   6   2 7213.93 322.558   2
  -4  -6   2 6528.82 193.275   1
  -4   6   2 6836.57 398.704   3
  -4   6   1 2265.99 177.392   2
   4  -6  -1 1962.78 169.027   2
  -4   6   1 2500.08 231.007   3
  -4  -6   1 2196.60 130.664   1
  -4  -6   0 156.936 47.7306   1
   4  -6   0 214.514 60.5524   2
  -4   6   0 188.811 74.0143   3
  -4   6   0 215.188 60.3806   2
  -4   6  -1 1914.82 184.708   3
  -4   6  -1 2027.93 158.842   2
   4  -6   1 1992.11 161.254   2
  -4   6  -2 6029.80 272.687   2
   4  -6   2 5850.55 285.260   1
  -4   6  -2 5744.76 287.338   3
   4   6   2 5955.49 270.862   1
   4  -6   2 5655.04 262.592   2
  -4   6  -3 995.694 111.662   2
   4   6   3 813.538 110.507   1
  -4   6  -3 731.594 96.0840   3
   4  -6   3 931.857 119.101   1
  -4  -6  -3 1005.86 129.258   1
  -4   6  -4 2119.48 157.750   2
  -4  -6  -4 2220.08 193.696   1
  -4   6  -4 2072.28 140.936   3
   4  -6   4 2161.77 184.235   1
   4   6   4 2094.91 183.596   1
  -4   6  -5 1958.75 154.719   2
   4   6   5 2545.49 212.546   1
   4  -6   5 2312.81 193.958   1
  -4   6  -5 2211.30 110.679   3
  -4   6  -6 1217.18 126.494   2
   4  -6   6 1254.10 149.238   1
   4   6   6 1345.05 164.289   1
   4   6   7 151.300 82.9585   1
  -4   6  -7 3.18416 35.3358   2
   4  -6   7 46.3518 44.6305   1
   4   6   7 145.390 98.6731   3
   4  -6   8 3092.57 244.729   1
   4   6   8 3206.61 350.545   3
   4   6   8 2963.00 262.779   1
  -4   6  -8 2646.93 195.762   2
   4  -6   9 2282.55 215.528   1
   4   6   9 1978.17 283.051   3
  -4   6  -9 2120.29 183.932   2
   4   6  10 104.556 90.7774   3
  -4  -6 -10-24.7863 55.2484   2
   4  -6  10 72.8163 53.3349   1
   4  -6  11 111.027 83.7998   1
   4   6  11 157.380 127.518   3
  -4  -6 -11 184.804 104.943   2
   4  -6  12 1811.53 217.912   1
   4   6  12 2494.31 344.071   3
  -4  -6 -12 2326.64 292.439   2
   4  -6  13 218.030 84.3467   1
   4   6  13 136.277 144.271   3
  -4  -6 -13 460.829 159.876   2
   4  -7 -14 1885.75 285.254   2
  -4   7  14 1381.85 305.760   3
   4  -7 -13 102.395 82.6290   2
  -4   7  13-6.89475 135.053   3
   4  -7 -12 308.913 119.968   2
  -4   7  12 181.711 144.564   3
   4  -7 -11 662.917 150.260   2
  -4   7  11 499.069 198.689   3
   4  -7 -10 3461.48 316.305   2
  -4   7  10 2899.94 379.585   3
   4  -7  -9 189.336 92.3300   2
  -4   7   9 29.9592 90.6884   3
   4  -7  -8 6346.50 400.221   2
  -4   7   8 6454.19 515.844   3
  -4   7   7 3423.17 365.966   3
   4  -7  -7 3733.92 292.849   2
   4  -7  -6 544.504 117.204   2
  -4   7   6 551.568 162.710   3
  -4   7   5-24.8125 79.1789   3
   4  -7  -5 97.3926 67.5314   2
   4  -7  -4 6872.75 361.557   2
  -4   7   4 7275.78 477.904   3
   4  -7  -3 361.801 91.1452   2
  -4  -7   3 409.216 44.1949   1
  -4   7   3 345.027 90.0644   2
  -4   7   3 280.027 112.574   3
  -4  -7   3 332.293 44.2165   2
  -4  -7   2 42.5614 26.6767   1
   4  -7  -2 41.9985 46.2033   2
  -4   7   2 51.6771 53.7406   2
  -4   7   2-0.94044 84.4841   3
  -4  -7   2 54.7005 34.7231   2
  -4   7   1 372.629 110.482   3
   4  -7  -1 257.059 65.4566   2
  -4  -7   1 340.648 63.8303   1
  -4   7   1 518.022 101.245   2
   4  -7   0 16355.2 489.054   2
  -4   7   0 16327.1 480.972   2
  -4  -7   0 16092.4 417.023   1
  -4   7   0 16442.3 599.875   3
   4  -7   1 201.225 62.0904   2
  -4   7  -1 256.944 69.3916   2
  -4   7  -1 339.645 99.0879   3
   4  -7   2 37.8984 41.5285   2
   4  -7   2 10.6245 40.5452   1
  -4   7  -2 32.9700 32.5880   2
  -4   7  -2-4.10405 56.2807   3
  -4  -7  -2 75.3839 51.7522   1
  -4   7  -3 3090.08 199.104   2
  -4  -7  -3 3223.79 233.640   1
   4  -7   3 3286.39 230.546   1
  -4   7  -3 3042.99 217.528   3
   4  -7   4 1904.66 177.946   1
  -4   7  -4 1769.14 152.078   2
  -4   7  -4 1973.60 161.078   3
  -4   7  -5 729.384 101.191   2
  -4   7  -5 745.967 92.7003   3
   4  -7   5 790.457 124.950   1
  -4   7  -6 2418.55 178.545   2
  -4   7  -6 2446.50 109.163   3
  -4   7  -6 2444.99 95.0501   3
   4  -7   6 2291.92 202.350   1
  -4   7  -7 1514.40 146.808   2
   4  -7   7 1237.85 155.978   1
   4   7   7 1473.33 254.759   3
  -4  -7  -7 1373.49 184.282   2
   4  -7   8 1799.65 195.812   1
   4   7   8 1850.46 283.394   3
  -4  -7  -8 1608.99 214.529   2
   4  -7   9 258.555 90.3070   1
   4   7   9 43.2400 96.5248   3
  -4  -7  -9 242.814 101.963   2
   4   7  10 1710.56 293.330   3
  -4  -7 -10 1318.71 213.856   2
   4  -7  10 1437.26 183.358   1
   4  -7  11 341.044 115.071   1
   4   7  11 253.664 104.284   3
  -4  -7 -11 605.077 164.628   2
   4  -7  12-18.0866 58.9209   1
   4   7  12-154.473 172.659   3
  -4  -7 -12-5.31462 90.0014   2
   4  -8 -13 2025.12 281.572   2
  -4   8  13 1984.15 353.932   3
   4  -8 -12 201.613 102.440   2
  -4   8  12 353.215 208.801   3
   4  -8 -11 186.289 101.675   2
  -4   8  11 4.73287 119.038   3
   4  -8 -10 1239.09 209.484   2
  -4   8  10 1199.92 258.235   3
   4  -8  -9 5831.86 415.345   2
  -4   8   9 5889.96 533.471   3
   4  -8  -8 53.4531 69.8345   2
  -4   8   8 243.516 158.896   3
   4  -8  -7 514.949 126.401   2
  -4   8   7 652.310 182.703   3
   4  -8  -6 160.392 77.7691   2
  -4   8   6 49.8059 97.0772   3
   4  -8  -5 6775.60 391.652   2
  -4   8   5 6297.64 478.445   3
  -4   8   4 282.557 130.164   3
   4  -8  -4 156.010 67.0535   2
  -4  -8   3 1589.44 90.8711   1
   4  -8  -3 1611.15 184.704   2
  -4  -8   3 1463.34 87.2856   2
  -4   8   3 1282.72 211.459   3
  -4  -8   2 471.669 66.0106   1
   4  -8  -2 369.591 91.8804   2
  -4  -8   2 302.361 55.8518   2
  -4   8   2 504.627 140.711   3
   4  -8  -1 4135.79 271.711   2
  -4  -8   1 3645.18 194.508   1
  -4   8   1 3608.21 243.829   2
  -4  -8   1 3857.80 196.625   2
  -4   8   1 3609.58 315.448   3
   4  -8   0 1021.66 131.606   2
  -4  -8   0 997.035 117.053   2
  -4   8   0 1034.20 134.916   2
  -4   8   0 882.428 155.632   3
  -4  -8  -1 6453.40 304.925   1
  -4   8  -1 6665.54 313.165   2
  -4   8  -1 6206.99 381.777   3
  -4  -8  -1 6119.55 296.346   2
   4  -8   1 5827.12 300.133   2
  -4   8  -2 870.096 112.507   2
   4  -8   2 688.591 100.962   2
   4  -8   2 532.630 101.043   1
  -4   8  -2 623.329 123.900   3
  -4  -8  -2 803.397 119.501   1
  -4  -8  -2 568.587 104.457   2
  -4   8  -3 2115.84 170.197   2
  -4   8  -3 1883.22 191.333   3
  -4  -8  -3 2289.83 206.336   2
   4  -8   3 2397.19 202.479   1
   4  -8   3 2042.75 171.290   2
   4  -8   4 209.600 66.4170   1
  -4   8  -4 235.701 68.5251   2
  -4   8  -4 298.529 79.1260   3
  -4  -8  -4 359.487 96.1127   2
   4  -8   5 5265.17 307.422   1
  -4   8  -5 5537.10 267.139   2
  -4   8  -5 5605.71 269.658   3
  -4  -8  -5 5834.53 358.240   2
   4  -8   6 541.278 111.554   1
  -4   8  -6 635.508 82.0924   3
  -4   8  -6 590.262 100.280   2
  -4  -8  -6 604.108 134.081   2
   4   8   6 452.058 148.759   3
   4  -8   7 392.365 100.148   1
  -4  -8  -7 342.188 104.822   2
   4   8   7 326.918 146.837   3
   4  -8   8 452.599 100.390   1
  -4  -8  -8 295.518 118.991   2
   4   8   8 481.495 194.070   3
  -4  -8  -9 3206.39 319.636   2
   4  -8   9 2978.48 250.294   1
   4   8   9 3067.42 390.938   3
   4  -8  10 103.946 79.3071   1
   4   8  10 141.892 128.574   3
  -4  -8 -10 140.765 89.3768   2
   4   8  11 1109.33 255.578   3
  -4  -8 -11 646.088 156.164   2
   4  -9 -12-14.0097 86.1705   2
  -4   9  12 488.365 197.532   3
   4  -9 -11 2067.21 275.527   2
  -4   9  11 1454.44 310.178   3
  -4   9  10 1051.40 247.244   3
   4  -9 -10 1474.53 228.286   2
   4  -9  -9 82.2005 91.7978   2
  -4   9   9 48.5345 116.323   3
  -4   9   8 403.782 192.291   3
   4  -9  -8 712.068 155.800   2
   4  -9  -7 2610.81 274.500   2
  -4   9   7 2231.16 331.128   3
   4  -9  -6 1878.18 227.229   2
  -4   9   6 2119.61 320.745   3
   4  -9  -5 225.081 92.6923   2
  -4   9   5 264.240 137.909   3
   4  -9  -4 1053.93 163.495   2
  -4   9   4 1257.77 242.934   3
   4  -9  -3 2253.41 228.008   2
  -4  -9   3 2720.09 119.890   2
  -4  -9   3 2666.27 127.078   1
  -4   9   3 2603.79 305.664   3
  -4  -9   2 49.3312 40.2221   1
  -4  -9   2-42.7115 37.8525   2
  -4   9   2 27.5552 81.0528   3
   4  -9  -2-26.5242 52.6619   2
   4  -9  -1 7114.66 367.975   2
  -4  -9   1 7455.56 286.923   2
  -4   9   1 6333.53 447.695   3
   4  -9   0 584.162 104.883   2
  -4   9   0 560.411 101.794   2
  -4  -9   0 685.319 106.240   2
  -4   9   0 650.721 161.345   3
   4  -9   1 770.887 119.035   2
  -4   9  -1 747.840 111.189   2
  -4   9  -1 662.097 145.721   3
  -4  -9  -1 764.832 119.174   2
  -4  -9  -1 916.505 124.683   1
   4  -9   2 98.2220 54.1910   2
   4  -9   2 26.7948 52.7951   1
  -4   9  -2-22.0787 53.1410   2
  -4   9  -2 87.1768 83.6795   3
  -4  -9  -2-35.7621 61.8036   2
  -4   9  -3 1962.03 171.657   2
  -4   9  -3 2363.96 230.508   3
  -4  -9  -3 2472.26 220.483   2
   4  -9   3 2063.68 203.098   1
   4  -9   3 2323.84 185.166   2
   4  -9   4 589.766 114.947   1
  -4   9  -4 834.368 110.151   2
  -4   9  -4 739.415 129.205   3
  -4  -9  -4 735.974 135.767   2
   4  -9   5 240.718 79.0826   1
  -4   9  -5-21.7300 63.8397   3
  -4  -9  -5 273.099 93.8812   2
   4  -9   6 942.017 142.809   1
  -4  -9  -6 802.170 157.094   2
   4   9   6 1142.02 252.926   3
   4   9   7 2736.03 377.237   3
  -4  -9  -7 3258.90 311.353   2
   4  -9   7 3227.03 256.927   1
   4  -9   8 375.314 102.675   1
  -4  -9  -8 396.401 132.223   2
   4   9   8 288.590 137.062   3
   4  -9   9 478.844 114.278   1
  -4  -9  -9 497.591 139.816   2
   4   9   9 391.153 151.574   3
  -4  -9 -10 700.047 167.323   2
   4   9  10 741.715 221.992   3
   4 -10 -11-29.8063 109.589   2
  -4  10  11-11.1031 128.787   3
   4 -10 -10 230.460 100.684   2
  -4  10  10 202.420 127.320   3
   4 -10  -9 231.595 131.318   2
  -4  10   9 185.252 116.608   3
   4 -10  -8 2725.94 294.342   2
  -4  10   8 2919.81 408.199   3
   4 -10  -7 66.4234 92.0559   2
  -4  10   7 92.2792 136.589   3
   4 -10  -6 1631.60 214.935   2
  -4  10   6 1316.18 258.960   3
   4 -10  -5 182.553 92.0380   2
  -4  10   5 349.192 178.235   3
   4 -10  -4 1248.52 180.031   2
  -4  10   4 651.269 168.229   3
   4 -10  -3 24.9989 58.5629   2
  -4  10   3 170.921 139.796   3
   4 -10  -2 3690.77 288.817   2
  -4 -10   2 3442.96 176.802   2
  -4  10   2 3248.49 354.093   3
   4 -10  -1-21.3650 54.9116   2
  -4 -10   1 75.9191 44.3969   2
  -4  10   1 34.4781 81.6431   3
   4 -10   0 156.153 79.7575   2
  -4 -10   0 33.7512 42.2887   2
  -4  10   0-2.92549 80.4470   3
   4 -10   1-0.98824 56.8496   2
  -4 -10  -1 112.240 68.0112   2
  -4  10  -1-14.7086 69.0874   3
   4 -10   2 3274.28 263.259   1
   4 -10   2 2797.90 221.532   2
  -4 -10  -2 2740.25 227.701   2
  -4  10  -2 2494.71 269.319   3
   4 -10   3-86.7920 87.7452   1
  -4 -10  -3 0.76623 55.5664   2
  -4  10  -3-35.2472 67.8170   3
   4 -10   4 948.794 142.400   1
  -4  10  -4 1431.18 191.622   3
  -4 -10  -4 1014.80 164.774   2
   4 -10   5 85.8524 63.0336   1
  -4  10  -5 55.5144 70.9079   3
  -4 -10  -5 21.7869 63.3858   2
   4  10   5 52.2611 125.004   3
   4 -10   6 1491.20 181.647   1
  -4 -10  -6 1686.58 222.087   2
   4  10   6 2126.72 339.844   3
  -4 -10  -7-3.83727 65.1840   2
   4 -10   7 34.4916 58.6105   1
  -4 -10  -8 2292.10 280.831   2
   4  10   8 2607.56 404.728   3
  -4 -10  -9-282.750 118.802   2
   4  10   9 56.5312 148.075   3
   4 -11  -9-27.1466 91.0621   2
  -4  11   9-14.1336 120.239   3
   4 -11  -8 121.819 87.1544   2
  -4  11   8 259.592 163.321   3
   4 -11  -7 2233.75 274.707   2
  -4  11   7 2252.54 372.242   3
   4 -11  -6 280.008 121.225   2
  -4  11   6 288.372 165.562   3
   4 -11  -5 415.541 123.982   2
  -4  11   5 704.530 199.391   3
   4 -11  -4 399.657 124.937   2
  -4  11   4 520.534 171.334   3
   4 -11  -3 1922.16 232.008   2
  -4  11   3 2529.73 342.214   3
   4 -11  -2 103.890 74.8029   2
  -4  11   2 103.455 129.035   3
   4 -11  -1 1626.93 204.872   2
  -4  11   1 1467.05 252.045   3
   4 -11   0 1429.41 178.807   2
  -4  11   0 1801.43 263.741   3
  -4 -11   0 1703.70 163.092   2
   4 -11   1 77.8995 70.7334   2
  -4 -11  -1 102.942 54.0758   2
  -4  11  -1 185.034 116.090   3
   4 -11   2-3.60658 49.7009   2
   4 -11   2 70.8763 70.6399   1
  -4 -11  -2 39.8927 66.7228   2
  -4  11  -2 29.5616 82.6118   3
  -4 -11  -3 2639.40 242.374   2
  -4  11  -3 2309.78 264.949   3
   4 -11   3 2250.58 226.479   1
   4 -11   4 1263.09 172.764   1
  -4  11  -4 904.969 165.270   3
  -4 -11  -4 1350.28 190.078   2
   4 -11   5-80.7453 63.8039   1
  -4 -11  -5 15.4898 66.8118   2
  -4 -11  -6 35.8620 69.0392   2
   4  11   6 253.450 108.890   3
  -4 -11  -7 3070.84 320.757   2
   4  11   7 2392.36 387.581   3
   4 -12  -7 23.4740 96.6159   2
  -4  12   7 24.5523 160.857   3
   4 -12  -6 115.595 87.7752   2
  -4  12   6 551.400 224.589   3
   4 -12  -5 4492.71 385.065   2
  -4  12   5 4189.18 485.564   3
   4 -12  -4-109.027 103.712   2
  -4  12   4 188.124 145.650   3
   4 -12  -3 230.363 93.3372   2
  -4  12   3 231.522 160.491   3
   4 -12  -2 739.597 150.412   2
  -4  12   2 391.659 155.865   3
   4 -12  -1 3031.43 278.265   2
  -4  12   1 2059.50 302.633   3
   4 -12   0 93.5261 72.4139   2
  -4  12   0 51.9168 104.853   3
  -4  12  -1 2232.27 299.574   3
   4 -12   2 57.1119 65.3739   1
  -4 -12  -2 122.281 68.7496   2
  -4  12  -2 83.6117 82.1802   3
  -4 -12  -3 247.803 99.1250   2
   4 -12   3 153.410 84.0801   1
  -4 -12  -4 14.7579 60.2234   2
   4  12   4 121.885 142.159   3
  -4 -12  -5 2058.91 252.922   2
   4  12   5 1541.28 324.708   3
   4 -13  -2 68.2580 98.5385   2
  -4  13   2-163.171 142.417   3
  -4  13   1 161.191 115.692   3
  -4  13   0 2324.90 332.100   3
  -4  13  -1 210.414 121.026   3
   4 -13   1-113.117 98.2209   1
  -5   0  16-150.094 135.143   3
   5   0 -16-128.721 107.859   2
  -5   0  15 437.420 145.385   3
   5   0 -15 177.214 89.3519   2
  -5   0  14-68.0037 102.735   3
   5   0 -14 103.562 88.5570   2
  -5   0  13 2265.10 277.022   3
   5   0 -13 2250.37 234.306   2
  -5   0  12-176.212 93.4982   3
   5   0 -12 117.383 73.4147   2
   5   0 -11 2528.36 206.356   1
   5   0 -11 2794.31 232.633   2
  -5   0  11 1974.19 239.429   3
   5   0 -10 15.3018 44.5069   1
   5   0 -10-20.9384 49.3931   2
  -5   0  10-114.975 89.6611   3
  -5   0  10-7.13116 48.6306   2
   5   0  -9 2818.65 208.814   2
  -5   0   9 2788.74 259.579   3
  -5   0   9 3239.49 222.490   2
   5   0  -9 2855.66 195.533   1
   5   0  -8-7.09266 46.2198   2
  -5   0   8 71.8694 61.1483   3
   5   0  -7 10197.0 356.152   2
   5   0  -7 11042.7 499.632   3
  -5   0   7 10128.9 449.591   3
   5   0  -6-23.7120 40.8501   2
  -5   0   6-42.1775 33.6664   2
  -5   0   6-7.76349 49.9190   3
  -5   0   5 244.425 80.9491   3
   5   0  -5 157.973 53.7745   2
  -5   0   5 195.546 48.8276   2
   5   0  -4 60.9264 43.6417   2
  -5   0   4 16.4970 50.5310   3
  -5   0   4 2.67813 31.0867   2
   5   0  -3 23889.7 470.965   2
  -5   0   3 23424.3 464.643   2
  -5   0   3 23544.7 548.108   3
   5   0  -2 26.8168 36.1157   1
   5   0  -2-38.5572 38.8563   2
  -5   0   2-10.3457 35.7255   2
  -5   0   2 13.2774 38.3676   3
   5   0  -2-8.86155 41.8068   3
   5   0  -1 924.241 97.3292   2
   5   0  -1 1039.01 114.106   3
  -5   0   1 834.629 96.6610   3
   5   0  -1 969.093 95.7418   1
   5   0   0-3.10655 32.3368   3
  -5   0   0 33.0692 35.7541   1
   5   0   0-5.60933 35.6094   1
   5   0   1 3795.97 183.600   3
   5   0   1 3874.14 199.034   1
   5   0   2-35.8355 32.3619   3
   5   0   2 49.5489 48.0567   1
   5   0   3 4163.80 226.102   1
   5   0   4-43.6796 53.3220   1
   5   0   5 1596.34 161.459   1
   5   0   6-31.0961 59.0482   1
  -5   0  -6-3.67339 39.7949   1
   5   0   6 13.1752 41.3535   3
   5   0   7 10221.8 432.067   1
   5   0   7 11041.5 361.857   3
   5   0   8 5.80896 52.5683   1
   5   0   8 6.87205 41.9820   3
   5   0   9-24.9432 58.6197   3
   5   0   9-59.4037 61.1777   1
   5   0  10-6.04020 67.1789   1
   5   0  10-14.6401 41.7755   3
   5   0  11 6357.45 408.223   1
   5   0  11 6130.09 296.150   3
   5   0  12 258.474 111.545   1
   5   0  13 829.682 167.930   1
   5   0  14 21.2859 63.9717   1
  -5  -1  16 736.054 173.558   3
   5   1 -16 1161.58 194.926   2
  -5   1  16 639.773 183.520   3
   5  -1 -16 953.793 184.004   2
   5   1 -15 2300.08 240.202   2
   5  -1 -15 2360.49 264.130   2
  -5  -1  15 1803.49 250.171   3
  -5   1  15 2474.81 317.565   3
   5   1 -14 625.518 129.455   2
  -5  -1  14 735.540 164.838   3
   5  -1 -14 654.234 144.348   2
  -5   1  14 611.472 170.964   3
  -5  -1  13 245.773 97.6251   3
   5   1 -13 131.868 67.8860   2
  -5   1  13 342.780 139.599   3
   5  -1 -13 20.5339 55.5473   2
   5   1 -12 3909.81 252.602   1
   5   1 -12 4393.29 287.074   2
   5  -1 -12 4272.48 307.754   2
  -5  -1  12 3952.07 331.660   3
  -5   1  12 3961.57 356.953   3
  -5   1  11 812.515 175.260   3
  -5  -1  11 1307.90 191.818   3
   5   1 -11 1039.13 135.037   2
   5  -1 -11 1133.41 159.002   2
   5   1 -11 1077.35 124.772   1
   5  -1 -10-42.1034 57.8946   1
   5   1 -10-25.7967 34.2794   1
  -5   1  10 136.837 78.6841   3
   5  -1 -10 33.7568 49.8857   2
   5   1 -10 38.9560 56.7406   2
  -5  -1  10-37.0989 79.5798   3
   5   1  -9 2296.75 179.185   2
   5  -1  -9 2419.08 206.212   2
  -5  -1   9 2251.27 229.589   3
  -5   1   9 2598.78 205.494   2
  -5   1   9 2002.63 232.668   3
   5  -1  -9 2185.94 182.414   1
   5   1  -9 2186.02 156.652   1
   5   1  -8 10961.9 368.234   2
   5  -1  -8 12047.9 427.368   2
   5   1  -8 11460.1 524.406   3
  -5  -1   8 11169.7 470.463   3
  -5   1   8 11580.4 518.964   3
   5  -1  -8 11819.2 558.059   3
  -5   1   8 11860.3 421.702   2
   5   1  -8 11490.2 332.962   1
   5  -1  -7 41.3005 46.9788   2
  -5  -1   7 82.5320 63.7387   3
   5   1  -7 28.8404 32.3364   2
   5  -1  -7 52.7849 55.6299   3
   5   1  -7-9.42072 55.7118   3
  -5   1   7-28.3382 67.6010   3
  -5  -1   7 38.0935 34.3726   2
  -5   1   7-0.24793 45.6098   2
   5   1  -6 2843.06 171.048   2
   5  -1  -6 2736.20 188.738   2
  -5  -1   6 2999.55 173.502   2
  -5   1   6 2838.83 239.730   3
   5   1  -6 3114.63 251.514   3
  -5  -1   6 3218.03 235.847   3
   5   1  -5 4457.17 206.350   2
   5  -1  -5 4243.39 225.753   2
  -5  -1   5 4252.52 198.575   2
  -5   1   5 4518.02 284.327   3
  -5  -1   5 4545.24 262.049   3
   5   1  -4 4110.25 192.796   2
  -5  -1   4 4645.71 254.681   3
   5  -1  -4 4588.38 228.614   2
  -5  -1   4 4300.95 195.952   2
  -5   1   4 4497.67 224.534   2
  -5   1   4 4252.36 263.876   3
   5   1  -3 254.376 55.8931   2
   5  -1  -3 442.179 78.1437   2
  -5  -1   3 371.709 63.8914   2
  -5   1   3 314.353 63.3083   2
  -5  -1   3 367.924 79.5859   3
  -5   1   3 197.110 68.2733   3
   5  -1  -3 281.737 77.4166   3
   5   1  -3 251.159 48.4219   1
  -5  -1   2 16136.6 374.830   2
  -5   1   2 17040.9 452.981   3
   5  -1  -2 16292.1 473.974   3
   5   1  -2 16315.9 342.116   1
   5   1  -2 16132.4 374.440   2
   5  -1  -2 16686.1 416.287   2
   5  -1  -1 11352.6 368.516   3
   5   1  -1 11474.8 298.491   1
   5  -1  -1 11225.9 320.640   1
  -5   1   1 11374.1 345.689   3
  -5  -1   1 11629.2 303.633   1
   5   1  -1 12203.5 368.857   3
   5  -1  -1 11318.6 336.399   2
  -5  -1   1 12229.7 333.082   2
   5  -1   0 20.5793 42.8098   2
  -5  -1   0 60.4862 35.9502   2
   5  -1   0-5.21229 39.3728   3
   5   1   0 14.0769 35.9511   1
   5   1   0-40.5555 40.6557   3
   5  -1   0-23.9283 41.7965   1
  -5   1   0-41.4850 35.5604   3
  -5  -1   0 36.0053 33.6747   1
   5  -1   1 2108.19 137.922   3
  -5  -1  -1 2164.13 146.926   1
   5  -1   1 2056.38 151.781   1
   5   1   1 2005.94 142.173   1
  -5  -1  -2 5801.44 253.218   1
   5  -1   2 5186.28 246.024   1
   5  -1   2 5414.44 198.873   3
   5   1   2 5834.69 252.080   1
   5  -1   3 1582.99 100.777   3
   5   1   3 1632.18 143.706   1
   5  -1   3 1741.63 150.780   1
   5   1   4 309.719 78.5239   1
   5  -1   4 347.490 45.0487   3
   5  -1   4 383.013 85.7006   1
   5  -1   5 7021.14 182.255   3
   5   1   5 7181.26 330.273   1
  -5   1  -5 6802.75 320.600   1
   5  -1   5 7154.40 328.139   1
  -5   1  -6 3922.85 260.537   1
   5   1   6 3221.21 235.834   1
   5  -1   6 4317.99 267.515   1
   5  -1   6 3754.37 156.883   3
  -5  -1  -6 4078.87 266.082   1
   5  -1   7 123.231 67.5060   1
   5   1   7 181.254 72.6432   1
   5  -1   7 160.750 38.0871   3
   5   1   7 125.551 70.2118   3
   5  -1   8 477.324 59.3095   3
   5   1   8 581.966 130.716   1
   5   1   8 339.253 94.6914   3
   5  -1   8 440.147 106.447   1
   5  -1   9 1957.72 115.387   3
   5   1   9 1714.74 197.216   1
   5  -1   9 1929.92 205.945   1
   5   1   9 1899.28 195.720   3
   5  -1  10 1356.59 97.1539   3
   5   1  10 1001.32 164.902   1
   5  -1  10 1250.65 177.370   1
   5   1  10 1256.34 169.199   3
   5   1  11 591.340 134.055   1
   5  -1  11 550.250 64.3904   3
   5  -1  11 575.666 128.759   1
   5   1  11 603.325 121.011   3
   5   1  12 1505.52 213.350   1
   5  -1  12 1504.68 209.070   1
   5   1  12 1526.42 191.976   3
   5   1  13 4020.86 356.561   1
   5  -1  13 3654.01 333.802   1
   5   1  14 278.868 124.668   1
   5  -1  14 376.513 138.086   1
  -5   2  16 568.277 188.311   3
  -5  -2  16 509.200 159.955   3
   5  -2 -16 687.943 174.373   2
  -5  -2  15-0.57839 75.4432   3
  -5   2  15-81.0082 114.552   3
   5  -2 -15-118.253 100.974   2
   5   2 -15-13.2107 54.0635   2
   5   2 -14 2517.86 227.955   2
   5  -2 -14 2159.71 257.811   2
  -5   2  14 2183.76 303.924   3
  -5  -2  14 2221.80 259.160   3
  -5  -2  13 325.772 109.818   3
   5   2 -13 244.647 75.2553   2
   5  -2 -13 678.710 142.223   2
  -5   2  13 458.951 145.722   3
  -5  -2  12 207.739 94.0238   3
   5  -2 -12 154.618 71.0526   2
  -5   2  12 379.834 138.434   3
   5   2 -12 87.0470 33.3109   1
   5   2 -12 219.516 75.2219   2
  -5  -2  11 723.631 142.199   3
   5   2 -11 643.126 106.363   2
   5  -2 -11 737.433 134.796   2
  -5   2  11 625.085 159.853   3
   5   2 -11 616.028 95.5725   1
   5   2 -10 8114.05 297.860   1
   5   2 -10 8249.52 332.790   2
   5  -2 -10 8352.51 407.063   2
  -5  -2  10 8194.82 428.030   3
  -5   2  10 8322.49 497.188   3
   5   2  -9 67.1363 34.3799   1
   5  -2  -9 146.181 67.1559   2
   5   2  -9 61.1994 40.5112   2
  -5   2   9 124.663 88.2999   3
  -5  -2   9 80.7973 66.6251   3
   5   2  -8 2381.07 160.180   2
  -5   2   8 2403.74 252.533   3
   5  -2  -8 2295.82 198.881   2
  -5  -2   8 2149.68 206.528   3
   5   2  -8 2385.29 237.286   3
  -5   2   8 2226.20 191.580   2
  -5  -2   8 2358.43 157.591   2
   5   2  -8 2259.42 134.062   1
  -5  -2   7 1869.69 134.551   2
   5   2  -7 2182.90 146.981   2
   5  -2  -7 2057.18 181.800   2
  -5  -2   7 2207.52 204.727   3
   5   2  -7 2615.14 238.558   3
  -5   2   7 2052.43 180.212   2
   5  -2  -7 1960.29 228.984   3
  -5   2   7 1661.92 202.465   3
   5   2  -6 9145.56 285.632   2
   5  -2  -6 9118.85 362.109   2
  -5  -2   6 9534.58 395.982   3
  -5  -2   6 9693.97 290.251   2
  -5   2   6 8754.15 436.423   3
   5   2  -6 9990.42 437.655   3
  -5   2   6 9559.10 367.005   2
   5   2  -5 1422.99 161.397   3
   5  -2  -5 1437.29 143.156   2
  -5  -2   5 1454.56 111.060   2
  -5  -2   5 1405.91 151.098   3
  -5   2   5 1301.36 161.275   3
   5   2  -5 1389.02 109.968   2
   5   2  -4 467.975 55.9198   1
   5   2  -4 379.967 62.2746   2
   5  -2  -4 486.839 86.0010   2
  -5  -2   4 372.893 57.4718   2
  -5   2   4 348.323 92.1848   3
  -5  -2   3 1467.70 111.049   2
   5  -2  -3 1303.07 127.492   2
   5   2  -3 1329.69 90.6686   1
  -5   2   3 1247.51 148.997   3
   5  -2  -3 1340.40 151.213   3
   5   2  -3 1323.07 106.419   2
   5  -2  -2 8328.42 306.006   2
  -5   2   2 8228.14 333.185   3
   5  -2  -2 8265.21 351.258   3
  -5  -2   2 8389.62 266.705   2
   5   2  -2 8290.63 231.798   1
   5  -2  -1 4688.14 249.283   3
  -5   2   1 4732.32 235.019   3
  -5  -2   1 4794.08 190.263   1
   5   2  -1 4572.14 182.666   1
  -5  -2   1 4965.10 212.998   2
   5  -2  -1 4652.00 229.741   2
   5  -2   0 15143.8 402.323   1
  -5   2   0 15035.3 377.458   3
   5  -2   0 15282.4 407.256   3
  -5  -2   0 15208.7 362.749   1
   5   2   0 15177.4 358.011   1
   5  -2   0 15056.2 401.801   2
  -5  -2  -1 2924.96 170.969   1
  -5   2  -1 3291.30 160.820   3
   5  -2   1 3271.98 173.956   3
   5   2   1 3297.11 182.713   1
   5  -2   1 3373.68 196.142   1
  -5   2  -1 3205.77 190.063   2
   5  -2   2 12.6170 32.0109   3
   5   2   2 10.1053 39.1766   1
  -5   2  -2 28.1151 37.8764   2
  -5  -2  -2-8.96811 36.1987   1
  -5   2  -2-20.8815 24.8133   3
   5  -2   2 36.8575 51.2130   1
   5   2   3 3299.92 203.280   1
   5  -2   3 3450.07 134.516   3
  -5   2  -3 3403.93 209.498   2
   5  -2   3 3212.15 207.881   1
   5   2   4 9062.09 359.560   1
   5  -2   4 9003.39 165.818   3
  -5  -2  -4 8866.38 358.284   1
   5  -2   4 9191.72 356.167   1
  -5   2  -4 8716.93 346.364   1
  -5   2  -4 8525.45 340.993   2
  -5   2  -5 214.203 70.0502   1
   5  -2   5 230.086 70.7895   1
  -5  -2  -5 337.433 80.5600   1
   5   2   5 213.927 75.8069   1
   5   2   6 2742.76 218.707   1
   5  -2   6 2685.53 213.376   1
  -5   2  -6 2771.35 216.313   1
   5   2   7 501.552 107.951   1
   5  -2   7 518.195 112.562   1
   5   2   7 454.382 110.212   3
   5   2   8 6497.03 365.249   1
   5  -2   8 6641.23 361.041   1
   5   2   8 7063.39 391.216   3
   5   2   9 13.6098 60.5344   1
   5   2   9-61.1815 69.2271   3
   5  -2   9 114.747 74.9475   1
   5   2  10 2292.10 239.418   1
   5  -2  10 2436.81 249.782   1
   5   2  10 2462.58 248.040   3
   5   2  11 278.068 96.2997   1
   5   2  11 251.094 106.941   3
   5  -2  11 220.293 93.1309   1
   5   2  12 371.203 117.014   1
   5  -2  12 162.237 86.9487   1
   5   2  12 286.796 102.158   3
   5   2  13 154.523 87.1477   1
   5  -2  13 31.9491 71.9138   1
   5  -2  14 1661.69 230.408   1
   5   2  14 1675.55 249.696   1
   5  -3 -16 348.216 130.832   2
  -5   3  16 687.383 215.261   3
   5  -3 -15 4169.53 369.444   2
  -5  -3  15 3698.26 343.382   3
  -5   3  15 4077.25 439.020   3
  -5  -3  14 74.5259 78.0368   3
   5   3 -14 172.410 69.9369   2
   5  -3 -14-45.5263 88.2296   2
  -5   3  14-18.7407 99.4713   3
   5   3 -13 1795.51 174.000   2
  -5  -3  13 1727.76 222.742   3
   5  -3 -13 1871.11 232.620   2
  -5   3  13 1861.22 288.338   3
  -5  -3  12 706.731 135.901   3
   5   3 -12 849.581 114.234   2
   5  -3 -12 1024.18 172.336   2
  -5   3  12 579.720 164.255   3
   5   3 -11 2651.29 189.821   2
   5   3 -11 2790.61 172.593   1
   5  -3 -11 2828.78 259.221   2
  -5  -3  11 2977.35 270.223   3
  -5   3  11 3041.21 335.953   3
   5   3 -10 97.9663 46.5662   2
  -5  -3  10 98.8556 60.4564   3
  -5   3  10 183.252 110.504   3
   5   3 -10 90.2957 24.3015   1
   5  -3 -10 167.323 74.8158   2
   5   3  -9 5893.52 243.056   2
   5   3  -9 5780.03 205.759   1
  -5   3   9 6294.85 439.150   3
   5  -3  -9 5111.04 317.829   2
  -5  -3   9 5508.93 337.754   3
   5   3  -8 1105.19 102.260   2
   5   3  -8 955.805 77.1908   1
  -5  -3   8 1136.79 154.323   3
   5  -3  -8 839.182 130.811   2
   5   3  -8 1089.42 163.854   3
  -5  -3   8 1089.50 100.798   2
  -5   3   8 880.957 172.121   3
   5   3  -7 1681.23 120.463   2
   5   3  -7 1943.04 96.8063   1
   5  -3  -7 2004.79 187.540   2
  -5   3   7 2045.95 186.193   2
  -5   3   7 1913.58 229.340   3
  -5  -3   7 1778.15 119.539   2
   5  -3  -7 1893.12 231.562   3
   5   3  -7 1811.12 199.663   3
   5   3  -6 30.7504 31.3470   2
   5  -3  -6 13.0316 40.3588   2
   5   3  -6-43.0173 61.5067   3
  -5   3   6 84.5163 74.6938   3
  -5  -3   6-12.1331 28.1791   2
  -5   3   6 39.4168 36.1383   2
   5  -3  -6 5.39015 56.8056   3
   5   3  -6 40.7423 21.6912   1
   5   3  -5 8014.43 376.010   3
   5  -3  -5 8487.80 350.663   2
  -5  -3   5 7955.32 236.994   2
   5   3  -5 8047.13 175.001   1
  -5   3   5 8139.73 416.577   3
   5  -3  -5 6910.09 397.341   3
   5   3  -5 8208.03 242.898   2
  -5  -3   4 1802.45 113.555   2
   5  -3  -4 1559.86 158.083   2
  -5   3   4 1915.15 197.262   3
   5   3  -4 1689.68 84.9768   1
  -5  -3   3 2161.72 128.753   2
   5  -3  -3 1906.56 158.876   2
  -5   3   3 2036.38 195.484   3
   5   3  -3 2018.87 101.450   1
   5  -3  -2 2133.07 167.974   2
   5   3  -2 1899.89 108.463   1
  -5   3   2 2041.87 181.538   3
   5  -3  -2 1893.58 181.140   3
  -5  -3   2 2188.48 116.471   1
  -5  -3   2 2080.92 131.542   2
   5  -3  -1 18898.3 470.929   2
   5   3  -1 18156.1 360.868   1
  -5  -3   1 18954.7 373.598   1
  -5   3   1 19019.9 469.824   2
  -5   3   1 18727.0 497.221   3
   5  -3  -1 19145.9 519.788   3
   5   3   0 359.562 64.1965   1
   5  -3   0 372.719 77.0496   2
   5  -3   0 452.153 78.3554   1
  -5   3   0 305.024 66.8929   2
  -5  -3   0 326.808 57.9373   1
  -5   3   0 204.711 61.8501   3
   5  -3   0 280.469 68.5214   3
  -5   3  -1 5088.49 248.417   2
   5   3   1 4912.64 221.258   1
   5  -3   1 5221.53 229.777   3
  -5  -3  -1 5314.42 233.338   1
  -5   3  -1 5073.50 215.653   3
   5  -3   1 5370.82 256.340   1
   5  -3   1 5214.13 247.715   2
  -5   3  -2 625.219 91.6585   2
   5  -3   2 592.357 93.9426   1
  -5   3  -2 565.228 62.4989   3
   5  -3   2 524.397 68.4886   3
   5   3   2 616.114 91.0823   1
   5   3   3 1812.16 155.280   1
   5  -3   3 1746.22 156.995   1
   5  -3   3 1785.84 97.6809   3
  -5   3  -3 1713.28 151.113   2
  -5   3  -4 516.313 87.9541   2
   5  -3   4 475.672 91.3687   1
  -5  -3  -4 516.730 96.2469   1
   5   3   4 535.055 92.3942   1
  -5   3  -4 518.903 90.6628   1
  -5   3  -5 5844.50 295.639   1
   5   3   5 6085.40 313.063   1
  -5  -3  -5 5550.49 303.816   1
   5  -3   5 5100.04 288.172   1
  -5   3  -5 5775.35 288.099   2
  -5   3  -6 316.879 73.6950   2
  -5   3  -6 427.151 92.7649   1
   5  -3   6 451.981 97.9642   1
   5   3   6 286.708 80.0944   1
   5  -3   7 34.6027 47.6197   1
   5   3   7 77.5516 70.5634   1
   5   3   7 24.9603 64.7508   3
   5  -3   8 306.516 92.7452   1
   5   3   8 524.013 124.992   1
   5   3   8 480.318 123.963   3
   5   3   9 5322.78 350.483   1
   5  -3   9 5167.44 336.058   1
   5   3   9 4993.78 375.996   3
   5   3  10-55.5678 79.8469   1
   5  -3  10-7.19671 71.3706   1
   5   3  11 525.962 134.010   1
   5  -3  11 644.765 129.405   1
   5   3  11 571.884 153.621   3
   5   3  12 511.943 137.250   1
   5  -3  12 578.998 140.318   1
   5   3  12 898.122 189.357   3
   5  -3  13 2283.01 260.916   1
   5   3  13 2077.55 262.251   1
   5   3  13 2311.29 287.958   3
   5   3  14-42.5809 77.2059   1
   5  -3  14-271.237 107.950   1
  -5   4  15 423.490 190.625   3
   5  -4 -15 423.694 141.706   2
   5  -4 -14 1596.36 234.537   2
  -5   4  14 1591.29 284.380   3
   5   4 -13 2776.49 191.430   2
   5  -4 -13 2855.51 297.959   2
  -5   4  13 2536.39 346.775   3
   5   4 -12 140.374 55.3024   2
   5  -4 -12 144.991 85.5130   2
  -5   4  12 78.0978 88.9349   3
   5   4 -11 1710.21 133.950   2
   5  -4 -11 2070.10 233.855   2
   5   4 -11 2026.24 120.593   1
  -5   4  11 1827.34 278.593   3
   5   4 -10 673.899 81.8097   2
   5   4 -10 693.755 65.6183   1
   5  -4 -10 561.852 123.893   2
  -5   4  10 598.538 162.913   3
   5   4  -9 41.3051 28.4744   2
   5  -4  -9 199.741 83.2109   2
  -5   4   9 259.256 121.324   3
   5   4  -9 175.369 31.2042   1
   5   4  -8 147.525 39.9253   2
  -5   4   8 147.106 91.4798   3
   5  -4  -8 145.228 78.4202   2
   5  -4  -7 8184.53 386.700   2
   5   4  -7 8718.56 432.318   3
  -5   4   7 8630.78 491.313   3
  -5  -4   7 8365.39 225.382   2
   5   4  -7 8054.14 226.595   2
   5  -4  -6 2790.21 226.283   2
  -5  -4   6 2794.95 127.381   2
   5   4  -6 3305.50 256.330   3
  -5   4   6 2987.59 223.780   2
  -5   4   6 2852.82 276.934   3
   5  -4  -6 3297.21 301.465   3
   5  -4  -5 42.5890 46.5960   2
   5   4  -5 123.915 71.8957   3
  -5  -4   5 121.156 34.8935   2
  -5   4   5 42.0711 64.7328   3
  -5   4   5 101.107 56.8533   2
   5  -4  -5 32.5617 50.9407   3
  -5  -4   4 1939.02 110.531   2
   5   4  -4 1756.70 68.3527   1
   5  -4  -4 1557.37 156.497   2
   5  -4  -4 1882.35 213.528   3
   5   4  -4 1707.45 177.306   3
  -5   4   4 1940.33 209.057   3
   5  -4  -3 6952.74 313.967   2
   5   4  -3 6470.84 165.728   1
  -5   4   3 6112.98 301.278   2
  -5   4   3 6485.60 357.875   3
  -5  -4   3 6716.32 215.875   2
   5  -4  -2 2826.91 197.328   2
   5   4  -2 2983.02 133.383   1
  -5   4   2 3048.98 202.276   2
   5  -4  -2 2598.35 225.131   3
  -5   4   2 3156.78 243.992   3
  -5  -4   2 2889.35 131.416   1
  -5  -4   2 2965.11 157.903   2
   5  -4  -1 500.616 88.2376   2
  -5   4   1 388.232 80.6722   2
  -5  -4   1 386.415 60.4895   1
   5   4  -1 282.552 51.7850   1
  -5   4   1 284.963 73.8600   3
   5  -4  -1 271.210 71.7913   3
   5   4   0 2069.80 137.424   1
  -5   4   0 2409.20 174.194   2
   5  -4   0 2088.34 174.155   3
  -5   4   0 2048.45 170.391   3
  -5  -4   0 1848.09 132.072   1
   5  -4   0 1959.03 160.738   2
  -5   4  -1 3846.56 220.224   2
   5   4   1 3810.00 198.940   1
   5  -4   1 3731.75 224.475   1
  -5   4  -1 3743.73 203.416   3
  -5  -4  -1 3878.17 203.677   1
   5  -4   1 3653.97 211.043   3
   5  -4   1 3766.53 217.885   2
  -5   4  -2 166.795 60.8895   2
   5   4   2 87.8080 41.4853   1
  -5   4  -2 111.880 38.4634   3
   5  -4   2 154.707 61.8183   1
   5  -4   2 155.827 53.1038   3
  -5   4  -3 18912.7 493.191   2
   5  -4   3 18155.5 512.951   1
   5   4   3 19242.8 505.987   1
  -5  -4  -3 18510.4 514.191   1
  -5   4  -3 18895.4 311.748   3
   5   4   4 4046.86 248.153   1
   5  -4   4 4282.23 257.300   1
  -5  -4  -4 4114.41 255.140   1
  -5   4  -4 3935.14 229.018   2
   5   4   5 2270.75 199.221   1
   5  -4   5 1947.01 181.151   1
  -5   4  -5 1934.28 168.033   2
  -5   4  -6 227.230 63.5298   2
   5   4   6 500.152 113.149   1
   5  -4   6 330.100 89.8532   1
  -5   4  -6 284.218 71.7148   1
   5   4   7 4251.10 300.586   1
   5  -4   7 4360.48 287.615   1
  -5   4  -7 4230.75 261.606   2
   5  -4   8 961.380 146.433   1
   5   4   8 1103.79 166.346   1
   5   4   8 973.110 186.499   3
   5  -4   9 7.46128 73.6767   1
   5   4   9 12.3366 71.1540   1
   5   4   9 39.7187 76.6606   3
   5   4  10 987.557 175.673   1
   5   4  10 794.494 178.408   3
   5  -4  10 969.590 150.939   1
   5  -4  11 4902.01 352.215   1
   5   4  11 5444.18 441.412   3
   5   4  11 4781.82 371.385   1
   5   4  12 182.417 96.4687   1
   5  -4  12 50.7271 74.2863   1
   5   4  12-29.4234 111.305   3
   5   4  13 587.629 158.026   1
   5  -4  13 1244.14 194.848   1
   5   4  13 1254.81 250.262   3
   5   4  14 1342.04 225.194   1
   5  -4  14 1422.48 213.342   1
  -5  -4 -14 1331.03 233.689   2
   5  -5 -15 141.713 109.505   2
  -5   5  15-249.100 154.016   3
  -5   5  14 465.343 180.150   3
   5  -5 -14 743.396 180.335   2
  -5   5  13-4.28247 126.947   3
   5  -5 -13 143.536 106.077   2
   5  -5 -12 4474.25 363.781   2
  -5   5  12 4110.68 439.385   3
   5  -5 -11 1006.08 173.183   2
  -5   5  11 806.410 194.429   3
   5   5 -11 921.825 78.1755   2
   5   5 -10 462.317 52.6730   2
   5  -5 -10 734.907 147.492   2
  -5   5  10 395.770 150.740   3
   5  -5  -9 199.850 80.1373   2
  -5   5   9 238.765 128.250   3
   5  -5  -8 903.836 151.785   2
  -5   5   8 936.956 190.171   3
  -5   5   7-23.1580 80.4401   3
   5  -5  -7 114.741 75.0792   2
   5   5  -6 4058.84 292.671   3
   5  -5  -6 3545.88 266.435   2
  -5  -5   6 3554.56 116.139   2
  -5   5   6 3500.40 322.695   3
  -5  -5   5 43.1157 24.2140   2
   5  -5  -5 28.3355 57.0728   2
  -5   5   5-23.5768 76.9016   3
   5   5  -5 61.9044 47.2278   3
   5  -5  -5 48.5148 69.4346   3
  -5  -5   4 4191.63 151.836   2
   5  -5  -4 3764.13 252.259   2
   5   5  -4 4320.64 283.189   3
  -5   5   4 3933.13 316.386   3
  -5   5   4 4308.76 268.607   2
   5  -5  -4 4101.46 321.954   3
   5  -5  -3 825.401 118.338   2
  -5   5   3 975.288 130.558   2
  -5   5   3 1029.42 162.525   3
   5  -5  -3 945.448 149.101   3
  -5  -5   3 843.148 59.3500   1
   5   5  -3 925.526 60.6443   1
  -5  -5   3 897.307 81.4823   2
   5  -5  -2 7912.71 344.900   2
  -5  -5   2 7999.32 222.515   1
  -5   5   2 8416.25 349.812   2
  -5   5   2 7746.35 399.588   3
   5   5  -2 7914.83 214.218   1
  -5  -5   1 50.3314 31.4367   1
   5  -5  -1 60.2634 55.2417   2
  -5   5   1-22.8040 39.6303   2
  -5   5   1 62.8480 62.6091   3
   5   5  -1-16.9423 26.5266   1
   5   5   0 1491.96 121.251   1
  -5   5   0 1882.11 163.013   2
  -5   5   0 1430.44 153.482   3
  -5  -5   0 1532.66 124.391   1
   5  -5   0 1535.23 162.647   3
   5  -5   0 1538.82 150.497   2
  -5   5  -1 835.046 117.469   3
   5  -5   1 775.398 105.031   2
   5   5   1 900.746 105.804   1
  -5   5  -1 829.182 107.082   2
   5  -5   1 819.965 112.602   1
   5   5   2 19304.7 488.912   1
  -5   5  -2 19358.6 503.489   2
  -5   5  -2 19675.9 461.971   3
   5  -5   2 19018.1 525.372   1
   5  -5   2 18094.3 500.284   2
   5  -5   3 85.5519 44.6373   1
  -5   5  -3 300.570 67.6931   2
  -5  -5  -3 291.344 77.5524   1
   5   5   3 128.076 51.9966   1
  -5   5  -3 161.913 49.6704   3
  -5   5  -4 59.3240 24.2345   3
  -5   5  -4-26.0130 34.6025   2
  -5  -5  -4 40.5725 44.4458   1
   5  -5   4 126.304 61.8986   1
   5   5   4 42.7880 40.8256   1
  -5   5  -5 528.282 93.4180   2
   5   5   5 621.736 113.151   1
   5  -5   5 575.876 107.809   1
   5   5   6 4133.93 284.414   1
   5  -5   6 3361.17 250.092   1
  -5   5  -6 3823.67 238.758   2
  -5   5  -7-218.117 70.1516   2
   5   5   7-85.9501 63.9199   1
  -5   5  -8 1109.34 139.090   2
   5   5   8 1350.52 184.875   1
   5  -5   8 1147.43 166.458   1
   5   5   8 956.575 192.104   3
   5  -5   9 17.4954 51.7102   1
   5   5   9-68.8688 93.3935   1
   5   5   9 133.037 104.313   3
   5  -5  10 2292.55 237.915   1
   5   5  10 2572.11 319.269   3
   5   5  10 2288.54 256.805   1
   5   5  11-74.4266 92.3155   1
   5  -5  11 24.2007 57.6061   1
   5   5  11-241.840 125.757   3
   5  -5  12 2627.20 276.646   1
   5   5  12 2641.22 351.740   3
   5   5  12 3209.20 321.930   1
   5  -5  13-170.492 116.940   1
   5   5  13-37.9951 136.775   3
  -5  -5 -13-141.429 99.2985   2
  -5   6  14 1074.56 279.113   3
   5  -6 -14 1253.18 224.237   2
   5  -6 -13 1244.52 223.045   2
  -5   6  13 999.110 257.187   3
   5  -6 -12 90.7768 78.3814   2
  -5   6  12 106.226 130.754   3
   5  -6 -11 1904.71 243.142   2
  -5   6  11 2055.97 320.445   3
   5  -6 -10 1520.04 208.234   2
  -5   6  10 1758.59 293.847   3
   5  -6  -9 54.3840 68.7477   2
  -5   6   9 100.497 118.179   3
   5  -6  -8 32.0045 62.9709   2
  -5   6   8 42.2593 83.7272   3
   5  -6  -7 1018.20 162.028   2
  -5   6   7 918.651 196.330   3
   5  -6  -6 2553.44 233.382   2
  -5   6   6 2283.00 281.190   3
   5  -6  -5 312.344 87.0200   2
  -5  -6   5 373.086 34.5845   2
  -5   6   5 409.784 130.550   3
  -5  -6   4 1663.18 92.0503   2
   5  -6  -4 1463.42 169.625   2
  -5   6   4 1756.16 232.284   3
   5  -6  -3 8208.88 373.807   2
  -5   6   3 7516.54 360.034   2
  -5   6   3 8251.77 461.427   3
  -5  -6   3 7735.96 176.738   1
   5  -6  -3 7901.95 453.587   3
  -5  -6   3 7790.44 234.638   2
  -5  -6   2 574.652 65.4428   1
   5  -6  -2 597.180 104.237   2
  -5   6   2 475.538 92.9198   2
  -5   6   2 842.607 147.381   3
   5  -6  -2 575.945 121.994   3
   5  -6  -1 1450.13 154.141   2
  -5   6   1 1407.02 151.716   2
  -5   6   1 1470.84 185.402   3
  -5  -6   1 1449.19 114.804   1
  -5   6   0 2266.22 183.196   2
  -5  -6   0 2296.15 159.567   1
  -5   6   0 2113.22 204.466   3
   5   6   0 2221.78 149.950   1
   5  -6   0 2481.96 197.428   2
  -5   6  -1 6989.05 319.934   2
  -5   6  -1 6582.72 332.039   3
   5   6   1 6653.66 276.859   1
   5  -6   1 6815.86 319.009   2
   5  -6   2 530.779 93.7357   2
   5   6   2 533.682 93.6631   1
  -5  -6  -2 946.899 123.552   1
  -5   6  -2 770.384 111.072   2
   5  -6   2 790.401 115.328   1
  -5   6  -2 607.880 96.7325   3
  -5   6  -3 6446.10 303.230   2
  -5  -6  -3 6315.69 321.090   1
  -5   6  -3 5512.65 246.187   3
   5  -6   3 5999.12 313.918   1
   5   6   3 6329.16 309.982   1
  -5   6  -4 1914.89 165.476   2
  -5   6  -4 2070.29 127.729   3
   5  -6   4 1985.60 189.886   1
   5   6   4 1827.96 179.906   1
  -5   6  -5 3833.06 237.526   2
   5  -6   5 4259.03 283.659   1
   5   6   5 3925.06 271.844   1
   5  -6   6 365.830 94.1118   1
   5   6   6 456.195 106.029   1
  -5   6  -6 342.692 85.8884   2
  -5   6  -7 5573.87 295.661   2
   5  -6   7 5918.07 344.413   1
   5   6   7 6021.99 367.189   1
   5   6   8 948.192 155.324   1
  -5   6  -8 971.100 128.614   2
   5  -6   8 816.597 139.041   1
   5   6   8 762.415 187.851   3
   5   6   9-27.3684 67.2350   1
   5  -6   9-45.0579 74.4973   1
   5   6   9-2.89616 94.7951   3
   5  -6  10 452.496 111.107   1
   5   6  10 473.028 127.968   1
   5   6  10 435.144 158.373   3
   5   6  11 1916.75 325.326   3
   5  -6  11 1594.78 200.670   1
  -5  -6 -11 1530.59 230.383   2
   5  -6  12 200.852 96.8013   1
   5   6  12 196.165 130.927   3
  -5  -6 -12 165.759 99.8464   2
   5  -7 -14-133.877 101.956   2
  -5   7  14 112.128 131.831   3
   5  -7 -13 709.822 178.775   2
  -5   7  13 545.638 209.400   3
   5  -7 -12 1030.97 195.323   2
  -5   7  12 1344.85 278.389   3
   5  -7 -11 3147.92 324.336   2
  -5   7  11 2726.10 388.223   3
   5  -7 -10 109.788 78.0604   2
  -5   7  10 65.9682 138.631   3
  -5   7   9 9560.54 653.047   3
   5  -7  -9 9758.68 516.967   2
   5  -7  -8-29.2610 72.4987   2
  -5   7   8 11.0412 84.9681   3
   5  -7  -7 623.495 138.416   2
  -5   7   7 693.951 173.152   3
   5  -7  -6 373.710 106.606   2
  -5   7   6 311.988 126.192   3
   5  -7  -5 7340.45 403.896   2
  -5   7   5 7891.37 521.038   3
  -5  -7   4 1025.37 68.4826   2
   5  -7  -4 1057.65 156.027   2
  -5   7   4 1301.98 213.697   3
  -5  -7   3 188.236 38.2045   2
   5  -7  -3 222.381 80.5342   2
  -5  -7   3 170.470 32.0793   1
  -5   7   3 357.981 119.915   3
   5  -7  -2 421.732 100.360   2
  -5   7   2 512.574 132.539   3
  -5  -7   2 459.736 64.8611   1
   5  -7  -1 7247.84 355.557   2
  -5   7   1 8013.32 372.232   2
  -5   7   1 7378.77 428.592   3
  -5  -7   1 7080.88 260.859   1
   5  -7   0 440.334 92.2180   2
  -5   7   0 410.351 80.4946   2
  -5   7   0 405.818 109.796   3
  -5   7  -1 5800.82 300.144   2
  -5   7  -1 5514.24 331.278   3
   5  -7   1 5666.73 299.276   2
   5  -7   2 3121.28 237.489   1
  -5   7  -2 3066.45 219.040   2
  -5  -7  -2 2895.25 215.032   1
  -5   7  -2 3205.29 233.607   3
   5  -7   2 3083.22 219.207   2
  -5   7  -3 2012.36 175.303   2
  -5   7  -3 1788.98 161.469   3
   5  -7   3 1599.56 172.756   1
   5  -7   4 109.681 58.9121   1
   5   7   4 174.479 71.2722   1
  -5   7  -4 176.822 65.3374   2
  -5   7  -4 151.657 50.8387   3
  -5   7  -5 4494.91 263.504   2
   5  -7   5 4498.08 294.385   1
  -5   7  -5 4880.26 173.541   3
   5   7   5 4904.38 312.277   1
   5  -7   6 307.577 93.6698   1
  -5   7  -6 37.0148 46.7125   2
  -5   7  -7 353.436 78.5779   2
   5  -7   7 220.930 94.7197   1
   5   7   7 394.833 137.491   3
   5  -7   8 548.421 116.094   1
   5   7   8 353.061 143.494   3
   5  -7   9 4281.98 315.892   1
   5   7   9 4006.20 445.343   3
   5  -7  10 127.231 89.7274   1
   5   7  10 6.78452 130.454   3
  -5  -7 -10 115.883 113.753   2
   5  -7  11-47.3472 60.4625   1
  -5  -7 -11 121.969 92.9585   2
   5  -7  12 614.249 141.953   1
   5   7  12 319.287 161.742   3
  -5  -7 -12 676.780 168.936   2
   5  -8 -13 105.900 83.1145   2
  -5   8  13-106.638 134.160   3
   5  -8 -12 11.2737 111.659   2
  -5   8  12-65.2156 159.918   3
   5  -8 -11 220.191 122.307   2
  -5   8  11 107.809 123.126   3
   5  -8 -10 4966.98 404.593   2
  -5   8  10 6080.17 564.195   3
  -5   8   9 1058.73 249.357   3
   5  -8  -9 658.839 151.730   2
   5  -8  -8 289.796 97.5948   2
  -5   8   8 270.269 147.744   3
   5  -8  -7 240.982 95.6447   2
  -5   8   7 188.373 125.799   3
   5  -8  -6 2411.28 251.181   2
  -5   8   6 2462.23 326.216   3
   5  -8  -5 99.5248 73.9175   2
  -5   8   5 216.314 129.318   3
  -5   8   4 3620.20 360.966   3
   5  -8  -4 3161.05 263.742   2
  -5  -8   3 342.398 53.7802   2
   5  -8  -3 407.864 98.8543   2
  -5  -8   3 387.156 47.9641   1
  -5   8   3 363.098 134.586   3
  -5  -8   3 376.035 59.6709   2
   5  -8  -2 1080.67 148.426   2
  -5  -8   2 1175.30 104.848   2
  -5  -8   2 1152.56 99.3975   1
  -5   8   2 1267.19 209.815   3
   5  -8  -1 2313.82 214.170   2
  -5  -8   1 2334.06 157.954   1
  -5   8   1 2108.87 241.522   3
   5  -8   0 4857.61 297.169   2
  -5   8   0 4572.90 347.512   3
   5  -8   1 60.4313 48.2844   2
  -5  -8  -1 65.5518 52.6967   1
  -5   8  -1-41.0875 57.3933   2
  -5   8  -1 79.1424 65.6838   3
   5  -8   2 139.314 64.5102   2
  -5  -8  -2 229.876 68.4328   1
   5  -8   2 39.7092 49.1973   1
  -5   8  -2 128.158 42.3672   2
  -5   8  -2 124.767 84.9493   3
  -5   8  -3 78.8364 57.2903   3
  -5   8  -3 110.612 58.9642   2
   5  -8   3 172.986 77.7898   1
  -5   8  -4 1684.81 155.736   3
  -5   8  -4 1597.90 163.184   2
   5  -8   4 1501.14 183.370   1
  -5   8  -5 334.268 71.9922   2
  -5   8  -5 206.967 50.6255   3
   5  -8   5 438.573 104.798   1
   5  -8   6 1027.07 157.345   1
   5  -8   7 952.296 149.585   1
  -5  -8  -7 1219.53 191.237   2
   5   8   7 1183.75 252.881   3
   5  -8   8 1622.87 197.031   1
   5   8   8 1904.72 313.250   3
  -5  -8  -8 2023.72 249.963   2
   5  -8   9-19.6038 61.6223   1
   5   8   9 12.5941 103.599   3
  -5  -8  -9-66.1095 103.710   2
   5  -8  10 1304.70 191.205   1
   5   8  10 1762.82 316.137   3
  -5  -8 -10 1521.19 234.725   2
   5   8  11-91.1092 172.521   3
  -5  -8 -11-60.9182 84.4109   2
   5  -9 -12 1057.98 211.669   2
  -5   9  12 674.455 230.679   3
   5  -9 -11 360.067 137.303   2
  -5   9  11 128.143 131.107   3
   5  -9 -10-32.6304 68.1256   2
  -5   9  10 19.7239 139.207   3
   5  -9  -9 1534.80 227.139   2
  -5   9   9 1363.66 285.295   3
  -5   9   8 1374.11 289.068   3
   5  -9  -8 1484.79 223.766   2
   5  -9  -7 1426.63 207.397   2
  -5   9   7 1080.07 241.106   3
   5  -9  -6 2731.24 279.436   2
  -5   9   6 3592.57 411.367   3
   5  -9  -5 2905.28 275.857   2
  -5   9   5 3213.16 371.181   3
   5  -9  -4 1044.60 173.114   2
  -5   9   4 1863.64 282.921   3
  -5  -9   3 40.1365 30.1348   2
  -5  -9   3 69.4181 27.2914   1
   5  -9  -3 69.5870 64.3664   2
  -5  -9   3 67.3837 35.8600   2
  -5   9   3 37.4294 84.0619   3
   5  -9  -2 1334.37 177.544   2
  -5  -9   2 1909.64 138.405   2
  -5  -9   2 1923.31 134.941   1
  -5   9   2 1832.54 258.719   3
   5  -9  -1 1571.18 189.726   2
  -5  -9   1 1643.28 142.830   2
  -5   9   1 1301.12 215.860   3
   5  -9   0 37.8737 58.5901   2
  -5  -9   0-3.12545 42.3520   1
  -5   9   0-76.3023 88.5400   3
  -5  -9   0-47.6643 59.4770   2
  -5  -9  -1 87.4543 64.6245   1
   5  -9   1 86.9831 60.3636   2
  -5   9  -1 5.18370 70.8400   3
  -5  -9  -1 23.4765 45.9811   2
   5  -9   2 4022.88 295.137   1
  -5   9  -2 4621.01 335.015   3
  -5  -9  -2 4648.28 296.706   2
   5  -9   2 4328.81 281.174   2
  -5   9  -3 6.71794 66.4982   3
  -5  -9  -3 88.3543 59.5462   2
   5  -9   3 225.760 96.3314   1
   5  -9   4 130.198 75.5976   1
  -5   9  -4 61.1965 55.2601   3
  -5  -9  -4-14.3056 66.2588   2
  -5   9  -5 731.461 106.555   3
   5  -9   5 863.538 148.085   1
  -5  -9  -5 586.299 125.519   2
  -5  -9  -6 3020.18 289.351   2
   5  -9   6 2616.58 244.436   1
  -5  -9  -7 64.6919 73.0891   2
   5  -9   7 124.083 80.5943   1
   5   9   7 132.391 161.943   3
   5  -9   8 289.488 105.702   1
  -5  -9  -8 440.618 132.333   2
   5   9   8 554.616 209.442   3
   5  -9   9 948.315 151.198   1
  -5  -9  -9 930.829 192.319   2
   5   9   9 1010.81 271.519   3
  -5  -9 -10 435.292 132.117   2
   5   9  10 420.688 179.404   3
  -5  10  10-30.8848 135.719   3
   5 -10 -10-110.237 112.194   2
   5 -10  -9 1461.36 234.591   2
  -5  10   9 1215.36 298.879   3
  -5  10   8-145.774 139.989   3
   5 -10  -8 86.6592 94.7331   2
   5 -10  -7 4228.02 367.274   2
  -5  10   7 3711.35 436.731   3
   5 -10  -6-121.681 97.7530   2
  -5  10   6-49.7052 116.231   3
   5 -10  -5-13.7042 74.1782   2
  -5  10   5-112.613 142.150   3
   5 -10  -4-50.4974 78.4366   2
  -5  10   4-112.663 132.806   3
   5 -10  -3 5374.63 371.554   2
  -5  10   3 5551.18 479.413   3
   5 -10  -2 152.853 93.2780   2
  -5 -10   2 39.9065 38.7284   2
  -5  10   2 76.4352 110.559   3
   5 -10  -1 408.304 106.359   2
  -5 -10   1 611.413 92.2496   2
  -5  10   1 463.592 144.720   3
   5 -10   0 323.055 96.5148   2
  -5  10   0 353.382 131.692   3
  -5 -10   0 446.853 84.7493   2
  -5 -10  -1 5430.64 312.707   2
  -5  10  -1 5261.84 402.583   3
   5 -10   1 5285.04 328.978   2
   5 -10   2 62.8241 78.7466   1
   5 -10   2-12.1783 63.3489   2
  -5  10  -2 56.3743 83.5435   3
  -5 -10  -2 106.026 51.9661   2
  -5  10  -3 2688.66 259.555   3
  -5 -10  -3 2483.21 235.094   2
   5 -10   3 3063.29 270.589   1
   5 -10   4 95.4192 73.9262   1
  -5  10  -4 45.9349 59.3407   3
  -5 -10  -4 111.169 83.3839   2
   5 -10   5 622.903 117.773   1
  -5 -10  -5 578.325 133.846   2
   5 -10   6-22.9775 73.9148   1
  -5 -10  -6 44.6808 62.9270   2
   5  10   6-60.2966 126.996   3
  -5 -10  -7 3224.74 321.779   2
   5 -10   7 3038.20 274.310   1
   5  10   7 3576.75 458.041   3
  -5 -10  -8-69.3669 79.8827   2
   5  10   8 6.32379 134.882   3
   5 -11  -9 419.752 135.463   2
  -5  11   9 172.824 142.129   3
   5 -11  -8 2630.63 312.261   2
  -5  11   8 3097.74 442.820   3
   5 -11  -7 69.1603 64.9861   2
  -5  11   7-87.5833 160.434   3
   5 -11  -6 720.712 170.616   2
  -5  11   6 385.361 169.503   3
   5 -11  -5 1665.67 227.630   2
  -5  11   5 1893.63 318.205   3
   5 -11  -4 850.130 154.885   2
  -5  11   4 1076.00 250.037   3
   5 -11  -3 79.8833 70.5681   2
  -5  11   3-45.0344 107.619   3
   5 -11  -2 2215.77 239.517   2
  -5  11   2 2391.02 329.642   3
   5 -11  -1 666.213 137.649   2
  -5  11   1 770.944 195.125   3
   5 -11   0 7.95358 56.2251   2
  -5 -11   0 0.89390 49.4567   2
  -5  11   0-10.9887 77.3162   3
   5 -11   1 121.069 83.2326   2
  -5 -11  -1 174.887 75.7010   2
  -5  11  -1 21.5403 84.9263   3
   5 -11   1 146.628 91.5159   1
   5 -11   2 2152.92 234.744   1
  -5 -11  -2 2129.73 214.661   2
  -5  11  -2 1617.72 227.176   3
   5 -11   2 1888.73 199.761   2
  -5  11  -3 825.023 165.365   3
  -5 -11  -3 1052.53 163.547   2
   5 -11   3 1043.03 166.465   1
   5 -11   4 398.032 109.395   1
  -5 -11  -4 405.031 121.600   2
   5 -11   5 258.514 95.2121   1
  -5 -11  -5 311.645 108.186   2
  -5 -11  -6 2384.95 274.948   2
   5 -11   6 2219.98 243.524   1
   5  11   6 1696.29 342.207   3
  -5 -11  -7-96.1605 73.1135   2
   5  11   7 89.4057 116.816   3
   5 -12  -6 3045.68 331.157   2
  -5  12   6 2676.74 402.122   3
   5 -12  -5-70.4191 82.1744   2
  -5  12   5-96.4027 126.294   3
   5 -12  -4 1339.64 214.558   2
  -5  12   4 1069.24 258.635   3
   5 -12  -3 334.599 119.813   2
  -5  12   3 532.987 225.061   3
   5 -12  -2 332.103 107.340   2
  -5  12   2 224.634 130.665   3
   5 -12  -1-66.2912 88.0649   2
  -5  12   1 11.5013 109.898   3
  -5  12   0 1707.95 269.104   3
   5 -12   0 2167.44 240.312   2
   5 -12   1 108.856 87.2079   1
  -5  12  -1 145.192 106.498   3
   5 -12   2 87.5236 85.9143   1
  -5  12  -2-7.33106 97.7727   3
   5 -12   3 6.36728 85.1937   1
  -5 -12  -3-140.554 94.1069   2
   5 -12   4 2121.71 245.059   1
  -5 -12  -4 2199.08 245.123   2
  -6   0  16 559.237 164.245   3
   6   0 -16 641.545 156.581   2
   6   0 -15-143.513 101.002   2
  -6   0  15 25.5206 99.7831   3
   6   0 -14 1436.43 197.970   2
  -6   0  14 1184.12 207.791   3
   6   0 -13 110.440 84.6905   2
  -6   0  13 27.8599 80.5537   3
  -6   0  12 1301.22 215.205   3
   6   0 -12 1219.79 168.321   2
   6   0 -11-49.0437 37.7430   1
   6   0 -11 46.9260 66.0564   2
  -6   0  11-25.8370 88.4906   3
   6   0 -10 515.443 105.229   2
   6   0 -10 595.367 102.828   1
  -6   0  10 386.581 118.062   3
   6   0  -9 58.9073 52.3618   2
  -6   0   9-44.7870 76.9284   3
  -6   0   9-71.9649 44.6173   2
   6   0  -8 12343.8 431.201   2
  -6   0   8 12059.0 530.173   3
  -6   0   8 12599.2 432.174   2
  -6   0   7-62.3533 73.0068   3
   6   0  -7-39.6430 39.7680   2
   6   0  -7 76.2489 70.5259   3
   6   0  -6 325.680 75.7124   2
  -6   0   6 302.746 90.1031   3
   6   0  -5 0.44675 37.7863   2
  -6   0   5-42.7055 63.4658   3
   6   0  -4 16078.4 436.563   2
  -6   0   4 15509.2 497.741   3
  -6   0   3 10.1815 27.9939   2
   6   0  -3 69.8465 46.5139   2
  -6   0   3-10.4953 45.1679   3
  -6   0   2 7285.23 286.032   2
   6   0  -2 7280.56 332.030   3
  -6   0   2 7902.67 322.252   3
   6   0  -2 7515.47 296.377   2
   6   0  -2 6912.35 264.376   1
   6   0  -1-19.0430 44.1826   2
  -6   0   1 8.13687 42.4370   3
  -6   0   1 49.5176 35.2106   2
   6   0  -1-34.3409 47.2248   1
   6   0  -1 1.18247 36.2282   3
   6   0   0 12032.9 378.186   3
  -6   0   0 12751.8 369.341   1
   6   0   0 11857.8 363.701   1
   6   0   1-9.32856 44.7402   1
   6   0   1-26.5975 39.4836   3
   6   0   2 7333.73 268.564   3
   6   0   2 7695.29 316.394   1
   6   0   3-33.7029 34.4545   3
   6   0   3-13.6204 46.7944   1
   6   0   4 25.0444 45.9720   1
   6   0   4 12.4228 28.4070   3
   6   0   5-33.4758 61.6955   1
  -6   0  -5 91.4074 54.5476   1
   6   0   6 9319.47 410.651   1
   6   0   7-30.9164 46.7364   3
   6   0   7-2.19510 53.6246   1
   6   0   8 674.970 131.983   1
   6   0   8 376.023 79.8491   3
   6   0   9 46.2297 51.2372   3
   6   0   9-33.0679 60.3209   1
   6   0  10 3049.91 281.956   1
   6   0  10 3041.01 200.959   3
   6   0  11-16.3159 77.5158   1
   6   0  12 1573.88 226.729   1
   6   0  13 26.7070 67.7035   1
   6   0  14 33.6697 79.6172   1
   6   1 -16 497.872 135.344   2
  -6  -1  16 689.409 175.289   3
   6  -1 -16 726.327 163.599   2
  -6   1  16 673.009 196.751   3
   6   1 -15 91.5607 85.5408   2
  -6  -1  15 96.4236 78.2635   3
   6  -1 -15-53.3566 89.4700   2
  -6   1  15 55.9066 107.325   3
   6   1 -14 685.730 132.895   2
  -6  -1  14 844.397 180.781   3
   6  -1 -14 660.095 143.372   2
  -6   1  14 1034.97 217.089   3
   6   1 -13 1888.94 204.726   2
   6  -1 -13 2127.14 238.044   2
  -6  -1  13 2235.86 271.194   3
  -6   1  13 2219.00 288.770   3
   6   1 -12 591.901 119.111   2
  -6  -1  12 545.513 143.737   3
   6  -1 -12 596.539 138.329   2
   6   1 -12 441.255 97.4991   1
  -6   1  12 615.230 157.204   3
   6   1 -11 463.669 100.007   2
  -6  -1  11 648.629 147.245   3
   6  -1 -11 621.708 124.652   2
  -6   1  11 554.069 155.665   3
   6   1 -11 451.052 86.4203   1
   6   1 -10 4767.23 279.016   2
   6  -1 -10 4120.36 286.340   2
  -6  -1  10 5005.27 358.548   3
  -6   1  10 4027.46 342.805   3
  -6  -1  10 4582.25 269.475   2
   6   1 -10 4509.04 240.574   1
   6   1  -9 4522.19 258.203   2
   6  -1  -9 4273.02 279.220   2
  -6  -1   9 4246.07 317.854   3
  -6   1   9 4314.53 341.289   3
  -6  -1   9 4228.68 248.350   2
   6   1  -9 4152.92 219.407   1
   6  -1  -8 56.2781 48.6714   2
  -6   1   8 98.0751 74.1519   3
   6   1  -8 132.039 55.5361   2
  -6  -1   8 97.0431 74.8637   3
  -6   1   8 138.722 62.1716   2
   6   1  -7 6463.98 393.335   3
   6   1  -7 6286.88 282.806   2
   6  -1  -7 6314.67 310.240   2
  -6   1   7 6449.23 381.298   3
  -6   1   7 7289.22 332.188   2
   6  -1  -7 6696.78 419.756   3
  -6  -1   7 6403.22 358.777   3
   6   1  -6 5822.17 261.672   2
   6  -1  -6 5754.57 285.321   2
  -6   1   6 5758.54 284.341   2
  -6  -1   6 5611.92 324.703   3
  -6   1   6 5594.19 343.640   3
   6   1  -6 6306.80 371.800   3
   6   1  -5 2539.42 168.651   2
   6  -1  -5 2590.95 189.929   2
  -6   1   5 2344.01 215.346   3
  -6  -1   5 2576.09 169.628   2
  -6  -1   5 2793.18 222.909   3
   6  -1  -4 2897.58 194.532   2
  -6  -1   4 3390.43 190.740   2
  -6   1   4 3504.40 246.656   3
  -6  -1   4 3360.25 231.656   3
   6   1  -4 3202.82 185.978   2
  -6  -1   3 13849.1 381.857   2
  -6  -1   3 13593.1 444.095   3
  -6   1   3 13025.9 451.248   3
   6   1  -3 13099.6 337.955   1
   6   1  -3 13161.7 374.716   2
   6  -1  -3 14159.3 418.804   2
  -6  -1   2 6841.19 273.022   2
   6   1  -2 6384.14 240.327   1
  -6   1   2 6668.21 304.464   3
   6  -1  -2 6745.49 327.267   3
   6  -1  -2 7190.66 294.790   2
   6  -1  -2 6714.37 270.472   1
   6   1  -1 1767.49 136.143   1
  -6   1   1 1739.77 146.688   3
   6   1  -1 1558.14 147.195   3
   6  -1  -1 2034.99 170.510   3
   6  -1  -1 1913.81 156.454   2
  -6  -1   1 1705.16 145.807   2
   6  -1  -1 1738.64 142.134   1
   6  -1   0 1473.69 137.910   3
   6   1   0 1373.65 132.868   3
   6  -1   0 1390.36 134.874   1
  -6   1   0 1345.17 121.456   3
   6   1   0 1259.13 122.991   1
  -6  -1   0 1453.30 125.543   1
   6   1   1 11477.4 373.987   3
   6  -1   1 10898.3 372.926   1
   6   1   1 11731.5 366.949   1
   6  -1   1 11296.6 348.958   3
   6  -1   2 90.5194 49.4562   1
   6   1   2 104.874 60.5959   1
   6  -1   2 79.6651 30.4485   3
  -6  -1  -3 3827.54 235.156   1
   6   1   3 4081.61 242.346   1
   6  -1   3 3472.77 169.093   3
   6  -1   3 3546.15 229.345   1
  -6   1  -3 3811.15 238.706   2
   6   1   4 2046.97 182.153   1
  -6  -1  -4 2188.01 187.055   1
   6  -1   4 2072.13 122.761   3
  -6   1  -4 1972.57 176.376   1
   6  -1   4 2009.15 180.745   1
   6   1   5 1611.37 169.030   1
  -6   1  -5 1614.59 175.611   1
   6  -1   5 1375.94 163.391   1
   6  -1   5 1677.43 104.022   3
  -6  -1  -5 1694.42 176.730   1
   6  -1   6 1396.33 168.349   1
   6  -1   6 1370.15 89.7511   3
   6  -1   6 1245.87 102.774   3
   6   1   6 1255.80 156.852   1
   6   1   7 3288.43 262.113   1
   6  -1   7 3342.90 263.841   1
   6  -1   7 3617.17 162.290   3
   6   1   7 3519.15 251.465   3
   6  -1   7 3442.61 135.536   3
   6   1   8 2911.87 256.696   1
   6  -1   8 2715.01 245.954   1
   6  -1   8 3000.53 139.477   3
   6   1   8 2695.95 228.646   3
   6  -1   8 2965.05 120.646   3
   6  -1   9 149.927 32.7413   3
   6   1   9 103.687 77.6914   1
   6  -1   9 159.680 35.0447   3
   6  -1   9 8.64806 67.8038   1
   6   1   9-18.8806 65.4320   3
   6   1  10 264.496 97.4038   1
   6  -1  10 453.209 45.6413   3
   6  -1  10 264.138 89.3410   1
   6   1  10 489.777 116.616   3
   6   1  11 2835.15 291.630   1
   6  -1  11 2362.86 265.403   1
   6   1  11 2514.56 230.245   3
   6   1  12 132.576 75.7092   1
   6  -1  12 125.220 85.4302   1
   6  -1  13 107.642 93.1289   1
   6   1  13-117.212 103.840   1
   6   1  14 1746.85 259.288   1
   6  -1  14 1671.21 250.770   1
   6  -2 -16-38.6573 90.4653   2
  -6   2  16-211.219 127.183   3
   6   2 -15 3646.91 290.708   2
   6  -2 -15 3257.46 329.799   2
  -6  -2  15 3463.03 349.073   3
  -6   2  15 3365.51 389.151   3
   6   2 -14 172.222 91.0066   2
  -6  -2  14 236.248 114.417   3
   6  -2 -14-50.1788 89.6112   2
  -6   2  14 133.242 105.049   3
   6   2 -13 196.801 76.6921   2
  -6  -2  13 136.754 91.3501   3
   6  -2 -13 133.751 78.1060   2
  -6   2  13 239.706 126.023   3
   6   2 -12 289.691 85.7810   2
  -6  -2  12 412.460 126.588   3
   6  -2 -12 113.492 77.6472   2
  -6   2  12 613.245 167.432   3
   6   2 -12 354.074 79.8751   1
   6   2 -11 3318.34 203.578   1
   6   2 -11 3289.72 227.373   2
   6  -2 -11 3369.56 283.287   2
  -6   2  11 3381.99 345.718   3
  -6  -2  11 3383.82 306.339   3
   6   2 -10 215.051 56.7488   1
  -6  -2  10 263.741 87.7210   3
   6  -2 -10 330.011 101.703   2
  -6   2  10 150.389 82.2204   3
  -6  -2  10 143.646 48.1401   2
   6   2 -10 281.393 77.7114   2
   6   2  -9 4594.34 248.482   2
   6  -2  -9 4753.34 305.509   2
  -6   2   9 4809.84 374.709   3
  -6  -2   9 4438.03 320.941   3
   6   2  -9 4861.23 215.833   1
  -6  -2   8 520.713 116.556   3
   6  -2  -8 322.133 79.8173   2
   6   2  -8 379.291 75.1477   2
  -6   2   8 268.678 104.478   3
   6   2  -7 3136.94 189.193   2
   6  -2  -7 3214.00 234.100   2
  -6  -2   7 2959.31 181.712   2
   6   2  -7 3342.49 284.263   3
  -6   2   7 3023.95 222.832   2
  -6   2   7 3036.87 277.849   3
  -6  -2   7 3266.64 257.590   3
   6   2  -6 528.976 82.3503   2
   6  -2  -6 660.174 111.103   2
   6   2  -6 527.315 114.677   3
  -6   2   6 528.716 118.682   3
  -6  -2   6 670.321 86.5955   2
  -6   2   6 626.087 104.011   2
   6  -2  -6 779.813 146.065   3
  -6  -2   6 569.131 112.377   3
   6  -2  -5 7698.07 336.844   2
   6   2  -5 7100.43 224.234   1
  -6  -2   5 7749.78 275.388   2
  -6   2   5 8221.72 345.412   2
  -6  -2   5 7338.71 357.117   3
  -6   2   5 7667.08 397.242   3
   6  -2  -5 8323.47 436.206   3
   6   2  -5 7779.05 280.100   2
   6   2  -4 288.654 61.7715   2
   6  -2  -4 319.465 76.8670   2
  -6  -2   4 329.016 63.1872   2
   6   2  -4 218.736 47.2898   1
  -6   2   4 303.966 92.7957   3
   6  -2  -3-22.6285 47.6743   2
  -6  -2   3-22.1665 38.8229   2
  -6   2   3-19.0271 53.5430   3
   6   2  -3 27.0102 29.2460   1
  -6   2   2 1419.73 154.066   3
   6  -2  -2 1313.76 153.934   3
   6   2  -2 1165.18 102.858   1
  -6  -2   2 1377.27 123.287   2
   6  -2  -2 1368.84 140.193   2
  -6  -2   1 15564.5 380.558   1
   6  -2  -1 16819.6 447.051   1
   6  -2  -1 16420.7 496.543   3
   6   2  -1 16245.9 382.677   1
  -6  -2   1 16702.6 432.328   2
  -6   2   1 15866.0 450.164   3
   6  -2  -1 16128.5 456.858   2
  -6   2   0 1729.72 140.674   3
   6  -2   0 1708.21 153.698   3
  -6  -2   0 1555.46 128.321   1
   6   2   0 1818.04 140.229   1
   6  -2   0 1877.98 158.526   1
   6  -2   0 1743.28 153.446   2
  -6   2  -1 117.744 50.9971   2
   6  -2   1 23.7028 51.8049   1
   6   2   1-23.0314 46.5148   1
  -6   2  -1 27.0139 31.1897   3
   6  -2   1 60.4031 44.3773   3
   6  -2   2 1481.12 120.846   3
   6  -2   2 1454.82 148.460   1
   6   2   2 1403.05 136.865   1
  -6   2  -2 1690.44 155.087   2
  -6   2  -3 10175.9 380.483   1
   6   2   3 9475.20 362.482   1
   6  -2   3 9584.77 268.738   3
  -6   2  -3 9979.29 382.159   2
   6  -2   3 10021.4 389.960   1
  -6  -2  -3 9786.89 376.615   1
  -6   2  -4 56.8602 43.9770   2
  -6  -2  -4 31.9777 41.2288   1
  -6   2  -4 128.444 68.3721   1
   6  -2   4 59.2856 27.6784   3
   6   2   4-18.9649 59.9331   1
   6  -2   4 18.3624 50.8019   1
   6  -2   5 2419.06 87.4479   3
   6   2   5 2546.53 214.882   1
   6  -2   5 2924.65 227.976   1
  -6   2  -5 2606.11 211.871   1
  -6   2  -5 2648.79 210.823   2
   6  -2   6 294.562 82.5923   1
   6   2   6 340.306 95.5576   1
   6   2   7 4293.16 298.318   1
   6  -2   7 3934.54 283.003   1
   6  -2   8 178.782 87.9947   1
   6   2   8 227.039 76.0296   1
   6   2   8 295.805 108.757   3
   6   2   9 4877.84 347.308   1
   6  -2   9 4821.98 338.341   1
   6   2   9 4736.88 334.806   3
   6   2  10-4.86165 71.1316   1
   6  -2  10-23.8228 77.3138   1
   6   2  10 23.3296 64.3290   3
   6   2  11 83.8484 76.3903   1
   6  -2  11 164.665 85.1117   1
   6   2  11 110.088 76.7638   3
   6   2  12-2.27352 73.6843   1
   6  -2  12 104.761 86.3855   1
   6   2  12-1.92365 72.9596   3
   6   2  13 4685.60 402.846   1
   6  -2  13 5071.64 402.635   1
   6   2  14 50.1966 84.9766   1
   6  -2  14 317.357 140.900   1
   6  -3 -16 2084.53 281.356   2
  -6   3  16 2247.37 345.643   3
   6  -3 -15-60.2840 87.7938   2
  -6   3  15 157.246 146.736   3
  -6  -3  15-9.73522 65.1521   3
  -6  -3  14 1237.37 204.200   3
   6  -3 -14 991.776 192.002   2
  -6   3  14 877.725 205.529   3
   6   3 -14 1293.93 156.947   2
   6   3 -13 817.975 123.897   2
  -6  -3  13 599.042 141.412   3
   6  -3 -13 638.812 158.716   2
  -6   3  13 949.779 218.015   3
   6   3 -12 836.013 118.925   2
  -6  -3  12 794.453 164.095   3
   6  -3 -12 1038.69 173.516   2
  -6   3  12 836.014 208.370   3
   6   3 -11-0.74871 37.0992   2
  -6  -3  11 9.07795 79.2862   3
   6  -3 -11-87.3669 83.4286   2
  -6   3  11 47.2414 95.7991   3
   6   3 -11 26.3212 27.5913   1
   6   3 -10 3936.83 222.207   2
   6   3 -10 3472.79 174.408   1
   6  -3 -10 3623.75 287.963   2
  -6  -3  10 3935.41 315.999   3
  -6   3  10 3456.51 349.692   3
   6   3  -9 602.706 70.0146   1
   6   3  -9 520.012 84.6582   2
   6  -3  -9 562.994 122.206   2
  -6   3   9 259.347 127.522   3
  -6  -3   9 483.252 115.086   3
  -6  -3   9 439.915 74.8941   2
   6  -3  -8 1299.64 169.913   2
  -6  -3   8 1317.90 118.095   2
  -6   3   8 1354.09 211.614   3
   6   3  -8 1208.10 88.5403   1
   6   3  -8 1130.42 114.441   2
   6   3  -7 455.428 74.9972   2
   6  -3  -7 233.017 81.0636   2
  -6   3   7 621.899 142.584   3
  -6  -3   7 321.778 61.8019   2
   6  -3  -6 12607.3 460.636   2
  -6  -3   6 14122.8 356.292   2
   6   3  -6 13675.5 544.872   3
  -6   3   6 12715.8 459.591   2
  -6   3   6 12137.0 551.058   3
   6  -3  -6 13236.8 597.407   3
   6   3  -6 12925.9 267.721   1
   6   3  -6 13611.7 354.480   2
  -6  -3   5 1190.21 105.833   2
   6   3  -5 1096.34 81.5274   1
  -6   3   5 1195.43 140.678   2
   6  -3  -5 987.552 133.624   2
  -6   3   5 1153.50 167.725   3
   6  -3  -5 1072.57 163.360   3
   6   3  -5 1393.20 169.186   3
   6   3  -5 1093.61 103.839   2
   6   3  -4 212.643 46.7448   1
   6  -3  -4 74.8146 51.7059   2
  -6  -3   4 197.251 51.1876   2
  -6   3   4 171.495 88.5185   3
   6  -3  -4 259.219 90.4089   3
  -6  -3   3 1154.77 106.807   2
   6  -3  -3 1075.42 130.887   2
  -6   3   3 1280.99 160.198   3
   6   3  -3 1047.01 86.6343   1
   6  -3  -2 2179.96 182.821   2
  -6   3   2 2202.89 195.052   3
  -6  -3   2 2279.93 135.452   1
   6   3  -2 2186.29 132.654   1
  -6  -3   2 2173.19 151.260   2
   6  -3  -1 865.136 111.776   2
   6   3  -1 712.318 83.9645   1
  -6   3   1 866.446 117.850   3
  -6  -3   1 868.870 90.9581   1
   6  -3  -1 869.330 122.069   3
  -6  -3   1 946.758 107.788   2
  -6   3   0 2165.35 174.225   2
   6  -3   0 2209.42 175.604   1
  -6  -3   0 2274.74 155.983   1
  -6   3   0 2218.17 170.839   3
   6   3   0 2326.99 157.818   1
   6  -3   0 2167.67 174.454   3
   6  -3   0 2374.03 187.291   2
  -6   3  -1 1405.31 145.104   2
   6   3   1 1416.96 131.184   1
  -6   3  -1 1364.69 119.833   3
   6  -3   1 1489.48 135.160   3
   6  -3   1 1395.68 145.739   1
   6  -3   1 1544.87 150.946   2
  -6   3  -2 809.949 81.2406   3
   6  -3   2 905.217 123.113   1
  -6   3  -2 941.566 119.479   2
   6   3   2 1077.54 125.512   1
   6  -3   2 907.585 96.4062   3
  -6  -3  -3 125.540 52.4950   1
  -6   3  -3 91.3708 40.7037   2
   6  -3   3 93.2839 50.2828   1
   6  -3   3 64.9555 27.8620   3
   6   3   3 181.200 68.7719   1
   6   3   4 6571.61 328.612   1
  -6   3  -4 7091.72 335.813   1
  -6  -3  -4 7186.74 349.558   1
   6  -3   4 6202.19 323.125   1
  -6   3  -4 7044.94 332.836   2
   6   3   5 1581.16 172.267   1
   6  -3   5 1457.03 166.480   1
  -6   3  -5 1578.36 164.048   2
   6  -3   6 17.7470 53.1886   1
  -6   3  -6 5.43633 41.9498   2
   6   3   6-0.70533 52.9013   1
   6  -3   7 409.918 99.2404   1
   6   3   7 319.723 89.8491   1
   6   3   8 6825.53 395.833   1
   6  -3   8 6718.50 384.619   1
   6   3   8 6780.22 433.612   3
   6  -3   9-28.5339 78.0617   1
   6   3   9 107.693 84.8727   1
   6   3   9 32.0034 85.4284   3
   6   3  10 1015.31 175.147   1
   6   3  10 1099.36 191.257   3
   6  -3  10 872.383 157.022   1
   6   3  11 497.587 145.999   1
   6  -3  11 651.484 148.025   1
   6   3  11 285.435 106.115   3
   6   3  12 1850.00 248.907   1
   6  -3  12 2028.32 250.013   1
   6   3  12 2063.17 261.199   3
   6   3  13 73.3588 81.4419   1
   6  -3  13 20.6591 77.9562   1
   6  -4 -15 3008.91 335.188   2
  -6   4  15 3258.94 418.723   3
   6  -4 -14 768.927 179.826   2
  -6   4  14 831.272 217.159   3
   6  -4 -13 366.552 135.406   2
  -6   4  13 254.184 140.286   3
   6   4 -12 3129.44 198.823   2
   6  -4 -12 2924.40 293.279   2
  -6   4  12 3065.47 365.604   3
   6   4 -11 2420.78 167.736   2
   6  -4 -11 2180.40 246.723   2
  -6   4  11 2220.78 309.174   3
   6   4 -10 103.164 27.1462   1
   6   4 -10 179.074 52.7178   2
   6  -4 -10 270.979 104.899   2
  -6   4  10 235.535 108.818   3
   6   4  -9-14.0513 33.0206   2
   6  -4  -9-4.52768 57.0381   2
  -6   4   9-76.5212 82.4985   3
   6   4  -9 13.9557 18.4114   1
   6   4  -9 28.6225 19.3235   1
   6   4  -8 1789.02 69.8678   1
   6   4  -8 1655.22 68.3734   1
   6  -4  -8 1635.72 193.179   2
  -6  -4   8 1744.09 122.701   2
  -6   4   8 1440.00 218.138   3
   6   4  -8 1853.02 130.980   2
   6   4  -7 758.463 43.5677   1
   6  -4  -7 683.859 127.458   2
  -6   4   7 683.078 158.849   3
   6   4  -7 739.258 42.2341   1
  -6  -4   7 687.341 76.7549   2
   6   4  -7 746.145 83.7481   2
   6  -4  -6 184.925 81.4165   2
   6   4  -6 155.443 25.3952   1
  -6  -4   6 125.130 35.9212   2
  -6   4   6 118.532 90.6755   3
  -6   4   5 4009.43 322.776   3
   6  -4  -5 3430.02 252.873   2
   6   4  -5 3894.23 283.578   3
  -6  -4   5 3650.40 169.925   2
  -6   4   5 3896.94 259.247   2
   6   4  -5 3742.24 118.163   1
   6  -4  -5 3676.70 315.570   3
  -6  -4   4 4236.71 188.037   2
   6  -4  -4 4419.64 271.754   2
  -6   4   4 4790.18 278.580   2
   6   4  -4 4987.88 308.973   3
   6   4  -4 4809.03 153.629   1
  -6   4   4 5197.92 350.628   3
   6  -4  -4 4506.90 334.144   3
   6   4  -3 543.905 61.5075   1
  -6  -4   3 555.778 74.1106   2
   6  -4  -3 591.076 112.530   2
   6   4  -3 748.732 124.461   3
  -6   4   3 648.861 108.819   2
  -6   4   3 601.913 125.308   3
  -6  -4   2 787.307 93.9038   2
   6  -4  -2 762.717 114.317   2
   6   4  -2 785.569 79.8427   1
  -6   4   2 749.706 108.698   2
  -6   4   2 798.224 130.097   3
  -6  -4   2 836.920 84.1412   1
  -6   4   1 5366.74 298.984   3
  -6   4   1 5510.25 288.657   2
   6   4  -1 5242.03 220.334   1
  -6  -4   1 5382.09 224.854   1
   6  -4  -1 5431.99 313.246   3
   6  -4  -1 5179.79 283.024   2
  -6  -4   0 3150.07 184.887   1
  -6   4   0 2810.63 206.841   2
   6   4   0 2920.70 175.691   1
   6  -4   0 3021.71 214.611   1
  -6   4   0 3178.89 216.290   3
   6  -4   0 3013.36 219.273   3
   6  -4   0 2889.16 207.441   2
   6  -4   1 673.408 109.082   2
  -6   4  -1 475.394 89.4309   2
   6  -4   1 636.246 105.237   1
  -6   4  -1 628.980 92.5931   3
   6   4   1 642.148 91.8568   1
   6  -4   1 684.725 100.712   3
  -6   4  -2 5075.31 274.134   2
   6   4   2 5014.65 259.983   1
  -6   4  -2 5089.19 216.701   3
   6  -4   2 4766.17 273.969   1
   6  -4   2 5526.33 246.079   3
  -6   4  -3 3917.48 247.080   2
   6   4   3 4091.70 246.349   1
   6  -4   3 3675.54 247.650   1
  -6   4  -3 3834.55 146.486   3
  -6  -4  -3 3910.70 248.451   1
  -6   4  -4 371.302 87.3250   2
   6  -4   4 271.570 78.3181   1
   6   4   4 590.794 109.231   1
   6   4   5 3174.36 243.320   1
   6  -4   5 2966.79 236.452   1
  -6   4  -5 3199.87 231.833   2
   6   4   6 3686.35 275.447   1
   6  -4   6 3533.82 271.506   1
  -6   4  -6 3771.13 257.660   2
   6   4   7 638.760 124.900   1
   6  -4   7 364.597 98.4826   1
   6  -4   8 252.187 88.4081   1
   6   4   8 345.537 110.619   1
   6   4   8 224.193 112.738   3
   6   4   9 2470.23 259.894   1
   6  -4   9 2224.92 233.380   1
   6   4   9 2567.69 300.167   3
   6   4  10 2042.71 246.674   1
   6  -4  10 2259.26 247.684   1
   6   4  10 2290.59 293.608   3
   6   4  11 73.6193 80.8089   1
   6  -4  11 39.7362 73.5436   1
   6   4  11 51.6156 100.785   3
   6   4  12 1319.97 209.349   1
   6  -4  12 1274.60 203.527   1
   6   4  12 1127.64 221.841   3
   6   4  13 618.171 152.409   1
   6  -4  13 898.018 167.536   1
   6  -5 -15-56.4536 93.0674   2
  -6   5  15-240.091 163.782   3
   6  -5 -14-36.5247 96.7707   2
  -6   5  14-30.8916 136.738   3
   6  -5 -13 3780.90 352.148   2
  -6   5  13 3750.67 444.829   3
   6  -5 -12 95.0725 76.3655   2
  -6   5  12 25.4839 104.081   3
   6  -5 -11 1614.58 218.877   2
  -6   5  11 1624.36 275.756   3
   6   5 -11 1419.85 106.769   2
   6  -5 -10 37.1942 65.2233   2
  -6   5  10 49.1719 82.2534   3
   6  -5  -9 2518.06 251.117   2
  -6   5   9 2211.03 294.141   3
   6  -5  -8 19.8864 56.6394   2
  -6  -5   8-1.91484 26.7101   2
   6  -5  -7 11012.2 482.697   2
  -6  -5   7 11162.6 255.999   2
  -6   5   7 10925.1 601.047   3
   6  -5  -6 163.104 86.7342   2
  -6  -5   6 161.817 44.4469   2
  -6   5   6 74.2552 79.6651   3
   6  -5  -5 2563.56 222.806   2
  -6  -5   5 2309.40 127.272   2
  -6   5   5 2374.08 263.069   3
  -6  -5   4 83.6012 32.8291   2
   6   5  -4 35.3672 15.8517   1
   6  -5  -4 31.7803 49.1464   2
  -6   5   4 76.6199 62.9826   3
   6  -5  -4 145.227 90.4911   3
   6   5  -3 12460.8 264.302   1
   6  -5  -3 11870.3 454.642   2
  -6   5   3 13136.9 471.985   2
  -6   5   3 11468.1 517.179   3
   6  -5  -3 13337.8 572.610   3
  -6  -5   3 12098.8 334.244   2
  -6  -5   2 86.8199 32.2898   2
  -6  -5   2 71.6777 33.7723   1
   6  -5  -2 126.949 67.6877   2
   6   5  -2 82.3036 30.9144   1
  -6   5   2 184.781 75.5420   2
  -6   5   2 36.0621 65.2450   3
   6  -5  -1 138.719 71.2765   2
  -6   5   1 133.121 43.8926   2
   6   5  -1 217.309 55.3042   1
  -6  -5   1 194.338 51.8414   1
  -6   5   1 389.329 97.0532   3
  -6  -5   0 15.0873 28.8360   1
   6  -5   0 2.00912 44.0418   2
  -6   5   0 8.14379 40.0725   2
   6   5   0-3.12016 35.1576   1
  -6   5   0-29.0514 54.9128   3
   6  -5   0 42.2183 54.5670   3
   6   5   1 9825.75 348.166   1
   6  -5   1 8873.96 380.537   1
  -6   5  -1 9203.30 379.001   2
  -6   5  -1 9632.63 366.657   3
   6  -5   1 9533.75 383.873   3
   6  -5   1 9441.53 386.120   2
   6   5   2 1957.15 167.692   1
  -6   5  -2 1975.72 176.613   2
  -6  -5  -2 1996.33 175.290   1
   6  -5   2 1997.27 186.520   1
  -6   5  -2 2166.88 158.329   3
  -6   5  -3 4631.61 268.610   2
   6   5   3 4905.20 275.665   1
  -6   5  -3 4323.44 184.169   3
   6  -5   3 4485.94 281.183   1
  -6  -5  -3 4630.22 278.200   1
  -6   5  -4 643.923 110.362   2
   6   5   4 712.702 119.373   1
   6  -5   4 580.257 118.695   1
  -6   5  -5 5391.00 301.015   2
   6   5   5 5040.55 309.949   1
   6  -5   5 5183.07 321.987   1
   6   5   6 288.756 92.4911   1
   6  -5   6 104.872 55.2408   1
   6   5   7 5528.52 355.024   1
   6  -5   7 5619.11 349.196   1
   6  -5   8 251.291 87.4248   1
   6   5   8 141.497 89.2625   1
   6   5   8 242.574 122.648   3
   6  -5   9 794.009 146.639   1
   6   5   9 908.142 163.895   1
   6   5   9 798.881 192.148   3
   6  -5  10 134.680 76.6864   1
   6   5  10-98.9428 91.6770   1
   6   5  10 83.7376 98.6219   3
   6  -5  11 3651.03 322.810   1
   6   5  11 3609.03 387.800   3
   6   5  11 4298.04 370.105   1
   6   5  12 129.289 106.588   1
   6  -5  12 130.093 81.0173   1
   6   5  12 21.3505 101.049   3
   6  -6 -14 1172.85 218.375   2
  -6   6  14 1516.74 300.227   3
  -6   6  13 259.893 150.541   3
   6  -6 -13 337.908 121.131   2
   6  -6 -12 2245.92 275.644   2
  -6   6  12 2122.47 320.482   3
   6  -6 -11 1137.52 190.952   2
  -6   6  11 1364.29 267.603   3
   6  -6 -10 52.8690 76.9105   2
  -6   6  10 58.1710 125.251   3
   6  -6  -9 2262.63 249.726   2
  -6   6   9 2336.86 318.572   3
   6  -6  -8 1122.81 172.281   2
  -6   6   8 1076.19 227.997   3
   6  -6  -7 1764.60 208.731   2
  -6   6   7 1967.27 271.332   3
   6  -6  -6 269.555 100.399   2
  -6  -6   6 153.388 30.5864   2
  -6   6   6 273.337 124.031   3
   6  -6  -5 3383.44 268.831   2
  -6  -6   5 3732.75 148.878   2
  -6   6   5 3619.81 347.239   3
  -6  -6   4 5285.92 198.444   2
   6  -6  -4 5558.64 334.631   2
  -6   6   4 4736.49 371.110   3
  -6  -6   3-25.3886 27.7185   1
  -6  -6   3-156.974 44.4095   2
   6  -6  -3 4.45912 54.4499   2
  -6   6   3 8.01208 79.5601   3
   6  -6  -3 80.2680 66.0818   3
   6  -6  -2 3207.79 246.351   2
  -6  -6   2 3395.63 164.353   1
  -6   6   2 3173.33 283.213   3
   6  -6  -2 3204.98 287.733   3
  -6  -6   2 3192.47 189.201   2
   6   6  -2 3384.17 158.018   1
   6  -6  -1 2718.98 223.172   2
  -6   6   1 2963.73 226.863   2
  -6   6   1 2658.61 247.180   3
   6  -6  -1 3017.98 265.567   3
  -6  -6   1 2573.47 160.344   1
   6   6  -1 3030.37 168.999   1
   6  -6   0 907.572 129.299   2
   6   6   0 877.887 101.510   1
  -6   6   0 858.364 130.965   2
  -6   6   0 756.074 129.286   3
   6  -6   1 724.298 121.243   2
   6   6   1 757.725 105.621   1
   6  -6   1 495.989 97.6575   1
  -6   6  -1 781.778 116.942   3
  -6   6  -1 647.509 112.377   2
   6   6   2 5546.85 285.479   1
  -6   6  -2 5319.08 297.430   2
  -6   6  -2 5027.13 269.101   3
  -6  -6  -2 5606.06 297.077   1
   6  -6   2 5085.31 303.473   1
   6  -6   2 5222.20 298.170   2
   6  -6   3 1347.31 166.689   1
   6   6   3 1104.02 144.874   1
  -6   6  -3 724.175 114.388   2
  -6   6  -3 654.045 86.5981   3
   6   6   4 13098.5 485.525   1
  -6   6  -4 12675.6 457.395   2
   6  -6   4 13286.7 506.778   1
  -6   6  -4 13094.7 273.384   3
   6  -6   5 6976.91 374.981   1
  -6   6  -5 6707.59 340.928   2
   6   6   5 7472.50 390.580   1
   6  -6   6 3912.85 291.043   1
   6   6   6 3835.25 291.796   1
   6   6   7 1326.86 184.027   1
   6  -6   7 1076.66 163.348   1
   6   6   8 687.866 144.484   1
   6  -6   8 825.396 147.623   1
   6   6   8 419.425 154.613   3
   6  -6   9 1538.10 204.744   1
   6   6   9 1595.66 278.496   3
   6   6   9 2198.49 251.347   1
   6  -6  10 1449.24 205.225   1
   6   6  10 1528.73 222.075   1
   6   6  10 1564.90 264.290   3
   6   6  11-63.4456 100.212   1
   6   6  11 132.302 111.217   3
   6  -6  11 84.8250 92.1445   1
   6   6  12 1107.31 211.030   1
   6  -6  12 901.704 181.259   1
   6   6  12 501.078 170.309   3
   6  -7 -13 230.962 103.500   2
  -6   7  13 98.1533 105.684   3
   6  -7 -12 1608.87 244.784   2
  -6   7  12 1614.38 329.691   3
  -6   7  11 214.215 166.183   3
   6  -7 -11 209.094 103.043   2
   6  -7 -10 5056.98 392.829   2
  -6   7  10 5311.83 509.527   3
   6  -7  -9 173.520 85.0837   2
  -6   7   9 209.907 107.945   3
   6  -7  -8 570.117 137.996   2
  -6   7   8 317.558 141.744   3
   6  -7  -7 676.613 149.212   2
  -6   7   7 419.406 159.864   3
   6  -7  -6 1987.57 225.828   2
  -6   7   6 1944.99 280.170   3
  -6  -7   5 882.944 64.1148   2
   6  -7  -5 766.319 143.282   2
  -6   7   5 488.174 132.523   3
  -6  -7   4 1201.32 93.1708   2
   6  -7  -4 1224.00 170.940   2
  -6   7   4 1428.62 225.062   3
  -6  -7   3 692.896 81.6976   2
   6  -7  -3 738.727 131.103   2
  -6  -7   3 567.833 59.5866   1
  -6   7   3 573.822 145.418   3
   6  -7  -2 4208.55 292.989   2
  -6  -7   2 4002.14 184.945   1
  -6   7   2 4220.75 341.774   3
  -6  -7   1 51.0584 31.3903   1
   6  -7  -1 102.214 68.1404   2
  -6   7   1 30.3790 60.3860   3
  -6   7   0 6697.00 389.363   3
   6  -7   0 6216.78 342.292   2
   6  -7   1 344.857 90.8683   1
   6  -7   1 430.604 96.2602   2
   6   7   1 457.232 83.9715   1
  -6   7  -1 382.804 99.4102   3
  -6  -7  -1 433.621 88.1783   1
   6  -7   2 149.281 54.2976   2
   6   7   2 127.684 56.8081   1
   6  -7   2 254.586 83.4738   1
  -6  -7  -2 329.637 84.9877   1
  -6   7  -2 233.121 58.0554   2
  -6   7  -2 147.837 61.6479   3
   6   7   3-4.06641 45.6470   1
  -6   7  -3 88.4020 58.8065   2
  -6   7  -3 37.8400 38.8231   3
   6  -7   3-52.7754 69.8926   1
  -6   7  -4 5889.80 321.784   2
   6  -7   4 5779.68 348.393   1
  -6   7  -4 5930.64 231.445   3
   6   7   4 6124.97 344.574   1
   6   7   5 1120.24 163.651   1
   6  -7   5 848.188 143.538   1
   6  -7   6-64.7219 73.9794   1
   6   7   6 65.3828 72.2097   1
   6   7   7 785.095 151.526   1
   6  -7   7 850.997 147.447   1
   6  -7   8 2547.26 256.610   1
   6   7   8 2875.53 375.084   3
   6   7   8 2619.59 273.555   1
   6   7   9 124.668 95.4006   1
   6  -7   9-34.4920 60.9056   1
   6   7   9-32.5458 125.036   3
   6  -7  10 518.902 139.066   1
   6   7  10 363.082 140.093   3
  -6  -7 -11 145.691 118.399   2
   6  -7  11 68.6489 76.7845   1
   6  -8 -12 89.2611 95.8723   2
  -6   8  12-5.21138 127.294   3
   6  -8 -11 2851.75 321.944   2
  -6   8  11 2528.83 387.572   3
   6  -8 -10 109.947 109.759   2
  -6   8  10-127.001 146.604   3
   6  -8  -9 857.380 174.050   2
  -6   8   9 942.595 231.548   3
   6  -8  -8 597.647 138.861   2
  -6   8   8 753.788 221.391   3
   6  -8  -7 1728.08 225.786   2
  -6   8   7 1670.70 280.285   3
   6  -8  -6 406.782 123.338   2
  -6   8   6 635.697 173.499   3
   6  -8  -5 2064.34 234.764   2
  -6   8   5 1969.77 285.436   3
  -6  -8   4 547.539 59.5645   2
   6  -8  -4 652.716 133.647   2
  -6   8   4 556.902 153.130   3
  -6  -8   4 463.341 57.3503   2
  -6  -8   3 205.893 39.4252   1
  -6  -8   3 236.031 51.6229   2
   6  -8  -3 340.180 102.430   2
  -6   8   3 218.004 105.818   3
   6  -8  -2 118.494 71.6941   2
  -6  -8   2-13.6786 37.7276   1
  -6   8   2-16.3238 70.8837   3
   6  -8  -1 5365.04 337.248   2
  -6   8   1 5928.18 415.566   3
   6  -8   0 101.778 68.2878   2
  -6   8   0 51.9322 74.3140   3
   6  -8   1 343.676 92.4419   2
   6  -8   1 289.276 91.7033   1
  -6  -8  -1 281.128 75.0402   1
  -6   8  -1 439.108 114.340   3
   6  -8   2 163.005 67.6484   2
   6  -8   2 236.366 89.9066   1
  -6   8  -2 222.504 83.1597   3
  -6   8  -3 2392.91 198.347   3
   6  -8   3 2631.52 242.193   1
   6  -8   4 60.1276 59.3328   1
  -6   8  -4-28.1888 39.9050   3
   6  -8   5 2418.40 236.867   1
   6  -8   6 137.747 74.3530   1
   6  -8   7 722.413 145.517   1
   6  -8   8 42.2543 61.1439   1
   6   8   8 63.0408 124.149   3
   6  -8   9 2155.95 246.215   1
   6   8   9 2519.02 371.787   3
  -6  -8  -9 2636.20 302.102   2
   6  -8  10 61.0338 66.0547   1
   6   8  10-88.0140 148.374   3
  -6  -8 -10 167.745 108.629   2
   6  -9 -11 478.741 155.628   2
  -6   9  11 586.049 216.620   3
   6  -9 -10 1399.41 226.149   2
  -6   9  10 1968.68 339.112   3
   6  -9  -9 1934.57 260.074   2
  -6   9   9 2152.31 352.706   3
   6  -9  -8-26.9281 77.9361   2
  -6   9   8 87.6260 146.942   3
   6  -9  -7 2295.55 265.044   2
  -6   9   7 1830.98 309.778   3
   6  -9  -6 4333.71 355.769   2
  -6   9   6 4629.14 461.119   3
   6  -9  -5 33.2435 59.5517   2
  -6   9   5-17.9196 121.648   3
   6  -9  -4 806.769 153.755   2
  -6  -9   4 749.384 63.6078   2
  -6   9   4 699.972 193.422   3
   6  -9  -3 5163.78 357.598   2
  -6   9   3 4981.30 426.566   3
  -6  -9   3 5707.79 219.609   2
   6  -9  -2 2097.98 228.265   2
  -6  -9   2 1590.94 133.910   2
  -6   9   2 1452.27 229.358   3
   6  -9  -1 3.70780 54.2491   2
  -6   9   1 132.582 97.9708   3
  -6  -9   1 32.9174 45.1373   2
   6  -9   0 1316.38 177.159   2
  -6  -9   0 1445.08 151.418   1
  -6   9   0 1207.31 199.251   3
  -6  -9   0 1220.72 145.993   2
   6  -9   1 4926.47 338.241   1
  -6   9  -1 4855.59 359.650   3
   6  -9   1 4467.61 307.706   2
   6  -9   2 150.518 85.1613   2
   6  -9   2-61.5893 66.1362   1
  -6   9  -2 29.8851 78.7850   3
   6  -9   3 827.424 150.559   1
  -6   9  -3 573.107 121.510   3
   6  -9   4 2147.68 236.600   1
  -6   9  -4 1756.29 173.942   3
   6  -9   5 1303.36 190.635   1
  -6  -9  -5 1234.52 182.776   2
   6  -9   6 487.844 128.218   1
  -6  -9  -6 351.734 112.103   2
   6  -9   7 589.204 138.478   1
  -6  -9  -7 515.804 131.251   2
   6   9   7 584.953 187.002   3
   6  -9   8 1663.26 220.116   1
  -6  -9  -8 1411.37 228.869   2
   6   9   8 1734.31 328.008   3
   6  -9   9 330.659 122.732   1
  -6  -9  -9 426.490 146.003   2
   6   9   9-6.15667 147.117   3
   6 -10 -10-9.77078 90.2869   2
  -6  10  10 25.9462 114.939   3
   6 -10  -9-31.6032 82.3275   2
  -6  10   9 165.134 120.798   3
   6 -10  -8 5418.25 437.391   2
  -6  10   8 5798.68 565.711   3
   6 -10  -7 3.53909 73.6050   2
  -6  10   7 81.5892 136.929   3
   6 -10  -6 1541.19 223.956   2
  -6  10   6 1590.32 307.571   3
   6 -10  -5 99.7498 86.6858   2
  -6  10   5 111.701 127.372   3
   6 -10  -4 4284.43 350.240   2
  -6  10   4 3749.70 411.546   3
   6 -10  -3-23.4914 63.6368   2
  -6  10   3 33.0629 94.3928   3
   6 -10  -2 1031.40 168.714   2
  -6 -10   2 1135.83 117.803   2
  -6  10   2 1367.76 246.616   3
   6 -10  -1 77.3684 69.5029   2
  -6  10   1 176.425 127.850   3
  -6 -10   1 86.1044 53.4070   2
  -6  10   0 2250.36 280.731   3
  -6 -10   0 2489.47 202.401   2
   6 -10   0 2148.24 227.458   2
   6 -10   1 103.505 89.1409   2
   6 -10   1 179.031 86.9248   1
  -6  10  -1 141.328 87.4658   3
  -6 -10  -1 60.1986 55.6298   2
  -6  10  -2 5611.77 383.276   3
  -6 -10  -2 5457.72 339.970   2
   6 -10   2 5988.28 359.775   2
   6 -10   2 5626.84 379.452   1
   6 -10   3 18.9795 69.7825   1
  -6  10  -3-8.92826 60.0845   3
  -6 -10  -3-11.8212 57.7043   2
   6 -10   4-63.8882 81.1334   1
  -6 -10  -4-19.8891 50.0485   2
   6 -10   5-39.1071 70.4987   1
  -6 -10  -5 82.6077 87.6792   2
  -6 -10  -6 2541.22 285.481   2
   6 -10   6 2623.43 271.353   1
  -6 -10  -7-2.95028 77.6965   2
   6  10   7-2.09668 137.203   3
   6 -10   7 53.6452 71.0429   1
   6 -10   8 244.507 105.417   1
  -6 -10  -8 261.259 138.052   2
   6  10   8 352.581 200.260   3
   6 -11  -8 30.3850 69.1947   2
  -6  11   8 250.133 171.786   3
   6 -11  -7 1755.93 258.453   2
  -6  11   7 2083.79 363.644   3
   6 -11  -6 748.968 169.852   2
  -6  11   6 760.608 222.252   3
   6 -11  -5 1115.64 198.596   2
  -6  11   5 921.022 238.685   3
   6 -11  -4 191.481 99.2172   2
  -6  11   4 88.9976 101.350   3
   6 -11  -3 2320.58 270.436   2
  -6  11   3 2533.11 354.415   3
   6 -11  -2 1101.59 187.168   2
  -6  11   2 875.733 207.737   3
   6 -11  -1 34.3170 70.1920   2
  -6  11   1-152.917 120.994   3
   6 -11   0 529.756 126.080   2
  -6  11   0 369.327 147.761   3
  -6 -11   0 389.453 83.1850   2
   6 -11   1 3217.07 303.289   1
  -6  11  -1 2970.96 315.257   3
  -6 -11  -1 3288.56 257.750   2
   6 -11   1 3514.35 292.819   2
   6 -11   2 87.2395 50.1983   2
   6 -11   2 65.5641 75.3756   1
  -6  11  -2 171.544 81.6969   3
  -6 -11  -2-4.46507 61.9287   2
   6 -11   3 306.886 113.128   1
  -6 -11  -3 296.079 101.336   2
   6 -11   4 1726.94 225.516   1
  -6 -11  -4 1809.79 230.643   2
   6 -11   5 858.826 172.337   1
  -6 -11  -5 442.690 125.390   2
   6 -11   6-85.4583 89.7392   1
  -6 -11  -6-69.3346 89.9569   2
   6  11   6-54.6276 114.075   3
   6 -12  -5 1605.09 244.692   2
  -6  12   5 1416.65 303.177   3
   6 -12  -4 145.781 92.7449   2
  -6  12   4 41.1558 128.290   3
   6 -12  -3 423.673 137.248   2
  -6  12   3 138.503 134.187   3
   6 -12  -2 140.185 101.491   2
  -6  12   2 276.692 134.755   3
  -6  12   1 2485.95 337.763   3
   6 -12  -1 2415.23 271.616   2
   6 -12   0 543.688 148.597   2
  -6  12   0 328.060 155.682   3
   6 -12   1 155.483 101.883   1
  -6  12  -1 224.346 150.038   3
   6 -12   2 268.996 113.789   1
   6 -12   3 1449.41 215.545   1
   7   0 -16-460.160 130.359   2
  -7   0  16-185.699 152.961   3
   7   0 -15 154.602 84.6282   2
  -7   0  15 175.820 108.877   3
  -7   0  14 36.5583 106.018   3
   7   0 -14 106.455 95.3385   2
   7   0 -13 3457.74 293.511   2
  -7   0  13 3338.83 347.047   3
   7   0 -12-27.1843 63.0419   2
  -7   0  12 70.2474 94.2624   3
   7   0 -11 378.213 108.346   2
  -7   0  11 445.458 125.516   3
   7   0 -10-5.57040 49.7519   2
  -7   0  10 28.6703 71.7043   3
   7   0  -9 8364.44 384.288   2
  -7   0   9 9050.00 488.003   3
   7   0  -8 19.8882 47.0534   2
  -7   0   8 63.0523 81.6182   3
  -7   0   8 107.175 73.1773   2
   7   0  -7 6655.55 321.573   2
  -7   0   7 6910.54 326.524   2
  -7   0   7 6982.35 400.322   3
   7   0  -6-9.13026 45.9385   2
  -7   0   6 3.44108 55.0167   3
  -7   0   6-130.684 53.4695   2
   7   0  -6 100.576 68.9556   3
   7   0  -5 10995.6 391.990   2
  -7   0   5 10636.6 452.204   3
   7   0  -5 10286.8 483.518   3
  -7   0   4-16.4687 54.0508   3
   7   0  -4 18.8208 44.1393   2
   7   0  -4-48.1364 58.8244   3
   7   0  -3 8276.27 306.287   1
  -7   0   3 9030.57 381.677   3
   7   0  -3 8464.65 337.577   2
   7   0  -2-32.0094 45.7816   2
  -7   0   2 23.0598 41.6895   3
   7   0  -2 16.8386 45.3155   1
   7   0  -1 4244.47 229.805   1
   7   0   0 6.63468 50.2242   3
   7   0   0 122.944 64.6905   1
  -7   0  -1 26504.3 599.341   1
   7   0   1 25519.8 575.308   3
   7   0   1 26237.5 605.960   1
  -7   0  -2 27.2272 43.6495   1
   7   0   2 7.55971 30.4701   3
   7   0   2 8.45553 43.0601   1
  -7   0  -3-30.9248 53.7608   2
   7   0   3 50.0073 39.5433   3
  -7   0  -3 28.4997 39.6560   1
   7   0   3-48.6662 49.4051   1
   7   0   4-76.3303 66.5388   1
   7   0   4-19.7945 30.5770   3
   7   0   5 8789.81 410.127   1
   7   0   5 8265.86 296.747   3
   7   0   6 51.6288 67.5284   1
   7   0   6 25.2146 42.2931   3
   7   0   7 3262.49 270.310   1
   7   0   7 2727.21 199.772   3
   7   0   8 39.0377 39.4950   3
   7   0   8-46.1776 66.4410   1
   7   0   9 2472.43 258.305   1
   7   0   9 2826.71 198.245   3
   7   0  10-53.3293 90.7400   1
   7   0  10-52.0473 46.0609   3
   7   0  11 2018.92 259.097   1
   7   0  12 117.121 86.1732   1
   7   0  13 91.8465 95.6119   1
   7  -1 -16-159.175 116.898   2
   7   1 -16 125.291 102.174   2
  -7  -1  16 89.7698 121.465   3
  -7   1  16-101.338 111.829   3
   7   1 -15 867.583 161.666   2
  -7  -1  15 877.543 201.760   3
  -7   1  15 578.755 176.445   3
   7  -1 -15 835.609 178.405   2
   7   1 -14 2177.44 230.872   2
   7  -1 -14 1877.78 237.186   2
  -7  -1  14 2345.20 303.057   3
  -7   1  14 2277.78 302.905   3
   7   1 -13 35.3080 62.9739   2
  -7  -1  13 5.45467 86.5146   3
   7  -1 -13-88.2071 81.2020   2
  -7   1  13-114.639 111.984   3
   7   1 -12 824.785 140.324   2
  -7  -1  12 937.234 185.418   3
  -7   1  12 847.233 192.285   3
   7  -1 -12 929.977 158.781   2
   7   1 -11 3721.74 265.745   2
   7  -1 -11 3575.79 284.139   2
  -7   1  11 3432.47 336.879   3
  -7  -1  11 3393.21 315.957   3
   7   1 -11 3080.54 214.905   1
   7   1 -10 1425.48 162.692   2
  -7  -1  10 1635.69 217.387   3
  -7   1  10 1448.44 218.816   3
   7  -1 -10 1366.70 177.376   2
   7   1 -10 1561.28 146.176   1
   7   1  -9 996.375 131.214   2
   7  -1  -9 1045.43 147.753   2
  -7  -1   9 575.901 134.699   3
  -7   1   9 1177.50 190.229   3
  -7  -1   9 930.570 125.892   2
   7   1  -8 3285.34 224.963   2
   7  -1  -8 3963.02 268.517   2
  -7  -1   8 3145.97 275.963   3
  -7   1   8 3355.59 302.262   3
  -7  -1   8 3458.34 226.205   2
   7   1  -7 3511.72 225.017   2
   7  -1  -7 3516.11 246.024   2
  -7  -1   7 3948.62 235.071   2
  -7  -1   7 3819.58 293.904   3
  -7   1   7 3896.97 308.707   3
  -7   1   7 3447.96 238.298   2
   7   1  -6 209.886 66.2845   2
   7  -1  -6 319.316 86.8648   2
  -7  -1   6 205.366 82.9969   3
  -7   1   6 231.139 96.4886   3
   7   1  -6 346.796 100.649   3
  -7   1   6 339.767 78.4904   2
   7  -1  -6 385.378 108.202   3
   7  -1  -5 1109.36 133.971   2
  -7   1   5 1157.57 137.802   2
  -7  -1   5 1081.09 147.194   3
  -7   1   5 1090.15 158.572   3
   7   1  -5 1190.40 167.476   3
   7  -1  -5 1042.31 159.496   3
   7   1  -5 1291.40 134.553   2
   7  -1  -4 10814.6 394.211   2
   7   1  -4 10606.1 329.749   1
   7   1  -4 10501.8 459.735   3
  -7   1   4 10390.7 389.969   2
  -7  -1   4 10074.5 423.913   3
  -7   1   4 10448.8 442.087   3
   7   1  -4 10995.8 375.442   2
   7  -1  -4 10365.4 472.593   3
   7   1  -3 660.609 100.974   2
   7  -1  -3 572.902 100.984   2
  -7   1   3 587.614 96.4849   2
  -7  -1   3 480.063 100.641   3
   7   1  -3 549.556 85.7963   1
  -7   1   3 492.502 103.394   3
   7   1  -3 798.621 129.120   3
   7  -1  -2 868.759 118.716   2
  -7   1   2 841.197 111.288   2
  -7   1   2 1050.10 134.780   3
   7  -1  -2 915.215 113.888   1
   7   1  -2 946.038 106.845   1
   7   1  -1 10544.4 355.435   1
  -7   1   1 10721.4 383.219   3
   7  -1  -1 10993.4 422.305   3
   7  -1  -1 10583.5 376.445   1
   7  -1  -1 10579.0 386.259   2
  -7   1   0 12413.6 384.227   3
   7  -1   0 12184.0 421.502   3
   7  -1   0 11590.7 400.809   1
   7   1   0 12199.7 390.331   1
  -7  -1  -1 183.410 64.6254   2
   7  -1   1 163.673 47.1843   3
   7  -1   1 105.906 60.1067   1
   7   1   1 193.334 65.5825   1
  -7   1  -2 3867.06 240.259   1
   7   1   2 3603.11 219.367   3
   7  -1   2 3448.21 200.197   3
  -7  -1  -2 3738.27 242.705   1
   7   1   2 3668.74 234.948   1
   7  -1   2 3383.51 232.375   1
  -7   1  -2 3552.48 237.501   2
   7   1   3 3602.26 216.250   3
  -7  -1  -3 3544.11 240.904   1
   7  -1   3 3436.42 189.956   3
   7   1   3 3590.23 244.072   1
   7  -1   3 3724.89 252.559   1
  -7   1  -3 3786.54 255.855   2
  -7   1  -3 3699.06 244.849   1
   7   1   4 677.715 116.780   1
   7  -1   4 564.176 71.7892   3
   7  -1   4 679.255 116.898   1
   7   1   5 419.153 98.6310   1
   7  -1   5 446.792 105.332   1
   7  -1   5 339.478 55.5222   3
   7   1   6 5014.93 323.209   1
   7  -1   6 4928.62 189.128   3
   7  -1   6 4013.76 293.766   1
   7  -1   7 169.882 77.0201   1
   7  -1   7 223.676 43.5747   3
   7   1   7 76.7515 70.5051   1
   7  -1   7 272.687 57.6384   3
   7  -1   8 22.9216 19.8869   3
   7   1   8 56.3341 65.5939   1
   7  -1   8 70.1130 35.1046   3
   7   1   8-8.67212 57.1739   3
   7  -1   8 6.14288 63.9182   1
   7  -1   9 620.657 57.0555   3
   7   1   9 638.743 136.312   1
   7   1   9 618.887 125.078   3
   7  -1   9 594.138 142.858   1
   7   1  10 1887.82 241.686   1
   7   1  10 2046.51 206.079   3
   7  -1  10 1549.55 215.508   1
   7   1  11 186.497 100.420   1
   7  -1  11 191.197 94.2902   1
   7   1  12 207.119 109.241   1
   7  -1  12 512.333 131.668   1
   7   1  13 1041.20 205.762   1
   7  -1  13 1469.03 245.847   1
   7   2 -15 141.608 83.9419   2
   7  -2 -15-52.9167 100.816   2
  -7   2  15 31.1023 107.743   3
   7   2 -14 61.7665 55.1808   2
  -7  -2  14 240.675 112.625   3
   7  -2 -14 210.072 103.578   2
  -7   2  14 261.717 131.500   3
   7   2 -13 266.141 88.5518   2
   7  -2 -13 322.627 103.898   2
  -7  -2  13 258.452 99.7827   3
  -7   2  13 529.050 174.638   3
   7   2 -12 2960.80 238.273   2
   7  -2 -12 2623.01 268.139   2
  -7  -2  12 2702.30 290.474   3
  -7   2  12 2844.41 337.552   3
   7   2 -11 242.098 86.4550   2
  -7  -2  11 79.9209 75.8055   3
   7  -2 -11 279.191 109.698   2
  -7   2  11 504.502 153.384   3
  -7  -2  11 299.097 84.0741   2
   7   2 -11 179.721 51.1277   1
   7   2 -10 2448.90 198.524   2
   7  -2 -10 2298.44 230.870   2
  -7  -2  10 2339.64 253.135   3
  -7   2  10 2138.97 274.222   3
  -7  -2  10 2333.77 192.821   2
   7   2 -10 1955.71 149.031   1
  -7  -2   9 520.116 122.960   3
   7   2  -9 721.578 108.335   2
   7  -2  -9 631.772 117.814   2
  -7   2   9 422.724 124.173   3
  -7  -2   9 596.476 94.7983   2
   7  -2  -8 248.139 82.8400   2
   7   2  -8 167.584 59.8959   2
  -7   2   8 160.671 100.072   3
  -7  -2   8 164.723 81.1715   3
  -7  -2   7 135.141 74.5984   3
   7   2  -7 85.7092 46.5717   2
   7  -2  -7 47.7493 54.5832   2
  -7   2   7 129.003 81.5861   3
   7  -2  -6 7970.08 374.444   2
  -7   2   6 8076.26 441.049   3
   7   2  -6 8213.88 271.296   1
  -7  -2   6 8840.86 425.636   3
  -7   2   6 8403.62 374.516   2
   7   2  -6 8403.91 323.867   2
   7   2  -5 142.566 56.8289   2
   7  -2  -5-1.79631 48.1322   2
   7   2  -5 46.1926 66.3877   3
  -7   2   5 83.4340 73.6074   3
   7  -2  -5 9.85161 54.9407   3
  -7   2   5 133.973 64.1671   2
   7   2  -5 116.359 46.6747   1
   7   2  -4-22.2353 37.1061   2
   7   2  -4-1.51090 35.3405   1
   7  -2  -4 32.2065 45.6983   2
   7   2  -4-80.5921 68.5912   3
  -7   2   4 19.4844 43.9276   2
  -7   2   4-7.22652 56.2867   3
   7  -2  -4-33.1327 75.2467   3
   7  -2  -3 810.138 120.870   2
  -7   2   3 620.478 118.779   3
  -7   2   3 674.930 104.019   2
   7   2  -3 719.046 120.308   3
   7   2  -3 619.241 82.5811   1
   7  -2  -2 9704.85 368.071   1
  -7   2   2 9564.89 392.588   3
   7   2  -2 10084.8 418.336   3
   7   2  -2 9757.67 318.915   1
   7  -2  -2 9301.07 376.183   2
   7  -2  -1 207.169 76.3057   2
  -7  -2   1 243.661 58.5107   1
  -7   2   1 151.466 57.5282   3
   7  -2  -1 281.724 70.6230   3
   7  -2  -1 159.970 63.8743   1
   7   2  -1 281.856 59.5839   1
   7  -2   0 676.507 108.336   2
  -7   2   0 626.014 94.8821   3
   7  -2   0 643.085 106.657   1
   7   2   0 489.943 84.4609   1
   7  -2   0 699.060 112.992   3
  -7   2  -1 1592.51 132.414   3
   7  -2   1 1702.44 154.387   3
   7   2   1 1830.69 159.137   1
   7  -2   1 1743.57 170.313   1
  -7   2  -1 2101.22 183.055   2
   7  -2   2 2510.29 204.551   1
  -7  -2  -2 2570.29 196.633   1
   7   2   2 2730.67 202.373   1
   7  -2   2 2351.36 167.222   3
  -7   2  -2 2406.25 197.327   2
  -7   2  -3 370.022 87.8852   2
   7   2   3 445.301 94.0454   1
  -7   2  -3 320.578 83.0000   1
   7  -2   3 360.380 90.2324   1
   7  -2   3 437.102 72.2106   3
  -7  -2  -3 402.976 90.7753   1
   7   2   4 5698.62 316.215   1
   7  -2   4 6238.96 223.075   3
   7  -2   4 5991.34 329.687   1
   7  -2   5 58.7157 64.5836   1
   7  -2   5 40.2642 26.2235   3
   7   2   5 89.0517 68.2888   1
   7  -2   6 420.791 107.735   1
   7   2   6 516.743 117.146   1
   7  -2   7 97.9124 69.9189   1
   7   2   7 179.859 96.9580   1
   7   2   8 6491.79 400.464   1
   7  -2   8 6046.50 384.459   1
   7   2   8 5548.65 364.535   3
   7   2   9 117.893 83.2486   1
   7   2   9 41.4169 72.2567   3
   7  -2   9 143.194 91.0771   1
   7   2  10-59.3290 96.3640   1
   7  -2  10 57.3413 71.6827   1
   7   2  10-7.33754 58.3974   3
   7   2  11 215.258 92.5635   1
   7  -2  11 208.701 112.496   1
   7   2  11 350.739 105.057   3
   7   2  12 3997.30 372.680   1
   7  -2  12 3485.75 341.293   1
   7   2  13-421.708 139.979   1
   7  -2  13 15.0617 77.9777   1
   7  -3 -15 3109.38 338.404   2
  -7   3  15 2852.18 375.911   3
   7   3 -14 259.665 87.4743   2
  -7  -3  14 383.105 130.506   3
   7  -3 -14 246.917 111.467   2
  -7   3  14 194.413 122.849   3
   7  -3 -13 266.452 106.648   2
   7   3 -13 186.610 67.0167   2
  -7  -3  13 199.984 95.1780   3
  -7   3  13 219.347 135.181   3
   7   3 -12 94.8701 53.6667   2
  -7   3  12 33.4507 83.2776   3
  -7  -3  12 82.3279 82.8128   3
   7  -3 -12 46.3526 65.4123   2
   7   3 -11 6802.35 318.400   2
   7  -3 -11 6350.69 413.340   2
  -7  -3  11 6792.46 439.254   3
  -7   3  11 5653.33 467.558   3
  -7  -3  10-58.3572 72.1515   3
   7   3 -10 6.32307 26.3899   1
   7  -3 -10 7.84556 61.7028   2
  -7   3  10-10.7630 86.5881   3
   7   3  -9-68.1191 55.3789   2
   7   3  -9 147.308 38.8891   1
   7  -3  -9 76.8012 72.3821   2
  -7   3   9 171.622 111.825   3
   7   3  -8 3.81168 42.4037   2
   7  -3  -8 11.0355 52.4393   2
   7   3  -8 12.8362 25.0083   1
  -7   3   8-17.0173 71.3466   3
   7  -3  -7 4784.82 310.768   2
  -7   3   7 4542.21 363.064   3
   7   3  -7 4287.94 176.414   1
   7   3  -7 4831.86 238.278   2
   7   3  -6 720.421 98.2099   2
   7   3  -6 519.207 64.1355   1
   7  -3  -6 517.338 109.535   2
  -7  -3   6 652.738 87.7801   2
  -7   3   6 693.132 148.122   3
   7  -3  -5 5645.06 316.073   2
  -7  -3   5 5611.85 249.137   2
   7   3  -5 5398.79 202.967   1
  -7   3   5 6317.67 386.821   3
   7  -3  -5 5812.20 396.249   3
   7   3  -4 370.371 62.7680   1
   7  -3  -4 335.065 89.3492   2
  -7  -3   4 358.875 70.0708   2
   7   3  -4 220.032 75.4821   3
  -7   3   4 424.986 94.8173   2
  -7   3   4 489.000 114.649   3
   7  -3  -4 315.908 99.7135   3
   7  -3  -3 1465.69 164.203   2
  -7   3   3 1531.53 163.110   2
   7   3  -3 1887.82 201.015   3
  -7   3   3 1747.15 190.267   3
   7  -3  -3 1585.79 193.119   3
   7   3  -3 1884.82 131.768   1
   7  -3  -2 880.696 128.048   2
  -7  -3   2 1056.61 103.579   1
  -7   3   2 978.326 130.226   2
   7   3  -2 916.710 136.423   3
  -7   3   2 943.050 134.425   3
   7   3  -2 856.008 96.8441   1
  -7   3   1 9190.05 380.218   2
   7   3  -1 8512.31 390.076   3
   7  -3  -1 8691.73 370.906   1
  -7   3   1 8411.10 364.707   3
   7   3  -1 8487.72 304.847   1
  -7  -3   1 8509.75 305.407   1
   7  -3  -1 8761.12 372.213   2
  -7  -3   0 194.977 62.2431   2
   7  -3   0 270.479 78.4271   2
   7   3   0 238.209 70.1490   1
   7  -3   0 262.671 87.4794   1
  -7   3   0 150.329 58.3115   2
  -7   3   0 190.268 67.6549   3
   7  -3   0 187.153 62.3325   3
   7   3   1 38.1255 41.5233   1
  -7   3  -1 127.943 62.2979   2
  -7   3  -1-37.2468 43.3058   3
   7  -3   1 60.1931 52.7620   1
   7  -3   1-9.25216 39.0866   3
   7   3   2 32.6527 43.5716   1
  -7   3  -2 65.2434 53.3827   2
  -7   3  -2 4.00496 29.0522   3
  -7  -3  -2 42.8514 56.5918   1
   7  -3   2-44.5149 45.0636   3
   7  -3   2-50.0099 67.1809   1
   7  -3   3 10946.1 444.164   1
   7   3   3 11026.8 420.502   1
   7  -3   3 10240.8 306.362   3
  -7   3  -3 10747.4 428.737   2
  -7  -3  -3 10758.2 426.679   1
   7   3   4 2818.76 226.136   1
   7  -3   4 2448.40 122.855   3
   7  -3   4 2882.93 234.939   1
   7   3   5 1438.20 170.165   1
   7  -3   5 1525.63 185.497   1
   7  -3   6 237.456 89.7788   1
   7   3   6 311.984 95.5560   1
   7   3   7 3772.33 301.294   1
   7  -3   7 3723.52 300.418   1
   7  -3   8 16.1016 62.5969   1
   7   3   8 43.4249 58.2669   1
   7   3   8 111.883 93.2865   3
   7  -3   9 1560.96 214.673   1
   7   3   9 1739.25 225.390   1
   7   3   9 1357.10 212.786   3
   7   3  10 211.457 100.244   1
   7   3  10 94.3413 95.4262   3
   7  -3  10 137.888 92.5152   1
   7   3  11 303.863 124.978   1
   7  -3  11 592.356 144.203   1
   7   3  11 399.973 131.011   3
   7   3  12 0.62045 72.8178   1
   7  -3  12 180.537 100.230   1
   7   3  13 2838.80 326.390   1
   7  -3  13 2737.38 310.116   1
   7  -4 -15 159.145 109.419   2
  -7   4  15 486.073 193.733   3
   7  -4 -14 232.184 106.104   2
  -7   4  14-562.384 194.665   3
   7  -4 -13 2170.92 272.644   2
  -7   4  13 2215.45 333.997   3
   7   4 -12 433.220 88.4230   2
   7  -4 -12 595.370 148.878   2
  -7   4  12 649.491 200.259   3
   7   4 -11 320.320 69.7044   2
   7  -4 -11 227.712 103.239   2
  -7   4  11 368.423 166.505   3
   7  -4 -10 3297.68 297.345   2
   7   4 -10 3292.76 129.997   1
  -7   4  10 3595.01 372.716   3
   7   4 -10 3689.79 135.984   1
   7   4 -10 3562.75 206.252   2
   7   4  -9 2954.14 113.872   1
   7  -4  -9 2899.78 266.975   2
   7   4  -9 2956.72 115.420   1
  -7   4   9 2940.65 330.148   3
  -7  -4   9 2784.85 173.326   2
   7   4  -9 2985.00 184.328   2
   7   4  -8 221.713 60.8472   2
   7   4  -8 342.352 41.0262   1
   7  -4  -8 359.544 107.462   2
   7   4  -8 431.419 47.4806   1
  -7   4   8 341.624 133.256   3
  -7  -4   8 259.822 55.8776   2
   7  -4  -7 6941.59 382.565   2
  -7  -4   7 6610.93 256.017   2
  -7   4   7 6541.87 449.832   3
   7   4  -7 7028.91 175.987   1
   7  -4  -6 2339.59 217.877   2
  -7  -4   6 2482.17 158.595   2
  -7   4   6 2371.21 262.830   3
   7   4  -6 2451.55 111.956   1
   7  -4  -5 2735.49 238.272   2
  -7  -4   5 2910.88 171.966   2
  -7   4   5 3060.85 287.368   3
   7   4  -5 2974.25 134.166   1
   7   4  -4 214.005 44.5598   1
  -7  -4   4 129.743 44.0311   2
   7  -4  -4 65.5605 53.1311   2
  -7   4   4 185.251 88.6685   3
   7  -4  -4 147.650 76.5913   3
   7   4  -3 582.845 74.3654   1
  -7  -4   3 630.207 87.9079   2
   7  -4  -3 582.365 106.488   2
  -7   4   3 658.230 132.081   3
   7  -4  -3 719.192 137.621   3
  -7  -4   2 1479.61 122.343   1
  -7   4   2 1369.58 162.953   2
  -7   4   2 1638.26 185.275   3
   7   4  -2 1718.52 131.718   1
   7   4  -2 1882.73 194.663   3
   7  -4  -2 1793.33 181.182   2
   7  -4  -1 575.219 109.039   2
  -7  -4   1 552.681 83.8201   1
  -7   4   1 469.320 99.7113   2
  -7   4   1 627.314 114.318   3
   7   4  -1 495.541 82.8109   1
   7  -4   0 1172.81 147.594   2
  -7   4   0 1295.34 152.974   2
   7   4   0 1319.17 130.458   1
  -7   4   0 1374.99 148.231   3
   7  -4   0 1257.47 152.104   3
   7  -4   0 1268.85 152.730   1
  -7   4  -1 7111.42 342.878   2
  -7  -4  -1 7276.41 320.475   1
   7   4   1 7172.75 312.367   1
  -7   4  -1 7022.61 298.527   3
   7  -4   1 7309.43 327.607   3
   7  -4   1 6793.94 340.598   1
   7  -4   1 7299.07 353.717   2
  -7   4  -2 2252.73 196.149   2
   7   4   2 2539.95 196.328   1
  -7   4  -2 2123.45 145.948   3
   7  -4   2 2677.11 221.148   1
   7  -4   2 2323.55 171.802   3
  -7  -4  -2 2405.24 195.186   1
  -7   4  -3 109.671 52.7459   2
   7   4   3 89.9146 64.0609   1
   7  -4   3 141.042 70.5754   1
   7  -4   3 109.717 50.9210   3
   7   4   4 6085.30 332.746   1
   7  -4   4 6076.61 348.251   1
   7   4   5 1645.03 187.013   1
   7  -4   5 1621.66 189.622   1
   7   4   6 1196.72 165.734   1
   7  -4   6 792.494 136.191   1
   7   4   7 2213.48 233.839   1
   7  -4   7 1814.26 213.230   1
   7   4   8 3221.11 292.706   1
   7  -4   8 2593.66 263.066   1
   7   4   9 2054.90 248.241   1
   7  -4   9 2360.83 254.367   1
   7   4   9 1871.02 274.808   3
   7   4  10-156.495 103.882   1
   7   4  10 32.3265 109.642   3
   7  -4  10 148.908 94.7517   1
   7   4  11 2039.02 266.552   1
   7   4  11 2153.44 287.049   3
   7  -4  11 1611.18 224.069   1
   7   4  12 1390.85 227.727   1
   7  -4  12 793.845 167.255   1
   7   4  12 1118.16 218.453   3
   7  -5 -14 3331.79 353.684   2
  -7   5  14 3270.87 426.075   3
   7  -5 -13 143.385 87.7834   2
  -7   5  13-172.975 129.284   3
   7  -5 -12 1765.80 252.672   2
  -7   5  12 1690.42 291.124   3
   7  -5 -11 266.918 115.788   2
  -7   5  11 161.036 93.1669   3
   7  -5 -10 4883.31 366.248   2
  -7   5  10 4963.90 459.571   3
   7  -5  -9 309.629 105.661   2
  -7   5   9 196.001 109.429   3
  -7  -5   9 142.219 42.4481   2
   7  -5  -8 10305.0 497.786   2
  -7   5   8 10430.0 620.014   3
  -7  -5   8 10339.2 288.365   2
   7  -5  -7 238.652 99.1088   2
  -7   5   7 288.730 119.964   3
  -7  -5   7 401.816 63.2863   2
   7  -5  -6 428.827 106.912   2
  -7  -5   6 380.908 64.1496   2
  -7   5   6 298.127 120.678   3
   7  -5  -5 15.7717 51.9248   2
  -7  -5   5-37.9209 33.5197   2
   7   5  -5-2.76970 20.2457   1
  -7   5   5-2.59615 76.3728   3
  -7  -5   4 5647.86 238.567   2
   7  -5  -4 5912.81 346.462   2
   7   5  -4 6315.27 193.022   1
  -7   5   4 6063.12 400.243   3
  -7  -5   3 57.4333 42.7983   2
   7  -5  -3 93.8986 53.8474   2
  -7   5   3 206.373 97.7741   3
   7   5  -3 152.259 43.8981   1
   7  -5  -2 331.186 93.0256   2
  -7   5   2 258.574 90.6498   3
   7   5  -2 233.631 56.2324   1
  -7  -5   2 264.500 57.6446   1
   7  -5  -2 531.901 119.067   3
   7  -5  -1 14.9447 44.3280   2
  -7   5   1 9.19564 59.3578   3
   7   5  -1-25.2380 40.3817   1
  -7  -5   1 59.4506 36.5677   1
   7   5   0 6241.11 280.941   1
   7  -5   0 6665.80 350.932   1
  -7   5   0 6116.37 324.556   3
   7  -5   0 6550.75 346.005   2
   7  -5   1 207.794 72.1089   2
   7  -5   1 199.996 83.1833   1
  -7  -5  -1 223.176 70.6518   1
  -7   5  -1 132.181 57.9707   3
   7   5   1 44.5400 46.0292   1
   7  -5   1 101.392 55.5211   3
   7   5   2 8166.01 358.266   1
  -7   5  -2 7514.36 292.287   3
   7  -5   2 8392.33 400.712   1
   7  -5   2 7779.68 331.438   3
  -7  -5  -2 7764.03 358.395   1
  -7   5  -3 48.9111 35.6103   3
   7   5   3-8.77066 53.0281   1
   7  -5   3 80.8760 57.1826   1
   7   5   4 2336.98 212.817   1
   7  -5   4 3015.83 254.664   1
   7  -5   5 175.690 89.4283   1
   7   5   5 73.5089 57.6572   1
   7   5   6 3222.70 269.339   1
   7  -5   6 3310.54 276.618   1
   7   5   7 197.936 84.7575   1
   7  -5   7 213.436 95.5794   1
   7   5   8-36.6731 68.6258   1
   7  -5   8 51.7444 71.3285   1
   7  -5   9 57.7524 67.8618   1
   7   5   9 68.9409 71.4372   1
   7   5   9 56.5200 116.278   3
   7  -5  10 4600.69 368.084   1
   7   5  10 5238.11 461.631   3
   7   5  10 4564.33 379.001   1
   7   5  11-12.1402 76.8329   1
   7   5  11 39.5780 118.975   3
   7  -5  11-57.7383 70.5157   1
   7  -5  12 350.053 109.108   1
   7   5  12 263.430 144.686   3
   7  -6 -14 343.801 144.461   2
  -7   6  14 160.945 160.728   3
   7  -6 -13 3112.37 340.149   2
  -7   6  13 2875.60 416.329   3
   7  -6 -12 346.059 130.750   2
  -7   6  12 244.253 149.619   3
  -7   6  11 127.617 97.6111   3
   7  -6 -11 175.133 112.657   2
   7  -6 -10 1463.08 214.758   2
  -7   6  10 1392.12 263.981   3
   7  -6  -9 2201.14 252.477   2
  -7   6   9 3105.00 371.541   3
   7  -6  -8 1921.70 230.480   2
  -7  -6   8 1369.28 82.6722   2
  -7   6   8 1551.44 263.675   3
   7  -6  -7 1545.61 206.679   2
  -7  -6   7 1579.93 99.1624   2
  -7   6   7 1407.56 241.130   3
   7  -6  -6 1594.15 199.972   2
  -7  -6   6 1872.43 117.285   2
  -7   6   6 1757.72 259.349   3
   7  -6  -5 2851.48 256.728   2
  -7  -6   5 2843.03 154.890   2
  -7   6   5 2901.82 307.541   3
   7   6  -4 127.065 34.5996   1
  -7  -6   4 112.541 48.1839   2
   7  -6  -4 22.3441 67.3464   2
  -7   6   4 91.8506 94.0761   3
   7  -6  -3 3381.57 266.501   2
  -7  -6   3 3085.17 150.377   1
  -7   6   3 3111.20 300.042   3
  -7  -6   3 3117.76 187.542   2
   7   6  -3 3162.79 148.004   1
   7  -6  -2 1625.40 192.651   2
   7   6  -2 1498.33 117.703   1
  -7  -6   2 1529.07 123.402   1
  -7   6   2 1581.80 208.902   3
   7  -6  -2 1381.46 194.845   3
   7  -6  -1 679.633 126.295   2
   7   6  -1 710.651 97.7479   1
  -7   6   1 722.440 136.124   3
   7  -6  -1 516.224 116.447   3
   7   6   0 1996.93 159.386   1
  -7   6   0 2187.77 212.887   3
   7  -6   0 2361.80 221.325   1
   7  -6   0 1759.73 191.938   2
   7   6   1 1212.95 135.825   1
   7  -6   1 1297.05 165.998   2
  -7  -6  -1 989.500 127.135   1
   7  -6   1 1250.31 162.001   1
  -7   6  -1 1048.32 136.237   3
   7   6   2 589.782 109.165   1
  -7   6  -2 554.473 94.0414   3
   7  -6   2 704.286 131.573   1
  -7  -6  -2 572.412 103.629   1
   7  -6   3 46.9273 60.1174   1
   7   6   3 30.6619 58.3605   1
  -7   6  -3 4.98975 40.7039   3
   7   6   4 2941.59 243.426   1
   7  -6   4 2687.00 244.652   1
  -7   6  -4 2437.36 107.142   3
   7   6   5 5099.28 332.813   1
   7  -6   5 4668.72 326.032   1
   7  -6   6 148.971 71.1966   1
   7   6   6 169.144 85.4496   1
   7   6   7 1317.12 185.679   1
   7  -6   7 1325.34 190.616   1
   7   6   8 1868.83 234.551   1
   7  -6   8 1992.91 233.163   1
   7   6   8 1700.31 274.608   3
   7   6   9 403.994 128.197   1
   7  -6   9 523.663 134.173   1
   7   6   9 537.519 178.787   3
   7  -6  10-112.179 101.056   1
   7   6  10-10.4749 77.7841   1
   7   6  10 48.4176 122.738   3
   7   6  11 1429.73 240.137   1
   7   6  11 1570.67 282.667   3
   7  -6  11 1124.48 199.987   1
   7  -7 -13 110.413 111.034   2
  -7   7  13 132.237 122.992   3
   7  -7 -12 35.3419 87.2194   2
  -7   7  12 51.2368 126.111   3
   7  -7 -11 2685.19 316.340   2
  -7   7  11 3160.52 420.652   3
   7  -7 -10 407.632 137.105   2
  -7   7  10 399.038 144.262   3
   7  -7  -9 613.565 145.768   2
  -7   7   9 446.773 187.158   3
   7  -7  -8 904.271 165.640   2
  -7   7   8 961.505 219.970   3
   7  -7  -7 948.157 170.882   2
  -7   7   7 1450.90 252.853   3
   7  -7  -6-6.45325 57.9079   2
  -7  -7   6 19.1885 24.6952   2
   7  -7  -5 3380.61 289.513   2
  -7  -7   5 3061.65 148.968   2
  -7   7   5 2828.87 327.196   3
  -7  -7   4 672.447 84.0875   2
   7  -7  -4 519.312 117.357   2
  -7   7   4 680.907 168.921   3
   7  -7  -3 1216.28 170.441   2
  -7   7   3 1508.36 231.561   3
  -7  -7   3 1191.60 118.449   2
  -7  -7   3 1105.71 88.7638   1
   7  -7  -2 24.6174 55.9073   2
  -7   7   2 93.2538 79.6591   3
  -7  -7   2 47.1794 36.3833   1
  -7   7   1 6518.77 410.625   3
   7   7  -1 7522.82 287.737   1
   7  -7  -1 7362.09 398.944   2
   7  -7   0 568.255 119.607   2
  -7  -7   0 507.731 89.9181   1
   7   7   0 680.624 99.0010   1
   7  -7   0 469.000 96.3534   1
  -7   7   0 723.569 138.134   3
   7  -7   1 63.1527 74.9745   2
   7   7   1 149.694 68.0759   1
  -7   7  -1 2.44839 57.4252   3
   7  -7   1 49.2509 59.4241   1
  -7  -7  -1 18.0007 48.3084   1
   7  -7   2-10.6771 68.2170   2
   7   7   2 52.0751 45.5313   1
  -7   7  -2 40.4678 55.4009   3
   7  -7   2-4.01660 61.2750   1
  -7   7  -3 4191.27 231.266   3
   7  -7   3 3864.58 303.309   1
   7   7   3 4225.78 284.018   1
   7   7   4 197.035 81.6098   1
  -7   7  -4 434.298 60.2051   3
   7  -7   4 499.890 128.401   1
   7  -7   5 2017.28 226.604   1
   7   7   5 2739.33 254.638   1
   7  -7   6-88.6498 80.5477   1
   7   7   6-74.2461 94.0622   1
   7  -7   7 3531.21 308.084   1
   7   7   7 3517.34 310.630   1
   7   7   8 172.325 95.7892   1
   7  -7   8 158.014 89.1175   1
   7   7   8 162.430 134.905   3
   7   7   9 1217.93 188.475   1
   7  -7   9 954.475 176.194   1
   7   7   9 1361.92 272.486   3
   7   7  10 419.450 138.517   1
   7  -7  10 423.056 123.803   1
   7   7  10 812.232 237.218   3
   7  -8 -12 1636.21 257.637   2
  -7   8  12 1746.80 339.241   3
   7  -8 -11 34.2399 69.6096   2
  -7   8  11 126.866 158.734   3
   7  -8 -10 2992.15 323.547   2
  -7   8  10 3157.31 421.963   3
   7  -8  -9 219.062 102.319   2
  -7   8   9 500.054 168.616   3
   7  -8  -8 1001.28 182.798   2
  -7   8   8 1316.03 266.813   3
   7  -8  -7 456.793 119.262   2
  -7   8   7 427.665 185.391   3
   7  -8  -6 1092.86 180.357   2
  -7   8   6 1157.50 223.947   3
   7  -8  -5 599.972 134.645   2
  -7   8   5 886.328 194.835   3
  -7  -8   4 212.588 46.9995   2
   7  -8  -4 168.134 75.3908   2
  -7   8   4 11.6717 77.6659   3
   7  -8  -3 1361.13 189.415   2
  -7   8   3 1213.94 215.713   3
  -7  -8   3 1095.83 86.1000   1
  -7  -8   3 1150.22 114.201   2
   7  -8  -2 6530.68 398.573   2
  -7  -8   2 6054.02 247.104   1
  -7   8   2 6527.23 450.159   3
   7  -8  -1-36.3112 56.1101   2
  -7   8   1-86.6922 86.7192   3
  -7  -8   0 675.681 103.121   1
   7  -8   0 845.544 147.786   2
  -7   8   0 845.278 157.901   3
   7  -8   0 953.986 160.150   1
   7  -8   1 1.98847 57.5479   2
  -7   8  -1-76.6118 90.1634   3
   7  -8   1-79.6769 71.1538   1
  -7   8  -2 3526.14 264.292   3
   7  -8   2 3218.61 282.557   1
   7  -8   2 3487.88 280.013   2
   7   8   3-3.92462 53.9935   1
   7  -8   3-48.7707 78.6379   1
  -7   8  -3-30.0957 55.3017   3
   7  -8   4 5310.76 369.240   1
  -7   8  -4 4935.14 224.740   3
   7   8   4 5472.13 341.109   1
   7   8   5 472.176 137.085   1
   7  -8   5 318.878 112.802   1
   7  -8   6 1061.38 178.430   1
   7   8   6 1821.91 231.440   1
   7  -8   7 242.319 92.9992   1
   7  -8   8 2735.30 278.616   1
   7   8   8 3309.61 442.626   3
   7  -8   9 7.44086 92.7166   1
   7   8   9 212.845 174.562   3
   7  -9 -11 1123.13 222.705   2
  -7   9  11 1443.43 321.844   3
   7  -9 -10 209.588 101.185   2
  -7   9  10 368.689 187.882   3
   7  -9  -9 156.234 125.174   2
  -7   9   9-96.1220 122.684   3
   7  -9  -8 2863.79 314.253   2
  -7   9   8 2788.57 393.270   3
   7  -9  -7 1782.81 245.320   2
  -7   9   7 1771.50 313.440   3
   7  -9  -6 756.253 152.931   2
  -7   9   6 963.587 230.613   3
   7  -9  -5 1392.74 214.196   2
  -7   9   5 1265.51 252.951   3
   7  -9  -4 3854.19 329.152   2
  -7   9   4 3342.28 369.409   3
   7  -9  -3 886.407 165.696   2
  -7   9   3 669.936 181.896   3
   7  -9  -2 213.751 98.7716   2
  -7   9   2 159.131 116.822   3
  -7   9   1 1695.64 238.038   3
   7  -9  -1 1767.40 218.609   2
  -7   9   0 2514.02 272.504   3
   7  -9   0 2437.58 257.175   1
   7  -9   0 2727.03 265.090   2
   7  -9   1 49.2901 70.4421   1
   7  -9   1-28.0887 66.1390   2
  -7   9  -1-27.6478 71.1724   3
   7  -9   2 885.542 148.855   2
   7  -9   2 1178.71 186.638   1
  -7   9  -2 999.353 163.692   3
  -7   9  -3 1816.93 184.604   3
   7  -9   3 1905.32 230.524   1
   7  -9   4 331.292 112.104   1
   7  -9   5 1296.28 200.746   1
   7  -9   6 1278.15 200.241   1
   7  -9   7 1146.67 197.796   1
   7  -9   8 15.3712 70.3534   1
   7   9   8-112.449 128.622   3
  -7  -9  -8-59.2887 79.5278   2
   7 -10  -9 3028.47 343.547   2
  -7  10   9 3232.53 444.997   3
   7 -10  -8 120.350 112.455   2
  -7  10   8 94.1046 166.173   3
  -7  10   7 456.431 193.926   3
   7 -10  -7 844.288 191.061   2
   7 -10  -6 77.7769 76.3030   2
  -7  10   6 11.4645 110.470   3
   7 -10  -5 1526.80 223.241   2
  -7  10   5 1543.78 291.140   3
   7 -10  -4-95.8760 103.950   2
  -7  10   4-2.32470 117.938   3
   7 -10  -3 3107.92 303.887   2
  -7  10   3 3379.09 383.983   3
   7 -10  -2 84.4147 93.1248   2
  -7  10   2-69.1664 93.5300   3
   7 -10  -1 129.762 70.6769   2
  -7  10   1-18.5998 101.156   3
  -7 -10   1 281.847 79.1175   2
  -7  10   0 96.6336 97.0375   3
  -7 -10   0 41.6218 50.0204   2
   7 -10   0-28.3958 67.5514   1
   7 -10   1 6123.36 416.404   1
  -7  10  -1 5243.41 390.724   3
  -7 -10  -1 5682.59 337.579   2
   7 -10   1 5736.37 381.630   2
   7 -10   2 107.405 90.0089   1
   7 -10   2 43.9891 64.6912   2
  -7  10  -2 34.9075 64.3468   3
  -7 -10  -2-8.91455 66.6674   2
   7 -10   3 404.731 125.571   1
  -7 -10  -3 402.719 111.693   2
  -7 -10  -4-28.6288 73.9000   2
   7 -10   4 17.0375 65.5660   1
   7 -10   5 1330.40 205.218   1
  -7 -10  -5 1406.16 206.233   2
   7 -10   6 8.99142 79.3972   1
  -7 -10  -6-43.9188 99.3205   2
  -7 -10  -7 592.571 150.454   2
   7 -10   7 536.936 138.489   1
   7  10   7 539.420 220.209   3
   7 -11  -7 265.947 115.748   2
  -7  11   7 339.234 139.203   3
   7 -11  -6-302.613 124.588   2
  -7  11   6 96.2824 157.707   3
   7 -11  -5 1649.84 247.975   2
  -7  11   5 1268.25 271.176   3
   7 -11  -4 5176.37 418.683   2
  -7  11   4 5178.37 510.703   3
   7 -11  -3 24.9533 66.6281   2
  -7  11   3 366.946 165.692   3
   7 -11  -2 171.595 118.943   2
  -7  11   2 307.382 151.956   3
   7 -11  -1 828.478 176.773   2
  -7  11   1 661.291 172.219   3
   7 -11   0 3051.49 316.453   1
  -7  11   0 2381.12 296.913   3
   7 -11   0 3002.43 295.635   2
   7 -11   1 8.69197 68.2594   2
  -7  11  -1-9.61056 68.6352   3
  -7 -11  -1 55.4160 52.2472   2
  -7 -11  -2 935.105 156.937   2
   7 -11   2 1029.53 196.307   1
   7 -11   3 1897.49 255.462   1
  -7 -11  -3 1642.30 216.741   2
  -7 -11  -4 169.609 92.9210   2
   7 -11   4 227.900 111.099   1
   7 -11   5-59.9078 91.1974   1
  -7 -11  -5-38.8416 73.1925   2
   7 -12  -3 66.4874 82.9208   2
  -7  12   3 116.266 133.208   3
   7 -12  -2 2308.45 288.563   2
  -7  12   2 2318.62 336.665   3
   7 -12  -1 142.897 94.7886   2
  -7  12   1-161.689 135.424   3
   7 -12   0 360.990 121.745   2
  -7  12   0 100.538 95.0536   3
   7 -12   0 369.525 132.966   1
   7 -12   1 639.492 160.431   1
   8   0 -15-136.380 96.7044   2
  -8   0  15 97.1437 107.288   3
   8   0 -14 3655.33 320.710   2
  -8   0  14 3354.68 370.201   3
   8   0 -13 85.0708 86.7738   2
  -8   0  13 120.402 98.2543   3
   8   0 -12 626.956 133.747   2
  -8   0  12 479.027 145.384   3
   8   0 -11-34.0716 75.4068   2
  -8   0  11 39.4535 80.7360   3
   8   0 -10 3008.68 250.890   2
  -8   0  10 3315.31 318.517   3
   8   0  -9 93.3446 62.4615   2
  -8   0   9-5.15204 75.3308   3
   8   0  -8 4088.78 274.991   2
  -8   0   8 3772.02 317.690   3
   8   0  -7-36.1403 51.6023   2
  -8   0   7-52.6874 79.2023   3
  -8   0   7 88.6614 57.8104   2
  -8   0   6 1727.04 203.604   3
  -8   0   6 1713.85 171.051   2
   8   0  -6 1545.34 165.508   2
   8   0  -5-45.0301 46.8397   2
  -8   0   5-29.2213 60.2042   3
  -8   0   5-24.5018 45.7793   2
  -8   0   4 16655.3 507.428   2
   8   0  -4 17108.8 473.961   1
  -8   0   4 17349.8 578.893   3
   8   0  -4 16344.0 611.997   3
   8   0  -4 15797.9 500.183   2
   8   0  -3-25.4818 50.7988   1
   8   0  -3 62.1481 61.1141   2
  -8   0   3 28.1118 53.4643   2
  -8   0   3-15.5998 47.9273   3
   8   0  -3 75.0227 60.1312   3
   8   0  -2 49.9825 54.8599   2
  -8   0   2 60.3150 51.8954   2
   8   0  -2 23.2683 50.0580   1
   8   0  -2 19.8311 44.2322   3
  -8   0   2 34.1985 55.1873   3
  -8   0   1-35.4569 39.5513   2
   8   0  -1-13.8283 45.2842   1
   8   0   0 17149.8 511.974   1
  -8   0   0 19555.4 567.513   2
  -8   0  -1-16.4621 38.6540   2
   8   0   1-0.58974 48.7452   1
  -8   0  -1 25.1093 39.3941   1
   8   0   2 59.1600 63.9674   1
   8   0   3-4.17103 35.5407   3
   8   0   3 64.0689 63.5895   1
   8   0   4 6311.87 287.201   3
   8   0   4 6872.47 368.098   1
   8   0   5-57.6415 66.1494   1
   8   0   5-35.7918 40.2941   3
   8   0   6 2719.08 179.085   3
   8   0   6 2857.12 257.700   1
   8   0   7-55.3845 76.1268   1
   8   0   7-19.7607 34.9513   3
   8   0   8 825.997 121.832   3
   8   0   8 729.648 152.352   1
   8   0   9-116.107 86.5302   1
   8   0   9-2.80294 49.9925   3
   8   0  10 3703.99 344.386   1
   8   0  11-271.386 115.058   1
   8   0  12 197.857 90.9266   1
   8  -1 -15 401.904 125.170   2
   8   1 -15 527.015 139.218   2
  -8  -1  15 503.352 166.399   3
  -8   1  15 321.313 144.974   3
   8   1 -14 104.313 72.0034   2
   8  -1 -14 3.18925 70.0720   2
  -8  -1  14 101.660 104.096   3
  -8   1  14 279.527 142.128   3
   8   1 -13 2525.85 245.578   2
   8  -1 -13 2617.01 278.169   2
  -8  -1  13 2523.77 306.405   3
  -8   1  13 2623.93 327.772   3
   8   1 -12 1813.97 205.194   2
  -8  -1  12 1653.76 232.918   3
   8  -1 -12 1831.36 222.051   2
  -8   1  12 2007.10 275.139   3
   8   1 -11 91.7764 38.5734   1
   8   1 -11 4.43741 51.9993   2
   8  -1 -11 56.1027 76.5679   2
  -8  -1  11-57.8405 65.0179   3
  -8   1  11 105.194 89.7253   3
   8   1 -10 216.779 85.0559   2
   8  -1 -10 189.397 83.1684   2
  -8  -1  10 213.807 91.4187   3
  -8   1  10 455.099 146.158   3
   8   1  -9 4803.50 293.867   2
   8  -1  -9 5038.53 324.021   2
  -8  -1   9 4669.15 360.573   3
  -8   1   9 4095.25 358.447   3
   8   1  -8 28.9977 54.3901   2
   8  -1  -8 56.4081 67.1797   2
  -8  -1   8-15.9273 61.6808   3
  -8   1   8-41.0040 63.7841   3
  -8  -1   8-0.59488 46.8595   2
   8   1  -7 636.578 111.734   2
   8  -1  -7 542.509 112.548   2
  -8  -1   7 771.109 149.826   3
  -8   1   7 501.969 126.167   3
  -8  -1   7 987.743 129.164   2
  -8  -1   6 1016.59 160.250   3
   8   1  -6 1144.05 138.409   2
   8  -1  -6 1220.14 155.014   2
  -8  -1   6 1461.72 153.754   2
  -8   1   6 1231.88 180.201   3
   8   1  -5 9531.55 340.343   1
  -8  -1   5 9617.42 376.364   2
  -8   1   5 9609.04 403.232   2
  -8  -1   5 8945.38 430.713   3
  -8   1   5 8850.28 442.910   3
   8   1  -5 9335.67 375.838   2
   8  -1  -5 9076.07 396.615   2
   8   1  -4 746.617 113.469   2
   8  -1  -4 525.216 105.529   2
  -8  -1   4 690.787 108.069   2
  -8  -1   4 731.755 127.336   3
  -8   1   4 650.442 108.647   2
  -8   1   4 703.051 128.411   3
   8   1  -4 521.802 116.250   3
   8  -1  -4 719.029 147.509   3
   8   1  -4 686.878 98.8261   1
  -8  -1   3 2160.95 180.989   2
  -8   1   3 2010.74 181.970   2
   8  -1  -3 2014.67 176.258   1
  -8   1   3 2148.03 203.053   3
   8   1  -3 2063.56 211.456   3
   8  -1  -3 1981.57 212.090   3
   8   1  -3 1829.74 156.433   1
   8  -1  -3 2232.14 200.017   2
  -8  -1   2 2879.40 210.178   2
  -8   1   2 3068.09 224.617   2
   8   1  -2 2638.30 189.797   1
   8   1  -2 2992.46 241.905   3
   8  -1  -2 3048.88 251.973   3
  -8   1   2 2711.69 220.211   3
   8  -1  -2 2990.77 216.259   1
   8  -1  -2 2853.20 218.717   2
  -8   1   1 1461.57 157.571   2
   8   1  -1 1472.07 147.813   1
  -8   1   1 1364.02 149.515   3
   8  -1  -1 1457.10 154.965   1
   8   1  -1 1452.83 163.622   3
  -8  -1   1 1513.63 157.816   2
  -8   1   0 3323.46 237.444   2
   8  -1   0 3016.65 226.906   1
   8   1   0 2787.19 224.855   3
  -8  -1   0 3164.22 217.370   1
   8   1   0 3174.16 216.341   1
  -8  -1   0 3261.47 232.278   2
   8  -1   1 3921.91 257.318   1
   8  -1   1 3863.98 247.100   3
   8   1   1 4162.53 258.539   1
  -8  -1  -1 4192.54 269.181   2
  -8   1  -1 4160.27 271.443   2
  -8  -1  -1 4059.97 257.946   1
   8  -1   2 2660.12 195.604   3
   8   1   2 2722.35 218.847   1
  -8  -1  -2 2906.29 222.158   1
   8  -1   2 2392.18 211.978   1
   8   1   3 62.9863 60.2287   1
   8  -1   3 54.3940 31.3123   3
   8  -1   3 73.2318 65.5136   1
   8   1   4 1123.35 151.552   1
   8  -1   4 920.855 106.884   3
   8  -1   4 1109.75 155.182   1
   8   1   5 5141.67 330.289   1
   8  -1   5 5056.12 230.525   3
   8  -1   5 5310.04 343.834   1
   8  -1   6 1281.83 177.203   1
   8  -1   6 1486.06 120.729   3
   8   1   6 1597.42 199.704   1
   8  -1   7 822.955 155.500   1
   8  -1   7 1065.69 93.2792   3
   8  -1   7 900.459 101.902   3
   8   1   7 1007.26 165.757   1
   8  -1   8 408.912 117.611   1
   8   1   8 578.068 140.664   1
   8  -1   8 589.913 70.0343   3
   8   1   8 397.160 99.7284   3
   8   1   9 2112.71 211.276   3
   8   1   9 1753.90 231.388   1
   8  -1   9 1885.48 236.207   1
   8   1  10-46.5926 105.918   1
   8  -1  10-143.958 107.164   1
   8   1  11 903.734 202.583   1
   8  -1  11 924.960 185.972   1
   8   1  12 506.497 159.050   1
   8  -1  12 787.859 179.555   1
   8  -2 -15 998.834 198.729   2
  -8  -2  15 475.404 166.988   3
  -8   2  15 901.568 219.126   3
   8   2 -14 1190.89 173.716   2
   8  -2 -14 1037.05 191.344   2
  -8  -2  14 668.002 153.871   3
  -8   2  14 834.139 202.885   3
   8   2 -13 650.700 128.383   2
   8  -2 -13 1115.50 195.080   2
  -8  -2  13 1125.32 205.681   3
  -8   2  13 757.612 211.615   3
   8   2 -12 206.731 76.2165   2
   8  -2 -12 97.6156 93.5927   2
  -8  -2  12-24.5142 78.7399   3
  -8   2  12 75.6853 88.6966   3
   8   2 -11 4043.95 276.520   2
   8  -2 -11 3483.00 300.377   2
  -8  -2  11 3494.59 332.290   3
  -8   2  11 3244.00 349.193   3
   8   2 -10-22.5993 31.3157   1
   8   2 -10 9.46638 46.5315   2
  -8  -2  10 53.3147 85.3486   3
  -8   2  10-23.4177 80.3246   3
   8   2  -9-2.97788 47.3996   2
   8  -2  -9 52.4305 81.9935   2
  -8  -2   9 121.855 75.9147   3
  -8   2   9 106.321 93.2445   3
  -8  -2   9 71.3682 43.3582   2
   8   2  -8-15.6431 46.0200   2
   8  -2  -8 93.9312 73.2908   2
  -8  -2   8-5.61088 69.3063   3
  -8   2   8-16.0671 76.3770   3
  -8  -2   8 103.291 52.3156   2
   8  -2  -7 2293.90 216.885   2
   8   2  -7 2347.96 163.663   1
  -8  -2   7 2577.51 193.627   2
  -8  -2   7 2338.71 242.406   3
  -8   2   7 2299.79 253.813   3
   8   2  -7 2456.85 194.834   2
   8   2  -6 601.468 98.6241   2
   8   2  -6 500.172 83.3288   1
   8  -2  -6 548.144 121.511   2
  -8  -2   6 541.454 91.8230   2
  -8   2   6 624.569 138.118   3
   8  -2  -5 2353.61 212.565   2
  -8  -2   5 2820.98 199.710   2
  -8   2   5 2999.91 265.176   3
   8   2  -5 2655.41 171.661   1
   8   2  -5 2886.15 206.991   2
  -8  -2   4 1815.33 163.464   2
   8   2  -4 1657.36 141.048   1
  -8   2   4 1565.98 188.907   3
   8  -2  -4 1577.47 203.348   3
   8  -2  -4 1752.80 184.702   2
  -8  -2   3 7158.11 323.352   2
   8   2  -3 6772.53 283.856   1
  -8   2   3 7646.71 362.366   2
  -8   2   3 6667.09 363.969   3
   8   2  -3 7171.72 393.794   3
   8  -2  -3 7220.92 410.348   3
   8  -2  -3 6895.56 353.640   2
   8  -2  -2 113.386 65.9703   1
   8  -2  -2 42.6214 50.4782   2
  -8  -2   2 67.7980 43.5802   2
   8   2  -2 123.262 56.2932   1
  -8   2   2 43.1843 38.6080   2
   8   2  -2 39.8433 42.2427   3
  -8   2   2 93.6243 55.8222   3
   8  -2  -2 63.0680 64.8590   3
  -8   2   1 6441.79 330.532   2
  -8   2   1 5991.88 309.659   3
   8   2  -1 7408.73 371.355   3
   8   2  -1 6245.52 288.763   1
   8  -2  -1 5899.72 310.396   1
   8  -2  -1 6596.57 337.709   2
  -8  -2   1 6710.03 324.464   2
  -8   2   0 1280.77 150.715   2
   8  -2   0 1277.33 153.121   1
  -8   2   0 1453.36 146.435   3
   8   2   0 1680.86 179.686   3
   8   2   0 1367.65 144.188   1
  -8  -2   0 1561.58 163.891   2
  -8  -2   0 1463.32 148.826   1
   8  -2   1 2472.54 213.897   1
   8  -2   1 2547.01 200.744   3
   8   2   1 2301.11 190.151   1
   8   2   1 2724.00 220.642   3
  -8  -2  -1 2545.24 202.402   1
  -8  -2  -1 2658.69 216.533   2
   8   2   2 6.54025 40.7127   3
  -8  -2  -2 173.633 68.1492   1
   8   2   2 41.6979 56.4208   1
   8  -2   2 59.2172 72.7600   1
   8  -2   2 75.7066 49.2690   3
   8   2   3 7644.04 368.157   1
   8  -2   3 7364.74 297.701   3
   8  -2   3 8274.41 401.097   1
   8   2   4 88.0021 59.6532   1
   8  -2   4 218.804 62.8805   3
   8  -2   4 98.0248 66.1425   1
   8  -2   5-45.9089 68.9401   1
   8  -2   5-6.21194 24.4579   3
   8   2   5 47.4402 63.3670   1
   8  -2   6 1559.87 196.237   1
   8  -2   6 1465.06 85.6801   3
   8   2   6 1540.28 197.253   1
   8   2   7 4103.20 323.690   1
   8  -2   7 4386.12 339.226   1
   8  -2   8 157.271 98.3109   1
   8   2   8 188.836 104.565   1
   8   2   9 1187.14 189.062   1
   8   2   9 919.278 172.194   3
   8  -2   9 894.615 169.834   1
   8   2  10 745.543 177.690   1
   8   2  10 526.238 120.998   3
   8  -2  10 774.368 164.541   1
   8   2  11 1522.97 236.010   1
   8  -2  11 1751.68 245.255   1
   8   2  12 356.678 139.076   1
   8  -2  12 88.5276 73.8365   1
   8  -3 -15 284.063 139.880   2
  -8   3  15 220.696 133.979   3
   8  -3 -14 136.187 98.4657   2
  -8   3  14-30.0700 122.923   3
   8   3 -13 316.860 91.7792   2
   8  -3 -13 245.391 95.9679   2
  -8   3  13 269.404 151.453   3
   8   3 -12 3311.80 243.159   2
   8  -3 -12 3396.12 323.917   2
  -8   3  12 3095.10 370.523   3
   8   3 -11 321.825 83.3675   2
   8  -3 -11 594.841 142.391   2
  -8   3  11 421.649 151.078   3
   8  -3 -10 1783.96 218.922   2
  -8  -3  10 1837.37 169.798   2
  -8   3  10 1850.91 273.587   3
   8   3 -10 1860.88 172.441   2
   8   3 -10 1713.59 128.325   1
   8   3  -9 478.256 91.3376   2
   8  -3  -9 463.154 121.327   2
  -8   3   9 327.210 145.760   3
  -8  -3   9 296.478 68.5622   2
   8   3  -9 588.563 81.5896   1
   8  -3  -8 5985.97 369.243   2
  -8   3   8 5762.70 429.476   3
   8   3  -8 6483.38 243.827   1
  -8  -3   8 6179.43 292.734   2
   8   3  -8 6478.37 305.623   2
   8   3  -7 687.914 100.771   2
   8   3  -7 797.264 89.5277   1
   8  -3  -7 807.116 138.523   2
  -8   3   7 796.714 167.699   3
   8  -3  -6 7805.16 400.234   2
   8   3  -6 9117.11 291.927   1
  -8   3   6 8532.72 485.690   3
   8  -3  -5 1621.33 183.378   2
   8   3  -5 1514.68 124.972   1
  -8   3   5 1553.06 202.158   3
   8  -3  -4 1253.96 162.230   2
  -8   3   4 1418.79 185.827   3
   8  -3  -4 1212.15 190.909   3
   8   3  -4 1469.69 127.173   1
   8  -3  -3 703.584 127.718   2
  -8  -3   3 827.708 112.402   2
  -8   3   3 696.361 130.069   3
   8  -3  -3 742.738 151.594   3
   8   3  -3 746.998 94.1008   1
  -8   3   2 13269.9 501.353   3
   8  -3  -2 13401.7 548.766   3
   8   3  -2 13003.8 392.154   1
   8  -3  -2 12876.3 467.217   1
   8  -3  -2 12562.8 482.375   2
  -8  -3   2 13659.9 448.552   2
   8  -3  -1 118.648 69.6883   2
  -8  -3   1 232.631 72.6585   2
   8   3  -1 165.952 68.3820   3
   8   3  -1 11.5419 41.5912   1
  -8   3   1-1.52704 40.2447   3
   8  -3  -1 14.9298 55.3341   1
   8  -3   0 264.747 84.2100   2
  -8  -3   0 474.226 97.4330   2
   8   3   0 289.941 73.0369   1
   8   3   0 291.481 83.6120   3
  -8   3   0 339.192 83.7677   3
  -8  -3   0 199.523 58.0117   1
   8  -3   0 334.500 90.9996   1
   8  -3   1 738.282 129.969   1
   8   3   1 482.780 92.1286   1
  -8  -3  -1 644.862 101.828   1
  -8   3  -1 522.715 88.0664   3
   8  -3   1 624.055 107.585   3
   8  -3   2 7930.46 392.489   1
  -8  -3  -2 8327.66 381.326   1
   8   3   2 7542.81 355.294   1
   8  -3   2 7391.75 319.511   3
   8  -3   3 677.989 128.564   1
   8  -3   3 792.044 97.1637   3
   8   3   3 731.506 121.422   1
   8   3   4 6189.68 353.453   1
   8  -3   4 5557.09 218.471   3
   8  -3   4 5901.17 353.117   1
   8   3   5-25.4771 55.6340   1
   8  -3   5 37.7012 63.6233   1
   8  -3   5 50.4465 20.1593   3
   8   3   6 3236.89 275.693   1
   8  -3   6 2965.12 267.945   1
   8  -3   7 258.020 105.244   1
   8   3   7 214.635 99.5626   1
   8   3   8 6668.56 433.545   1
   8  -3   8 6316.14 416.043   1
   8  -3   9 446.740 126.749   1
   8   3   9 538.215 146.952   1
   8   3   9 298.736 109.279   3
   8   3  10 486.348 138.893   1
   8   3  10 319.283 123.703   3
   8  -3  10 484.163 137.282   1
   8   3  11-53.8197 84.8162   1
   8  -3  11 222.883 107.054   1
   8   3  12 2708.16 319.207   1
   8  -3  12 2543.54 309.540   1
   8  -4 -14 3383.95 354.919   2
  -8   4  14 2638.59 370.351   3
   8  -4 -13 374.967 144.363   2
  -8   4  13 771.477 220.742   3
   8   4 -12 172.397 62.3324   2
   8  -4 -12 287.189 108.353   2
  -8   4  12 382.799 168.722   3
   8  -4 -11 1426.45 210.031   2
  -8   4  11 1788.57 285.838   3
   8   4 -11 1518.44 150.668   2
   8  -4 -10 2887.72 282.483   2
   8   4 -10 2679.35 125.494   1
  -8   4  10 2214.12 308.546   3
   8   4 -10 2289.32 182.839   2
   8   4  -9-9.87759 51.6039   2
   8   4  -9-1.17612 19.4621   1
   8  -4  -9 4.64410 65.2453   2
   8   4  -9 74.5564 38.0120   1
  -8   4   9-44.7655 97.0887   3
   8  -4  -8 6155.91 385.480   2
  -8   4   8 6004.42 465.570   3
   8   4  -8 6242.83 194.219   1
   8  -4  -7 951.339 158.710   2
  -8   4   7 914.009 186.395   3
   8   4  -7 1053.85 85.6223   1
   8  -4  -6 1051.65 161.799   2
  -8   4   6 965.711 178.360   3
   8   4  -6 879.103 81.6547   1
   8  -4  -5 640.680 125.980   2
   8   4  -5 654.410 79.7647   1
  -8   4   5 643.485 147.076   3
   8  -4  -4 4545.91 307.729   2
  -8   4   4 4411.95 343.916   3
   8   4  -4 4391.00 201.196   1
   8  -4  -3 739.208 130.112   2
   8   4  -3 736.147 90.2814   1
  -8   4   3 698.168 136.661   3
   8  -4  -3 677.727 140.036   3
  -8  -4   2 92.4073 49.9083   2
   8   4  -2 48.1111 40.2751   1
   8  -4  -2 7.85103 48.0707   2
  -8   4   2 29.8432 52.8888   3
   8  -4  -2 100.186 78.0608   3
   8  -4  -1 2628.88 227.319   1
   8   4  -1 2863.91 190.472   1
  -8   4   1 2549.76 221.235   3
  -8  -4   1 2780.32 212.264   2
   8  -4  -1 2684.86 229.035   2
   8   4   0 5327.59 273.598   1
  -8   4   0 4688.46 277.329   3
  -8  -4   0 5185.61 275.258   1
   8  -4   0 5412.41 321.794   1
  -8  -4   0 5015.26 292.623   2
   8  -4   0 5324.89 322.138   2
   8  -4   1 2.86639 62.1378   1
  -8   4  -1 60.0669 43.8742   3
   8  -4   1 42.5789 44.2308   3
  -8  -4  -1 25.3431 45.1080   1
   8   4   1 170.315 69.4270   1
   8  -4   2 1926.69 207.033   1
   8   4   2 1921.27 184.155   1
  -8   4  -2 1790.32 140.994   3
   8  -4   2 2038.61 170.397   3
   8  -4   3 2069.25 213.386   1
   8   4   3 1834.30 189.249   1
   8  -4   3 2155.28 158.137   3
   8   4   4 2283.13 218.075   1
   8  -4   4 2175.22 123.659   3
   8  -4   4 2289.67 229.144   1
   8  -4   5 1389.66 188.705   1
   8   4   5 1357.13 177.859   1
   8   4   6 526.178 124.222   1
   8  -4   6 435.067 106.341   1
   8  -4   7 512.747 136.118   1
   8   4   7 804.247 156.686   1
   8  -4   8 1107.44 183.094   1
   8   4   8 1472.05 211.166   1
   8  -4   9 168.375 97.1941   1
   8   4   9 58.9419 68.3944   1
   8   4  10 4622.73 391.921   1
   8  -4  10 4038.26 364.335   1
   8   4  10 4719.32 427.465   3
   8   4  11 319.273 141.040   1
   8   4  11 555.652 162.513   3
   8  -4  11 522.936 148.847   1
   8   4  12 59.6571 92.5236   1
   8  -4  12 175.553 111.401   1
   8  -5 -14-74.2221 114.747   2
  -8   5  14-111.282 168.446   3
   8  -5 -13 2712.55 318.105   2
  -8   5  13 2736.21 379.836   3
   8  -5 -12-81.3049 93.7245   2
  -8   5  12 101.192 132.402   3
   8  -5 -11 629.381 154.057   2
  -8   5  11 428.668 173.656   3
   8  -5 -10 228.102 102.766   2
  -8   5  10 201.727 139.569   3
   8  -5  -9 6572.47 428.048   2
  -8   5   9 6470.20 508.924   3
   8  -5  -8-28.6531 61.6097   2
  -8   5   8 64.3321 113.614   3
  -8  -5   8-52.0102 35.2956   2
   8  -5  -7 193.440 86.3075   2
  -8  -5   7 150.514 44.0358   2
  -8   5   7-35.9841 110.954   3
   8  -5  -6 7.26324 62.8507   2
  -8  -5   6 33.4340 35.9983   2
  -8   5   6 81.0464 72.2257   3
   8   5  -6 80.2531 23.7153   1
   8  -5  -5 5895.97 365.994   2
   8   5  -5 5157.43 181.186   1
  -8   5   5 5360.65 406.133   3
   8  -5  -4 267.674 90.9831   2
  -8   5   4 132.393 87.7430   3
   8   5  -4 205.223 49.2596   1
   8  -5  -3 548.899 119.955   2
  -8   5   3 526.214 128.564   3
   8   5  -3 625.713 84.3849   1
  -8  -5   2 32.6234 35.3944   2
   8  -5  -2 41.8286 49.3938   2
  -8   5   2-68.1971 58.8700   3
   8   5  -2 4.08443 37.0425   1
   8  -5  -2-0.91941 56.9385   3
   8   5  -1 1629.09 145.855   1
  -8   5   1 1645.13 190.154   3
   8  -5  -1 1647.85 194.433   1
   8  -5  -1 1607.70 191.608   3
  -8  -5   1 1791.53 174.224   2
   8  -5  -1 1630.47 187.754   2
   8  -5   0 57.4276 60.8809   2
  -8   5   0-58.3347 58.7960   3
   8  -5   0 30.2905 72.4420   1
   8   5   0-4.93599 47.6564   1
  -8  -5   0 39.8245 38.7618   1
   8   5   1 6282.83 315.566   1
  -8  -5  -1 5969.26 313.959   1
  -8   5  -1 5982.50 301.954   3
   8  -5   1 6421.07 368.642   1
   8  -5   1 6309.69 359.475   2
   8   5   2 2026.70 191.656   1
  -8   5  -2 1782.82 148.374   3
   8  -5   2 1708.26 197.097   1
   8  -5   2 1842.69 170.100   3
  -8   5  -3 34.8987 32.5431   3
   8   5   3 84.3818 61.7701   1
   8  -5   4-117.866 73.5376   1
   8   5   4-88.5508 75.8905   1
   8  -5   5 1586.33 208.232   1
   8   5   5 1431.30 185.434   1
   8   5   6 251.591 93.2710   1
   8  -5   6 236.768 102.809   1
   8   5   7 429.972 117.378   1
   8  -5   7 489.706 123.860   1
   8   5   8-159.420 76.1594   1
   8  -5   8-143.861 93.7255   1
   8  -5   9 3712.49 345.608   1
   8   5   9 3871.50 346.940   1
   8   5   9 4044.22 408.928   3
   8  -5  10 121.720 98.9001   1
   8   5  10-150.454 116.597   1
   8   5  10 40.9653 102.110   3
   8   5  11 1308.59 232.996   1
   8   5  11 992.122 210.993   3
   8  -5  11 1040.85 188.236   1
   8  -6 -13 199.188 98.8416   2
  -8   6  13 130.627 166.585   3
   8  -6 -12 439.737 119.870   2
  -8   6  12 324.250 142.211   3
   8  -6 -11 1043.08 203.809   2
  -8   6  11 1345.66 272.857   3
   8  -6 -10 2368.59 277.488   2
  -8   6  10 3220.01 393.227   3
   8  -6  -9 52.0662 61.9804   2
  -8   6   9-75.2774 88.2430   3
   8  -6  -8 1513.56 212.599   2
  -8   6   8 1982.27 299.483   3
  -8  -6   7 978.878 98.4406   2
   8  -6  -7 933.266 170.365   2
  -8   6   7 662.611 170.715   3
   8  -6  -6 1751.99 214.815   2
  -8  -6   6 2056.15 144.471   2
  -8   6   6 2186.63 290.029   3
   8   6  -5 412.988 42.6604   1
   8  -6  -5 255.398 97.4771   2
  -8  -6   5 243.348 56.2631   2
  -8   6   5 232.642 117.871   3
   8  -6  -4 2098.27 226.188   2
   8   6  -4 1994.72 115.697   1
  -8   6   4 2448.05 281.119   3
   8   6  -3 1282.77 111.775   1
   8  -6  -3 1461.75 189.715   2
  -8   6   3 862.600 170.712   3
  -8  -6   2 339.337 73.4169   2
   8  -6  -2 152.615 71.1390   2
   8   6  -2 249.752 62.5525   1
  -8   6   2 319.305 128.009   3
  -8  -6   1 7.59009 43.7020   2
   8  -6  -1-50.2610 67.6362   2
   8  -6  -1 69.9413 70.8761   1
   8   6  -1 7.39428 37.8263   1
  -8   6   1 46.1962 62.6516   3
   8  -6  -1 148.161 80.8010   3
   8   6   0 4943.45 266.221   1
   8  -6   0 5671.65 353.984   1
  -8  -6   0 5100.00 278.491   1
  -8   6   0 5491.89 337.047   3
   8  -6   0 5498.06 356.565   3
   8  -6   0 4433.68 315.262   2
   8  -6   1 33.9045 61.8706   2
   8  -6   1-31.1807 60.0561   1
   8   6   1-52.1400 44.0054   1
  -8  -6  -1-191.763 68.1079   1
  -8   6  -1-29.9990 49.9226   3
   8  -6   2 286.471 96.7778   1
   8   6   2 113.887 72.9693   1
  -8   6  -2 106.283 54.4243   3
  -8   6  -3 980.478 102.104   3
   8   6   3 1239.59 164.698   1
   8  -6   3 1025.57 162.871   1
   8   6   4 2743.52 246.293   1
   8  -6   4 2536.33 251.556   1
   8  -6   5 213.233 99.7187   1
   8   6   5 231.909 90.8246   1
   8   6   6 2462.94 250.447   1
   8  -6   6 2640.60 273.867   1
   8   6   7 564.278 126.518   1
   8  -6   7 749.668 158.516   1
   8   6   8 673.051 156.606   1
   8  -6   8 553.359 137.185   1
   8   6   9 247.244 124.734   1
   8  -6   9 176.944 108.303   1
   8   6   9 47.4423 99.3584   3
   8  -6  10 2611.23 295.883   1
   8   6  10 2083.85 317.484   3
   8   6  10 2715.84 307.355   1
   8  -7 -12 2732.84 319.747   2
  -8   7  12 3429.47 445.024   3
   8  -7 -11 48.4571 74.7159   2
  -8   7  11 1.91035 130.631   3
   8  -7 -10 1390.82 226.109   2
  -8   7  10 2432.99 360.745   3
   8  -7  -9 562.630 144.572   2
  -8   7   9 342.720 149.461   3
   8  -7  -8 2194.92 257.680   2
  -8   7   8 2774.48 363.478   3
   8  -7  -7 328.028 117.596   2
  -8   7   7 161.266 124.163   3
   8  -7  -6 3712.39 321.458   2
  -8   7   6 3379.49 375.656   3
   8  -7  -5 2209.21 245.917   2
  -8  -7   5 2010.20 141.898   2
  -8   7   5 2183.79 289.784   3
   8  -7  -4 270.419 106.272   2
  -8   7   4 378.999 145.076   3
   8   7  -3 46.2535 36.8627   1
   8  -7  -3 20.1687 59.8458   2
  -8   7   3 52.7139 75.1148   3
  -8   7   2 7883.66 476.192   3
  -8  -7   2 8827.33 368.422   2
   8   7  -2 9172.50 311.465   1
   8  -7  -2 8640.82 459.319   2
  -8  -7   1 503.551 96.2190   2
   8  -7  -1 366.388 104.639   2
   8   7  -1 378.738 73.9891   1
  -8   7   1 374.881 116.981   3
   8  -7   0 71.1279 61.2114   2
   8   7   0 38.7960 48.4436   1
   8  -7   0 49.4934 68.4141   1
  -8  -7   0 20.0466 47.5702   1
  -8   7   0-14.1882 60.6163   3
   8  -7   1 618.406 132.930   2
   8  -7   1 384.241 102.355   1
   8   7   1 430.230 92.3656   1
  -8   7  -1 500.529 113.304   3
   8   7   2 3625.90 261.609   1
  -8   7  -2 3646.42 244.255   3
   8  -7   2 3461.19 298.973   1
   8  -7   3 329.695 113.724   1
   8   7   3 53.8596 52.5231   1
  -8   7  -3 221.140 64.6933   3
   8  -7   4 3173.38 290.098   1
  -8   7  -4 2572.84 122.940   3
   8   7   4 3077.04 262.406   1
   8   7   5 1015.10 166.915   1
   8  -7   5 1084.69 183.086   1
   8  -7   6 2557.42 273.739   1
   8   7   6 2584.82 264.056   1
   8   7   7 313.999 115.391   1
   8  -7   7 191.475 70.3301   1
   8   7   8 1894.82 246.394   1
   8  -7   8 1765.23 240.073   1
   8   7   9 1039.17 192.853   1
   8  -7   9 661.486 148.677   1
   8   7   9 785.545 225.408   3
   8  -7  10 68.1022 72.0300   1
   8   7  10-36.4303 91.4250   1
   8   7  10-117.135 155.987   3
   8  -8 -11 3349.67 367.928   2
  -8   8  11 2924.57 431.827   3
   8  -8 -10 167.735 89.0562   2
  -8   8  10 173.716 121.129   3
   8  -8  -9 29.3522 74.6091   2
  -8   8   9 17.4515 121.481   3
   8  -8  -8 433.854 133.981   2
  -8   8   8 263.268 130.972   3
   8  -8  -7 3329.19 319.869   2
  -8   8   7 3003.85 386.852   3
   8  -8  -6 1255.83 207.054   2
  -8   8   6 1390.62 267.488   3
   8  -8  -5 1233.82 193.297   2
  -8   8   5 982.681 211.948   3
   8  -8  -4 1123.59 191.514   2
  -8   8   4 1249.30 236.755   3
   8  -8  -3 4197.22 339.032   2
  -8   8   3 3910.62 372.161   3
  -8  -8   2-203.224 63.2365   2
   8  -8  -2-107.972 92.2592   2
  -8   8   2 22.4317 75.5866   3
  -8  -8   1 4056.15 238.893   1
  -8   8   1 4192.47 346.702   3
   8  -8  -1 4176.30 326.844   2
   8  -8   0 137.734 69.2177   2
   8   8   0 164.476 70.1248   1
  -8   8   0 101.794 65.0594   3
   8  -8   1 1184.33 175.485   2
   8   8   1 1041.53 137.656   1
   8  -8   1 1038.09 170.639   1
  -8   8  -1 1222.15 180.552   3
   8   8   2-5.55691 59.0187   1
  -8   8  -2 115.460 68.4338   3
   8  -8   2-12.0648 83.1631   1
  -8   8  -3 4572.24 253.438   3
   8  -8   3 3944.97 335.247   1
   8   8   3 4648.61 315.630   1
   8   8   4 257.383 85.6429   1
   8  -8   4 492.893 140.155   1
   8   8   5 162.884 83.5980   1
   8  -8   5 99.5450 66.0779   1
   8  -8   6 4216.92 361.184   1
   8   8   6 3934.18 335.515   1
   8  -8   7 4706.83 384.593   1
   8   8   7 5120.84 391.404   1
   8   8   8 298.270 128.693   1
   8  -8   8 10.1812 83.6366   1
   8   8   8 419.382 195.930   3
   8  -8   9 500.484 148.347   1
   8   8   9 62.6639 136.637   3
   8  -9 -10 376.333 149.923   2
  -8   9  10 422.192 203.783   3
   8  -9  -9 1243.40 210.616   2
  -8   9   9 1082.36 255.524   3
   8  -9  -8 1424.72 232.502   2
  -8   9   8 1518.29 296.150   3
   8  -9  -7 6.59551 92.2477   2
  -8   9   7-36.8914 138.773   3
   8  -9  -6 686.262 158.711   2
  -8   9   6 144.236 114.192   3
   8  -9  -5 1034.25 188.882   2
  -8   9   5 1252.54 249.931   3
   8  -9  -4 163.144 98.1552   2
  -8   9   4 47.0084 120.593   3
   8  -9  -3 1052.57 185.889   2
  -8   9   3 943.422 204.354   3
  -8   9   2 2320.53 292.635   3
   8  -9  -2 2315.56 258.642   2
   8  -9  -1 1023.52 176.570   2
  -8   9   1 834.691 177.113   3
   8  -9   0 37.8175 73.6978   2
   8  -9   0 11.9231 71.2244   1
  -8   9   0-45.1802 74.8764   3
  -8   9  -1 1989.57 228.040   3
   8  -9   1 2235.41 243.905   2
   8  -9   1 2254.19 259.169   1
  -8   9  -2 725.083 125.945   3
   8  -9   2 1123.20 188.404   1
   8  -9   3 150.466 106.263   1
   8  -9   4 369.358 123.857   1
   8  -9   5 3994.35 352.741   1
   8  -9   6 769.979 164.110   1
   8  -9   7 296.971 110.681   1
   8 -10  -8 1275.67 213.712   2
  -8  10   8 1126.06 266.163   3
   8 -10  -7 110.950 97.5121   2
  -8  10   7 147.332 131.038   3
   8 -10  -6 1071.18 204.958   2
  -8  10   6 999.834 226.791   3
   8 -10  -5 165.510 109.548   2
  -8  10   5 22.6188 117.020   3
   8 -10  -4 1636.23 240.124   2
  -8  10   4 1739.70 290.180   3
   8 -10  -3-50.1918 82.6846   2
  -8  10   3-94.0149 119.635   3
   8 -10  -2 30.7081 73.7789   2
  -8  10   2 110.659 123.269   3
   8 -10  -1 22.9772 80.8615   2
  -8  10   1-30.8230 85.2076   3
   8 -10   0 3986.13 352.142   1
  -8  10   0 3742.70 347.869   3
   8 -10   0 3749.26 329.795   2
   8 -10   1 54.3820 68.2967   2
   8 -10   1 172.505 88.7637   1
  -8  10  -1 5.44007 73.3606   3
   8 -10   2 346.499 121.961   1
   8 -10   3 222.978 112.266   1
   8 -10   4 909.971 183.799   1
   8 -10   5-46.6822 67.8282   1
   8 -11  -6 1456.52 245.850   2
  -8  11   6 1232.22 291.797   3
   8 -11  -5 2356.39 300.742   2
  -8  11   5 2415.99 356.913   3
   8 -11  -4-58.3716 97.1027   2
  -8  11   4 33.1615 120.341   3
   8 -11  -3 1600.43 242.567   2
  -8  11   3 2168.72 325.913   3
   8 -11  -2 1791.23 245.278   2
  -8  11   2 1642.55 266.567   3
   8 -11  -1 1451.21 220.616   2
   8 -11  -1 1789.50 263.995   1
  -8  11   1 1337.97 240.497   3
   8 -11   0 60.6865 109.536   2
   8 -11   0 139.225 75.2376   1
  -8  11   0 101.001 82.9329   3
   8 -11   1 1766.08 234.336   2
   8 -11   1 1886.42 255.845   1
   8 -11   2 1032.95 192.488   1
  -8 -11  -2 679.510 145.256   2
   8 -11   3 280.070 102.952   1
  -8 -11  -3 409.177 111.514   2
   9   0 -15 1864.81 245.432   2
  -9   0  15 1605.39 279.806   3
   9   0 -14 138.608 95.0662   2
  -9   0  14 53.9214 132.869   3
   9   0 -13 331.941 107.618   2
  -9   0  13 375.986 134.359   3
   9   0 -12-36.2313 75.2756   2
  -9   0  12-69.2766 78.0419   3
   9   0 -11 1653.39 205.189   2
  -9   0  11 1403.05 230.722   3
   9   0 -10-47.7065 64.2266   2
  -9   0  10-61.6974 79.8396   3
   9   0  -9 3798.76 286.740   2
  -9   0   9 4252.16 359.694   3
   9   0  -8-32.8210 59.1563   2
  -9   0   8-21.6155 71.9576   3
   9   0  -7 23.8031 51.9914   2
  -9   0   7-46.4592 63.0003   3
   9   0  -6-27.6075 63.1712   2
  -9   0   6 88.6581 79.8067   3
   9   0  -5 3585.33 239.871   1
  -9   0   5 3797.33 300.697   3
   9   0  -5 3695.77 262.190   2
   9   0  -4-27.1098 59.0262   2
   9   0  -4 2.54015 54.4623   1
  -9   0   4-63.1330 73.3537   3
   9   0  -3 761.341 128.612   2
  -9   0   3 984.272 149.083   3
   9   0  -3 759.755 120.268   1
   9   0  -2-13.0653 57.9603   1
   9   0  -2-57.4072 58.6086   3
   9   0  -1 3827.91 260.320   1
   9   0  -1 4008.60 292.859   3
   9   0   0-14.8062 56.5096   1
   9   0   0 10.8493 49.5169   3
   9   0   1 1759.91 180.282   3
   9   0   1 1867.23 191.574   1
   9   0   2 19.9652 66.6983   1
   9   0   3 2079.28 214.943   1
   9   0   4 57.6905 72.0196   1
   9   0   5 8279.66 440.534   1
   9   0   6 25.7410 63.5913   1
   9   0   7 220.695 91.3835   1
   9   0   8 62.6270 61.2422   3
   9   0   8-240.751 100.372   1
   9   0   9 3348.73 327.828   1
   9   0  10-96.5678 110.517   1
   9   0  11 412.357 132.892   1
   9   0  12-139.741 100.232   1
   9   1 -15 137.505 96.7327   2
   9  -1 -15 110.486 109.454   2
  -9  -1  15 46.4595 86.1322   3
  -9   1  15 10.8404 113.952   3
   9   1 -14 2472.43 262.408   2
   9  -1 -14 2398.84 276.770   2
  -9  -1  14 2367.89 316.398   3
  -9   1  14 2232.32 322.440   3
   9   1 -13 414.301 113.782   2
   9  -1 -13 631.942 149.670   2
  -9  -1  13 409.065 134.712   3
  -9   1  13 332.935 147.806   3
   9   1 -12 49.9053 69.6024   2
   9  -1 -12-39.7152 82.9188   2
  -9  -1  12-69.7584 74.0247   3
  -9   1  12-126.545 119.971   3
   9   1 -11 1249.17 172.075   2
   9  -1 -11 1268.84 192.581   2
  -9  -1  11 1032.45 190.739   3
  -9   1  11 919.830 201.727   3
   9   1 -10 5560.91 339.871   2
  -9  -1  10 6363.58 445.711   3
   9  -1 -10 5678.49 373.047   2
  -9   1  10 5615.40 445.154   3
   9   1  -9 229.686 84.7442   2
   9  -1  -9 353.334 105.244   2
  -9  -1   9 282.315 117.442   3
  -9   1   9 381.693 130.308   3
   9   1  -8 120.719 70.5497   2
   9  -1  -8 2.75971 48.9511   2
  -9  -1   8 32.4490 73.7346   3
  -9   1   8 83.8237 84.2020   3
   9   1  -7-77.9457 67.1621   2
   9  -1  -7-64.1014 64.9615   2
  -9  -1   7 68.0091 60.1194   3
  -9   1   7 93.8014 84.6593   3
   9   1  -7 22.8306 39.9461   1
   9   1  -6 3148.93 212.501   1
  -9  -1   6 2952.67 275.279   3
  -9   1   6 2642.14 261.919   3
   9   1  -6 2869.67 229.375   2
   9  -1  -6 3058.46 250.887   2
   9   1  -5 812.013 126.701   2
   9  -1  -5 971.859 146.645   2
  -9  -1   5 653.531 131.686   3
  -9  -1   5 813.464 127.374   2
  -9   1   5 725.927 136.544   3
   9   1  -5 691.883 108.952   1
  -9  -1   4 3767.88 256.057   2
   9  -1  -4 3383.73 242.926   1
  -9   1   4 3192.48 266.453   3
   9   1  -4 3157.00 215.037   1
   9   1  -4 3120.08 239.371   2
   9  -1  -4 3276.61 251.950   2
  -9  -1   3 3283.53 239.900   2
   9   1  -3 3054.43 216.072   1
  -9   1   3 3298.94 262.215   3
   9  -1  -3 3295.43 291.181   3
   9  -1  -3 3339.83 237.469   1
   9  -1  -3 2779.81 234.267   2
  -9   1   2 1473.86 168.661   3
   9  -1  -2 1344.22 167.058   2
   9   1  -2 1283.50 144.243   1
   9   1  -2 1177.02 168.785   3
   9  -1  -2 1209.40 148.949   1
   9  -1  -2 1393.84 177.940   3
   9  -1  -1 1075.93 143.977   1
  -9   1   1 1388.36 158.033   3
   9   1  -1 1081.95 137.922   1
   9   1  -1 1157.68 165.230   3
   9  -1  -1 1151.55 160.515   3
   9  -1   0 6910.60 356.282   1
   9   1   0 6277.40 353.121   3
   9  -1   0 6557.96 358.426   3
   9   1   0 6556.81 332.402   1
   9   1   1 337.200 91.3130   3
   9  -1   1 471.100 110.145   1
   9   1   1 351.590 97.4903   1
   9  -1   2-29.3472 64.6281   1
   9   1   2-5.49418 42.1588   3
   9   1   2 147.411 70.2828   1
   9   1   3 712.063 131.069   1
   9   1   3 1090.59 144.829   3
   9  -1   3 910.555 148.347   1
   9   1   4 6477.20 329.142   3
   9  -1   4 5854.50 285.146   3
   9   1   4 6741.33 386.796   1
   9  -1   4 6030.55 370.155   1
   9   1   5 696.820 138.487   1
   9   1   5 908.413 124.377   3
   9  -1   5 664.079 134.786   1
   9  -1   5 739.518 101.632   3
   9   1   6 2774.54 268.593   1
   9   1   6 2736.89 210.474   3
   9  -1   6 3120.19 188.752   3
   9  -1   6 3137.21 287.565   1
   9  -1   7 1416.38 205.849   1
   9   1   7 833.835 115.135   3
   9   1   7 1083.86 180.392   1
   9  -1   8 1283.97 204.671   1
   9   1   8 950.493 180.390   1
   9   1   8 1232.44 169.452   3
   9   1   9 43.7798 92.2084   1
   9  -1   9 52.7373 72.2554   1
   9   1  10 1616.50 241.620   1
   9  -1  10 1947.95 267.339   1
   9   1  11 283.143 122.307   1
   9  -1  11-38.9381 110.301   1
   9  -2 -15-14.5214 82.7233   2
  -9  -2  15-21.3105 92.7775   3
  -9   2  15-22.9233 127.948   3
   9   2 -14 316.516 104.286   2
   9  -2 -14 338.465 122.181   2
  -9  -2  14 697.994 186.268   3
  -9   2  14 309.573 158.656   3
   9   2 -13 180.970 85.6193   2
   9  -2 -13 123.715 78.6050   2
  -9  -2  13-49.0218 101.767   3
  -9   2  13-68.9287 101.230   3
   9   2 -12 3931.70 290.260   2
   9  -2 -12 3401.86 314.577   2
  -9  -2  12 4181.87 387.284   3
  -9   2  12 3265.52 367.555   3
   9   2 -11 38.0830 53.7647   2
   9  -2 -11-209.828 95.3417   2
  -9  -2  11 38.8415 85.8715   3
  -9   2  11-51.5893 79.1452   3
   9   2 -10 492.250 106.909   2
   9  -2 -10 827.089 151.648   2
  -9  -2  10 620.803 149.716   3
  -9   2  10 536.215 159.874   3
   9   2  -9 1297.96 160.980   2
   9  -2  -9 1288.81 180.591   2
  -9  -2   9 1642.85 229.630   3
  -9   2   9 1620.26 243.548   3
   9  -2  -8 5314.77 354.312   2
   9   2  -8 5467.07 265.239   1
  -9  -2   8 5219.43 381.546   3
  -9   2   8 5513.41 417.091   3
   9   2  -8 5376.96 308.605   2
   9   2  -7 171.961 65.2306   2
   9   2  -7 266.410 65.7616   1
   9  -2  -7 350.987 108.234   2
  -9   2   7 64.4466 77.0278   3
  -9  -2   7 161.010 58.9711   2
   9  -2  -6 10323.7 474.431   2
  -9  -2   6 9567.98 397.794   2
  -9   2   6 9587.90 507.485   3
   9   2  -6 9835.92 356.292   1
   9   2  -6 10045.2 410.817   2
   9   2  -5 51.0541 39.5274   1
   9  -2  -5 31.8991 61.0202   2
  -9  -2   5 55.7984 45.8200   2
  -9   2   5 155.064 85.9486   3
  -9  -2   4 3773.13 250.847   2
   9   2  -4 3516.96 220.430   1
  -9   2   4 3565.85 293.421   3
   9  -2  -4 3468.58 273.184   2
   9  -2  -3-22.9659 58.4224   2
  -9  -2   3-49.0339 56.0240   2
   9  -2  -3 105.126 59.0382   1
   9   2  -3 36.2841 50.6528   1
  -9   2   3-35.1766 62.0580   3
   9  -2  -3 18.3674 61.1685   3
  -9  -2   2 7473.13 359.807   2
  -9   2   2 6690.83 357.805   3
   9  -2  -2 7210.63 414.010   3
   9   2  -2 7147.12 323.779   1
   9  -2  -2 6934.11 356.624   1
   9  -2  -2 6803.95 369.607   2
   9  -2  -1 644.016 122.582   2
  -9   2   1 589.638 107.735   3
   9  -2  -1 853.554 138.646   1
   9  -2  -1 769.005 133.783   3
   9   2  -1 867.745 123.329   1
   9  -2   0 438.955 111.673   1
  -9  -2   0 531.546 97.2871   1
   9   2   0 606.022 115.663   3
   9   2   0 406.021 89.9752   1
  -9   2   0 503.811 95.5792   3
   9   2   1-22.7233 51.9902   3
   9   2   1 8.70089 53.4393   1
   9  -2   1 14.9938 64.1120   1
   9  -2   2 13168.0 526.408   1
   9   2   2 14648.1 532.640   3
   9  -2   2 13165.9 460.475   3
   9   2   2 14357.9 519.202   1
   9  -2   3 106.486 69.5426   1
   9   2   3 274.929 99.7843   1
   9   2   3 362.768 95.5670   3
   9  -2   3 320.971 76.6892   3
   9   2   4 73.8852 62.8656   1
   9   2   4 26.5719 40.0389   3
   9  -2   4 16.7828 36.0451   3
   9  -2   4-64.3220 70.9506   1
   9  -2   5 2001.00 148.016   3
   9  -2   5 2106.43 229.005   1
   9   2   5 1724.39 204.675   1
   9   2   6 5079.75 359.969   1
   9  -2   6 4887.99 185.532   3
   9  -2   6 5387.34 377.849   1
   9  -2   7 267.815 108.731   1
   9   2   7 498.768 133.628   1
   9  -2   8 1633.53 231.330   1
   9   2   8 1522.02 220.434   1
   9   2   9 309.484 117.314   1
   9   2   9 146.617 73.9887   3
   9   2  10 1023.36 197.057   1
   9  -2  10 1724.99 242.635   1
   9   2  11-109.033 98.5182   1
   9  -2  11 109.140 107.825   1
   9  -3 -14 673.748 175.108   2
  -9   3  14 366.009 143.050   3
   9  -3 -13 2012.27 268.204   2
  -9   3  13 1919.64 319.181   3
   9   3 -13 1756.54 193.307   2
   9   3 -12-47.7402 52.7723   2
   9  -3 -12 161.990 97.5837   2
  -9   3  12-31.3326 104.965   3
   9   3 -11 1507.25 136.510   1
   9  -3 -11 1684.68 231.293   2
  -9   3  11 1539.32 254.673   3
   9   3 -11 1688.78 185.121   2
   9   3 -10 812.579 127.054   2
   9  -3 -10 915.100 163.695   2
   9   3 -10 912.653 103.871   1
  -9   3  10 980.385 204.282   3
   9  -3  -9 2231.75 246.659   2
  -9   3   9 2331.73 301.620   3
  -9  -3   9 2330.57 194.805   2
   9   3  -9 2285.78 160.617   1
   9   3  -9 2507.40 211.572   2
   9   3  -8-10.2499 45.2524   2
   9   3  -8 43.4496 40.0170   1
   9  -3  -8-12.5038 60.0390   2
  -9   3   8 3.03772 85.2865   3
  -9  -3   8-45.0146 49.4015   2
   9  -3  -7 9898.11 480.846   2
  -9  -3   7 10075.7 392.597   2
   9   3  -7 10739.8 344.022   1
  -9   3   7 10454.2 567.550   3
   9   3  -7 9676.80 397.845   2
   9  -3  -6 3056.33 268.769   2
   9   3  -6 3273.70 195.028   1
  -9  -3   6 2640.72 204.570   2
  -9   3   6 3113.16 304.912   3
   9  -3  -5 19.8723 52.7000   2
   9   3  -5 38.0060 36.1872   1
  -9  -3   5 119.474 57.9080   2
  -9   3   5 67.2283 84.6442   3
   9   3  -4 333.736 71.0911   1
   9  -3  -4 221.241 66.0963   2
  -9  -3   4 236.153 68.1873   2
  -9   3   4 261.448 103.282   3
  -9  -3   3 5979.40 312.655   2
  -9   3   3 6508.53 385.664   3
   9  -3  -3 6829.13 365.534   1
   9   3  -3 6586.30 296.369   1
   9  -3  -3 6171.28 361.128   2
   9  -3  -2 41.5364 69.5375   2
  -9  -3   2-34.1690 48.1940   2
  -9   3   2 9.97227 62.3405   3
   9   3  -2-39.0627 53.5698   1
   9  -3  -2-35.9429 62.0749   3
   9  -3  -2-25.6253 72.5738   1
   9  -3  -1 1179.67 160.161   1
   9  -3  -1 1233.98 166.845   2
  -9  -3   1 1180.77 136.583   1
  -9   3   1 1386.73 168.116   3
   9  -3  -1 1408.74 186.431   3
   9   3  -1 1316.80 145.397   1
  -9  -3   0 1059.42 134.262   1
   9   3   0 1189.01 142.032   1
   9  -3   0 1210.86 163.099   1
  -9   3   0 1064.64 133.232   3
  -9   3  -1 4917.05 267.662   3
   9  -3   1 4769.43 318.317   1
   9   3   1 4602.39 283.474   1
   9   3   2 472.091 106.545   1
   9  -3   2 635.682 134.801   1
   9  -3   2 527.419 97.2004   3
   9   3   3 8323.46 412.351   1
   9  -3   3 8406.61 338.905   3
   9  -3   3 7424.52 417.278   1
   9  -3   4 1408.45 186.752   1
   9  -3   4 1497.76 130.223   3
   9   3   4 1437.62 188.256   1
   9  -3   5 978.319 84.6745   3
   9  -3   5 1446.75 197.495   1
   9   3   5 969.346 162.088   1
   9  -3   6 20.7852 70.6068   1
   9   3   6 55.0534 59.4075   1
   9   3   7 3261.36 305.524   1
   9  -3   7 3006.17 299.913   1
   9  -3   8 205.913 116.814   1
   9   3   8 76.4574 72.1842   1
   9  -3   9 355.828 144.129   1
   9   3   9 555.940 158.632   1
   9   3   9 387.076 132.477   3
   9   3  10 113.375 83.2653   1
   9  -3  10-40.4048 83.6005   1
   9   3  11 2332.14 295.645   1
   9  -3  11 2311.91 296.566   1
   9  -4 -14 147.815 86.8097   2
  -9   4  14-0.94654 119.165   3
   9  -4 -13 637.645 179.643   2
  -9   4  13 561.301 209.859   3
   9  -4 -12 1280.30 221.493   2
  -9   4  12 1405.41 263.155   3
   9   4 -11 720.669 110.478   2
   9  -4 -11 760.629 158.368   2
  -9   4  11 822.752 212.609   3
   9   4 -10 124.024 65.0880   2
   9  -4 -10 337.174 113.343   2
  -9   4  10 401.877 158.798   3
   9  -4  -9 1043.51 183.325   2
  -9  -4   9 1200.39 135.571   2
  -9   4   9 1292.30 238.721   3
   9   4  -9 1218.54 98.4526   1
   9  -4  -8 1266.79 185.831   2
  -9  -4   8 1494.14 147.415   2
  -9   4   8 1455.17 246.238   3
   9   4  -8 1248.36 103.737   1
   9  -4  -7 124.023 74.4442   2
  -9  -4   7 113.602 51.5850   2
  -9   4   7-82.3819 83.7276   3
   9   4  -7 151.232 49.1376   1
   9  -4  -6 1779.78 219.976   2
  -9  -4   6 1425.45 148.809   2
  -9   4   6 1376.46 220.673   3
   9   4  -6 1669.81 129.210   1
   9  -4  -5 3454.01 286.166   2
  -9  -4   5 3334.16 224.123   2
  -9   4   5 3464.60 323.214   3
   9   4  -5 3626.02 195.742   1
   9  -4  -4 825.789 148.797   2
  -9  -4   4 944.571 123.087   2
   9   4  -4 870.688 101.290   1
  -9   4   4 837.195 159.124   3
   9  -4  -3 366.303 104.543   2
  -9  -4   3 533.904 100.629   2
   9   4  -3 363.163 75.2686   1
  -9   4   3 493.255 117.761   3
   9  -4  -2 2270.01 224.284   1
  -9   4   2 2347.58 231.576   3
   9   4  -2 2092.97 173.015   1
   9  -4  -2 1834.13 227.934   3
   9  -4  -2 2280.53 227.645   2
  -9  -4   2 2045.61 186.394   2
   9  -4  -1 3399.05 272.852   1
  -9  -4   1 3640.86 232.875   1
   9   4  -1 3474.32 230.648   1
  -9   4   1 3505.55 261.428   3
   9  -4  -1 3627.22 297.071   3
   9  -4  -1 3794.64 288.429   2
   9   4   0 336.654 80.8126   1
   9  -4   0 297.382 91.5788   2
  -9   4   0 205.384 69.6734   3
   9  -4   0 295.956 91.6035   1
  -9  -4   0 253.865 62.1257   1
   9   4   1 1779.84 179.480   1
  -9   4  -1 1776.37 165.572   3
   9  -4   1 1959.92 214.540   1
   9  -4   2 454.152 87.0945   3
   9  -4   2 432.820 107.434   1
   9   4   2 481.119 105.627   1
   9  -4   3 122.151 83.3514   1
   9   4   3-78.0577 72.9588   1
   9  -4   3 58.5644 53.9081   3
   9  -4   4 252.622 96.8575   1
   9   4   4 257.288 87.3444   1
   9  -4   4 315.404 67.0784   3
   9   4   5 927.060 156.819   1
   9  -4   5 917.432 166.226   1
   9   4   6 808.098 156.072   1
   9  -4   6 572.425 144.580   1
   9  -4   7 28.8688 76.2922   1
   9   4   7-13.7436 69.3324   1
   9  -4   8 748.865 158.179   1
   9   4   8 909.549 181.216   1
   9   4   9 3594.92 347.267   1
   9  -4   9 3879.40 362.829   1
   9   4   9 3091.35 345.707   3
   9  -4  10 70.5140 89.6948   1
   9   4  10 100.086 101.055   1
   9   4  10 105.198 126.411   3
   9   4  11 60.6380 133.192   1
   9  -4  11-55.1588 107.549   1
   9  -5 -13 145.120 102.264   2
  -9   5  13 227.814 107.653   3
   9  -5 -12-29.4287 73.6778   2
  -9   5  12-191.630 177.300   3
   9  -5 -11 41.2831 95.0603   2
  -9   5  11 289.079 165.043   3
   9  -5 -10 4535.00 381.317   2
  -9   5  10 4964.80 471.494   3
   9  -5  -9 99.4874 78.1139   2
  -9   5   9 213.088 134.048   3
   9   5  -8 937.006 51.7524   1
   9  -5  -8 1312.44 197.538   2
  -9   5   8 1357.66 240.982   3
   9  -5  -7 107.472 70.5783   2
  -9   5   7 54.3102 83.6091   3
   9   5  -7 48.4590 24.7106   1
   9  -5  -6 4621.80 352.847   2
   9   5  -6 4776.25 183.954   1
  -9   5   6 4359.34 390.210   3
   9  -5  -5 716.926 144.765   2
  -9  -5   5 457.526 84.0886   2
  -9   5   5 436.047 137.444   3
   9   5  -5 542.397 75.7296   1
   9  -5  -4 4115.31 317.705   2
  -9  -5   4 3680.56 240.661   2
   9   5  -4 4104.45 204.303   1
  -9   5   4 4088.35 350.460   3
   9  -5  -3-80.1017 67.8338   2
  -9  -5   3-76.6749 56.7837   2
  -9   5   3-44.7936 72.8457   3
   9   5  -3-7.72480 44.3713   1
   9  -5  -2 368.804 103.888   2
  -9  -5   2 409.029 95.1121   2
   9  -5  -2 390.015 114.638   1
  -9   5   2 345.121 116.002   3
   9   5  -2 505.697 92.3961   1
  -9  -5   1-48.4316 41.2384   1
   9  -5  -1 1.68937 63.7963   2
  -9   5   1 105.285 81.3076   3
   9   5  -1-4.84125 39.5800   1
   9  -5  -1-39.1192 80.0304   3
   9  -5  -1-7.88361 64.9744   1
   9   5   0 9713.88 394.969   1
  -9   5   0 9150.38 410.801   3
  -9  -5   0 8626.76 385.036   1
   9  -5   0 9280.36 460.800   3
   9  -5   0 9268.18 459.740   1
   9  -5   0 9346.64 463.145   2
   9  -5   1 154.900 81.9025   1
  -9   5  -1 131.755 66.7513   3
   9   5   1 1.29947 46.1017   1
   9  -5   2 493.925 131.615   1
  -9   5  -2 200.692 61.4701   3
   9   5   2 338.426 92.8383   1
   9  -5   2 257.139 75.8994   3
   9   5   3 150.316 76.7116   1
   9  -5   3-17.3054 75.9922   1
   9  -5   3 236.355 72.1646   3
   9   5   4 3266.22 275.461   1
   9  -5   4 3001.02 284.390   1
   9  -5   5 97.9405 79.8177   1
   9   5   5 214.172 89.1988   1
   9   5   6 1381.72 202.290   1
   9  -5   6 1563.00 214.473   1
   9   5   7-22.9153 61.5811   1
   9  -5   7 33.4329 80.6746   1
   9   5   8 2541.13 282.957   1
   9  -5   8 1879.23 250.016   1
   9  -5   9-108.054 95.6385   1
   9   5   9 12.6115 83.8101   1
   9   5   9-39.5842 110.074   3
   9   5  10 2711.95 316.675   1
   9  -5  10 2563.86 305.631   1
   9   5  10 2267.11 320.362   3
   9  -6 -13 295.972 112.471   2
  -9   6  13 562.193 210.900   3
   9  -6 -12 1664.47 247.831   2
  -9   6  12 1835.32 318.423   3
   9  -6 -11 495.145 149.950   2
  -9   6  11 412.994 171.855   3
   9  -6 -10 193.436 99.9338   2
  -9   6  10 91.4554 104.353   3
   9  -6  -9 4313.41 369.252   2
  -9   6   9 4320.08 453.265   3
   9  -6  -8 1133.85 198.848   2
  -9   6   8 1137.32 234.245   3
   9  -6  -7 350.067 115.402   2
  -9   6   7 128.598 127.525   3
   9  -6  -6 932.593 168.936   2
  -9   6   6 1146.98 220.187   3
   9   6  -6 626.591 45.0479   1
   9  -6  -5 5455.65 385.095   2
   9   6  -5 5744.52 193.548   1
  -9   6   5 6203.65 469.937   3
   9  -6  -4 798.376 161.395   2
  -9  -6   4 620.206 96.8554   2
   9   6  -4 491.914 72.2703   1
  -9   6   4 564.618 146.598   3
  -9  -6   3 569.195 104.486   2
   9  -6  -3 482.634 117.330   2
   9   6  -3 592.336 86.3571   1
  -9   6   3 571.509 145.115   3
   9   6  -2 1749.68 152.806   1
  -9  -6   2 1337.88 154.642   2
   9  -6  -2 1502.69 200.030   2
  -9   6   2 1930.96 229.986   3
   9  -6  -1 898.563 161.962   2
   9  -6  -1 916.037 157.070   1
   9   6  -1 902.206 123.356   1
  -9   6   1 733.593 143.237   3
  -9  -6   1 758.174 113.852   1
   9  -6  -1 851.632 159.271   3
   9  -6   0 217.725 98.1822   2
  -9  -6   0 341.736 87.3442   1
   9  -6   0 479.087 123.838   1
  -9   6   0 470.014 107.992   3
   9   6   0 309.632 87.4431   1
   9  -6   0 504.048 127.725   3
   9   6   1 1453.38 167.265   1
  -9   6  -1 1573.09 170.528   3
   9  -6   1 1597.40 205.510   1
   9  -6   2 808.710 164.466   1
  -9   6  -2 614.342 96.1469   3
   9   6   2 776.805 136.646   1
   9   6   3 2463.77 239.119   1
   9  -6   3 2001.12 236.952   1
  -9   6  -3 1727.76 134.314   3
   9   6   4-24.7745 59.1535   1
   9  -6   4 264.195 111.028   1
   9   6   5 3823.44 317.931   1
   9  -6   5 3625.48 327.958   1
   9   6   6 674.315 144.142   1
   9  -6   6 826.330 169.234   1
   9   6   7 108.905 101.299   1
   9  -6   7-69.6253 90.4305   1
   9   6   8 525.461 148.255   1
   9  -6   8 899.555 184.048   1
   9   6   9 3158.75 330.714   1
   9  -6   9 2627.71 305.198   1
   9   6   9 2308.34 325.401   3
   9  -7 -12 60.7068 71.2725   2
  -9   7  12 291.845 167.247   3
   9  -7 -11 1472.73 241.691   2
  -9   7  11 941.038 277.625   3
   9  -7 -10 870.352 194.945   2
  -9   7  10 168.164 162.152   3
   9  -7  -9 458.195 143.249   2
  -9   7   9 125.812 137.345   3
   9  -7  -8 26.4768 97.6531   2
  -9   7   8 80.3925 103.550   3
   9  -7  -7 3224.05 318.768   2
  -9   7   7 3505.58 404.232   3
   9  -7  -6 857.905 176.760   2
  -9   7   6 765.459 187.961   3
   9  -7  -5-8.78022 81.4673   2
  -9   7   5-11.3885 106.421   3
   9  -7  -4 528.928 135.949   2
  -9  -7   4 489.341 91.4983   2
  -9   7   4 846.435 193.430   3
  -9   7   3 4638.58 389.484   3
   9   7  -3 4971.10 225.199   1
  -9  -7   3 4632.55 270.959   2
   9  -7  -3 4964.73 371.646   2
   9  -7  -2-28.5628 76.7988   2
   9   7  -2 60.9800 45.0755   1
  -9   7   2-21.7919 69.1421   3
   9  -7  -1 415.216 122.778   2
   9   7  -1 466.011 98.3083   1
  -9  -7   1 382.094 82.9818   1
  -9   7   1 509.969 135.574   3
   9  -7  -1 472.132 122.416   1
   9  -7   0 651.923 139.322   2
   9   7   0 630.408 106.805   1
   9  -7   0 659.488 146.243   1
  -9   7   0 543.427 122.551   3
   9   7   1 2342.35 208.064   1
  -9   7  -1 2108.13 204.183   3
   9  -7   1 2470.22 269.918   1
   9  -7   1 2095.25 236.173   2
   9  -7   2 20.9917 59.4545   1
   9   7   2-79.8709 68.2993   1
  -9   7  -2-61.8951 47.1307   3
   9   7   3 2544.24 241.593   1
   9  -7   3 2361.23 263.447   1
  -9   7  -3 1891.00 148.395   3
   9   7   4 720.145 147.022   1
   9  -7   4 421.489 132.317   1
   9   7   5 141.980 87.9669   1
   9  -7   5 94.1313 68.8229   1
   9  -7   6 219.916 106.116   1
   9   7   6 492.978 136.933   1
   9  -7   7 2251.11 275.723   1
   9   7   7 2897.98 305.227   1
   9   7   8 105.971 94.3578   1
   9  -7   8 54.7438 78.0556   1
   9   7   9 13.9241 92.7315   1
   9  -7   9-45.7927 95.7512   1
   9   7   9-166.938 164.295   3
   9  -8 -11 16.3726 87.3398   2
  -9   8  11 28.4046 118.877   3
   9  -8 -10 151.295 128.373   2
  -9   8  10 483.715 205.323   3
   9  -8  -9 543.580 155.848   2
  -9   8   9 689.258 226.031   3
   9  -8  -8 2869.74 318.156   2
  -9   8   8 2523.17 358.322   3
   9  -8  -7 53.4268 89.6349   2
  -9   8   7 25.7703 89.9503   3
   9  -8  -6 1363.79 218.583   2
  -9   8   6 1195.60 247.959   3
   9  -8  -5 372.217 124.519   2
  -9   8   5 164.945 129.110   3
   9  -8  -4 2260.72 262.571   2
  -9   8   4 2088.40 289.851   3
   9  -8  -3 86.4258 97.6551   2
  -9   8   3-141.255 112.156   3
  -9   8   2 3782.39 353.629   3
   9  -8  -2 3551.06 328.739   2
   9  -8  -1 231.027 118.527   1
   9  -8  -1 244.526 102.665   2
   9   8  -1 108.431 53.1242   1
  -9   8   1 212.076 107.967   3
   9  -8   0-23.5783 69.6087   2
   9   8   0-12.3614 45.0435   1
  -9   8   0 34.1084 71.8812   3
   9  -8   0 86.9554 90.2455   1
   9  -8   1 263.785 103.516   2
   9   8   1 254.104 83.9981   1
  -9   8  -1 222.434 89.0544   3
   9  -8   1 102.848 86.2919   1
  -9   8  -2 4549.34 288.741   3
   9  -8   2 4492.82 370.151   1
   9   8   2 4643.87 313.304   1
   9   8   3 118.662 77.7563   1
   9  -8   3 276.308 117.266   1
   9   8   4 507.524 132.139   1
   9  -8   4 586.985 148.931   1
   9   8   5 1219.36 189.590   1
   9  -8   5 1211.36 207.346   1
   9  -8   6 2929.59 314.825   1
   9   8   6 3425.59 325.033   1
   9   8   7-14.2661 90.2268   1
   9  -8   7 31.8293 80.7634   1
   9  -9  -9 340.893 122.027   2
  -9   9   9 188.370 151.643   3
   9  -9  -8 786.088 192.519   2
  -9   9   8 1013.38 252.203   3
   9  -9  -7 860.402 176.626   2
  -9   9   7 1041.62 244.082   3
   9  -9  -6 601.414 160.818   2
  -9   9   6 524.210 184.779   3
   9  -9  -5 306.681 113.364   2
  -9   9   5 220.290 96.2587   3
   9  -9  -4 1857.25 250.975   2
  -9   9   4 1723.52 279.481   3
  -9   9   3 2537.46 320.933   3
   9  -9  -3 2574.65 294.478   2
   9  -9  -2 461.288 140.456   2
  -9   9   2 566.251 156.022   3
   9  -9  -1 243.912 120.216   1
   9  -9  -1 446.882 134.661   2
  -9   9   1 519.768 141.128   3
   9  -9   0 3112.95 321.375   1
  -9   9   0 3053.44 301.512   3
   9  -9   0 3333.47 320.503   2
   9  -9   1 1969.42 246.462   2
  -9   9  -1 1766.69 216.516   3
   9  -9   1 2638.75 296.131   1
   9  -9   2-8.60354 64.7952   1
   9  -9   3 1094.41 194.219   1
   9  -9   4 2112.59 275.193   1
   9  -9   5 69.4012 77.7594   1
   9  -9   6 1441.52 233.521   1
   9 -10  -7 193.533 110.454   2
  -9  10   7 273.807 141.331   3
   9 -10  -6-137.862 102.177   2
  -9  10   6 20.9037 97.2649   3
   9 -10  -5 678.567 160.679   2
  -9  10   5 663.911 185.756   3
   9 -10  -4 522.177 154.761   2
  -9  10   4 482.058 181.638   3
   9 -10  -3 316.271 112.517   2
  -9  10   3 453.121 177.808   3
   9 -10  -2 97.0433 93.4660   2
  -9  10   2-23.6409 81.1161   3
   9 -10  -1 2246.03 273.032   2
   9 -10  -1 2831.98 314.785   1
  -9  10   1 2518.61 305.407   3
   9 -10   0-43.7668 89.4661   2
  -9  10   0 9.35617 73.8379   3
   9 -10   0-50.9088 85.0672   1
   9 -10   1 614.128 139.389   2
   9 -10   1 1065.53 194.668   1
   9 -10   2 102.243 86.4085   1
   9 -10   3 729.995 166.987   1
   9 -10   4-3.13261 80.9915   1
   9 -11  -4 927.731 196.749   2
  -9  11   4 1176.70 257.584   3
   9 -11  -3 417.957 160.635   2
  -9  11   3 360.616 134.633   3
   9 -11  -2 81.7038 98.0173   2
  -9  11   2 336.747 125.636   3
   9 -11  -1 578.871 149.157   2
   9 -11  -1 502.811 152.167   1
  -9  11   1 196.666 94.2797   3
   9 -11   0 1975.21 264.796   2
   9 -11   0 1959.95 275.357   1
  10   0 -14 2283.97 267.717   2
 -10   0  14 1809.68 292.529   3
  10   0 -13-52.2775 80.6505   2
 -10   0  13 48.3937 101.837   3
  10   0 -12 1374.45 203.939   2
 -10   0  12 1594.74 262.899   3
  10   0 -11-296.942 103.898   2
 -10   0  11-1.33080 83.1728   3
  10   0 -10 7244.00 421.619   2
 -10   0  10 7538.94 506.005   3
  10   0  -9-16.9867 55.7842   2
 -10   0   9-71.7969 92.1532   3
  10   0  -8-2.45966 55.8729   2
 -10   0   8 31.1233 65.5420   3
  10   0  -7-58.8861 60.3177   2
 -10   0   7-85.1853 85.5418   3
  10   0  -7 29.1770 48.7428   1
  10   0  -6 137.930 62.9140   2
  10   0  -6 158.195 70.5584   1
 -10   0   6 51.1673 68.7727   3
  10   0  -5-0.76795 57.5261   2
  10   0  -5 49.6528 51.4087   1
 -10   0   5-23.2028 65.4578   3
 -10   0   4 6060.53 380.635   3
  10   0  -4 6154.59 332.558   1
  10   0  -4 5446.53 338.171   2
  10   0  -3 45.7689 53.2751   1
  10   0  -2 6368.11 350.676   1
  10   0  -1 36.3611 52.2486   1
  10   0   0 6088.50 370.512   3
  10   0   0 6301.32 355.601   1
  10   0   1-3.06039 75.3264   1
  10   0   1-314.698 87.2886   3
  10   0   2 1018.35 147.186   3
  10   0   2 1371.32 178.295   1
  10   0   3 12.3078 44.9032   3
  10   0   3-28.5036 70.4990   1
  10   0   4 7668.16 368.086   3
  10   0   4 7634.96 434.820   1
  10   0   5 24.3835 74.6782   1
  10   0   6 18.7707 66.1713   1
  10   0   7-81.7338 88.7390   1
  10   0   8 5303.62 418.632   1
  10   0   9-51.2785 71.6273   1
  10   0  10 1634.53 248.142   1
  10   0  11-53.9743 89.8929   1
  10   1 -14 908.112 170.610   2
  10  -1 -14 889.820 178.041   2
 -10  -1  14 915.398 204.514   3
 -10   1  14 858.620 218.640   3
  10   1 -13 500.186 134.353   2
  10  -1 -13 619.281 152.197   2
 -10  -1  13 394.775 157.014   3
 -10   1  13 700.161 200.387   3
  10   1 -12 1075.29 172.661   2
  10  -1 -12 975.755 179.407   2
 -10  -1  12 1146.57 224.861   3
 -10   1  12 1488.99 242.595   3
  10  -1 -11 2056.20 247.813   2
  10   1 -11 1769.97 209.102   2
 -10  -1  11 1493.59 239.883   3
 -10   1  11 1525.26 255.850   3
  10   1 -10 99.0883 76.1441   2
  10  -1 -10-7.10033 84.6288   2
 -10  -1  10-17.2687 96.8529   3
 -10   1  10 91.5172 74.3179   3
  10  -1  -9 2931.45 275.155   2
 -10  -1   9 2937.99 310.326   3
 -10   1   9 3045.68 324.298   3
  10   1  -9 3124.33 265.797   2
  10   1  -8 2707.94 215.180   1
 -10  -1   8 2414.04 276.405   3
 -10   1   8 2564.22 294.540   3
  10   1  -8 2600.40 238.173   2
  10  -1  -8 2747.63 258.820   2
  10   1  -7 965.034 149.044   2
  10  -1  -7 845.054 144.004   2
 -10  -1   7 1137.71 189.401   3
 -10   1   7 831.300 166.647   3
  10   1  -7 846.839 124.353   1
  10   1  -6 297.399 94.3764   2
  10  -1  -6 379.068 105.547   2
 -10  -1   6 483.009 129.278   3
 -10   1   6 233.106 92.5443   3
  10   1  -6 383.928 91.2545   1
  10   1  -5 1020.01 154.100   2
  10  -1  -5 811.075 140.650   2
  10  -1  -5 918.306 137.306   1
  10   1  -5 838.567 126.500   1
 -10   1   5 1008.31 168.665   3
 -10   1   4 4763.24 342.602   3
  10   1  -4 5212.27 296.759   1
  10  -1  -4 5215.02 339.928   2
  10  -1  -4 5017.01 310.197   1
  10  -1  -3 282.305 90.5850   2
 -10   1   3 412.225 111.847   3
  10  -1  -3 388.326 98.6335   1
  10   1  -3 269.167 78.7330   1
  10  -1  -2 1451.11 175.933   1
 -10   1   2 1568.89 184.328   3
  10   1  -2 1241.32 149.903   1
  10  -1  -1 3527.55 270.692   1
  10  -1  -1 4015.64 313.084   3
  10   1  -1 3693.55 265.963   1
  10  -1   0 271.747 99.1980   3
  10  -1   0 289.325 86.9598   1
  10   1   0 273.547 95.1800   1
  10  -1   1 1551.24 192.269   1
  10  -1   1 1346.92 171.428   3
  10   1   1 1258.03 165.168   1
  10  -1   2 1432.01 183.457   1
  10   1   2 1449.45 175.775   3
  10  -1   2 1409.10 168.401   3
  10   1   2 1435.72 181.305   1
  10   1   3 1780.94 192.511   3
  10   1   3 1836.33 208.867   1
  10  -1   3 1580.65 198.942   1
  10   1   4 149.255 86.9137   1
  10   1   4 295.421 83.8292   3
  10  -1   4 253.573 93.5425   1
  10   1   5 5108.32 312.526   3
  10   1   5 5017.58 362.163   1
  10  -1   5 5338.00 377.859   1
  10   1   6 1460.11 214.448   1
  10  -1   6 1525.00 212.856   1
  10   1   7 2678.62 288.095   1
  10  -1   7 2416.92 277.975   1
  10  -1   8 198.083 104.173   1
  10   1   8 198.452 99.0660   1
  10   1   9 2067.92 268.291   1
  10  -1   9 1981.71 267.213   1
  10   1  10 1363.49 228.030   1
  10  -1  10 1124.61 210.856   1
  10   1  11-122.299 120.963   1
  10  -1  11 94.0297 109.053   1
  10   2 -14 496.029 130.045   2
  10  -2 -14 362.690 129.199   2
 -10  -2  14 412.651 143.460   3
 -10   2  14 116.524 107.410   3
  10  -2 -13 3650.17 351.253   2
 -10  -2  13 3602.22 387.425   3
 -10   2  13 3868.62 425.843   3
  10   2 -13 3451.18 290.712   2
  10   2 -12-52.2332 66.2637   2
  10  -2 -12 79.9029 90.2466   2
 -10  -2  12 67.6252 106.445   3
 -10   2  12 181.034 131.231   3
  10   2 -11 822.499 144.516   2
  10  -2 -11 846.445 163.720   2
 -10  -2  11 986.744 202.844   3
 -10   2  11 924.165 205.059   3
  10   2 -10 502.893 119.819   2
  10  -2 -10 301.105 97.0337   2
 -10  -2  10 295.710 126.722   3
  10   2 -10 551.312 105.468   1
 -10   2  10 422.170 145.169   3
  10  -2  -9 2241.21 247.702   2
  10   2  -9 2049.04 176.938   1
 -10  -2   9 1982.59 261.028   3
 -10   2   9 2252.60 290.033   3
  10   2  -9 2065.20 208.529   2
  10   2  -8 103.819 67.5264   2
  10  -2  -8 56.4142 63.4207   2
 -10   2   8 160.627 94.8737   3
  10   2  -8 160.744 62.8452   1
 -10   2   7 4162.69 361.365   3
  10   2  -7 4109.80 249.275   1
  10   2  -7 4281.04 290.790   2
  10  -2  -7 4184.15 321.551   2
  10   2  -6-58.3599 68.6219   2
  10   2  -6-31.6033 43.7702   1
  10  -2  -6 28.3565 68.2326   2
 -10   2   6 60.9679 82.9341   3
  10  -2  -5 92.8895 67.3647   2
  10  -2  -5 116.186 65.5969   1
 -10   2   5 267.850 106.791   3
  10   2  -5 95.6038 55.7506   1
  10  -2  -4 153.943 81.6624   2
  10  -2  -4 155.181 70.7080   1
 -10   2   4 263.096 105.868   3
  10   2  -4 190.723 72.6057   1
 -10   2   3 7960.73 424.737   3
  10  -2  -3 8180.64 406.959   1
  10   2  -3 8240.09 368.534   1
  10  -2  -3 8539.62 440.417   2
  10   2  -2 527.601 109.312   1
  10  -2  -2 547.231 117.324   2
 -10   2   2 432.439 106.788   3
  10  -2  -2 660.339 131.889   1
  10  -2  -1 58.4358 64.2292   1
 -10   2   1 169.832 71.0620   3
  10  -2  -1 231.166 91.2281   3
  10   2  -1 74.2328 58.6497   1
  10   2   0 960.867 142.289   1
  10  -2   0 911.180 143.415   3
  10  -2   0 765.420 138.459   1
  10  -2   1 5872.15 364.541   1
  10  -2   1 5082.21 325.807   3
  10   2   1 5592.73 336.081   1
  10   2   2 97.1598 70.6178   1
  10  -2   2 54.3485 60.6288   1
  10   2   3 1528.07 195.710   1
  10  -2   3 1729.37 218.173   1
  10   2   4-70.2264 84.3860   1
  10  -2   4-40.5078 42.4564   3
  10  -2   4 82.1089 66.6869   1
  10   2   5 2409.07 257.486   1
  10  -2   5 2167.16 249.289   1
  10  -2   6 259.124 98.9501   1
  10   2   6 198.458 95.5703   1
  10  -2   7 303.184 107.622   1
  10   2   7 153.134 86.4003   1
  10  -2   8 136.648 87.7127   1
  10   2   8 318.711 136.309   1
  10  -2   9 136.329 101.067   1
  10   2   9 71.9612 104.398   1
  10   2  10 608.958 172.276   1
  10  -2  10 217.179 111.648   1
  10  -3 -14 52.2246 93.6971   2
 -10   3  14 257.383 147.094   3
  10  -3 -13-79.4237 81.8052   2
 -10   3  13 12.0675 129.945   3
  10  -3 -12 4889.16 401.961   2
 -10   3  12 4457.46 452.792   3
  10   3 -12 4302.57 305.173   2
  10   3 -11 236.899 82.9650   2
  10  -3 -11 146.919 107.517   2
 -10   3  11 317.475 147.273   3
  10   3 -10-19.8476 58.3721   2
  10  -3 -10 154.344 95.3792   2
  10   3 -10 93.8915 65.7127   1
 -10   3  10 192.873 135.419   3
  10   3  -9-21.0897 64.7231   2
  10   3  -9-4.13508 36.9816   1
  10  -3  -9-79.4912 84.0045   2
 -10   3   9 7.46410 79.9384   3
  10  -3  -8 7848.48 462.753   2
  10   3  -8 7407.76 309.203   1
 -10   3   8 7415.62 512.120   3
  10   3  -8 7935.53 389.321   2
  10  -3  -7 249.859 99.3593   2
 -10   3   7 173.501 109.544   3
  10   3  -7 50.8660 43.5887   1
  10  -3  -6 1391.77 192.317   2
  10   3  -6 1057.00 121.849   1
 -10   3   6 1443.38 219.019   3
  10  -3  -5 436.559 126.526   2
  10   3  -5 299.041 77.0053   1
 -10   3   5 146.343 81.2265   3
  10  -3  -4 7049.48 389.427   1
 -10   3   4 6308.71 407.425   3
  10   3  -4 6719.23 316.537   1
  10  -3  -4 6565.98 398.402   2
  10  -3  -3 256.124 84.6613   1
  10  -3  -3 487.305 129.414   2
 -10   3   3 385.409 115.154   3
  10   3  -3 475.020 92.4627   1
 -10   3   2 2007.72 217.727   3
  10   3  -2 2434.79 202.971   1
  10  -3  -2 2304.73 229.577   1
  10  -3  -2 2081.22 224.823   2
  10  -3  -1 317.159 98.6968   2
 -10   3   1 285.799 94.2453   3
  10   3  -1 225.993 78.4923   1
  10  -3  -1 60.5800 69.9038   1
  10  -3  -1 291.280 101.225   3
  10  -3   0 1420.37 185.758   1
 -10   3   0 1246.55 155.117   3
  10   3   0 1579.66 175.050   1
  10  -3   0 1182.28 170.419   3
  10   3   1 806.841 133.642   1
  10  -3   1 592.688 127.033   1
  10  -3   2 7095.18 419.715   1
  10   3   2 7009.48 385.324   1
  10   3   3 1384.98 182.287   1
  10  -3   3 1396.59 194.063   1
  10  -3   3 1446.81 153.011   3
  10  -3   4 479.291 83.7479   3
  10   3   4 386.965 104.298   1
  10  -3   4 467.139 130.423   1
  10  -3   5 764.733 165.988   1
  10   3   5 664.421 144.667   1
  10   3   6 2195.44 253.470   1
  10  -3   6 2805.02 298.299   1
  10  -3   7-108.847 100.286   1
  10   3   7-44.9054 85.8777   1
  10  -3   8 1064.47 191.481   1
  10   3   8 1394.95 226.854   1
  10  -3   9-33.3401 80.6064   1
  10   3   9 402.486 150.611   1
  10   3  10 1208.47 233.102   1
  10  -3  10 1179.90 216.046   1
  10  -4 -13 1576.44 251.594   2
 -10   4  13 1926.09 322.071   3
  10  -4 -12 218.154 100.879   2
 -10   4  12 154.484 128.539   3
  10   4 -11 149.979 79.1736   2
  10  -4 -11 389.131 124.368   2
 -10   4  11 523.940 182.336   3
  10  -4 -10 3109.51 311.297   2
 -10   4  10 3195.03 388.292   3
  10   4  -9 131.546 45.9031   1
  10  -4  -9 245.282 104.782   2
 -10   4   9 174.561 115.153   3
  10  -4  -8 3.08308 92.8962   2
 -10   4   8-73.7087 105.787   3
  10   4  -8 35.5136 31.9906   1
 -10  -4   7 1344.86 154.954   2
  10  -4  -7 1301.68 191.173   2
 -10   4   7 1524.05 238.197   3
  10   4  -7 1625.65 138.105   1
  10  -4  -6 3854.87 327.159   2
 -10   4   6 3619.13 345.441   3
  10   4  -6 3596.83 206.911   1
  10  -4  -5 895.190 170.911   2
  10   4  -5 922.710 111.794   1
 -10   4   5 889.313 175.396   3
  10  -4  -4 1100.70 176.355   2
  10   4  -4 1121.62 125.456   1
 -10   4   4 1253.70 201.268   3
 -10   4   3 1826.36 222.195   3
  10  -4  -3 2060.12 228.498   1
  10   4  -3 1814.19 169.468   1
  10  -4  -3 1942.74 227.009   2
  10  -4  -2 1110.37 173.157   2
  10   4  -2 912.686 127.452   1
 -10   4   2 1268.26 177.665   3
  10  -4  -2 1090.15 158.228   1
  10  -4  -1 175.297 97.5893   2
  10   4  -1-30.2689 56.4223   1
 -10   4   1-12.3798 54.3237   3
  10  -4  -1-99.1424 102.616   3
  10  -4  -1 110.774 79.0149   1
  10   4   0 3864.52 269.017   1
 -10   4   0 3748.10 262.651   3
  10  -4   0 3633.68 294.214   3
  10  -4   0 3644.39 299.434   1
  10   4   1 3508.88 263.875   1
 -10   4  -1 2968.07 218.315   3
  10  -4   1 3007.25 282.481   1
  10  -4   2 122.975 78.7035   1
  10   4   2 235.362 87.6529   1
  10  -4   3-0.48291 70.0188   1
  10  -4   3-16.1444 43.7222   3
  10   4   3 78.3095 67.4658   1
  10   4   4 2561.49 253.581   1
  10  -4   4 3149.52 301.898   1
  10   4   5 767.797 152.648   1
  10  -4   5 561.827 132.955   1
  10   4   6 130.843 96.8799   1
  10  -4   6 96.5562 76.0625   1
  10  -4   7 1289.77 223.876   1
  10   4   7 1209.08 201.393   1
  10  -4   8 1684.48 251.855   1
  10   4   8 1697.43 242.784   1
  10  -4   9 166.102 114.214   1
  10   4   9 132.280 88.6448   1
  10   4   9 4.13038 100.784   3
  10  -4  10 657.564 173.482   1
  10   4  10 507.079 169.847   1
  10  -5 -13 87.2160 109.873   2
 -10   5  13 133.649 169.746   3
  10  -5 -12 166.840 105.441   2
 -10   5  12 107.485 128.239   3
  10  -5 -11 2161.50 279.846   2
 -10   5  11 1939.05 327.287   3
  10  -5 -10-114.103 100.901   2
 -10   5  10 77.8404 97.8113   3
  10  -5  -9 1993.35 257.065   2
 -10   5   9 1319.13 248.782   3
  10  -5  -8 84.9148 72.0798   2
 -10   5   8 228.620 126.964   3
  10  -5  -7 2635.70 282.035   2
  10   5  -7 2509.76 144.345   1
 -10   5   7 2657.85 328.722   3
  10   5  -6 39.8136 37.9027   1
  10  -5  -6 133.403 88.8311   2
 -10  -5   6 14.3607 32.1694   2
 -10   5   6-74.8404 98.0972   3
 -10  -5   5 6057.68 319.722   2
  10   5  -5 6634.62 273.344   1
 -10   5   5 6299.26 455.337   3
  10  -5  -5 5971.59 402.254   2
  10  -5  -4 30.0352 68.0241   2
 -10   5   4 214.890 100.640   3
  10   5  -4 94.3348 50.9120   1
  10  -5  -3 245.963 98.8222   2
 -10   5   3 514.688 140.271   3
  10  -5  -3 351.787 113.020   1
  10   5  -3 285.408 72.0346   1
  10  -5  -2 176.822 90.1372   2
  10  -5  -2 22.3342 72.5229   1
 -10   5   2 78.3867 67.5272   3
  10   5  -2 73.8712 56.6207   1
  10   5  -1 8502.20 377.802   1
 -10   5   1 9323.27 454.344   3
  10  -5  -1 9165.73 481.366   1
  10  -5  -1 8377.43 470.680   2
  10  -5   0 31.6234 57.5343   2
 -10   5   0-27.6726 61.3064   3
  10  -5   0-50.1399 70.9294   1
  10   5   0 126.356 78.5503   1
  10  -5   0 8.51731 48.0973   3
  10  -5   1 507.665 135.427   1
 -10   5  -1 530.926 107.861   3
  10   5   1 375.710 102.702   1
  10  -5   1 267.296 72.1417   3
 -10   5  -2 51.0527 45.0606   3
  10   5   2 0.39465 56.4910   1
  10  -5   2 143.735 82.9056   1
  10   5   3 2360.71 239.913   1
  10  -5   3 2852.70 285.835   1
  10  -5   4 8.89015 71.4525   1
  10   5   4 50.2035 68.0008   1
  10   5   5 3384.25 305.236   1
  10  -5   5 3152.04 316.001   1
  10   5   6-16.2877 76.0939   1
  10  -5   6-118.463 96.6900   1
  10   5   7 885.203 172.571   1
  10  -5   7 572.533 154.143   1
  10  -5   8 98.2577 78.1347   1
  10   5   8-5.42529 102.681   1
  10   5   9 3874.76 373.807   1
  10  -5   9 3695.82 369.339   1
  10   5   9 3660.17 407.005   3
  10  -6 -12 687.884 183.212   2
 -10   6  12 394.051 179.667   3
  10  -6 -11 238.016 125.801   2
 -10   6  11 155.192 140.104   3
  10  -6 -10 1515.50 242.349   2
 -10   6  10 2309.68 355.190   3
  10  -6  -9 547.333 154.404   2
 -10   6   9 624.622 204.681   3
  10  -6  -8 298.949 118.742   2
 -10   6   8-104.725 117.341   3
  10  -6  -7 1389.39 216.464   2
 -10   6   7 1297.67 246.511   3
  10  -6  -6 4377.65 365.710   2
 -10   6   6 4576.70 425.215   3
  10  -6  -5 162.692 97.4460   2
  10   6  -5 322.431 59.0295   1
 -10   6   5 187.997 106.399   3
  10   6  -4 1915.89 150.343   1
  10  -6  -4 1670.06 226.102   2
 -10   6   4 1602.92 239.001   3
  10   6  -3 2235.51 173.011   1
 -10   6   3 2177.87 265.890   3
  10  -6  -3 2111.18 250.667   2
  10  -6  -2 827.711 155.742   2
 -10  -6   2 738.691 111.122   1
 -10   6   2 918.777 166.346   3
  10   6  -2 829.317 120.779   1
  10  -6  -2 740.200 151.973   1
  10  -6  -1 74.3519 75.0881   2
 -10   6   1 135.973 80.3049   3
  10   6  -1 94.8682 55.2171   1
  10   6   0 3957.53 270.994   1
 -10   6   0 3543.08 277.230   3
  10  -6   0 3561.88 318.134   1
  10  -6   0 4459.87 353.146   2
  10  -6   1 1169.80 186.341   1
 -10   6  -1 1154.20 152.189   3
  10   6   1 1140.02 156.097   1
 -10   6  -2 170.657 65.4093   3
  10   6   2 318.952 97.3007   1
  10  -6   2 203.046 94.5809   1
  10   6   3 77.0326 72.6061   1
  10  -6   3 232.759 106.437   1
  10   6   4 3680.22 312.764   1
  10  -6   4 3622.63 337.145   1
  10  -6   5 763.179 161.710   1
  10   6   5 661.874 146.537   1
  10   6   6 185.751 108.466   1
  10  -6   6 224.988 112.716   1
  10   6   7 1081.68 199.447   1
  10  -6   7 1243.78 216.392   1
  10   6   8 1312.09 225.063   1
  10  -6   8 1405.50 233.440   1
  10  -7 -11-47.1110 116.166   2
 -10   7  11 32.1905 143.524   3
  10  -7 -10 200.106 126.520   2
 -10   7  10-242.559 172.735   3
  10  -7  -9-135.386 71.0606   2
 -10   7   9-30.5768 106.654   3
  10  -7  -8 2903.44 320.740   2
 -10   7   8 2828.87 374.051   3
  10  -7  -7 720.582 173.587   2
 -10   7   7 735.266 201.832   3
  10  -7  -6 645.599 166.110   2
 -10   7   6 495.782 165.896   3
  10  -7  -5 403.496 121.531   2
 -10   7   5 399.403 143.118   3
 -10   7   4 3349.33 351.183   3
  10  -7  -4 3310.04 322.883   2
  10   7  -4 3142.47 173.808   1
  10  -7  -3-43.2232 90.4111   2
  10   7  -3 19.2546 43.2318   1
 -10   7   3-58.0133 97.1057   3
  10   7  -2 1204.41 139.209   1
  10  -7  -2 1114.03 195.228   2
 -10   7   2 957.003 181.621   3
  10  -7  -2 978.871 173.676   1
  10  -7  -1 820.258 170.681   2
  10   7  -1 533.715 101.141   1
 -10   7   1 640.302 139.997   3
  10  -7  -1 299.743 129.994   1
  10  -7   0 785.866 165.501   2
  10   7   0 830.533 127.012   1
 -10   7   0 715.691 139.067   3
  10  -7   0 671.572 160.860   1
  10   7   1 278.855 91.6681   1
  10  -7   1 232.186 102.304   1
 -10   7  -1 314.902 100.667   3
  10   7   2 4105.55 304.725   1
 -10   7  -2 3885.14 247.201   3
  10  -7   2 4279.59 365.645   1
  10   7   3 139.496 85.3100   1
  10  -7   3 173.839 91.0048   1
  10   7   4-17.6680 66.5494   1
  10  -7   4 141.516 108.012   1
  10  -7   5 125.098 80.1546   1
  10   7   5 299.543 117.458   1
  10   7   6 2438.45 276.879   1
  10  -7   6 2302.55 286.770   1
  10   7   7 369.774 130.748   1
  10  -7   7 316.053 130.757   1
  10  -8 -10 715.577 188.143   2
 -10   8  10 521.948 182.423   3
  10  -8  -9 1019.32 217.218   2
 -10   8   9 960.360 248.664   3
  10  -8  -8 25.6089 92.9173   2
 -10   8   8 68.1353 122.469   3
  10  -8  -7 1943.97 266.921   2
 -10   8   7 2122.65 328.578   3
  10  -8  -6 375.330 136.248   2
 -10   8   6 33.5598 100.030   3
  10  -8  -5 132.188 77.1325   2
 -10   8   5 71.5980 102.539   3
  10  -8  -4 370.951 134.822   2
 -10   8   4 379.288 139.605   3
 -10   8   3 3220.77 350.896   3
  10  -8  -3 2943.96 310.005   2
  10  -8  -2 367.959 132.705   2
  10   8  -2 183.613 56.6933   1
  10  -8  -2 368.157 124.933   1
 -10   8   2 250.906 101.613   3
  10  -8  -1 86.5771 83.2115   2
  10   8  -1 137.870 60.5144   1
 -10   8   1 48.0087 72.9504   3
  10  -8  -1 160.560 125.135   1
  10  -8   0 11.1045 98.6513   2
  10  -8   0 90.6263 90.3488   1
  10   8   0-25.8713 56.9324   1
 -10   8   0-35.6148 84.9056   3
 -10   8  -1 2850.25 252.285   3
  10  -8   1 2682.69 299.613   1
  10   8   1 2863.63 248.921   1
  10  -8   2 28.3281 96.8712   1
  10   8   2 78.9172 57.7164   1
  10   8   3 333.630 105.502   1
  10  -8   3 268.021 125.119   1
  10   8   4 68.7789 100.215   1
  10  -8   4 110.570 99.4351   1
  10   8   5 1055.82 190.932   1
  10  -8   5 919.239 196.631   1
  10  -8   6 187.925 112.935   1
  10   8   6 327.870 122.182   1
  10  -9  -8 1635.21 258.024   2
 -10   9   8 1270.26 280.831   3
  10  -9  -7 552.672 167.509   2
 -10   9   7 65.1280 122.536   3
  10  -9  -6 136.839 108.602   2
 -10   9   6 170.283 115.999   3
  10  -9  -5 1276.95 223.397   2
 -10   9   5 1147.42 255.700   3
  10  -9  -4 1908.26 269.217   2
 -10   9   4 1440.02 247.138   3
  10  -9  -3 30.8205 85.7789   2
 -10   9   3-51.4787 107.393   3
  10  -9  -2 753.349 180.104   2
  10  -9  -2 780.765 179.938   1
 -10   9   2 516.902 158.404   3
  10  -9  -1 3395.91 344.653   1
 -10   9   1 3190.52 319.515   3
  10  -9  -1 3589.34 349.763   2
  10  -9   0 383.109 124.767   2
  10  -9   0 588.926 153.579   1
 -10   9   0 459.394 126.237   3
  10  -9   1-50.7174 99.2187   1
  10   9   2 1734.20 204.291   1
  10  -9   2 1886.79 276.323   1
  10   9   3 1063.00 170.966   1
  10  -9   3 1118.94 211.691   1
  10   9   4-69.2436 83.2674   1
  10  -9   4-34.9339 88.7854   1
  10 -10  -6 2935.66 348.905   2
 -10  10   6 2172.91 352.443   3
  10 -10  -5 203.762 138.776   2
 -10  10   5 228.977 154.964   3
  10 -10  -4 724.331 193.159   2
 -10  10   4 614.205 183.604   3
  10 -10  -3-94.8790 103.642   2
 -10  10   3-59.1831 97.9443   3
  10 -10  -2 1417.58 230.941   2
  10 -10  -2 1239.03 217.812   1
 -10  10   2 1381.06 243.336   3
  10 -10  -1 119.511 85.8429   2
 -10  10   1 170.704 111.408   3
  10 -10  -1 214.614 112.192   1
  10 -10   0 2910.69 343.036   1
  10 -10   0 3056.98 328.085   2
  10 -10   1 313.916 139.446   1
  10 -10   2 18.2305 79.2212   1
  11   0 -14-35.9888 66.7178   2
 -11   0  14-231.477 124.664   3
  11   0 -13 158.666 95.6635   2
 -11   0  13 82.9281 110.739   3
  11   0 -12-15.8386 69.0622   2
 -11   0  12-23.8939 88.3918   3
 -11   0  11 2896.07 342.947   3
  11   0 -11 3369.30 311.652   2
  11   0 -10-104.069 82.0574   2
 -11   0  10-78.2398 86.1551   3
 -11   0   9 1619.66 241.504   3
  11   0  -9 2282.94 254.633   2
  11   0  -8 58.4126 75.9645   2
 -11   0   8-5.98263 85.7998   3
  11   0  -8 119.495 74.0575   1
  11   0  -7 6846.00 372.880   1
 -11   0   7 6672.94 458.980   3
  11   0  -7 7129.02 418.704   2
  11   0  -6 26.2520 62.5068   2
  11   0  -6 29.9960 56.0210   1
 -11   0   6 25.8112 72.0086   3
 -11   0   5 6109.91 415.016   3
  11   0  -5 6423.64 363.302   1
  11   0  -5 6440.49 389.388   2
  11   0  -4 5.18934 51.6913   1
  11   0  -3 158.870 76.7138   1
  11   0  -2 39.6212 61.6133   1
  11   0  -1 5563.74 347.949   1
  11   0   0-99.7462 71.4798   1
  11   0   1 82.2530 59.6708   1
  11   0   2-16.2575 75.4819   1
  11   0   3 5383.90 344.713   3
  11   0   3 5856.44 394.658   1
  11   0   4-69.1295 93.1300   1
  11   0   5 539.588 132.331   1
  11   0   6-75.4146 80.1118   1
  11   0   7 6608.71 465.005   1
  11   0   8-124.062 94.3759   1
  11   0   9 566.591 157.270   1
  11  -1 -13 2256.37 278.761   2
 -11  -1  13 1811.96 291.698   3
 -11   1  13 2208.90 317.964   3
  11   1 -13 2243.33 255.945   2
  11   1 -12 756.517 155.827   2
  11  -1 -12 840.341 183.280   2
 -11  -1  12 628.609 163.600   3
 -11   1  12 425.645 164.231   3
  11   1 -11-59.5577 94.7890   2
  11  -1 -11-17.1600 89.4704   2
 -11  -1  11-98.7597 110.021   3
 -11   1  11 71.7011 130.500   3
  11   1 -10 2094.33 203.592   1
 -11  -1  10 2186.01 293.378   3
 -11   1  10 2360.67 307.350   3
  11   1 -10 2185.52 240.865   2
  11  -1 -10 2294.97 257.957   2
  11   1  -9 1551.09 197.882   2
  11   1  -9 1550.04 175.667   1
  11  -1  -9 1275.98 199.358   2
 -11  -1   9 1215.33 216.943   3
 -11   1   9 1574.14 245.586   3
  11   1  -8 717.755 142.047   2
  11  -1  -8 485.066 125.945   2
[truncated: 48,576 more chars]
