# Supplementary material for: In vivo metallophilic self-assembly of a light-activated anticancer drug
Source: Nat Chem. 2023 May 11;15(7):980–7. doi: 10.1038/s41557-023-01199-w (PMC10322715; doi:10.1038/s41557-023-01199-w)
Supplement: Source Data Fig. 1 — Statistical source data for TDDFT calculation and absorption, emission and self-assembly spectra in Fig. 1d–g. [file 41557_2023_1199_MOESM7_ESM.xls]

## Sheet: Figure 1d
TDDFT calculated data
monomer TDDFT-calculated spectra						dimer TDDFT-calculated spectra
Wavelength(nm)	Oscillator strength	Wavelength(nm)	Absorbance			Wavelength(nm)	Oscillator strength	Wavelength(nm)	Absorbance
		250	0.62086			540.123	0.00427	250	1.39808e-55
383.033	0.1262	250.412	0.6263			501.667	0.04843	250.529	3.70453e-55
335.194	0.36417	250.824	0.63224			461	0.00945	251.059	9.77795e-55
306.776	0.04222	251.235	0.63869			450.661	0.01675	251.588	2.57084e-54
304.651	0.76025	251.647	0.64566			420.465	0.03374	252.118	6.73308e-54
300.825	0.10736	252.059	0.65315			416.331	0.00335	252.647	1.75657e-53
278.595	0.02613	252.471	0.66115			413.882	0.03908	253.176	4.56489e-53
276.152	0.20277	252.882	0.66967			408.449	0.0043	253.706	1.1817e-52
269.908	0.15049	253.294	0.67867			400.757	0.08189	254.235	3.04717e-52
266.472	0.02735	253.706	0.68815			399.469	0.0561	254.765	7.82707e-52
264.121	0.27272	254.118	0.69806			387.042	0.000884865	255.294	2.00269e-51
263.071	0.32017	254.529	0.70837			383.039	0.02666	255.824	5.10436e-51
253.845	0.16171	254.941	0.71906					256.353	1.29593e-50
251.684	0.00237	255.353	0.73005					256.882	3.27743e-50
246.41	0.08923	255.765	0.74131					257.412	8.25655e-50
244.253	0.00877	256.176	0.75277					257.941	2.07194e-49
242.082	0.23522	256.588	0.76437					258.471	5.17925e-49
238.711	0.08806	257	0.77605					259	1.28964e-48
230.767	0.12714	257.412	0.78773					259.529	3.19878e-48
228.528	0.06275	257.824	0.79935					260.059	7.90337e-48
228.338	0.02097	258.235	0.81081					260.588	1.94515e-47
		258.647	0.82206					261.118	4.76877e-47
		259.059	0.83301					261.647	1.16459e-46
		259.471	0.84357					262.176	2.83302e-46
		259.882	0.85369					262.706	6.86501e-46
		260.294	0.86327					263.235	1.65708e-45
		260.706	0.87225					263.765	3.98438e-45
		261.118	0.88055					264.294	9.54309e-45
		261.529	0.88811					264.824	2.27683e-44
		261.941	0.89486					265.353	5.41108e-44
		262.353	0.90075					265.882	1.281e-43
		262.765	0.90572					266.412	3.02085e-43
		263.176	0.90973					266.941	7.09611e-43
		263.588	0.91273					267.471	1.66045e-42
		264	0.91469					268	3.87027e-42
		264.412	0.91558					268.529	8.98609e-42
		264.824	0.91538					269.059	2.07832e-41
		265.235	0.91408					269.588	4.78814e-41
		265.647	0.91166					270.118	1.09884e-40
		266.059	0.90813					270.647	2.51196e-40
		266.471	0.90349					271.176	5.72012e-40
		266.882	0.89776					271.706	1.29751e-39
		267.294	0.89095					272.235	2.93175e-39
		267.706	0.88308					272.765	6.59869e-39
		268.118	0.87419					273.294	1.47945e-38
		268.529	0.86431					273.824	3.30411e-38
		268.941	0.85347					274.353	7.3506e-38
		269.353	0.84173					274.882	1.62893e-37
		269.765	0.82912					275.412	3.5958e-37
		270.176	0.8157					275.941	7.90681e-37
		270.588	0.80152					276.471	1.73189e-36
		271	0.78663					277	3.77877e-36
		271.412	0.7711					277.529	8.21284e-36
		271.824	0.75497					278.059	1.77807e-35
		272.235	0.73831					278.588	3.83458e-35
		272.647	0.72117					279.118	8.23757e-35
		273.059	0.70362					279.647	1.76276e-34
		273.471	0.68572					280.176	3.7575e-34
		273.882	0.66752					280.706	7.97843e-34
		274.294	0.64909					281.235	1.68752e-33
		274.706	0.63048					281.765	3.55544e-33
		275.118	0.61175					282.294	7.46191e-33
		275.529	0.59297					282.824	1.55998e-32
		275.941	0.57418					283.353	3.24864e-32
		276.353	0.55545					283.882	6.739e-32
		276.765	0.53682					284.412	1.39252e-31
		277.176	0.51837					284.941	2.86631e-31
		277.588	0.50013					285.471	5.87699e-31
		278	0.48216					286	1.20033e-30
		278.412	0.46452					286.529	2.44207e-30
		278.824	0.44726					287.059	4.94911e-30
		279.235	0.43043					287.588	9.99103e-30
		279.647	0.41408					288.118	2.00912e-29
		280.059	0.39827					288.647	4.02452e-29
		280.471	0.38304					289.176	8.03035e-29
		280.882	0.36846					289.706	1.59613e-28
		281.294	0.35456					290.235	3.16019e-28
		281.706	0.34141					290.765	6.23264e-28
		282.118	0.32905					291.294	1.22446e-27
		282.529	0.31752					291.824	2.39622e-27
		282.941	0.30689					292.353	4.67115e-27
		283.353	0.2972					292.882	9.07053e-27
		283.765	0.2885					293.412	1.75451e-26
		284.176	0.28083					293.941	3.38056e-26
		284.588	0.27424					294.471	6.48838e-26
		285	0.26878					295	1.2405e-25
		285.412	0.26448					295.529	2.36248e-25
		285.824	0.26138					296.059	4.48181e-25
		286.235	0.25952					296.588	8.46936e-25
		286.647	0.25894					297.118	1.59427e-24
		287.059	0.25965					297.647	2.9894e-24
		287.471	0.26169					298.176	5.58367e-24
		287.882	0.26508					298.706	1.03889e-23
		288.294	0.26983					299.235	1.92543e-23
		288.706	0.27595					299.765	3.5547e-23
		289.118	0.28345					300.294	6.53715e-23
		289.529	0.29232					300.824	1.19753e-22
		289.941	0.30255					301.353	2.18524e-22
		290.353	0.31413					301.882	3.97213e-22
		290.765	0.32703					302.412	7.19218e-22
		291.176	0.34121					302.941	1.29721e-21
		291.588	0.35664					303.471	2.33063e-21
		292	0.37326					304	4.17107e-21
		292.412	0.39102					304.529	7.43594e-21
		292.824	0.40985					305.059	1.32049e-20
		293.235	0.42966					305.588	2.33587e-20
		293.647	0.45038					306.118	4.116e-20
		294.059	0.47191					306.647	7.22461e-20
		294.471	0.49415					307.176	1.26318e-19
		294.882	0.51698					307.706	2.20004e-19
		295.294	0.54029					308.235	3.81686e-19
		295.706	0.56396					308.765	6.59624e-19
		296.118	0.58785					309.294	1.13553e-18
		296.529	0.61182					309.824	1.94721e-18
		296.941	0.63575					310.353	3.32615e-18
		297.353	0.65947					310.882	5.65955e-18
		297.765	0.68285					311.412	9.59258e-18
		298.176	0.70573					311.941	1.61958e-17
		298.588	0.72797					312.471	2.72383e-17
		299	0.74943					313	4.56323e-17
		299.412	0.76996					313.529	7.61512e-17
		299.824	0.78941					314.059	1.26589e-16
		300.235	0.80766					314.588	2.09616e-16
		300.647	0.82458					315.118	3.45754e-16
		301.059	0.84005					315.647	5.68098e-16
		301.471	0.85395					316.176	9.29805e-16
		301.882	0.86618					316.706	1.51591e-15
		302.294	0.87666					317.235	2.46188e-15
		302.706	0.88531					317.765	3.98267e-15
		303.118	0.89205					318.294	6.41793e-15
		303.529	0.89684					318.824	1.03021e-14
		303.941	0.89965					319.353	1.6473e-14
		304.353	0.90043					319.882	2.62381e-14
		304.765	0.89921					320.412	4.16297e-14
		305.176	0.89596					320.941	6.57943e-14
		305.588	0.89072					321.471	1.03582e-13
		306	0.88352					322	1.62441e-13
		306.412	0.87442					322.529	2.53758e-13
		306.824	0.86347					323.059	3.94871e-13
		307.235	0.85075					323.588	6.12075e-13
		307.647	0.83635					324.118	9.45076e-13
		308.059	0.82037					324.647	1.45359e-12
		308.471	0.80292					325.176	2.22705e-12
		308.882	0.78411					325.706	3.39884e-12
		309.294	0.76408					326.235	5.16708e-12
		309.706	0.74296					326.765	7.82479e-12
		310.118	0.72088					327.294	1.18036e-11
		310.529	0.69798					327.824	1.77364e-11
		310.941	0.67442					328.353	2.65481e-11
		311.353	0.65034					328.882	3.95833e-11
		311.765	0.62588					329.412	5.87902e-11
		312.176	0.60119					329.941	8.69783e-11
		312.588	0.57641					330.471	1.28183e-10
		313	0.55168					331	1.88175e-10
		313.412	0.52715					331.529	2.75174e-10
		313.824	0.50293					332.059	4.00836e-10
		314.235	0.47915					332.588	5.81619e-10
		314.647	0.45593					333.118	8.40666e-10
		315.059	0.43338					333.647	1.21038e-09
		315.471	0.41159					334.176	1.73594e-09
		315.882	0.39067					334.706	2.48004e-09
		316.294	0.3707					335.235	3.52937e-09
		316.706	0.35175					335.765	5.00322e-09
		317.118	0.3339					336.294	7.06504e-09
		317.529	0.31718					336.824	9.93788e-09
		317.941	0.30166					337.353	1.39247e-08
		318.353	0.28737					337.882	1.94353e-08
		318.765	0.27435					338.412	2.70216e-08
		319.176	0.2626					338.941	3.74235e-08
		319.588	0.25215					339.471	5.16287e-08
		320	0.243					340	7.09499e-08
		320.412	0.23514					340.529	9.71238e-08
		320.824	0.22856					341.059	1.32438e-07
		321.235	0.22325					341.588	1.79894e-07
		321.647	0.21916					342.118	2.43406e-07
		322.059	0.21629					342.647	3.28066e-07
		322.471	0.21457					343.176	4.40459e-07
		322.882	0.21397					343.706	5.89065e-07
		323.294	0.21443					344.235	7.84758e-07
		323.706	0.21591					344.765	1.04141e-06
		324.118	0.21833					345.294	1.37665e-06
		324.529	0.22164					345.824	1.81275e-06
		324.941	0.22576					346.353	2.37777e-06
		325.353	0.23062					346.882	3.10681e-06
		325.765	0.23614					347.412	4.04366e-06
		326.176	0.24226					347.941	5.24263e-06
		326.588	0.24888					348.471	6.7708e-06
		327	0.25592					349	8.71055e-06
		327.412	0.2633					349.529	1.11626e-05
		327.824	0.27094					350.059	1.42497e-05
		328.235	0.27876					350.588	1.812e-05
		328.647	0.28665					351.118	2.29524e-05
		329.059	0.29456					351.647	2.89612e-05
		329.471	0.30239					352.176	3.64016e-05
		329.882	0.31006					352.706	4.55766e-05
		330.294	0.31749					353.235	5.68437e-05
		330.706	0.32461					353.765	7.06222e-05
		331.118	0.33136					354.294	8.74015e-05
		331.529	0.33765					354.824	0.00010775
		331.941	0.34343					355.353	0.000132323
		332.353	0.34864					355.882	0.000161873
		332.765	0.35323					356.412	0.000197259
		333.176	0.35715					356.941	0.000239455
		333.588	0.36036					357.471	0.000289557
		334	0.36283					358	0.000348795
		334.412	0.36452					358.529	0.000418537
		334.824	0.36542					359.059	0.000500295
		335.235	0.36551					359.588	0.000595731
		335.647	0.36478					360.118	0.000706655
		336.059	0.36323					360.647	0.000835025
		336.471	0.36087					361.176	0.000982948
		336.882	0.3577					361.706	0.00115
		337.294	0.35375					362.235	0.00135
		337.706	0.34904					362.765	0.00157
		338.118	0.34359					363.294	0.00182
		338.529	0.33745					363.824	0.0021
		338.941	0.33065					364.353	0.00241
		339.353	0.32323					364.882	0.00277
		339.765	0.31525					365.412	0.00316
		340.176	0.30674					365.941	0.0036
		340.588	0.29777					366.471	0.00408
		341	0.28838					367	0.0046
		341.412	0.27864					367.529	0.00518
		341.824	0.26859					368.059	0.00581
		342.235	0.25831					368.588	0.00649
		342.647	0.24783					369.118	0.00723
		343.059	0.23722					369.647	0.00802
		343.471	0.22654					370.176	0.00886
		343.882	0.21583					370.706	0.00977
		344.294	0.20514					371.235	0.01073
		344.706	0.19453					371.765	0.01174
		345.118	0.18403					372.294	0.01281
		345.529	0.17369					372.824	0.01393
		345.941	0.16355					373.353	0.0151
		346.353	0.15363					373.882	0.01633
		346.765	0.14399					374.412	0.0176
		347.176	0.13463					374.941	0.01892
		347.588	0.12559					375.471	0.02029
		348	0.11688					376	0.0217
		348.412	0.10852					376.529	0.02316
		348.824	0.10052					377.059	0.02466
		349.235	0.0929					377.588	0.0262
		349.647	0.08565					378.118	0.02779
		350.059	0.0788					378.647	0.02943
		350.471	0.07232					379.176	0.03112
		350.882	0.06623					379.706	0.03286
		351.294	0.06051					380.235	0.03466
		351.706	0.05516					380.765	0.03653
		352.118	0.05018					381.294	0.03847
		352.529	0.04556					381.824	0.0405
		352.941	0.04127					382.353	0.04261
		353.353	0.03732					382.882	0.04482
		353.765	0.03368					383.412	0.04714
		354.176	0.03036					383.941	0.04957
		354.588	0.02732					384.471	0.05214
		355	0.02455					385	0.05484
		355.412	0.02206					385.529	0.05769
		355.824	0.01981					386.059	0.06069
		356.235	0.01779					386.588	0.06385
		356.647	0.016					387.118	0.06717
		357.059	0.01442					387.647	0.07065
		357.471	0.01304					388.176	0.07429
		357.882	0.01185					388.706	0.07809
		358.294	0.01083					389.235	0.08204
		358.706	0.00998					389.765	0.08613
		359.118	0.00929					390.294	0.09034
		359.529	0.00875					390.824	0.09465
		359.941	0.00835					391.353	0.09906
		360.353	0.0081					391.882	0.10352
		360.765	0.00798					392.412	0.10802
		361.176	0.00798					392.941	0.11252
		361.588	0.00812					393.471	0.11699
		362	0.00838					394	0.1214
		362.412	0.00877					394.529	0.12572
		362.824	0.00927					395.059	0.1299
		363.235	0.0099					395.588	0.13391
		363.647	0.01066					396.118	0.13772
		364.059	0.01154					396.647	0.1413
		364.471	0.01254					397.176	0.14461
		364.882	0.01367					397.706	0.14762
		365.294	0.01493					398.235	0.15031
		365.706	0.01632					398.765	0.15266
		366.118	0.01785					399.294	0.15466
		366.529	0.01951					399.824	0.15628
		366.941	0.02131					400.353	0.15752
		367.353	0.02324					400.882	0.15838
		367.765	0.02531					401.412	0.15887
		368.176	0.02752					401.941	0.15897
		368.588	0.02987					402.471	0.15872
		369	0.03236					403	0.15812
		369.412	0.03499					403.529	0.15719
		369.824	0.03774					404.059	0.15595
		370.235	0.04063					404.588	0.15443
		370.647	0.04364					405.118	0.15266
		371.059	0.04676					405.647	0.15066
		371.471	0.05					406.176	0.14847
		371.882	0.05334					406.706	0.14611
		372.294	0.05677					407.235	0.1436
		372.706	0.06028					407.765	0.14099
		373.118	0.06386					408.294	0.13828
		373.529	0.0675					408.824	0.13552
		373.941	0.07117					409.353	0.13271
		374.353	0.07487					409.882	0.12989
		374.765	0.07858					410.412	0.12705
		375.176	0.08228					410.941	0.12422
		375.588	0.08595					411.471	0.12141
		376	0.08958					412	0.11862
		376.412	0.09313					412.529	0.11586
		376.824	0.09661					413.059	0.11312
		377.235	0.09997					413.588	0.11042
		377.647	0.10322					414.118	0.10774
		378.059	0.10631					414.647	0.10508
		378.471	0.10925					415.176	0.10243
		378.882	0.112					415.706	0.09979
		379.294	0.11455					416.235	0.09716
		379.706	0.11688					416.765	0.09452
		380.118	0.11898					417.294	0.09187
		380.529	0.12084					417.824	0.08919
		380.941	0.12243					418.353	0.0865
		381.353	0.12376					418.882	0.08378
		381.765	0.1248					419.412	0.08103
		382.176	0.12556					419.941	0.07824
		382.588	0.12603					420.471	0.07543
		383	0.1262					421	0.07258
		383.412	0.12608					421.529	0.06971
		383.824	0.12566					422.059	0.06681
		384.235	0.12494					422.588	0.0639
		384.647	0.12394					423.118	0.06098
		385.059	0.12266					423.647	0.05806
		385.471	0.12111					424.176	0.05515
		385.882	0.1193					424.706	0.05226
		386.294	0.11723					425.235	0.0494
		386.706	0.11494					425.765	0.04657
		387.118	0.11242					426.294	0.0438
		387.529	0.1097					426.824	0.04109
		387.941	0.10679					427.353	0.03846
		388.353	0.10372					427.882	0.0359
		388.765	0.1005					428.412	0.03344
		389.176	0.09715					428.941	0.03108
		389.588	0.09369					429.471	0.02883
		390	0.09015					430	0.0267
		390.412	0.08653					430.529	0.02469
		390.824	0.08286					431.059	0.02281
		391.235	0.07917					431.588	0.02106
		391.647	0.07546					432.118	0.01945
		392.059	0.07175					432.647	0.01797
		392.471	0.06807					433.176	0.01663
		392.882	0.06442					433.706	0.01544
		393.294	0.06083					434.235	0.01438
		393.706	0.0573					434.765	0.01346
		394.118	0.05385					435.294	0.01267
		394.529	0.05049					435.824	0.01201
		394.941	0.04723					436.353	0.01148
		395.353	0.04407					436.882	0.01108
		395.765	0.04103					437.412	0.01079
		396.176	0.03811					437.941	0.01061
		396.588	0.03531					438.471	0.01055
		397	0.03265					439	0.01058
		397.412	0.03011					439.529	0.0107
		397.824	0.0277					440.059	0.01091
		398.235	0.02543					440.588	0.0112
		398.647	0.02329					441.118	0.01156
		399.059	0.02128					441.647	0.01198
		399.471	0.0194					442.176	0.01246
		399.882	0.01764					442.706	0.01298
		400.294	0.016					443.235	0.01354
		400.706	0.01448					443.765	0.01414
		401.118	0.01308					444.294	0.01475
		401.529	0.01178					444.824	0.01539
		401.941	0.01059					445.353	0.01603
		402.353	0.00949					445.882	0.01666
		402.765	0.00849					446.412	0.01729
		403.176	0.00758					446.941	0.01791
		403.588	0.00675					447.471	0.01851
		404	0.00599					448	0.01907
		404.412	0.00531					448.529	0.01961
		404.824	0.0047					449.059	0.0201
		405.235	0.00414					449.588	0.02056
		405.647	0.00364					450.118	0.02096
		406.059	0.0032					450.647	0.02132
		406.471	0.0028					451.176	0.02162
		406.882	0.00245					451.706	0.02186
		407.294	0.00213					452.235	0.02205
		407.706	0.00186					452.765	0.02218
		408.118	0.00161					453.294	0.02225
		408.529	0.00139					453.824	0.02226
		408.941	0.0012					454.353	0.02222
		409.353	0.00104					454.882	0.02211
		409.765	0.000891144					455.412	0.02195
		410.176	0.00076413					455.941	0.02173
		410.588	0.000653682					456.471	0.02147
		411	0.000557885					457	0.02115
		411.412	0.000475009					457.529	0.02078
		411.824	0.000403495					458.059	0.02037
		412.235	0.000341943					458.588	0.01992
		412.647	0.000289101					459.118	0.01943
		413.059	0.00024385					459.647	0.01891
		413.471	0.0002052					460.176	0.01836
		413.882	0.00017227					460.706	0.01777
		414.294	0.000144285					461.235	0.01717
		414.706	0.000120562					461.765	0.01655
		415.118	0.000100504					462.294	0.0159
		415.529	8.35856e-05					462.824	0.01525
		415.941	6.93522e-05					463.353	0.01459
		416.353	5.74074e-05					463.882	0.01392
		416.765	4.74083e-05					464.412	0.01324
		417.176	3.9059e-05					464.941	0.01257
		417.588	3.21045e-05					465.471	0.0119
		418	2.63264e-05					466	0.01124
		418.412	2.15375e-05					466.529	0.01058
		418.824	1.75783e-05					467.059	0.00994
		419.235	1.43133e-05					467.588	0.00931
		419.647	1.16274e-05					468.118	0.0087
		420.059	9.42328e-06					468.647	0.00811
		420.471	7.61907e-06					469.176	0.00754
		420.882	6.14584e-06					469.706	0.00699
		421.294	4.94583e-06					470.235	0.00646
		421.706	3.97079e-06					470.765	0.00596
		422.118	3.18049e-06					471.294	0.00549
		422.529	2.5415e-06					471.824	0.00505
		422.941	2.02612e-06					472.353	0.00464
		423.353	1.61146e-06					472.882	0.00425
		423.765	1.27865e-06					473.412	0.0039
		424.176	1.0122e-06					473.941	0.00359
		424.588	7.99387e-07					474.471	0.0033
		425	6.29837e-07					475	0.00306
		425.412	4.95083e-07					475.529	0.00284
		425.824	3.88247e-07					476.059	0.00267
		426.235	3.0375e-07					476.588	0.00253
		426.647	2.37085e-07					477.118	0.00244
		427.059	1.84617e-07					477.647	0.00238
		427.471	1.43423e-07					478.176	0.00237
		427.882	1.11159e-07					478.706	0.0024
		428.294	8.59505e-08					479.235	0.00248
		428.706	6.63029e-08					479.765	0.00261
		429.118	5.10265e-08					480.294	0.0028
		429.529	3.91776e-08					480.824	0.00303
		429.941	3.00096e-08					481.353	0.00333
		430.353	2.2933e-08					481.882	0.00369
		430.765	1.7484e-08					482.412	0.00412
		431.176	1.32984e-08					482.941	0.00461
		431.588	1.00911e-08					483.471	0.00517
		432	7.63934e-09					484	0.00581
		432.412	5.76969e-09					484.529	0.00653
		432.824	4.34739e-09					485.059	0.00733
		433.235	3.26801e-09					485.588	0.00822
		433.647	2.45086e-09					486.118	0.00918
		434.059	1.83372e-09					486.647	0.01024
		434.471	1.36875e-09					487.176	0.01138
		434.882	1.01929e-09					487.706	0.01261
		435.294	7.57266e-10					488.235	0.01392
		435.706	5.61279e-10					488.765	0.01532
		436.118	4.15039e-10					489.294	0.0168
		436.529	3.0618e-10					489.824	0.01835
		436.941	2.25344e-10					490.353	0.01997
		437.353	1.6546e-10					490.882	0.02164
		437.765	1.21205e-10					491.412	0.02338
		438.176	8.85778e-11					491.941	0.02515
		438.588	6.45818e-11					492.471	0.02696
		439	4.69758e-11					493	0.02878
		439.412	3.40892e-11					493.529	0.03061
		439.824	2.46797e-11					494.059	0.03243
		440.235	1.78255e-11					494.588	0.03422
		440.647	1.28447e-11					495.118	0.03598
		441.059	9.23385e-12					495.647	0.03767
		441.471	6.6225e-12					496.176	0.0393
		441.882	4.7385e-12					496.706	0.04083
		442.294	3.38251e-12					497.235	0.04227
		442.706	2.40888e-12					497.765	0.04358
		443.118	1.71148e-12					498.294	0.04476
		443.529	1.21313e-12					498.824	0.04579
		443.941	8.57871e-13					499.353	0.04666
		444.353	6.05223e-13					499.882	0.04737
		444.765	4.25979e-13					500.412	0.0479
		445.176	2.99117e-13					500.941	0.04825
		445.588	2.09543e-13					501.471	0.04842
		446	1.46448e-13					502	0.04839
		446.412	1.02111e-13					502.529	0.04818
		446.824	7.103e-14					503.059	0.04778
		447.235	4.92935e-14					503.588	0.04721
		447.647	3.41285e-14					504.118	0.04645
		448.059	2.35735e-14					504.647	0.04554
		448.471	1.62446e-14					505.176	0.04447
		448.882	1.1168e-14					505.706	0.04325
		449.294	7.65984e-15					506.235	0.04191
		449.706	5.24135e-15					506.765	0.04045
		450.118	3.57804e-15					507.294	0.03889
		450.529	2.43684e-15					507.824	0.03724
		450.941	1.65573e-15					508.353	0.03553
		451.353	1.12235e-15					508.882	0.03376
		451.765	7.59012e-16					509.412	0.03196
		452.176	5.12091e-16					509.941	0.03014
		452.588	3.44687e-16					510.471	0.02831
		453	2.31463e-16					511	0.02649
		453.412	1.55067e-16					511.529	0.02469
		453.824	1.03642e-16					512.059	0.02293
		454.235	6.91081e-17					512.588	0.02121
		454.647	4.5973e-17					513.118	0.01954
		455.059	3.0511e-17					513.647	0.01794
		455.471	2.02017e-17					514.176	0.01641
		455.882	1.33444e-17					514.706	0.01495
		456.294	8.79409e-18					515.235	0.01358
		456.706	5.78177e-18					515.765	0.01228
		457.118	3.79237e-18					516.294	0.01108
		457.529	2.48164e-18					516.824	0.00995
		457.941	1.62012e-18					517.353	0.00892
		458.353	1.0552e-18					517.882	0.00797
		458.765	6.85645e-19					518.412	0.0071
		459.176	4.44472e-19					518.941	0.00631
		459.588	2.87454e-19					519.471	0.0056
		460	1.8547e-19					520	0.00497
		460.412	1.19387e-19					520.529	0.00441
		460.824	7.66686e-20					521.059	0.00392
		461.235	4.912e-20					521.588	0.00349
		461.647	3.13964e-20					522.118	0.00312
		462.059	2.00207e-20					522.647	0.00281
		462.471	1.27367e-20					523.176	0.00254
		462.882	8.08381e-21					523.706	0.00233
		463.294	5.11862e-21					524.235	0.00216
		463.706	3.23348e-21					524.765	0.00203
		464.118	2.03782e-21					525.294	0.00194
		464.529	1.28127e-21					525.824	0.00188
		464.941	8.03701e-22					526.353	0.00186
		465.353	5.02953e-22					526.882	0.00186
		465.765	3.14008e-22					527.412	0.00188
		466.176	1.95583e-22					527.941	0.00193
		466.588	1.21535e-22					528.471	0.002
		467	7.53448e-23					529	0.00208
		467.412	4.65996e-23					529.529	0.00218
		467.824	2.87535e-23					530.059	0.0023
		468.235	1.77002e-23					530.588	0.00242
		468.647	1.08704e-23					531.118	0.00255
		469.059	6.66027e-24					531.647	0.00269
		469.471	4.07115e-24					532.176	0.00283
		469.882	2.48269e-24					532.706	0.00298
		470.294	1.51045e-24					533.235	0.00312
		470.706	9.16788e-25					533.765	0.00326
		471.118	5.55151e-25					534.294	0.0034
		471.529	3.35376e-25					534.824	0.00354
		471.941	2.02131e-25					535.353	0.00366
		472.353	1.21538e-25					535.882	0.00378
		472.765	7.29075e-26					536.412	0.00389
		473.176	4.36325e-26					536.941	0.00399
		473.588	2.60512e-26					537.471	0.00407
		474	1.55176e-26					538	0.00414
		474.412	9.22147e-27					538.529	0.0042
		474.824	5.46708e-27					539.059	0.00424
		475.235	3.23363e-27					539.588	0.00426
		475.647	1.90811e-27					540.118	0.00427
		476.059	1.1233e-27					540.647	0.00426
		476.471	6.59732e-28					541.176	0.00424
		476.882	3.86562e-28					541.706	0.0042
		477.294	2.25969e-28					542.235	0.00414
		477.706	1.31783e-28					542.765	0.00407
		478.118	7.66739e-29					543.294	0.00398
		478.529	4.45057e-29					543.824	0.00388
		478.941	2.57729e-29					544.353	0.00377
		479.353	1.48898e-29					544.882	0.00365
		479.765	8.58212e-30					545.412	0.00352
		480.176	4.93491e-30					545.941	0.00338
		480.588	2.83102e-30					546.471	0.00323
		481	1.62027e-30					547	0.00308
		481.412	9.25143e-31					547.529	0.00292
		481.824	5.27e-31					548.059	0.00276
		482.235	2.99496e-31					548.588	0.0026
		482.647	1.69805e-31					549.118	0.00244
		483.059	9.60485e-32					549.647	0.00228
		483.471	5.42012e-32					550.176	0.00212
		483.882	3.05145e-32					550.706	0.00196
		484.294	1.71389e-32					551.235	0.00181
		484.706	9.60372e-33					551.765	0.00167
		485.118	5.36877e-33					552.294	0.00153
		485.529	2.99426e-33					552.824	0.0014
		485.941	1.66603e-33					553.353	0.00127
		486.353	9.24816e-34					553.882	0.00115
		486.765	5.12162e-34					554.412	0.00104
		487.176	2.82969e-34					554.941	0.000931839
		487.588	1.55973e-34					555.471	0.000834194
		488	8.57707e-35					556	0.000743884
		488.412	4.70552e-35					556.529	0.000660779
		488.824	2.57547e-35					557.059	0.000584682
		489.235	1.40632e-35					557.588	0.000515342
		489.647	7.66108e-36					558.118	0.000452464
		490.059	4.16366e-36					558.647	0.000395718
		490.471	2.25757e-36					559.176	0.000344746
		490.882	1.22119e-36					559.706	0.000299175
		491.294	6.59034e-37					560.235	0.000258621
		491.706	3.54822e-37					560.765	0.000222698
		492.118	1.90586e-37					561.294	0.00019102
		492.529	1.0213e-37					561.824	0.000163214
		492.941	5.46001e-38					562.353	0.000138914
		493.353	2.91214e-38					562.882	0.000117773
		493.765	1.54957e-38					563.412	9.94629e-05
		494.176	8.226e-39					563.941	8.36735e-05
		494.588	4.35658e-39					564.471	7.01177e-05
		495	2.30188e-39					565	5.85301e-05
		495.412	1.21338e-39					565.529	4.86681e-05
		495.824	6.38105e-40					566.059	4.03108e-05
		496.235	3.34785e-40					566.588	3.32591e-05
		496.647	1.75234e-40					567.118	2.73346e-05
		497.059	9.15063e-41					567.647	2.23783e-05
		497.471	4.76719e-41					568.176	1.82497e-05
		497.882	2.47773e-41					568.706	1.4825e-05
		498.294	1.28476e-41					569.235	1.19963e-05
		498.706	6.64618e-42					569.765	9.66969e-06
		499.118	3.43005e-42					570.294	7.76408e-06
		499.529	1.76607e-42					570.824	6.20984e-06
		499.941	9.07182e-43					571.353	4.94747e-06
		500.353	4.64901e-43					571.882	3.92643e-06
		500.765	2.37687e-43					572.412	3.10403e-06
		501.176	1.21235e-43					572.941	2.44437e-06
		501.588	6.16926e-44					573.471	1.91743e-06
		502	3.13196e-44					574	1.49825e-06
		502.412	1.58627e-44					574.529	1.16617e-06
		502.824	8.01528e-45					575.059	9.04178e-07
		503.235	4.04054e-45					575.588	6.98325e-07
		503.647	2.03207e-45					576.118	5.37246e-07
		504.059	1.01957e-45					576.647	4.1172e-07
		504.471	5.10358e-46					577.176	3.14299e-07
		504.882	2.54866e-46					577.706	2.38999e-07
		505.294	1.26978e-46					578.235	1.81035e-07
		505.706	6.31138e-47					578.765	1.36597e-07
		506.118	3.12967e-47					579.294	1.02667e-07
		506.529	1.54829e-47					579.824	7.68663e-08
		506.941	7.64163e-48					580.353	5.73261e-08
		507.353	3.76269e-48					580.882	4.25874e-08
		507.765	1.84838e-48					581.412	3.15154e-08
		508.176	9.0586e-49					581.941	2.32315e-08
		508.588	4.42905e-49					582.471	1.70586e-08
		509	2.16043e-49					583	1.24774e-08
		509.412	1.05135e-49					583.529	9.09105e-09
		509.824	5.1043e-50					584.059	6.59809e-09
		510.235	2.47231e-50					584.588	4.77019e-09
		510.647	1.19467e-50					585.118	3.4353e-09
		511.059	5.75936e-51					585.647	2.46438e-09
		511.471	2.76999e-51					586.176	1.76101e-09
		511.882	1.32911e-51					586.706	1.25351e-09
		512.294	6.36246e-52					587.235	8.88809e-10
		512.706	3.03856e-52					587.765	6.2777e-10
		513.118	1.44773e-52					588.294	4.41678e-10
		513.529	6.88159e-53					588.824	3.09544e-10
		513.941	3.26339e-53					589.353	2.16099e-10
		514.353	1.54393e-53					589.882	1.50278e-10
		514.765	7.28728e-54					590.412	1.041e-10
		515.176	3.43149e-54					590.941	7.1832e-11
		515.588	1.61205e-54					591.471	4.9374e-11
		516	7.55536e-55					592	3.38058e-11
		516.412	3.53273e-55					592.529	2.30567e-11
		516.824	1.64795e-55					593.059	1.56644e-11
		517.235	7.66933e-56					593.588	1.0601e-11
		517.647	3.56082e-56					594.118	7.14641e-12
		518.059	1.64938e-56					594.647	4.79892e-12
		518.471	7.62206e-57					595.176	3.21005e-12
		518.882	3.51401e-57					595.706	2.13891e-12
		519.294	1.61626e-57					596.235	1.41966e-12
		519.706	7.41653e-58					596.765	9.38624e-13
		520.118	3.39522e-58					597.294	6.18173e-13
		520.529	1.55066e-58					597.824	4.05547e-13
		520.941	7.06548e-59					598.353	2.65024e-13
		521.353	3.21179e-59					598.882	1.72521e-13
		521.765	1.45657e-59					599.412	1.11869e-13
		522.176	6.59015e-60					599.941	7.22588e-14
		522.588	2.97467e-60					600.471	4.64927e-14
		523	1.33956e-60					601	2.97983e-14
		523.412	6.01814e-61					601.529	1.90244e-14
		523.824	2.69738e-61					602.059	1.20988e-14
		524.235	1.20615e-61					602.588	7.66453e-15
		524.647	5.38073e-62					603.118	4.83662e-15
		525.059	2.39475e-62					603.647	3.04027e-15
		525.471	1.0633e-62					604.176	1.90368e-15
		525.882	4.71014e-63					604.706	1.18737e-15
		526.294	2.08156e-63					605.235	7.37725e-16
		526.706	9.17751e-64					605.765	4.56577e-16
		527.118	4.03682e-64					606.294	2.81479e-16
		527.529	1.77146e-64					606.824	1.72859e-16
		527.941	7.75542e-65					607.353	1.05742e-16
		528.353	3.38733e-65					607.882	6.44344e-17
		528.765	1.47601e-65					608.412	3.91111e-17
		529.176	6.4165e-66					608.941	2.3648e-17
		529.588	2.78284e-66					609.471	1.4243e-17
		530	1.20408e-66					610	8.54521e-18
		530.412	5.19762e-67					610.529	5.10687e-18
		530.824	2.23837e-67					611.059	3.04019e-18
		531.235	9.61697e-68					611.588	1.80284e-18
		531.647	4.12215e-68					612.118	1.06495e-18
		532.059	1.76274e-68					612.647	6.2663e-19
		532.471	7.52025e-69					613.176	3.67288e-19
		532.882	3.20078e-69					613.706	2.14444e-19
		533.294	1.35912e-69					614.235	1.2472e-19
		533.706	5.75757e-70					614.765	7.2255e-20
		534.118	2.43333e-70					615.294	4.16979e-20
		534.529	1.02598e-70					615.824	2.39702e-20
		534.941	4.31578e-71					616.353	1.3726e-20
		535.353	1.81116e-71					616.882	7.82936e-21
		535.765	7.5829e-72					617.412	4.44859e-21
		536.176	3.16732e-72					617.941	2.51785e-21
		536.588	1.31986e-72					618.471	1.41955e-21
		537	5.48711e-73					619	7.97233e-22
		537.412	2.27582e-73					619.529	4.45997e-22
		537.824	9.41698e-74					620.059	2.48537e-22
		538.235	3.88745e-74					620.588	1.37963e-22
		538.647	1.60102e-74					621.118	7.62861e-23
		539.059	6.57821e-75					621.647	4.20186e-23
		539.471	2.69649e-75					622.176	2.30543e-23
		539.882	1.10273e-75					622.706	1.26001e-23
		540.294	4.49901e-76					623.235	6.85973e-24
		540.706	1.83124e-76					623.765	3.72009e-24
		541.118	7.43622e-77					624.294	2.00961e-24
		541.529	3.01258e-77					624.824	1.0814e-24
		541.941	1.2176e-77					625.353	5.79654e-25
		542.353	4.90963e-78					625.882	3.09504e-25
		542.765	1.97503e-78					626.412	1.64617e-25
		543.176	7.92641e-79					626.941	8.72163e-26
		543.588	3.17365e-79					627.471	4.60291e-26
		544	1.26771e-79					628	2.4198e-26
		544.412	5.05198e-80					628.529	1.26718e-26
		544.824	2.00855e-80					629.059	6.61016e-27
		545.235	7.96675e-81					629.588	3.43476e-27
		545.647	3.15253e-81					630.118	1.77785e-27
		546.059	1.24456e-81					630.647	9.16652e-28
		546.471	4.90179e-82					631.176	4.7079e-28
		546.882	1.92606e-82					631.706	2.40859e-28
		547.294	7.55033e-83					632.235	1.22747e-28
		547.706	2.95285e-83					632.765	6.23118e-29
		548.118	1.15211e-83					633.294	3.15096e-29
		548.529	4.48464e-84					633.824	1.58719e-29
		548.941	1.74156e-84					634.353	7.96391e-30
		549.353	6.74732e-85					634.882	3.9805e-30
		549.765	2.60796e-85					635.412	1.9818e-30
		550.176	1.00566e-85					635.941	9.8287e-31
		550.588	3.86884e-86					636.471	4.85562e-31
		551	1.48487e-86					637	2.38949e-31
		551.412	5.6856e-87					637.529	1.17133e-31
		551.824	2.17192e-87					638.059	5.71959e-32
		552.235	8.2773e-88					638.588	2.78204e-32
		552.647	3.14712e-88					639.118	1.34795e-32
		553.059	1.19376e-88					639.647	6.50576e-33
		553.471	4.51753e-89					640.176	3.12777e-33
		553.882	1.70555e-89					640.706	1.4979e-33
		554.294	6.42401e-90					641.235	7.14569e-34
		554.706	2.41394e-90					641.765	3.39561e-34
		555.118	9.04956e-91					642.294	1.60733e-34
		555.529	3.3846e-91					642.824	7.57886e-35
		555.941	1.26289e-91					643.353	3.55972e-35
		556.353	4.70114e-92					643.882	1.66548e-35
		556.765	1.74591e-92					644.412	7.76205e-36
		557.176	6.4687e-93					644.941	3.60351e-36
		557.588	2.39107e-93					645.471	1.66643e-36
		558	8.81754e-94					646	7.67648e-37
		558.412	3.244e-94					646.529	3.52249e-37
		558.824	1.19068e-94					647.059	1.61009e-37
		559.235	4.36e-95					647.588	7.33096e-38
		559.647	1.59279e-95					648.118	3.32496e-38
		560.059	5.80509e-96					648.647	1.50218e-38
		560.471	2.11076e-96					649.176	6.76041e-39
		560.882	7.65682e-97					649.706	3.03065e-39
		561.294	2.771e-97					650.235	1.35335e-39
		561.706	1.00047e-97					650.765	6.02002e-40
		562.118	3.60372e-98					651.294	2.66746e-40
		562.529	1.29502e-98					651.824	1.17736e-40
		562.941	4.64283e-99					652.353	5.1765e-41
		563.353	1.66061e-99					652.882	2.26712e-41
		563.765	5.92557e-100					653.412	9.89064e-42
		564.176	2.10947e-100					653.941	4.29821e-42
		564.588	7.49196e-101					654.471	1.86064e-42
		565	2.65458e-101					655	8.02326e-43
		565.412	9.38376e-102					655.529	3.44629e-43
		565.824	3.3093e-102					656.059	1.47457e-43
		566.235	1.16433e-102					656.588	6.28478e-44
		566.647	4.0869e-103					657.118	2.66826e-44
		567.059	1.43117e-103					657.647	1.12844e-44
		567.471	4.99997e-104					658.176	4.75382e-45
		567.882	1.7427e-104					658.706	1.99489e-45
		568.294	6.05979e-105					659.235	8.33888e-46
		568.706	2.10219e-105					659.765	3.47223e-46
		569.118	7.27554e-106					660.294	1.4402e-46
		569.529	2.51211e-106					660.824	5.95044e-47
		569.941	8.65346e-107					661.353	2.44899e-47
		570.353	2.97386e-107					661.882	1.00401e-47
		570.765	1.0196e-107					662.412	4.10018e-48
		571.176	3.48755e-108					662.941	1.66794e-48
		571.588	1.19011e-108					663.471	6.75879e-49
		572	4.05169e-109					664	2.72816e-49
		572.412	1.37614e-109					664.529	1.09694e-49
		572.824	4.66304e-110					665.059	4.39351e-50
		573.235	1.57636e-110					665.588	1.75288e-50
		573.647	5.31642e-111					666.118	6.96631e-51
		574.059	1.78881e-111					666.647	2.75783e-51
		574.471	6.00463e-112					667.176	1.08754e-51
		574.882	2.01089e-112					667.706	4.27203e-52
		575.294	6.71846e-113					668.235	1.67162e-52
		575.706	2.23939e-113					668.765	6.51555e-53
		576.118	7.44681e-114					669.294	2.52976e-53
		576.529	2.47052e-114					669.824	9.78405e-54
		576.941	8.17688e-115					670.353	3.76939e-54
		577.353	2.70001e-115					670.882	1.44656e-54
		577.765	8.8945e-116					671.412	5.52985e-55
		578.176	2.92319e-116					671.941	2.10574e-55
		578.588	9.58456e-117					672.471	7.98742e-56
		579	3.13521e-117					673	3.01802e-56
		579.412	1.02315e-117					673.529	1.13593e-56
		579.824	3.33114e-118					674.059	4.25883e-57
		580.235	1.08199e-118					674.588	1.59053e-57
		580.647	3.50619e-119					675.118	5.9171e-58
		581.059	1.13351e-119					675.647	2.19274e-58
		581.471	3.65591e-120					676.176	8.09427e-59
		581.882	1.17637e-120					676.706	2.97633e-59
		582.294	3.77635e-121					677.235	1.09018e-59
		582.706	1.20943e-121					677.765	3.97764e-60
		583.118	3.86425e-122					678.294	1.44566e-60
		583.529	1.23177e-122					678.824	5.23383e-61
		583.941	3.9172e-123					679.353	1.88749e-61
		584.353	1.2428e-123					679.882	6.78054e-62
		584.765	3.93372e-124					680.412	2.42636e-62
		585.176	1.24218e-124					680.941	8.64887e-63
		585.588	3.91333e-125					681.471	3.07097e-63
		586	1.22995e-125					682	1.08619e-63
		586.412	3.85663e-126					682.529	3.82689e-64
		586.824	1.20644e-126					683.059	1.34307e-64
		587.235	3.76517e-127					683.588	4.69534e-65
		587.647	1.17231e-127					684.118	1.63511e-65
		588.059	3.64149e-128					684.647	5.67202e-66
		588.471	1.12848e-128					685.176	1.95994e-66
		588.882	3.48892e-129					685.706	6.74619e-67
		589.294	1.07613e-129					686.235	2.31307e-67
		589.706	3.31145e-130					686.765	7.90006e-68
		590.118	1.0166e-130					687.294	2.68772e-68
		590.529	3.11361e-131					687.824	9.10861e-69
		590.941	9.51382e-132					688.353	3.0749e-69
		591.353	2.90018e-132					688.882	1.03401e-69
		591.765	8.82013e-133					689.412	3.46361e-70
		592.176	2.67611e-133					689.941	1.1557e-70
		592.588	8.1005e-134					690.471	3.84128e-71
		593	2.44624e-134					691	1.2718e-71
		593.412	7.36997e-135					691.529	4.19444e-72
		593.824	2.21519e-135					692.059	1.37798e-72
		594.235	6.64257e-136					692.588	4.50943e-73
		594.647	1.98719e-136					693.118	1.46999e-73
		595.059	5.93094e-137					693.647	4.77331e-74
		595.471	1.76598e-137					694.176	1.54397e-74
		595.882	5.24599e-138					694.706	4.97471e-75
		596.294	1.55471e-138					695.235	1.59666e-75
		596.706	4.59673e-139					695.765	5.10466e-76
		597.118	1.3559e-139					696.294	1.62568e-76
		597.529	3.99013e-140					696.824	5.15722e-77
		597.941	1.17145e-140					697.353	1.62971e-77
		598.353	3.43116e-141					697.882	5.12997e-78
		598.765	1.00262e-141					698.412	1.60855e-78
		599.176	2.92289e-142					698.941	5.02417e-79
		599.588	8.50095e-143					699.471	1.56318e-79
								700	4.84467e-80

## Sheet: Figure 1e
The absorption spectrum (black solid line) and emission spectra of PdL in pure DMSO solution at different concentrations
Wavelength	Molar absorption coefficient		Wavelength	Emission	Emission	Emission
nm	M-1cm-1		nm	10 μM	100 μM	1000 μM
799.986	--		504	6749	23257	16040
799.015	12.3383		507	6875	26444	25141
798.009	24.2775		510	7024	30414	39289
797.003	36.3438		513	7729	37120	57767
795.996	21.6788		516	8097	44093	86984
794.989	32.0753		519	8360	52809	124331
794.016	44.5648		522	9290	61159	172933
793.008	47.2684		525	10064	71869	227362
792	24.6979		528	10957	81942	285979
790.991	13.0941		531	11740	92643	344448
790.017	28.2246		534	12336	103864	403398
789.008	25.6839		537	13246	113782	458733
787.998	33.4087		540	13511	123102	501460
786.987	12.4435		543	14678	129401	540541
786.011	17.025		546	14658	136234	573747
785	38.0356		549	14780	141064	596829
783.989	30.9576		552	15325	143530	610614
783.012	35.2333		555	15244	148170	626468
782	37.894		558	15210	148661	628460
780.987	27.1493		561	15104	148879	629331
780.009	26.7773		564	15057	149454	627437
778.995	11.9137		567	14999	147278	622608
778.016	55.3721		570	14405	147026	619298
777.002	17.7687		573	14373	144477	611703
775.987	44.1338		576	13942	143067	606317
775.007	18.3116		579	13722	140844	596786
773.992	37.0897		582	13222	137699	587151
773.011	25.2447		585	12874	136474	581080
771.995	40.1782		588	12663	133796	568611
771.014	30.1742		591	12494	131583	556249
769.997	39.6433		594	12114	128279	543309
769.014	38.1442		597	11597	124802	527180
767.997	39.3816		600	11659	121779	513603
767.014	40.9679		603	11238	117611	493164
765.995	26.4509		606	10514	113275	474901
765.011	28.7854		609	10170	107513	453073
763.992	36.8192		612	9510	103815	434461
763.008	23.3749		615	9195	99763	411548
761.988	28.9949		618	8545	93979	390586
761.003	24.5438		621	8136	88798	365985
760.017	34.3668		624	7758	83239	344719
758.996	41.3104		627	6960	79328	326035
758.01	8.4273		630	6821	73398	304765
756.988	37.3292		633	6445	68647	282476
756.001	37.9961		636	5706	63626	263224
755.013	39.275		639	5192	59021	243533
753.99	16.8575		642	5071	55179	224970
753.002	39.5349		645	4755	51190	209046
752.014	15.6192		648	4560	48381	193044
750.99	22.0768		651	4021	44243	179646
750	26.9199		654	3732	40280	163770
749.011	31.6254		657	3392	37230	151309
747.986	35.7751		660	3232	33499	137964
746.995	24.8694		663	2951	30914	125647
746.005	38.4158		666	2605	27779	114271
745.014	30.7417		669	2402	25444	102082
743.987	35.9385		672	2246	23063	93129
742.995	30.0801		675	1936	21232	86377
742.003	32.3356		678	1796	19055	82099
741.011	35.2642		681	1564	17944	77986
739.983	21.539		684	1642	17139	72790
738.99	26.359		687	1413	16090	68339
737.996	32.7893		690	1534	14731	64982
737.003	20.679		693	1226	14032	59688
736.008	25.9083		696	1302	13317	55290
735.014	37.8622		699	1226	12035	51443
733.984	26.2226		702	1080	11504	46779
732.988	33.5334		705	1112	10517	43499
731.993	24.0187		708	993	9549	39354
730.997	19.0451		711	839	8634	37071
730.001	33.3422		714	718	8104	32371
729.004	35.2629		717	783	7111	29748
728.007	42.0719		720	681	6594	26950
727.01	26.3857		723	568	5664	24700
726.012	36.3654		726	523	5237	22066
725.015	36.0826		729	405	4908	20159
724.016	32.8751		732	412	4214	17977
723.018	34.4006		735	382	3965	16394
721.983	27.1539		738	398	3568	14848
720.984	34.4814		741	275	3165	13530
719.984	31.7239		744	251	2868	12005
718.984	32.9883		747	204	2581	10953
717.984	39.5444		750	233	2498	10227
716.983	35.3746		753	253	2213	9302
716.018	23.6484		756	174	1937	8252
715.016	33.0148		759	187	1834	7214
714.015	33.1873		762	147	1523	6913
713.013	30.4679		765	150	1452	5936
712.01	32.2491		768	140	1336	5633
711.007	33.5347		771	122	1180	4936
710.004	30.9851		774	128	1054	4476
709.001	38.9796		777	127	865	4143
707.997	27.3311		780	97	866	3632
706.993	40.4038		783	56	811	3332
705.989	37.6587		786	91	691	3060
704.984	30.7795		789	64	658	3036
704.015	36.2451		792	46	535	2569
703.01	40.1214		795	60	544	2338
702.004	37.9088		798	45	533	2228
700.998	26.4009		801	64	451	2017
699.992	31.574		--	46	388	--
698.985	31.2693		--	--	--	--
698.014	34.1358		--	--	--	--
697.007	33.5843		--	--	--	--
695.999	30.3995		--	--	--	--
694.991	32.3205		--	--	--	--
693.983	29.1206		--	--	--	--
693.01	26.7059		--	--	--	--
692.001	31.1967		--	--	--	--
690.992	26.8671		--	--	--	--
690.018	45.4317		--	--	--	--
689.008	40.47		--	--	--	--
687.998	34.8776		--	--	--	--
686.987	37.5139		--	--	--
686.012	42.1446		--	--	--
685.001	38.19		--	--	--
683.99	41.124		--	--	--
683.014	31.9458		--	--	--
682.002	41.6499		--	--	--
680.989	27.6001		--	--	--
680.013	34.8376		--	--	--
679	24.4309		--	--	--
677.986	41.1519		--	--	--
677.008	33.3734		--	--	--
675.994	46.6562		--	--	--
675.016	32.0296		--	--	--
674.001	38.9568		--	--	--
672.986	37.4214		--	--	--
672.007	35.7871		--	--	--
670.992	35.3585		--	--	--
670.012	45.3686		--	--	--
668.996	33.5047		--	--	--
668.015	35.3813		--	--	--
666.998	35.0626		--	--	--
666.018	38.639		--	--	--
665	40.8588		--	--	--
663.982	43.05		--	--	--
663	40.3197		--	--	--
661.982	45.56		--	--	--
661	44.693		--	--	--
660.017	34.6698		--	--	--
658.998	36.1683		--	--	--
658.014	35.3027		--	--	--
656.994	34.8758		--	--	--
656.01	33.6729		--	--	--
654.99	42.995		--	--	--
654.005	36.9866		--	--	--
652.984	43.084		--	--	--
651.999	29.0165		--	--	--
651.014	29.1222		--	--	--
649.992	38.547		--	--	--
649.006	45.2887		--	--	--
647.983	23.8135		--	--	--
646.997	38.8805		--	--	--
646.01	53.4571		--	--	--
644.986	39.6805		--	--	--
643.999	37.453		--	--	--
643.012	35.8589		--	--	--
641.987	45.823		--	--	--
640.999	47.7169		--	--	--
640.01	44.5386		--	--	--
638.985	36.4149		--	--	--
637.996	42.974		--	--	--
637.007	37.7959		--	--	--
636.017	32.765		--	--	--
634.99	40.1305		--	--	--
634	39.6604		--	--	--
633.01	43.4466		--	--	--
631.982	36.0382		--	--	--
630.991	41.2862		--	--	--
630	39.006		--	--	--
629.009	41.546		--	--	--
628.017	45.5318		--	--	--
626.988	39.653		--	--	--
625.995	35.4648		--	--	--
625.003	46.4461		--	--	--
624.01	35.0839		--	--	--
623.016	36.8723		--	--	--
621.986	36.2266		--	--	--
620.992	37.6251		--	--	--
619.998	37.2341		--	--	--
619.004	40.6749		--	--	--
618.009	35.6038		--	--	--
617.014	36.6579		--	--	--
615.983	42.8565		--	--	--
614.987	35.0258		--	--	--
613.991	39.1291		--	--	--
612.995	47.7443		--	--	--
611.999	47.769		--	--	--
611.003	41.2317		--	--	--
610.006	47.4794		--	--	--
609.009	43.0954		--	--	--
608.011	43.1132		--	--	--
607.014	44.4093		--	--	--
606.016	43.0754		--	--	--
605.018	38.7261		--	--	--
603.983	45.0907		--	--	--
602.984	52.4773		--	--	--
601.985	39.4886		--	--	--
600.986	38.3255		--	--	--
599.986	36.9335		--	--	--
598.987	37.758		--	--	--
597.987	40.8938		--	--	--
596.986	40.8324		--	--	--
595.986	43.3099		--	--	--
594.985	36.6248		--	--	--
593.984	40.8168		--	--	--
592.983	42.9203		--	--	--
592.018	41.1372		--	--	--
591.017	43.9312		--	--	--
590.015	52.422		--	--	--
589.012	46.0866		--	--	--
588.01	38.4907		--	--	--
587.007	41.2093		--	--	--
586.004	49.4653		--	--	--
585	46.4131		--	--	--
583.997	41.6272		--	--	--
582.993	43.0223		--	--	--
581.989	52.2632		--	--	--
580.984	50.2121		--	--	--
580.017	43.9679		--	--	--
579.012	44.9145		--	--	--
578.007	50.222		--	--	--
577.001	54.2409		--	--	--
575.996	43.4263		--	--	--
574.99	45.8848		--	--	--
573.984	48.9569		--	--	--
573.015	52.1841		--	--	--
572.008	44.0648		--	--	--
571.001	45.158		--	--	--
569.994	46.7222		--	--	--
568.987	47.9024		--	--	--
568.016	52.0725		--	--	--
567.008	50.0796		--	--	--
566	50.4642		--	--	--
564.992	53.3223		--	--	--
563.983	55.1876		--	--	--
563.012	55.3995		--	--	--
562.003	57.7236		--	--	--
560.993	55.553		--	--	--
559.984	49.1399		--	--	--
559.011	57.1703		--	--	--
558.001	60.5391		--	--	--
556.991	53.0011		--	--	--
556.018	54.6486		--	--	--
555.007	66.0116		--	--	--
553.996	69.3483		--	--	--
552.984	73.1427		--	--	--
552.01	80.6541		--	--	--
550.999	73.5395		--	--	--
549.987	83.8453		--	--	--
549.012	82.9171		--	--	--
547.999	89.1132		--	--	--
546.986	89.6562		--	--	--
546.011	96.6868		--	--	--
544.998	104.814		--	--	--
543.984	118.275		--	--	--
543.008	120.474		--	--	--
541.994	132.41		--	--	--
541.018	135.184		--	--	--
540.003	145.723		--	--	--
538.989	166.369		--	--	--
538.011	180.63		--	--	--
536.996	197.024		--	--	--
536.019	215.536		--	--	--
535.003	234.072		--	--	--
533.987	260.211		--	--	--
533.009	282.17		--	--	--
531.993	311.123		--	--	--
531.014	341.43		--	--	--
529.997	375.864		--	--	--
529.018	415.036		--	--	--
528.001	442.551		--	--	--
526.983	484.357		--	--	--
526.003	534.818		--	--	--
524.985	580.555		--	--	--
524.005	636.164		--	--	--
522.987	700.541		--	--	--
522.006	765.129		--	--	--
520.987	838.391		--	--	--
520.006	914.9		--	--	--
518.987	1000.73		--	--	--
518.005	1069.75		--	--	--
516.985	1156.01		--	--	--
516.003	1234.56		--	--	--
514.983	1336.61		--	--	--
514.001	1455.63		--	--	--
513.018	1565.44		--	--	--
511.997	1645.62		--	--	--
511.014	1742.56		--	--	--
509.993	1861.17		--	--	--
509.009	1981.85		--	--	--
507.988	2104.34		--	--	--
507.004	2204.75		--	--	--
505.981	2298.45		--	--	--
504.997	2417.52		--	--	--
504.012	2525.79		--	--	--
502.99	2636.1		--	--	--
502.005	2721.35		--	--	--
500.981	2831.4		--	--	--
499.996	2917.24		--	--	--
499.01	3029.55		--	--	--
497.986	3121.81		--	--	--
497	3199.98		--	--	--
496.014	3258.56		--	--	--
494.99	3328.56		--	--	--
494.003	3407.14		--	--	--
493.016	3468.17		--	--	--
491.991	3517.91		--	--	--
491.004	3552.59		--	--	--
490.016	3595.34		--	--	--
488.99	3632.01		--	--	--
488.002	3658.81		--	--	--
487.014	3680.73		--	--	--
485.988	3699.66		--	--	--
484.999	3705.93		--	--	--
484.011	3715.65		--	--	--
482.984	3716.75		--	--	--
481.995	3725.51		--	--	--
481.005	3728.01		--	--	--
480.016	3723.68		--	--	--
478.988	3724.53		--	--	--
477.998	3713.56		--	--	--
477.008	3711.09		--	--	--
476.018	3704.7		--	--	--
474.989	3697.22		--	--	--
473.998	3685.42		--	--	--
473.007	3678.16		--	--	--
472.016	3664.04		--	--	--
470.987	3649.84		--	--	--
469.995	3632.5		--	--	--
469.004	3610.77		--	--	--
468.012	3593.6		--	--	--
466.982	3559.66		--	--	--
465.989	3545.08		--	--	--
464.997	3511.72		--	--	--
464.004	3475.73		--	--	--
463.011	3437.64		--	--	--
462.018	3404.64		--	--	--
460.987	3367.19		--	--	--
459.994	3323.74		--	--	--
459	3260.02		--	--	--
458.006	3213.6		--	--	--
457.012	3159.22		--	--	--
456.018	3113.26		--	--	--
454.986	3058.42		--	--	--
453.991	3014.66		--	--	--
452.996	2943.78		--	--	--
452.002	2889.91		--	--	--
451.006	2836.82		--	--	--
450.011	2781.91		--	--	--
449.016	2714.98		--	--	--
447.982	2649.17		--	--	--
446.986	2594.16		--	--	--
445.99	2555.97		--	--	--
444.994	2503.06		--	--	--
443.997	2437.38		--	--	--
443.001	2403.85		--	--	--
442.004	2356.27		--	--	--
441.007	2319.31		--	--	--
440.01	2281.91		--	--	--
439.013	2252.47		--	--	--
438.015	2219.58		--	--	--
437.018	2195.23		--	--	--
435.982	2180.84		--	--	--
434.984	2179.11		--	--	--
433.985	2168.88		--	--	--
432.987	2185.59		--	--	--
431.989	2197.09		--	--	--
430.99	2236.63		--	--	--
429.991	2273.95		--	--	--
428.992	2324.9		--	--	--
427.993	2389.22		--	--	--
426.993	2456.18		--	--	--
425.994	2568.78		--	--	--
424.994	2653.48		--	--	--
423.994	2770.45		--	--	--
422.994	2900.44		--	--	--
421.994	3045.57		--	--	--
420.993	3192.98		--	--	--
419.993	3395.87		--	--	--
418.992	3560.86		--	--	--
417.991	3729.27		--	--	--
416.99	3913.59		--	--	--
415.989	4105.14		--	--	--
414.987	4294.54		--	--	--
413.986	4454.28		--	--	--
412.984	4573.99		--	--	--
411.982	4720.72		--	--	--
411.018	4869.4		--	--	--
410.016	4984.37		--	--	--
409.014	5062.39		--	--	--
408.011	5126.14		--	--	--
407.008	5185.32		--	--	--
406.005	5223.29		--	--	--
405.002	5239.05		--	--	--
403.999	5221.62		--	--	--
402.995	5210.51		--	--	--
401.992	5187.04		--	--	--
400.988	5150.84		--	--	--
399.984	5107.28		--	--	--
399.018	5064.59		--	--	--
398.014	5026.99		--	--	--
397.01	4981.55		--	--	--
396.005	4944.82		--	--	--
395	4908.94		--	--	--
393.996	4876.93		--	--	--
392.99	4866.48		--	--	--
391.985	4863.89		--	--	--
391.018	4874.44		--	--	--
390.013	4905.79		--	--	--
389.007	4948.34		--	--	--
388.001	5027.35		--	--	--
386.995	5127.31		--	--	--
385.989	5236.16		--	--	--
384.983	5411.29		--	--	--
384.015	5630.35		--	--	--
383.008	5837.32		--	--	--
382.002	6047.43		--	--	--
380.995	6337.21		--	--	--
379.988	6699.23		--	--	--
379.019	7040.05		--	--	--
378.012	7443.76		--	--	--
377.004	7721.19		--	--	--
375.996	8080.82		--	--	--
374.988	8547.62		--	--	--
374.019	8997.44		--	--	--
373.011	9357.84		--	--	--
372.003	9955.27		--	--	--
370.994	10357.3		--	--	--
369.986	10855		--	--	--
369.016	11405.8		--	--	--
368.007	11886.4		--	--	--
366.998	12550.9		--	--	--
365.988	13119		--	--	--
365.018	13629.3		--	--	--
364.008	14244.7		--	--	--
362.999	14917.3		--	--	--
361.989	15436.6		--	--	--
361.018	15881.4		--	--	--
360.008	16400.8		--	--	--
358.997	16967.2		--	--	--
357.987	17656.2		--	--	--
357.015	18094.5		--	--	--
356.005	18812.1		--	--	--
354.994	19319.7		--	--	--
353.983	20088.5		--	--	--
353.011	20628		--	--	--
351.999	21209.1		--	--	--
350.988	22072.4		--	--	--
350.015	22806.3		--	--	--
349.004	23215.6		--	--	--
347.992	24192.2		--	--	--
347.019	24742		--	--	--
346.007	25473		--	--	--
344.994	25435.2		--	--	--
343.982	25331.5		--	--	--
343.008	25760.8		--	--	--
341.996	25324.4		--	--	--
340.983	25353.8		--	--	--
340.009	25389.9		--	--	--
338.996	24900.1		--	--	--
337.983	25330.4		--	--	--
337.008	24342.7		--	--	--
335.995	24051.2		--	--	--
334.981	24194.5		--	--	--
334.006	23650.8		--	--	--
332.993	22981.2		--	--	--
332.018	22552.3		--	--	--
331.003	22219.9		--	--	--
329.989	21589.6		--	--	--
329.014	21187.9		--	--	--
327.999	20695		--	--	--
326.984	19952.4		--	--	--
326.009	19316.9		--	--	--
324.994	18910.8		--	--	--
324.018	18220.3		--	--	--
323.002	17760.4		--	--	--
321.987	17157		--	--	--
321.011	16610.4		--	--	--
319.995	16315.8		--	--	--
319.019	15963.2		--	--	--
318.003	15627.1		--	--	--
316.987	15422.7		--	--	--
316.01	15312.9		--	--	--
314.993	15196.2		--	--	--
314.016	15237.9		--	--	--
313	15413.1		--	--	--
311.983	15637.6		--	--	--
311.005	15968.5		--	--	--
309.989	16344		--	--	--
309.011	16705.7		--	--	--
307.994	17145.7		--	--	--
307.015	17547.3		--	--	--
305.998	17768.5		--	--	--
304.981	17979.1		--	--	--
304.002	18154.1		--	--	--
302.984	18045.7		--	--	--
302.006	17976.8		--	--	--
300.988	17799.4		--	--	--
300.009	17772.8		--	--	--
298.991	17659.5		--	--	--
298.012	17612.8		--	--	--
296.993	17677.7		--	--	--
296.014	17726.8		--	--	--
294.995	17843		--	--	--
294.015	18071.4		--	--	--
292.996	18251.3		--	--	--
292.017	18248		--	--	--
290.997	18261.4		--	--	--
290.017	18287		--	--	--
288.998	18173		--	--	--
288.018	18116.6		--	--	--
286.998	17983		--	--	--
286.018	17878.1		--	--	--
284.998	17884.3		--	--	--
284.017	17889.3		--	--	--
282.997	17988.8		--	--	--
282.016	18177.8		--	--	--
280.996	18431.9		--	--	--
280.015	18847.2		--	--	--
278.994	19258		--	--	--
278.013	19861.7		--	--	--
276.992	20637.3		--	--	--
276.01	21553.9		--	--	--
274.989	22288.6		--	--	--
274.008	23570.9		--	--	--
272.986	25333.1		--	--	--
272.004	27138.2		--	--	--
270.983	29299.5		--	--	--
270.001	29182.8		--	--	--
269.018	34208.6		--	--	--
267.997	32591.1		--	--	--
267.014	33262.6		--	--	--
265.992	32303.5		--	--	--
265.009	30450		--	--	--
263.987	35508.9		--	--	--
263.004	85963.3		--	--	--
261.982	31132		--	--	--
260.999	27438.1		--	--	--
260.016	24987.8		--	--	--
258.993	23107.3		--	--	--
258.009	60379.9		--	--	--
256.987	27033.6		--	--	--
256.003	128474		--	--	--
255.019	91813.6		--	--	--
253.996	42638.6		--	--	--
253.012	4419.79		--	--	--
251.989	47022.3		--	--	--
251.005	133885		--	--	--
249.981	-9576.78		--	--	--
248.997	513.118		--	--	--
248.012	-602.835		--	--	--
246.988	-18707.9		--	--	--
246.004	-3327.09		--	--	--
245.019	7351.57		--	--	--
243.995	-987.699		--	--	--
243.01	1981.29		--	--	--
241.986	3797.63		--	--	--
241.001	10366.7		--	--	--
240.015	77287		--	--	--
238.991	147506		--	--	--
238.005	2893.12		--	--	--
236.981	144117		--	--	--
235.995	95087.3		--	--	--
235.009	-402.294		--	--	--
233.984	12779.4		--	--	--
232.998	124838		--	--	--
232.013	-83826.4		--	--	--
230.987	8213.61		--	--	--
230.001	37803.1		--	--	--
229.015	21629.3		--	--	--
227.989	-1361.44		--	--	--
227.003	2332.03		--	--	--
226.016	-3626.59		--	--	--
224.991	-18360		--	--	--
224.004	-2072.39		--	--	--
223.017	132774		--	--	--
221.991	-1663.79		--	--	--
221.004	79921.5		--	--	--
220.017	42375.4		--	--	--
218.991	-13739.4		--	--	--
218.004	45554.2		--	--	--
217.016	24655			--	--
215.99	93404
215.002	-2577.19
214.015	-1086.15
212.988	0
212	2463.47
211.013	91665
209.985	-68176
208.998	4370.18
208.01	-70368.8
206.982	76194.2
205.994	-1714.61
205.006	-4514.56
204.018	60208.6
202.99	5957.09
202.001	-52698.8
201.013	1432.33
199.985	-295.984

## Sheet: Figure 1f
Time evolution of the absorption spectra of DMSO/H2O solution (100 µM, V/V = 1/9) of PdL at 298 K for 30 min
Wavelength (nm)	Absorption in different time (min)
	0	0.5	1	1.5	2	2.5	3	3.5	4	4.5	5	5.5	6	6.5	7	7.5	8	8.5	9	9.5	10	10.5	11	11.5	12	12.5	13	13.5	14	14.5	15	15.5	16	16.5	17	17.5	18	18.5	19	19.5	20	20.5	21	21.5	22	22.5	23	23.5	24
799.992	0.03	0.14238	0.26698	0.28327	--	0.28437	0.28811	0.28401	0.2874	0.28726	0.28764	0.288	0.28902	0.28487	0.28819	0.28994	0.29054	0.29003	0.29242	0.28957	0.29337	0.29013	0.29055	0.28896	0.29606	0.2922	0.29228	0.29223	0.29363	0.29436	0.29277	0.29299	0.29345	0.29543	0.29585	0.29527	0.29604	0.29354	0.29695	0.29723	0.29873	0.29997	0.29569	0.29549	0.29884	0.29952	0.29609	0.29822	0.29733
799.749	0.02723	0.14299	0.26756	0.28013	--	0.28262	0.28753	0.28929	0.28276	0.28815	0.2872	0.29107	0.28649	0.28674	0.2871	0.28754	0.29013	0.2902	0.2906	0.29004	0.29091	0.29103	0.29014	0.29182	0.29416	0.29529	0.29057	0.29393	0.29497	0.29213	0.2957	0.29282	0.29612	0.29621	0.29606	0.29503	0.29558	0.29685	0.29619	0.29693	0.29667	0.29446	0.29819	0.29634	0.29533	0.29753	0.2972	0.29672	0.2991
799.506	0.02886	0.14098	0.26808	0.28312	--	0.28669	0.28738	0.28617	0.29006	0.28656	0.28859	0.2886	0.28831	0.28777	0.28781	0.29053	0.29173	0.28634	0.28996	0.29003	0.28966	0.29046	0.29145	0.29159	0.2928	0.28787	0.29272	0.29268	0.29423	0.29569	0.29344	0.29416	0.29712	0.29525	0.29567	0.29584	0.2957	0.2949	0.29501	0.29763	0.2953	0.29722	0.296	0.29977	0.29919	0.29795	0.29931	0.29617	0.29853
799.264	0.02748	0.14369	0.26582	0.28418	--	0.28446	0.28436	0.28686	0.28886	0.28469	0.2874	0.28768	0.29015	0.2886	0.28738	0.28739	0.29114	0.29162	0.29012	0.29192	0.29018	0.29151	0.29182	0.29107	0.29192	0.29254	0.29238	0.29289	0.29186	0.29254	0.29485	0.29643	0.29079	0.29433	0.29568	0.29568	0.29561	0.29724	0.29728	0.29595	0.29594	0.29639	0.29636	0.2988	0.29744	0.29627	0.29973	0.29777	0.29525
798.986	0.02882	0.14383	0.26861	0.28222	--	0.28416	0.28786	0.28746	0.28589	0.28689	0.28667	0.29106	0.28842	0.29011	0.29075	0.28929	0.29003	0.2889	0.28887	0.29279	0.29206	0.29199	0.29261	0.29244	0.29328	0.29213	0.29338	0.29389	0.29415	0.29354	0.29214	0.29361	0.29402	0.2967	0.29261	0.29454	0.29661	0.29364	0.29954	0.29779	0.29466	0.29652	0.29757	0.29348	0.29641	0.29676	0.29744	0.29887	0.29853
798.743	0.02764	0.1435	0.26897	0.27978	--	0.28444	0.28679	0.28635	0.28898	0.28684	0.28964	0.28868	0.28626	0.28912	0.29246	0.28945	0.29189	0.28854	0.29177	0.29024	0.29198	0.29222	0.29155	0.29303	0.29209	0.29282	0.29496	0.29425	0.29352	0.2945	0.29389	0.29666	0.29527	0.29526	0.29597	0.29473	0.29396	0.29504	0.29382	0.29648	0.29831	0.29814	0.29724	0.29548	0.29711	0.29556	0.30194	0.30014	0.29737
798.501	0.02855	0.14378	0.26927	0.281	--	0.28886	0.28995	0.28789	0.28904	0.28779	0.28802	0.29088	0.29099	0.28911	0.29022	0.29218	0.292	0.28979	0.29087	0.29198	0.29233	0.29277	0.29317	0.29339	0.29294	0.29218	0.29454	0.29389	0.2963	0.2918	0.29449	0.29407	0.29509	0.29465	0.29686	0.29808	0.29524	0.2956	0.29607	0.29751	0.30282	0.2973	0.2961	0.29812	0.29892	0.29819	0.29872	0.2985	0.29859
798.258	0.03051	0.14344	0.27106	0.2844	--	0.28738	0.28812	0.28736	0.29131	0.28975	0.28801	0.28982	0.28863	0.28868	0.28974	0.28943	0.29459	0.29161	0.29102	0.29056	0.29465	0.29339	0.29182	0.29453	0.29323	0.29318	0.29658	0.29574	0.29474	0.29427	0.29498	0.29367	0.29444	0.29591	0.29784	0.29736	0.29937	0.29802	0.29483	0.29717	0.29828	0.29844	0.29761	0.29893	0.29924	0.29804	0.30028	0.29959	0.30083
798.015	0.02988	0.14381	0.27027	0.28199	--	0.28822	0.28967	0.28733	0.2875	0.29136	0.2897	0.2911	0.28979	0.28877	0.29033	0.29342	0.29012	0.29007	0.29384	0.29368	0.29508	0.29305	0.2937	0.29465	0.29296	0.29476	0.29323	0.29472	0.29571	0.29606	0.29245	0.29232	0.29687	0.29759	0.29783	0.2975	0.29416	0.29608	0.29713	0.29735	0.29782	0.29955	0.29917	0.29908	0.29878	0.29849	0.29841	0.29915	0.2981
797.737	0.03056	0.14392	0.26808	0.28341	0.28079	0.28924	0.28956	0.28931	0.28786	0.29004	0.28853	0.28995	0.28791	0.29141	0.29192	0.29085	0.29393	0.28921	0.29018	0.2898	0.29528	0.29597	0.29571	0.293	0.2951	0.29462	0.29515	0.29438	0.29531	0.29826	0.29467	0.29512	0.29665	0.29558	0.29892	0.29698	0.29683	0.29955	0.29562	0.29788	0.29797	0.29959	0.29743	0.30015	0.29875	0.29813	0.29967	0.29947	0.29987
797.494	0.02999	0.14339	0.26894	0.28398	0.28163	0.28628	0.28731	0.28825	0.28853	0.28934	0.29073	0.29035	0.28892	0.28712	0.293	0.29172	0.29171	0.28901	0.29085	0.2927	0.29081	0.29354	0.29337	0.29672	0.2962	0.29336	0.29624	0.29467	0.29657	0.29558	0.29518	0.29635	0.29499	0.29662	0.29726	0.29741	0.29868	0.2947	0.29749	0.29952	0.29801	0.29779	0.29776	0.29954	0.29445	0.29606	0.2999	0.29865	0.30099
797.251	0.02847	0.14352	0.26865	0.28602	0.28132	0.28759	0.28893	0.28924	0.28751	0.28834	0.28595	0.28751	0.29054	0.29078	0.29427	0.29374	0.29115	0.29471	0.29096	0.29274	0.29396	0.2934	0.29382	0.29748	0.29642	0.29442	0.29347	0.29618	0.29488	0.29264	0.29938	0.29512	0.29537	0.29535	0.29861	0.29919	0.29476	0.29664	0.29835	0.29691	0.29889	0.29877	0.29938	0.30135	0.29655	0.30103	0.30006	0.30097	0.29933
797.008	0.02796	0.14623	0.26872	0.28223	0.27973	0.28485	0.28828	0.28609	0.28872	0.28981	0.28836	0.28777	0.29128	0.28935	0.2906	0.29102	0.29097	0.29185	0.29224	0.29625	0.29435	0.2956	0.29516	0.29373	0.29515	0.29387	0.29454	0.29526	0.29468	0.29452	0.2917	0.29539	0.29581	0.29467	0.29719	0.29707	0.29772	0.29658	0.29885	0.296	0.29782	0.29807	0.29936	0.29922	0.29745	0.29603	0.29882	0.2999	0.30039
796.765	0.02701	0.14711	0.26775	0.28425	0.28204	0.28829	0.28881	0.28881	0.29252	0.28815	0.29043	0.2916	0.29119	0.29051	0.2881	0.29228	0.29206	0.29487	0.29347	0.29178	0.29315	0.29443	0.29422	0.29323	0.2936	0.29551	0.2921	0.29612	0.29434	0.29605	0.29754	0.29658	0.29569	0.29637	0.30084	0.29805	0.29843	0.29697	0.29696	0.29989	0.29861	0.30004	0.29855	0.29883	0.29728	0.29637	0.30291	0.30114	0.30269
796.488	0.02891	0.14408	0.2722	0.2869	0.28431	0.28631	0.28919	0.29071	0.28975	0.28852	0.29007	0.29126	0.29121	0.29191	0.29075	0.29138	0.29289	0.29406	0.29442	0.2925	0.2943	0.29499	0.2891	0.29079	0.29536	0.29468	0.29634	0.29801	0.29766	0.29696	0.2973	0.29751	0.29643	0.29964	0.29887	0.29493	0.2963	0.29947	0.30043	0.29851	0.29784	0.29815	0.29846	0.30091	0.30102	0.29959	0.30254	0.30081	0.30256
796.245	0.02823	0.14527	0.27182	0.28428	0.28317	0.28791	0.29043	0.28939	0.29022	0.2917	0.29079	0.29224	0.29135	0.29264	0.2922	0.29403	0.29465	0.29442	0.29535	0.29015	0.29612	0.29701	0.29461	0.29619	0.29558	0.29564	0.29676	0.29419	0.29354	0.29814	0.2966	0.29716	0.29847	0.2983	0.29984	0.29664	0.30017	0.29708	0.299	0.3021	0.30122	0.30121	0.2992	0.30103	0.29947	0.30108	0.29989	0.29991	0.30102
796.001	0.02935	0.14536	0.2718	0.28805	0.28447	0.28926	0.29016	0.29175	0.28926	0.28853	0.2926	0.29306	0.29071	0.29142	0.29563	0.29353	0.29294	0.2908	0.29594	0.29476	0.29772	0.2919	0.29714	0.29452	0.29781	0.29578	0.29484	0.29704	0.29575	0.30012	0.29616	0.2991	0.29841	0.2986	0.30187	0.30232	0.30084	0.30028	0.29879	0.29934	0.29934	0.30204	0.30026	0.29739	0.29954	0.30046	0.30013	0.29937	0.30128
795.758	0.02951	0.14453	0.27379	0.28437	0.28427	0.291	0.29235	0.2898	0.29444	0.29231	0.29248	0.29166	0.29022	0.29345	0.29489	0.29618	0.29412	0.2938	0.29379	0.29642	0.29497	0.29578	0.29568	0.29466	0.29767	0.29632	0.29823	0.2976	0.30097	0.29615	0.29889	0.3019	0.29743	0.29944	0.29754	0.29766	0.30056	0.29962	0.299	0.29962	0.3026	0.30018	0.30107	0.30151	0.29999	0.30196	0.30282	0.30102	0.30004
795.515	0.03014	0.14575	0.2721	0.28798	0.28577	0.29032	0.29324	0.29444	0.29064	0.29365	0.29337	0.29591	0.29394	0.29462	0.29603	0.29428	0.29459	0.29614	0.29711	0.29532	0.29489	0.29677	0.29985	0.29723	0.29585	0.29749	0.29976	0.29703	0.29978	0.29855	0.29896	0.29769	0.30073	0.29969	0.30157	0.30309	0.29938	0.30269	0.29653	0.30079	0.30172	0.3037	0.30133	0.30015	0.3031	0.30284	0.30248	0.30428	0.3066
795.237	0.03117	0.14837	0.27463	0.28575	0.28525	0.29165	0.29162	0.29143	0.29467	0.29259	0.29219	0.29262	0.29569	0.29465	0.29361	0.29506	0.2972	0.29589	0.29581	0.2961	0.29802	0.29842	0.29712	0.30049	0.29828	0.29666	0.29975	0.30194	0.29843	0.29855	0.30013	0.29935	0.30059	0.3011	0.30176	0.30108	0.29768	0.30158	0.30146	0.30273	0.30207	0.30068	0.30224	0.30204	0.30334	0.30259	0.30438	0.30252	0.30378
794.994	0.03018	0.14888	0.27623	0.2885	0.28899	0.29187	0.29565	0.29629	0.29612	0.29515	0.29468	0.29546	0.29895	0.2944	0.29609	0.29707	0.29721	0.29424	0.29512	0.29774	0.29844	0.29929	0.29631	0.29975	0.29903	0.2992	0.30011	0.30191	0.30203	0.29763	0.29905	0.30041	0.29979	0.30256	0.30044	0.301	0.30151	0.30256	0.30556	0.30363	0.3024	0.30232	0.30535	0.30389	0.30233	0.30286	0.30242	0.30319	0.30543
794.751	0.03087	0.14867	0.27684	0.29044	0.28913	0.29257	0.29257	0.29432	0.29428	0.29333	0.29496	0.29709	0.2917	0.2984	0.29557	0.29632	0.29946	0.29473	0.2964	0.29632	0.30019	0.29765	0.29773	0.30149	0.29879	0.2992	0.30093	0.29955	0.30069	0.30042	0.30229	0.30214	0.30195	0.29826	0.3015	0.29987	0.30282	0.30278	0.30021	0.30157	0.30496	0.30208	0.30141	0.30058	0.3051	0.30373	0.30475	0.30388	0.30339
794.508	0.02993	0.14959	0.27762	0.28855	0.28588	0.29122	0.2945	0.29315	0.29251	0.29228	0.29305	0.29407	0.29396	0.2983	0.29417	0.29606	0.29529	0.29534	0.29676	0.30087	0.29528	0.29893	0.30068	0.29665	0.3018	0.29778	0.3013	0.30231	0.29822	0.29999	0.30059	0.29965	0.30248	0.30327	0.30268	0.3028	0.30115	0.30244	0.30527	0.30047	0.30209	0.30275	0.30604	0.30274	0.30152	0.30265	0.30241	0.30657	0.29986
794.265	0.029	0.14812	0.2742	0.28706	0.28699	0.29542	0.29161	0.29278	0.29264	0.29399	0.29589	0.29585	0.2962	0.29548	0.29813	0.29504	0.29793	0.29807	0.29772	0.29559	0.29884	0.29423	0.29669	0.29995	0.29787	0.30007	0.29649	0.29816	0.29846	0.30249	0.29824	0.29658	0.30043	0.30052	0.30126	0.30119	0.30188	0.30124	0.30213	0.30393	0.30134	0.30374	0.29999	0.2998	0.3018	0.30187	0.30401	0.30138	0.30041
793.987	0.02959	0.14987	0.27382	0.28787	0.28866	0.29124	0.29143	0.29059	0.29559	0.29336	0.29608	0.29217	0.29643	0.29623	0.29868	0.29561	0.29451	0.29618	0.29547	0.29497	0.29817	0.29737	0.29862	0.29566	0.29982	0.29901	0.29696	0.29802	0.3002	0.29872	0.29998	0.30201	0.30154	0.29926	0.30254	0.30159	0.30006	0.30101	0.3026	0.30142	0.30303	0.30222	0.30332	0.30324	0.30561	0.3038	0.30371	0.3037	0.30297
793.743	0.03167	0.14745	0.27487	0.28809	0.28977	0.2919	0.2938	0.29364	0.29712	0.29624	0.29331	0.29328	0.29366	0.29831	0.29475	0.29573	0.29458	0.29348	0.29797	0.29752	0.29696	0.29827	0.29923	0.29738	0.29657	0.29956	0.3016	0.29886	0.29576	0.29682	0.30055	0.29982	0.3015	0.30053	0.29951	0.30207	0.30105	0.30279	0.30158	0.30111	0.30539	0.3018	0.30138	0.30622	0.30338	0.30354	0.30413	0.30363	0.30435
793.5	0.02977	0.14766	0.27343	0.28893	0.29014	0.29213	0.28943	0.29241	0.29166	0.29256	0.29434	0.29274	0.29458	0.2971	0.2964	0.29788	0.29764	0.2927	0.29678	0.29566	0.29573	0.29712	0.30015	0.29932	0.29863	0.29658	0.29985	0.30134	0.29979	0.30028	0.29697	0.29883	0.3014	0.29959	0.30203	0.30169	0.30242	0.3035	0.30221	0.30217	0.30262	0.30418	0.30463	0.30508	0.30252	0.30131	0.30338	0.30282	0.30211
793.256	0.03074	0.15209	0.27405	0.28896	0.28592	0.29302	0.29003	0.29367	0.29309	0.29547	0.29393	0.29604	0.29466	0.29578	0.29579	0.29745	0.29417	0.2938	0.29814	0.29402	0.29865	0.29678	0.29656	0.2993	0.2967	0.29815	0.30025	0.3008	0.29913	0.30037	0.30011	0.30003	0.3008	0.2991	0.30264	0.30279	0.30265	0.30153	0.30603	0.30439	0.30371	0.30138	0.30387	0.30667	0.30384	0.302	0.30486	0.30373	0.3038
793.013	0.03115	0.14737	0.27759	0.28756	0.2895	0.29353	0.29197	0.29533	0.2927	0.29504	0.29638	0.29534	0.29763	0.29886	0.2955	0.29433	0.29611	0.29712	0.299	0.29767	0.29782	0.29545	0.29778	0.29898	0.29912	0.30116	0.29889	0.29965	0.29842	0.30116	0.30353	0.30228	0.30347	0.30231	0.29979	0.30344	0.3014	0.30293	0.30505	0.30424	0.30284	0.3054	0.30404	0.3032	0.30528	0.30603	0.3043	0.30481	0.30543
792.735	0.03071	0.14784	0.2768	0.29078	0.29028	0.29329	0.29692	0.29508	0.29545	0.29185	0.29463	0.29486	0.29708	0.29764	0.29646	0.29728	0.29842	0.29694	0.29635	0.29587	0.29717	0.29736	0.3007	0.30223	0.30039	0.3004	0.2989	0.30232	0.30161	0.29926	0.30103	0.29928	0.30255	0.30227	0.30225	0.30216	0.30099	0.30322	0.3038	0.3067	0.30507	0.30475	0.30498	0.30486	0.30327	0.30552	0.30464	0.30636	0.30714
792.492	0.03156	0.15208	0.2761	0.28952	0.29175	0.29438	0.29655	0.29517	0.29663	0.29933	0.29815	0.2951	0.29632	0.29717	0.29716	0.29912	0.30181	0.29561	0.30001	0.29979	0.2973	0.29903	0.30101	0.30076	0.29982	0.30054	0.2991	0.29844	0.30087	0.30114	0.30325	0.30168	0.30302	0.30243	0.30498	0.3042	0.30476	0.30306	0.30518	0.30422	0.30616	0.30606	0.30486	0.30748	0.30424	0.3019	0.30739	0.30627	0.30834
792.248	0.03197	0.14967	0.27784	0.29146	0.29135	0.29464	0.29419	0.29197	0.29814	0.29834	0.29617	0.29661	0.29494	0.29711	0.30018	0.29861	0.29887	0.30057	0.30175	0.29729	0.29895	0.3009	0.30222	0.30098	0.30153	0.30008	0.30016	0.30438	0.3014	0.30317	0.30038	0.30178	0.30451	0.30372	0.30251	0.30599	0.3042	0.30282	0.30354	0.30591	0.30622	0.30383	0.30662	0.30573	0.30471	0.3056	0.30698	0.30735	0.30875
792.005	0.03333	0.15131	0.27539	0.29091	0.29039	0.29046	0.29419	0.29636	0.29497	0.29457	0.29632	0.29734	0.29771	0.30104	0.29684	0.29914	0.29899	0.3007	0.30067	0.29931	0.29914	0.30179	0.302	0.30044	0.30225	0.3009	0.30248	0.30124	0.30329	0.30311	0.30357	0.30534	0.30469	0.30105	0.30452	0.30495	0.30595	0.30497	0.30564	0.30661	0.30682	0.30441	0.30421	0.30558	0.30316	0.30867	0.30851	0.30512	0.30799
791.761	0.03295	0.14916	0.27773	0.28809	0.28937	0.29429	0.29692	0.29455	0.2968	0.29635	0.29633	0.29878	0.2986	0.29918	0.30124	0.30119	0.30134	0.29995	0.29628	0.29881	0.29918	0.30217	0.3012	0.3014	0.30232	0.30264	0.30207	0.30307	0.30031	0.3044	0.30279	0.30434	0.3049	0.30273	0.30498	0.30483	0.30384	0.30342	0.3052	0.30581	0.3028	0.30427	0.30256	0.30499	0.30697	0.30626	0.30775	0.30634	0.30413
791.483	0.03213	0.14999	0.27659	0.29304	0.29275	0.29561	0.294	0.2959	0.29667	0.29657	0.29872	0.29642	0.297	0.29922	0.2963	0.29997	0.29706	0.30097	0.29823	0.30064	0.3012	0.30201	0.29807	0.29977	0.2996	0.30321	0.30289	0.30198	0.29727	0.30281	0.30627	0.30243	0.30318	0.30338	0.30255	0.30598	0.30477	0.30364	0.30289	0.30755	0.30511	0.30659	0.30881	0.30656	0.30817	0.30556	0.30527	0.30653	0.30915
791.239	0.03165	0.14994	0.27824	0.29179	0.2906	0.29389	0.29384	0.29612	0.29544	0.29955	0.29429	0.29719	0.29586	0.30197	0.29836	0.29841	0.3006	0.29853	0.3007	0.30061	0.30047	0.29966	0.30269	0.29964	0.3002	0.30447	0.30115	0.30418	0.30252	0.30358	0.29871	0.30518	0.30332	0.3036	0.30445	0.30556	0.30616	0.30383	0.30423	0.30055	0.303	0.30672	0.30488	0.30704	0.30394	0.30474	0.3052	0.30593	0.30476
790.996	0.03008	0.14817	0.27804	0.28973	0.29115	0.29289	0.29402	0.29608	0.29483	0.29413	0.29337	0.29915	0.29457	0.29641	0.3004	0.2965	0.29997	0.30171	0.29899	0.30055	0.30102	0.29862	0.30016	0.3015	0.30063	0.30001	0.30068	0.30251	0.29929	0.30251	0.30366	0.30188	0.30372	0.30431	0.30286	0.30643	0.30167	0.30301	0.30613	0.29898	0.30747	0.30412	0.3045	0.3085	0.3023	0.30568	0.30673	0.30706	0.30548
790.752	0.03139	0.15205	0.27492	0.29057	0.29018	0.29497	0.29753	0.29519	0.29364	0.29468	0.29756	0.29747	0.29916	0.29787	0.29897	0.29739	0.30237	0.30042	0.30026	0.30027	0.30014	0.30078	0.30238	0.30229	0.301	0.30101	0.30026	0.301	0.30262	0.30077	0.30123	0.30614	0.30453	0.30345	0.30587	0.30577	0.30564	0.30492	0.30804	0.30533	0.30854	0.30465	0.30829	0.30847	0.30792	0.30871	0.30808	0.30827	0.30419
790.509	0.03052	0.15105	0.27931	0.29301	0.29027	0.29348	0.29415	0.29728	0.29604	0.29974	0.29791	0.29852	0.29783	0.29927	0.29915	0.29982	0.30216	0.29729	0.29963	0.2991	0.30337	0.30016	0.30066	0.30177	0.3049	0.30167	0.30191	0.30075	0.30392	0.30533	0.30424	0.30289	0.30705	0.30704	0.30591	0.30426	0.30484	0.30657	0.30448	0.3076	0.30542	0.30565	0.30601	0.30397	0.30563	0.30921	0.3077	0.30737	0.30485
790.265	0.02935	0.14971	0.27804	0.29427	0.29361	0.29522	0.29904	0.29778	0.29742	0.29678	0.29963	0.29759	0.29435	0.29772	0.29957	0.29926	0.30091	0.30055	0.30371	0.30014	0.30059	0.30363	0.30147	0.30443	0.30316	0.3029	0.30248	0.30162	0.3033	0.30533	0.305	0.30512	0.30565	0.30418	0.30716	0.30492	0.30736	0.30765	0.30512	0.3055	0.30645	0.30567	0.3068	0.30607	0.30783	0.30745	0.30771	0.30911	0.30777
789.987	0.0319	0.15036	0.27903	0.2946	0.29162	0.29494	0.29744	0.29547	0.2983	0.2973	0.29834	0.29908	0.30076	0.30069	0.30089	0.29958	0.30021	0.30005	0.30212	0.30222	0.30196	0.30217	0.29843	0.30311	0.3028	0.30217	0.30269	0.30375	0.30691	0.30448	0.30769	0.30326	0.30315	0.30512	0.30504	0.30459	0.30727	0.30691	0.30447	0.30767	0.30368	0.30792	0.30611	0.30559	0.30908	0.31021	0.30887	0.30817	0.3107
789.743	0.03332	0.15254	0.2816	0.29245	0.29421	0.29656	0.29696	0.29938	0.30074	0.30036	0.29784	0.29739	0.30109	0.29701	0.30006	0.30389	0.29849	0.30381	0.30356	0.30162	0.30489	0.30255	0.30324	0.30311	0.3054	0.30529	0.3018	0.30377	0.30344	0.30423	0.30301	0.30102	0.30594	0.30798	0.3057	0.30633	0.30657	0.30546	0.30883	0.30805	0.30761	0.30877	0.31094	0.30838	0.30487	0.31161	0.30599	0.30603	0.31024
789.499	0.03213	0.15208	0.27892	0.29115	0.29558	0.29331	0.29996	0.29817	0.29824	0.29948	0.29848	0.29967	0.30232	0.30028	0.29959	0.29937	0.29924	0.3018	0.29864	0.3031	0.30182	0.29993	0.30095	0.30334	0.30191	0.30408	0.30098	0.3061	0.30901	0.30317	0.30735	0.30451	0.30433	0.30542	0.3061	0.30649	0.30844	0.3057	0.30736	0.30731	0.30663	0.30846	0.30879	0.30699	0.31014	0.30723	0.31006	0.31	0.30932
789.255	0.03041	0.1519	0.27839	0.2946	0.29215	0.29654	0.29644	0.29593	0.30115	0.29706	0.29975	0.30098	0.2982	0.29989	0.30186	0.30106	0.30308	0.30301	0.30256	0.30456	0.29997	0.30142	0.30325	0.30288	0.30427	0.30225	0.30795	0.30454	0.30336	0.30394	0.30432	0.30466	0.30653	0.30858	0.3061	0.30812	0.30701	0.30623	0.30581	0.30677	0.30776	0.30644	0.30337	0.30566	0.30748	0.30604	0.30991	0.30848	0.30965
789.012	0.0328	0.15289	0.27883	0.29137	0.29688	0.29829	0.29866	0.29843	0.29905	0.2997	0.29519	0.29923	0.29926	0.30122	0.30148	0.30261	0.30305	0.30337	0.30099	0.30446	0.30179	0.30001	0.30058	0.30262	0.30179	0.30521	0.30208	0.30538	0.30819	0.30608	0.30399	0.30621	0.3066	0.30624	0.30632	0.30712	0.30685	0.30703	0.3043	0.30635	0.31037	0.30943	0.30779	0.30771	0.30963	0.30769	0.30827	0.3119	0.30654
788.733	0.03057	0.15432	0.28155	0.29468	0.29855	0.29538	0.29789	0.29939	0.30181	0.2984	0.30181	0.2989	0.30386	0.30107	0.30303	0.30211	0.30379	0.30122	0.30398	0.30371	0.30105	0.30497	0.30511	0.30432	0.30757	0.30539	0.30563	0.30264	0.30428	0.30635	0.30539	0.30786	0.30377	0.30654	0.30668	0.30294	0.3099	0.30803	0.30644	0.30723	0.309	0.30865	0.30769	0.30699	0.30553	0.3104	0.31088	0.31181	0.31212
788.489	0.031	0.15418	0.27779	0.29427	0.29595	0.29539	0.30008	0.29887	0.29939	0.30075	0.29869	0.30159	0.30229	0.30233	0.30179	0.3028	0.30258	0.30391	0.30366	0.30396	0.30052	0.30369	0.30469	0.30435	0.30296	0.30586	0.3055	0.30676	0.30617	0.30782	0.30512	0.30702	0.30464	0.3082	0.30588	0.3103	0.30982	0.30905	0.30762	0.30851	0.30894	0.30989	0.30872	0.30585	0.30921	0.30915	0.31155	0.31058	0.30864
788.246	0.03015	0.15252	0.27995	0.29601	0.29694	0.29514	0.29965	0.29897	0.30074	0.30071	0.29958	0.29647	0.29755	0.30241	0.3049	0.30133	0.30657	0.30337	0.30397	0.30323	0.30286	0.30606	0.30654	0.30352	0.30331	0.302	0.30612	0.30789	0.30425	0.30748	0.30953	0.30285	0.30664	0.30797	0.30785	0.3094	0.30693	0.30909	0.30704	0.30714	0.30626	0.31059	0.30963	0.31295	0.30697	0.31369	0.31173	0.31105	0.3121
788.002	0.03204	0.15479	0.27793	0.29825	0.29718	0.29761	0.29979	0.30225	0.29976	0.30048	0.30137	0.30183	0.29958	0.30289	0.30119	0.30042	0.30601	0.30336	0.30425	0.30478	0.30314	0.30452	0.30384	0.30677	0.30611	0.30409	0.30344	0.30462	0.30318	0.30457	0.30726	0.30657	0.30627	0.30887	0.30815	0.30833	0.30985	0.31222	0.30801	0.31005	0.31145	0.31046	0.3125	0.31333	0.30899	0.30703	0.31092	0.31214	0.31033
787.758	0.03405	0.15432	0.28062	0.29321	0.29622	0.29902	0.29946	0.30504	0.29831	0.30059	0.30446	0.29915	0.30223	0.30002	0.30352	0.30076	0.30476	0.30425	0.30043	0.30387	0.30277	0.30506	0.30563	0.30538	0.30525	0.30581	0.30326	0.3106	0.3092	0.30852	0.30753	0.30768	0.3094	0.30791	0.30819	0.30882	0.30922	0.31007	0.30707	0.30771	0.3094	0.31073	0.30919	0.31098	0.30956	0.30825	0.31006	0.31122	0.30995
787.514	0.03348	0.15236	0.28104	0.29599	0.29564	0.3005	0.29947	0.30013	0.3028	0.30153	0.30412	0.30266	0.30298	0.30252	0.29936	0.30329	0.30269	0.30296	0.30303	0.30518	0.30193	0.30531	0.30425	0.30482	0.30631	0.30582	0.30405	0.30438	0.30768	0.3081	0.30711	0.30757	0.30711	0.31083	0.3063	0.30819	0.30973	0.31018	0.3087	0.30992	0.31124	0.31015	0.30792	0.30923	0.31025	0.31155	0.30995	0.31021	0.3127
787.235	0.03337	0.15519	0.28338	0.29453	0.29519	0.29896	0.29912	0.30004	0.30402	0.30092	0.29946	0.301	0.30031	0.30339	0.30227	0.30178	0.30155	0.3044	0.30539	0.30802	0.30307	0.30317	0.30603	0.30823	0.30715	0.30692	0.30453	0.30746	0.30878	0.30844	0.30459	0.30849	0.30732	0.30845	0.30632	0.30758	0.30911	0.30814	0.30683	0.31181	0.30515	0.30858	0.30749	0.31087	0.307	0.311	0.30904	0.30956	0.31188
786.991	0.03153	0.1525	0.28222	0.29313	0.29981	0.29796	0.29975	0.30248	0.29902	0.29917	0.30218	0.29977	0.29993	0.30706	0.30128	0.30495	0.30374	0.30551	0.30338	0.30334	0.30256	0.30493	0.30788	0.30398	0.30586	0.3046	0.3071	0.30636	0.30724	0.30502	0.30846	0.30946	0.30832	0.30968	0.30893	0.30904	0.31044	0.31003	0.31242	0.31205	0.31049	0.31229	0.31076	0.31188	0.31087	0.31448	0.30887	0.31336	0.31368
786.747	0.03195	0.15409	0.28117	0.2953	0.2988	0.30372	0.29911	0.29913	0.30183	0.29918	0.30192	0.30211	0.3047	0.30174	0.30315	0.30266	0.30386	0.29907	0.3042	0.30591	0.30526	0.3075	0.30649	0.30347	0.30417	0.30573	0.30573	0.30983	0.30585	0.30736	0.30807	0.30801	0.30531	0.30782	0.30842	0.30778	0.31178	0.30988	0.31094	0.31157	0.31199	0.30795	0.31033	0.31328	0.30902	0.31113	0.31084	0.31107	0.31126
786.503	0.03035	0.15463	0.28404	0.29485	0.29536	0.3036	0.29935	0.30031	0.30553	0.30183	0.30022	0.29842	0.30371	0.3037	0.30567	0.30166	0.30502	0.30171	0.30144	0.30573	0.30774	0.30504	0.30602	0.30414	0.30805	0.3093	0.30562	0.30469	0.30964	0.3085	0.30821	0.30733	0.30805	0.30772	0.30764	0.30962	0.30858	0.30971	0.31004	0.30844	0.31001	0.31177	0.31039	0.30934	0.30867	0.31277	0.31222	0.31276	0.311
786.259	0.03186	0.15082	0.28296	0.29278	0.29812	0.29943	0.29893	0.29651	0.3007	0.30161	0.3015	0.30367	0.30214	0.30466	0.30043	0.30295	0.3039	0.30495	0.30539	0.3041	0.30418	0.30155	0.30742	0.30401	0.30872	0.30432	0.30577	0.30712	0.30916	0.31224	0.30566	0.31016	0.30949	0.30841	0.30682	0.31155	0.30837	0.31113	0.30834	0.31131	0.31164	0.30954	0.30919	0.31179	0.31231	0.31008	0.31185	0.31239	0.31378
786.015	0.03171	0.15567	0.28223	0.29605	0.29942	0.2976	0.30097	0.30262	0.30424	0.29897	0.30187	0.30312	0.30255	0.30315	0.30498	0.30401	0.30699	0.30466	0.30372	0.30575	0.30299	0.30457	0.3051	0.304	0.30364	0.30472	0.30697	0.30862	0.30764	0.30887	0.30682	0.30856	0.31038	0.30801	0.30887	0.31033	0.30907	0.3077	0.31076	0.30825	0.30596	0.30749	0.31063	0.31084	0.30864	0.31145	0.31152	0.31179	0.31272
785.736	0.03073	0.15434	0.28023	0.29747	0.29812	0.29917	0.3003	0.30314	0.30057	0.30154	0.30097	0.29926	0.30253	0.30589	0.30349	0.30185	0.30149	0.30228	0.30323	0.30064	0.30342	0.30577	0.30755	0.30459	0.3075	0.30977	0.30696	0.30808	0.30516	0.30456	0.30653	0.30783	0.3103	0.30795	0.3094	0.30875	0.30982	0.3079	0.30952	0.30795	0.31306	0.30838	0.31116	0.31122	0.31225	0.30997	0.30966	0.31232	0.31519
785.492	0.03191	0.15348	0.28293	0.29523	0.2979	0.29813	0.30064	0.30194	0.29906	0.30052	0.29963	0.30115	0.30095	0.29997	0.30391	0.30353	0.30409	0.30299	0.30477	0.30243	0.30387	0.30239	0.30452	0.30634	0.30482	0.30426	0.308	0.30516	0.30746	0.30936	0.30703	0.30888	0.31045	0.3061	0.30861	0.30841	0.30969	0.30961	0.31341	0.31014	0.30914	0.308	0.30994	0.30746	0.31079	0.31377	0.31008	0.31184	0.31414
785.248	0.02942	0.15493	0.28047	0.29491	0.29654	0.29721	0.30093	0.29959	0.30351	0.30071	0.30145	0.30033	0.3007	0.30184	0.30569	0.3023	0.30229	0.30624	0.30487	0.30389	0.30241	0.30548	0.30706	0.30482	0.30615	0.30575	0.30789	0.30914	0.30986	0.30829	0.3083	0.31109	0.30983	0.30698	0.30894	0.30598	0.30841	0.31072	0.31083	0.31021	0.31016	0.30993	0.31212	0.3152	0.31166	0.31065	0.31042	0.31274	0.31277
785.004	0.03089	0.15462	0.28304	0.2977	0.29784	0.29985	0.30072	0.30103	0.30247	0.30198	0.3008	0.30287	0.30487	0.30184	0.3016	0.30393	0.3035	0.30536	0.30436	0.3034	0.30501	0.30574	0.30663	0.3089	0.30649	0.30731	0.30718	0.30725	0.30883	0.30739	0.30669	0.30899	0.30856	0.30839	0.30818	0.30935	0.30918	0.30995	0.30886	0.30943	0.3106	0.30976	0.31177	0.31188	0.30911	0.31252	0.31006	0.31297	0.31
784.76	0.0307	0.15539	0.2838	0.29765	0.29777	0.30097	0.30055	0.30226	0.30484	0.30211	0.30255	0.30192	0.302	0.30266	0.30772	0.30515	0.30357	0.3054	0.30367	0.30637	0.30575	0.30485	0.30749	0.30766	0.3052	0.30771	0.30866	0.30958	0.30975	0.30603	0.30834	0.3104	0.30744	0.3102	0.3082	0.30834	0.31137	0.30923	0.31284	0.30878	0.30985	0.30922	0.30988	0.31173	0.31019	0.31071	0.31484	0.31305	0.31203
784.516	0.03063	0.15398	0.28165	0.29575	0.29477	0.30173	0.29996	0.30374	0.30307	0.30369	0.29828	0.30297	0.30455	0.30552	0.30156	0.30464	0.30475	0.30384	0.30543	0.30723	0.30489	0.30321	0.30877	0.30633	0.30732	0.3083	0.30448	0.30706	0.30729	0.30736	0.30895	0.30899	0.31095	0.30901	0.31021	0.30892	0.30931	0.31212	0.31204	0.30907	0.3125	0.30964	0.31263	0.30868	0.30705	0.31321	0.31048	0.31314	0.31108
784.237	0.03184	0.15707	0.283	0.29755	0.29747	0.30375	0.30175	0.30253	0.3033	0.30501	0.30546	0.30577	0.30452	0.30263	0.30473	0.30692	0.3049	0.30402	0.30484	0.30772	0.30578	0.30822	0.30504	0.31046	0.30796	0.30592	0.30563	0.30376	0.30452	0.31061	0.31062	0.30846	0.31197	0.3108	0.3114	0.30998	0.30998	0.31388	0.31245	0.31225	0.31187	0.31142	0.3137	0.31166	0.31343	0.31609	0.30901	0.31363	0.31305
783.992	0.03088	0.15711	0.2833	0.29547	0.29977	0.29918	0.30282	0.30339	0.3021	0.30234	0.3003	0.30425	0.30343	0.30527	0.3065	0.30471	0.30538	0.30693	0.3057	0.3049	0.30614	0.30619	0.30662	0.30703	0.30808	0.30888	0.30906	0.30653	0.30979	0.30984	0.30955	0.30918	0.31063	0.30982	0.31108	0.31352	0.31097	0.31002	0.30954	0.31065	0.31219	0.30755	0.31162	0.31429	0.31095	0.31357	0.31212	0.31324	0.31717
783.748	0.03118	0.15699	0.28214	0.2989	0.29851	0.30463	0.30121	0.30171	0.30412	0.30665	0.30573	0.30343	0.30798	0.3054	0.30764	0.30829	0.30502	0.30998	0.30562	0.30884	0.30778	0.3072	0.30651	0.3098	0.31135	0.31075	0.31148	0.31098	0.31082	0.31067	0.30963	0.31321	0.31242	0.30945	0.31349	0.30963	0.31166	0.31438	0.31704	0.31511	0.31437	0.31253	0.31159	0.31307	0.31014	0.31488	0.3157	0.31611	0.3133
783.504	0.03027	0.15916	0.28542	0.30008	0.29894	0.30222	0.30415	0.30318	0.3092	0.30973	0.30644	0.30586	0.30456	0.3061	0.30624	0.30792	0.30692	0.30875	0.31227	0.30559	0.30715	0.30632	0.30871	0.30785	0.31039	0.30816	0.30977	0.31378	0.30928	0.30973	0.30768	0.31149	0.31055	0.30968	0.31046	0.31166	0.31326	0.31146	0.31334	0.31238	0.31449	0.31367	0.31356	0.31298	0.31147	0.31426	0.31495	0.31152	0.31449
783.26	0.03169	0.15682	0.28451	0.29858	0.30142	0.30007	0.30458	0.30328	0.30321	0.30722	0.30549	0.30599	0.30906	0.30458	0.30846	0.30822	0.30759	0.30596	0.31352	0.30569	0.30665	0.30903	0.31189	0.31	0.31161	0.30827	0.31096	0.30893	0.30776	0.31059	0.30969	0.3093	0.31371	0.31302	0.31189	0.31297	0.31133	0.3116	0.31517	0.31189	0.31655	0.31263	0.31682	0.31514	0.3154	0.31312	0.31433	0.31191	0.31722
783.015	0.03157	0.15735	0.28692	0.29876	0.30009	0.30459	0.3037	0.30357	0.30132	0.30562	0.30683	0.30485	0.30376	0.30288	0.30821	0.31112	0.30763	0.31044	0.31021	0.30759	0.30761	0.30745	0.31003	0.30762	0.31151	0.30852	0.31315	0.31308	0.31165	0.31304	0.31246	0.3122	0.31016	0.31057	0.31405	0.31202	0.3127	0.31293	0.31336	0.31127	0.31402	0.31488	0.31297	0.31596	0.31659	0.30984	0.31115	0.31781	0.31638
782.736	0.0314	0.15853	0.28523	0.30347	0.30053	0.30151	0.30563	0.30729	0.30503	0.30276	0.30484	0.3071	0.30549	0.3062	0.30572	0.30602	0.30585	0.308	0.30972	0.30753	0.30811	0.30909	0.31033	0.30818	0.31182	0.30903	0.31766	0.31089	0.31037	0.31	0.31284	0.31334	0.31264	0.31219	0.3095	0.31526	0.31323	0.31365	0.31081	0.31562	0.31691	0.31451	0.31017	0.31728	0.31443	0.31288	0.3142	0.31461	0.31624
782.492	0.03055	0.15548	0.28712	0.30032	0.30438	0.30461	0.30205	0.30565	0.30525	0.30595	0.30559	0.30407	0.30637	0.3072	0.30581	0.30635	0.30566	0.30918	0.30965	0.30908	0.30948	0.31092	0.30918	0.30788	0.30876	0.31225	0.30888	0.31161	0.31299	0.31035	0.30755	0.31118	0.31302	0.31219	0.31197	0.30953	0.31246	0.31382	0.31464	0.31023	0.31408	0.31432	0.31526	0.31589	0.31272	0.31386	0.3144	0.31608	0.31462
782.247	0.03111	0.15707	0.28589	0.29852	0.30285	0.30249	0.30223	0.30582	0.30363	0.30438	0.30494	0.30831	0.30652	0.30586	0.3045	0.30803	0.30728	0.30747	0.30684	0.30569	0.30992	0.30634	0.30807	0.30583	0.30822	0.31209	0.31234	0.31239	0.31053	0.312	0.31133	0.3106	0.30863	0.31077	0.31177	0.31101	0.31237	0.31021	0.31134	0.31609	0.31116	0.31498	0.31295	0.31565	0.31279	0.31701	0.31609	0.31366	0.31347
782.003	0.03072	0.15527	0.28367	0.30018	0.29837	0.30392	0.30677	0.30073	0.30326	0.3049	0.30505	0.30263	0.30839	0.30684	0.30487	0.30516	0.30854	0.30958	0.30816	0.30741	0.30781	0.30594	0.30948	0.31076	0.30815	0.31041	0.31201	0.30946	0.30669	0.30973	0.30594	0.31376	0.31456	0.31103	0.31435	0.31417	0.31327	0.30928	0.31004	0.31256	0.31239	0.31409	0.3132	0.31465	0.3125	0.31477	0.31746	0.31683	0.31375
781.758	0.03201	0.15418	0.28624	0.30109	0.30216	0.301	0.30427	0.30394	0.30463	0.30726	0.30588	0.30569	0.30775	0.30852	0.30898	0.30837	0.31125	0.30997	0.30757	0.30775	0.30885	0.30644	0.311	0.3085	0.31241	0.30882	0.31023	0.31314	0.31448	0.31234	0.31166	0.31311	0.31212	0.31712	0.31428	0.31403	0.312	0.31413	0.31433	0.31519	0.31631	0.31202	0.31627	0.31354	0.31344	0.31502	0.31503	0.32058	0.31553
781.514	0.03319	0.15749	0.28667	0.30562	0.30298	0.30428	0.30332	0.30494	0.30896	0.30851	0.31007	0.30426	0.30678	0.30924	0.30696	0.31023	0.30854	0.31092	0.31138	0.31003	0.31184	0.31179	0.31075	0.31224	0.30899	0.31102	0.31095	0.31071	0.31511	0.3133	0.31098	0.31375	0.31268	0.31499	0.3148	0.31499	0.31656	0.31484	0.31427	0.31547	0.31623	0.31642	0.31434	0.31792	0.31697	0.31737	0.31533	0.31903	0.3169
781.235	0.03455	0.16006	0.28998	0.30184	0.30297	0.30803	0.30545	0.30867	0.30803	0.30682	0.30954	0.30878	0.31027	0.31038	0.31638	0.30963	0.3111	0.31106	0.31222	0.31237	0.31048	0.31293	0.31067	0.31538	0.31199	0.31204	0.31001	0.31234	0.31317	0.3122	0.31183	0.31716	0.31536	0.31606	0.31637	0.31313	0.32009	0.31804	0.31699	0.31688	0.31897	0.31666	0.31725	0.31598	0.31907	0.31936	0.31861	0.31933	0.31996
780.99	0.03454	0.16002	0.29083	0.3037	0.30737	0.30715	0.30767	0.30701	0.31151	0.30995	0.31288	0.31076	0.30812	0.31104	0.3112	0.31323	0.31077	0.31315	0.31037	0.3137	0.31123	0.31452	0.3137	0.31549	0.31483	0.31501	0.31683	0.3173	0.31373	0.31261	0.31705	0.31443	0.31612	0.31474	0.31677	0.31426	0.31753	0.31661	0.31878	0.31728	0.3192	0.32271	0.31818	0.31771	0.32235	0.32044	0.31855	0.32072	0.32052
780.746	0.03288	0.16006	0.29169	0.30361	0.305	0.30649	0.30821	0.30767	0.30876	0.3102	0.30794	0.30792	0.31089	0.30864	0.3092	0.3119	0.31479	0.30916	0.31067	0.31042	0.31186	0.3094	0.31295	0.31305	0.31376	0.31513	0.31495	0.31589	0.31734	0.31542	0.31308	0.31475	0.31917	0.31246	0.31594	0.31607	0.31535	0.31797	0.31935	0.31939	0.31684	0.31638	0.32106	0.31798	0.31752	0.31841	0.31563	0.31918	0.32022
780.501	0.03397	0.16057	0.29147	0.30196	0.30693	0.3069	0.30873	0.30814	0.311	0.31183	0.30781	0.31024	0.30905	0.31048	0.3095	0.31248	0.31027	0.31221	0.31305	0.31466	0.31253	0.3137	0.31187	0.31088	0.3116	0.31346	0.31524	0.31584	0.31622	0.31425	0.31759	0.31727	0.31794	0.31755	0.31532	0.31985	0.31816	0.31914	0.31702	0.31329	0.31834	0.32019	0.31618	0.31849	0.31857	0.31837	0.32099	0.31732	0.31912
780.256	0.03491	0.1587	0.29041	0.30525	0.30676	0.30258	0.31199	0.30675	0.30753	0.30614	0.31039	0.30893	0.30871	0.31035	0.3096	0.31125	0.31004	0.31201	0.31492	0.31354	0.31132	0.31554	0.31145	0.31135	0.31622	0.31584	0.31436	0.31663	0.31284	0.31559	0.31388	0.3149	0.31594	0.31509	0.31256	0.31688	0.31734	0.31848	0.31707	0.31606	0.31714	0.31845	0.32179	0.31806	0.32179	0.3133	0.32041	0.31802	0.32167
780.012	0.03465	0.15799	0.2879	0.30279	0.30397	0.30607	0.30929	0.30616	0.31056	0.30861	0.30613	0.31136	0.30908	0.30949	0.30881	0.31158	0.31019	0.3118	0.31181	0.31233	0.31131	0.31288	0.31664	0.31555	0.3134	0.31432	0.31407	0.31598	0.31583	0.31774	0.31687	0.31645	0.31638	0.31549	0.31582	0.31525	0.31684	0.31699	0.318	0.31726	0.31733	0.31604	0.31544	0.31929	0.31865	0.31774	0.31964	0.31738	0.31922
779.767	0.03248	0.15913	0.2894	0.30577	0.30522	0.30458	0.305	0.3106	0.30994	0.30638	0.309	0.31183	0.31171	0.31106	0.30845	0.3113	0.30953	0.31133	0.31152	0.31335	0.31201	0.31146	0.31406	0.31314	0.31348	0.31427	0.31183	0.31298	0.31536	0.3162	0.31065	0.31585	0.31541	0.31553	0.316	0.31738	0.31724	0.31868	0.31694	0.31906	0.31949	0.31728	0.31796	0.31965	0.31934	0.31785	0.31758	0.31762	0.31731
779.488	0.0334	0.16306	0.28941	0.30275	0.30432	0.31091	0.30821	0.30752	0.30865	0.30776	0.3093	0.31118	0.30702	0.31193	0.31202	0.30837	0.31048	0.30998	0.3104	0.30969	0.31295	0.31257	0.31305	0.31392	0.31523	0.31577	0.31417	0.31454	0.31651	0.31681	0.3166	0.31665	0.31653	0.31522	0.3175	0.31923	0.3168	0.31804	0.31774	0.31705	0.31837	0.31795	0.32021	0.31629	0.3196	0.31952	0.31742	0.3181	0.32095
779.243	0.03288	0.16058	0.28987	0.30488	0.30734	0.30879	0.30711	0.3086	0.31109	0.30979	0.30939	0.31149	0.31098	0.30853	0.31025	0.31551	0.31075	0.31218	0.30907	0.31177	0.31214	0.31609	0.31321	0.31081	0.3134	0.31235	0.31436	0.31652	0.31117	0.31263	0.31585	0.31235	0.31712	0.31512	0.31504	0.3179	0.32139	0.31591	0.31967	0.3151	0.31809	0.31555	0.31756	0.31961	0.31744	0.31901	0.31937	0.31679	0.31915
778.998	0.03376	0.15868	0.28853	0.30257	0.3026	0.30656	0.30959	0.31078	0.30967	0.30594	0.30936	0.31005	0.30892	0.31172	0.31233	0.31316	0.311	0.31341	0.31454	0.31475	0.31545	0.31359	0.3138	0.31458	0.31312	0.3117	0.31093	0.31442	0.31439	0.31548	0.31605	0.31642	0.31107	0.31704	0.31508	0.31425	0.31528	0.31849	0.3159	0.31998	0.31788	0.31761	0.31895	0.31748	0.31908	0.31959	0.31965	0.31898	0.32262
778.753	0.03412	0.16209	0.28836	0.303	0.30598	0.30883	0.30972	0.30757	0.30843	0.31088	0.30987	0.31421	0.31154	0.31123	0.31317	0.31063	0.31144	0.31357	0.31569	0.31013	0.31245	0.31378	0.31612	0.31376	0.31539	0.31618	0.31345	0.31426	0.31612	0.31359	0.3164	0.31562	0.31577	0.31775	0.31506	0.32006	0.31749	0.3188	0.31682	0.31845	0.31658	0.31693	0.31943	0.31941	0.32026	0.31824	0.31903	0.3184	0.31878
778.509	0.0326	0.15973	0.29107	0.30335	0.30701	0.30743	0.3078	0.30851	0.31073	0.30857	0.30931	0.30972	0.31376	0.31076	0.31269	0.31263	0.31279	0.31382	0.31131	0.30899	0.3133	0.31394	0.31662	0.31414	0.31399	0.31538	0.31386	0.31868	0.31617	0.31678	0.31576	0.31673	0.31715	0.31578	0.31533	0.3178	0.31921	0.31805	0.32017	0.31727	0.31986	0.31929	0.31912	0.31985	0.32047	0.3186	0.31803	0.32171	0.31955
778.264	0.03165	0.15973	0.28686	0.30494	0.30669	0.31052	0.30775	0.30729	0.3131	0.3112	0.31175	0.311	0.31204	0.31362	0.30808	0.31275	0.31663	0.31522	0.31441	0.31365	0.31168	0.31328	0.31415	0.31392	0.31576	0.31538	0.31605	0.31795	0.31416	0.3175	0.31496	0.31882	0.31443	0.31717	0.31759	0.31587	0.31848	0.31779	0.31781	0.31744	0.32341	0.32006	0.31749	0.31918	0.32185	0.31983	0.31952	0.32037	0.32138
777.984	0.03248	0.16149	0.29318	0.30397	0.30958	0.30853	0.31024	0.30826	0.31102	0.31121	0.30937	0.3107	0.31147	0.3106	0.31437	0.31111	0.3116	0.31301	0.31531	0.31683	0.31277	0.31406	0.31317	0.3146	0.31453	0.312	0.31605	0.31621	0.31424	0.31536	0.31733	0.31865	0.3158	0.31615	0.31443	0.31986	0.31995	0.32156	0.31698	0.31988	0.31877	0.31876	0.32123	0.31879	0.31898	0.3204	0.31903	0.31875	0.3199
777.739	0.03347	0.16219	0.29069	0.30404	0.30697	0.31015	0.31017	0.30956	0.3114	0.31157	0.31294	0.3098	0.31161	0.31442	0.3113	0.31196	0.31562	0.31254	0.31285	0.31299	0.31573	0.3112	0.31346	0.31306	0.31338	0.3132	0.31679	0.31653	0.31692	0.31793	0.31608	0.31776	0.31694	0.31944	0.31852	0.31925	0.3201	0.31966	0.32023	0.32013	0.3206	0.31957	0.32261	0.3213	0.31925	0.32071	0.31935	0.32272	0.32387
777.495	0.035	0.1621	0.29657	0.3049	0.30659	0.30933	0.30968	0.30987	0.30847	0.31258	0.31032	0.31176	0.31448	0.31054	0.31226	0.31229	0.31478	0.31454	0.31358	0.31483	0.31444	0.31284	0.31597	0.31664	0.31454	0.31909	0.31459	0.31824	0.31539	0.31999	0.31566	0.32142	0.32243	0.31901	0.31832	0.314	0.31711	0.32192	0.32183	0.31895	0.32209	0.32005	0.31746	0.32167	0.3184	0.32253	0.31711	0.32298	0.31977
777.25	0.03289	0.16204	0.29177	0.30534	0.30837	0.30724	0.30986	0.31032	0.31148	0.31184	0.31039	0.31458	0.31227	0.30963	0.31414	0.31446	0.31481	0.31319	0.31548	0.31458	0.31605	0.3145	0.31755	0.3182	0.31681	0.31485	0.31754	0.3176	0.31998	0.31676	0.31935	0.31909	0.31957	0.31783	0.31762	0.31966	0.32009	0.32078	0.31916	0.31983	0.32009	0.31917	0.32066	0.32217	0.32209	0.322	0.31882	0.32425	0.32076
777.005	0.0326	0.16008	0.29442	0.30601	0.30984	0.30911	0.3142	0.31049	0.31151	0.31197	0.31218	0.31356	0.31125	0.31478	0.31636	0.31945	0.31312	0.31585	0.31522	0.31729	0.31774	0.31499	0.31607	0.31555	0.3184	0.31526	0.31639	0.31893	0.31529	0.31747	0.31935	0.31785	0.31844	0.31802	0.31971	0.32168	0.32187	0.31856	0.32101	0.32171	0.32306	0.31796	0.32016	0.32426	0.31928	0.32072	0.32222	0.3261	0.32385
776.76	0.03322	0.16314	0.29227	0.30745	0.30685	0.30894	0.31072	0.31131	0.31551	0.31318	0.31226	0.31171	0.31241	0.3149	0.31717	0.31345	0.31442	0.31704	0.31605	0.31279	0.31688	0.31782	0.31727	0.31566	0.31546	0.31461	0.31668	0.31904	0.31632	0.31824	0.31567	0.31748	0.31879	0.32062	0.31897	0.32101	0.31927	0.31943	0.32283	0.321	0.3219	0.3217	0.3224	0.32029	0.31926	0.32139	0.32229	0.32322	0.32219
776.515	0.03267	0.16206	0.29409	0.3065	0.30784	0.31093	0.3133	0.31073	0.31088	0.31367	0.31343	0.31175	0.31563	0.314	0.31645	0.31342	0.31176	0.31407	0.31251	0.3144	0.31384	0.3163	0.31484	0.31546	0.31676	0.31838	0.31746	0.32011	0.3142	0.319	0.31908	0.31901	0.3205	0.31992	0.31852	0.3206	0.31767	0.32161	0.32035	0.32109	0.32039	0.31722	0.32083	0.3234	0.32201	0.31936	0.31991	0.32168	0.32238
776.235	0.03347	0.16207	0.28965	0.30713	0.30753	0.30779	0.30931	0.31197	0.31115	0.31108	0.30925	0.31298	0.31272	0.31264	0.31515	0.31576	0.31232	0.31468	0.31691	0.31609	0.31081	0.31824	0.31605	0.3178	0.31724	0.31504	0.31777	0.32113	0.31735	0.31838	0.31842	0.31729	0.31816	0.31883	0.31682	0.32136	0.32037	0.31842	0.323	0.31832	0.32169	0.32299	0.32097	0.32111	0.32306	0.32333	0.32028	0.31973	0.31879
775.99	0.03251	0.16162	0.29449	0.30561	0.31086	0.31058	0.31039	0.31019	0.31438	0.31083	0.31349	0.31194	0.31076	0.31294	0.31474	0.31191	0.31712	0.31193	0.31537	0.31431	0.31598	0.31539	0.31819	0.31612	0.3182	0.31918	0.32033	0.31804	0.31634	0.31978	0.31836	0.31637	0.31932	0.31834	0.31848	0.31744	0.31864	0.31984	0.32016	0.31908	0.31908	0.32116	0.31918	0.32035	0.32226	0.32225	0.32504	0.32087	0.32225
775.745	0.03358	0.16164	0.293	0.30653	0.30907	0.30925	0.31148	0.31502	0.31571	0.31314	0.31056	0.31267	0.30973	0.31497	0.31282	0.31716	0.31594	0.31624	0.31675	0.31643	0.3165	0.31441	0.31869	0.31677	0.32052	0.31708	0.32106	0.32052	0.3186	0.32086	0.3203	0.31995	0.31888	0.32028	0.32287	0.32057	0.32294	0.32286	0.31886	0.32304	0.3217	0.32058	0.32368	0.31858	0.32291	0.32335	0.3212	0.32286	0.3237
775.5	0.03501	0.16329	0.29294	0.30652	0.31114	0.31115	0.31079	0.31316	0.31308	0.31078	0.31348	0.3183	0.31456	0.31479	0.31661	0.31411	0.31754	0.31559	0.31638	0.3142	0.31601	0.31836	0.31834	0.31811	0.32047	0.31954	0.31603	0.32159	0.31843	0.32047	0.32215	0.32061	0.31978	0.32052	0.31832	0.31775	0.32093	0.32226	0.32308	0.32275	0.32203	0.32141	0.32099	0.32174	0.3232	0.32292	0.32461	0.32414	0.3268
775.255	0.03549	0.16508	0.2936	0.30671	0.31137	0.3125	0.31264	0.30964	0.31426	0.31329	0.31337	0.31622	0.3171	0.31758	0.31551	0.31504	0.31579	0.31786	0.31768	0.3134	0.31722	0.31917	0.3224	0.32019	0.32056	0.32028	0.3188	0.32074	0.32312	0.32111	0.32356	0.32127	0.32146	0.32123	0.32261	0.32142	0.3217	0.32067	0.32679	0.32415	0.32493	0.32121	0.3265	0.32706	0.32542	0.32248	0.32315	0.32729	0.32513
775.01	0.03645	0.16525	0.29789	0.3074	0.30947	0.31357	0.31483	0.31251	0.31415	0.31809	0.316	0.31285	0.31669	0.31735	0.31806	0.31764	0.31795	0.31729	0.31884	0.32024	0.31959	0.31985	0.32102	0.32256	0.31827	0.32366	0.31841	0.32156	0.32054	0.32385	0.32273	0.32266	0.32176	0.32375	0.32281	0.32347	0.32434	0.32131	0.32527	0.32436	0.32259	0.32254	0.32436	0.32296	0.32385	0.32522	0.32628	0.32564	0.32249
774.765	0.03626	0.16351	0.29504	0.30888	0.31236	0.31231	0.31387	0.31646	0.31647	0.31872	0.31329	0.31618	0.31875	0.31762	0.31698	0.31758	0.31824	0.31963	0.31973	0.32084	0.31612	0.31594	0.31781	0.31904	0.31801	0.31988	0.31888	0.31891	0.32291	0.32095	0.31854	0.32197	0.32121	0.32206	0.32159	0.32504	0.32555	0.31994	0.32368	0.3225	0.32588	0.32489	0.32579	0.32461	0.3219	0.32546	0.32555	0.32493	0.32334
774.485	0.03671	0.16205	0.29318	0.30723	0.31314	0.31241	0.31344	0.31361	0.3135	0.31502	0.31745	0.31727	0.31789	0.31814	0.3145	0.3197	0.31821	0.31652	0.31998	0.31703	0.31841	0.32057	0.31978	0.32105	0.32105	0.32338	0.32137	0.32064	0.32106	0.32277	0.32217	0.32127	0.32253	0.3225	0.32283	0.32769	0.32079	0.32654	0.32646	0.3257	0.32273	0.32311	0.32344	0.32626	0.32465	0.32287	0.32396	0.32565	0.32771
774.24	0.03467	0.16456	0.29427	0.30909	0.31199	0.31644	0.31602	0.31549	0.31552	0.31536	0.31569	0.31439	0.31719	0.316	0.31779	0.31641	0.31701	0.31761	0.32173	0.31789	0.31905	0.32146	0.32175	0.31745	0.31836	0.32259	0.32286	0.31783	0.3217	0.32022	0.32036	0.32311	0.3243	0.3225	0.32398	0.32631	0.32353	0.32432	0.32392	0.32298	0.32471	0.32438	0.32522	0.32181	0.32516	0.32534	0.32469	0.32157	0.32622
773.994	0.03531	0.16575	0.29508	0.30796	0.31206	0.31015	0.31347	0.31423	0.31556	0.31697	0.31518	0.31797	0.31631	0.31564	0.31794	0.32115	0.3198	0.31744	0.31753	0.32012	0.31513	0.32141	0.31913	0.31847	0.31915	0.32154	0.32368	0.32291	0.31958	0.32152	0.32085	0.32008	0.32337	0.32374	0.32365	0.3211	0.32164	0.32618	0.32576	0.3251	0.32634	0.32658	0.32664	0.32322	0.32453	0.32544	0.32444	0.32625	0.32593
773.749	0.03497	0.16415	0.29586	0.30891	0.31088	0.31307	0.31442	0.31519	0.31428	0.31565	0.31671	0.31701	0.31664	0.31763	0.31959	0.32088	0.3173	0.31838	0.31901	0.31923	0.32169	0.31985	0.31814	0.31976	0.32284	0.31888	0.31995	0.32093	0.31992	0.32138	0.32628	0.32282	0.32392	0.32485	0.32365	0.32351	0.32539	0.32676	0.32322	0.32457	0.32488	0.32216	0.32674	0.32446	0.32039	0.32482	0.32755	0.32707	0.32538
773.504	0.03531	0.16449	0.29724	0.30923	0.3128	0.31525	0.31203	0.31461	0.31553	0.31743	0.31811	0.31654	0.31674	0.31701	0.31863	0.3168	0.31787	0.31804	0.31951	0.31869	0.31851	0.31958	0.31994	0.32333	0.32451	0.32214	0.32233	0.32087	0.32401	0.3188	0.32387	0.32078	0.32105	0.32287	0.32194	0.32146	0.32483	0.32391	0.32134	0.32543	0.32466	0.32427	0.32429	0.32461	0.32533	0.32278	0.32709	0.32691	0.32817
773.259	0.03613	0.16591	0.29642	0.31049	0.31347	0.31471	0.3139	0.31647	0.31653	0.31698	0.31641	0.31627	0.31642	0.31867	0.32112	0.31907	0.31758	0.31832	0.32011	0.31832	0.31911	0.31995	0.32062	0.321	0.32267	0.32366	0.31911	0.3203	0.31932	0.32261	0.3215	0.32535	0.32285	0.32484	0.32614	0.32453	0.32285	0.32603	0.32686	0.32716	0.32667	0.32477	0.32537	0.32525	0.32441	0.323	0.32421	0.32689	0.32584
773.013	0.03735	0.16655	0.2985	0.31128	0.31251	0.31569	0.31528	0.31613	0.31649	0.31785	0.31912	0.32032	0.31697	0.31917	0.31953	0.32148	0.31685	0.31804	0.32016	0.3189	0.31827	0.32191	0.32384	0.32055	0.32121	0.32508	0.32151	0.32098	0.32159	0.32368	0.3218	0.32276	0.32425	0.32674	0.32202	0.32461	0.32515	0.3278	0.32645	0.32355	0.32568	0.32872	0.32691	0.32531	0.32878	0.32478	0.32696	0.32819	0.32909
772.733	0.03496	0.16767	0.29711	0.31184	0.31396	0.31434	0.31698	0.31747	0.31905	0.32117	0.31529	0.31912	0.31921	0.31983	0.32176	0.32053	0.31982	0.31954	0.32006	0.32299	0.32077	0.32091	0.32401	0.32037	0.32142	0.32299	0.32118	0.32415	0.32292	0.32392	0.32266	0.32422	0.32236	0.32446	0.32646	0.32329	0.32319	0.3246	0.32577	0.32794	0.32629	0.32866	0.32484	0.32348	0.32668	0.32667	0.32655	0.33013	0.32772
772.488	0.03508	0.16608	0.30079	0.31224	0.31428	0.31619	0.31658	0.31673	0.31873	0.32032	0.31907	0.32011	0.31934	0.3193	0.32273	0.31944	0.3213	0.32161	0.32008	0.32102	0.32221	0.32129	0.32058	0.31987	0.32114	0.32316	0.32291	0.3232	0.32263	0.32448	0.32547	0.32336	0.32501	0.32468	0.32348	0.32541	0.32536	0.3277	0.32778	0.32764	0.32747	0.32627	0.32873	0.32625	0.32628	0.32683	0.32817	0.32921	0.32862
772.243	0.03608	0.1683	0.29697	0.31332	0.31594	0.31746	0.3148	0.31717	0.31941	0.31754	0.31871	0.32085	0.31647	0.31658	0.31893	0.31899	0.32178	0.32181	0.3185	0.32155	0.32439	0.32372	0.32092	0.32116	0.32761	0.32104	0.32195	0.32502	0.32234	0.32378	0.32567	0.32663	0.32451	0.32558	0.32405	0.32523	0.32687	0.3255	0.32581	0.3285	0.32692	0.32742	0.32559	0.32664	0.33146	0.32863	0.32744	0.32876	0.33062
771.997	0.03412	0.16647	0.30075	0.31369	0.31696	0.31673	0.31662	0.31864	0.31766	0.32195	0.31912	0.31902	0.31928	0.31976	0.32031	0.32311	0.32275	0.32151	0.32258	0.32055	0.31951	0.32242	0.32227	0.32238	0.32495	0.32366	0.32638	0.32365	0.32312	0.32429	0.32533	0.32528	0.32551	0.32546	0.32706	0.32652	0.32447	0.32734	0.32589	0.32718	0.32597	0.32713	0.32714	0.32737	0.32745	0.32803	0.33029	0.32655	0.32694
771.752	0.03535	0.16775	0.30137	0.31341	0.31271	0.31608	0.314	0.32032	0.32026	0.31589	0.31837	0.31868	0.32006	0.32043	0.32395	0.32135	0.31953	0.32078	0.32208	0.32223	0.3218	0.3211	0.31997	0.32277	0.32516	0.32251	0.32467	0.32293	0.32388	0.32633	0.32471	0.32508	0.32512	0.32479	0.32471	0.32412	0.32798	0.3269	0.32699	0.32758	0.3259	0.32573	0.32653	0.32625	0.32721	0.32646	0.32683	0.32742	0.32833
771.506	0.03514	0.16894	0.30071	0.31232	0.31359	0.31604	0.31612	0.3164	0.31869	0.31686	0.31823	0.31603	0.31805	0.32338	0.31798	0.31912	0.31982	0.32076	0.32133	0.32199	0.32035	0.32145	0.32205	0.32083	0.32178	0.32682	0.32499	0.32346	0.32278	0.32426	0.32566	0.32804	0.32442	0.3279	0.32415	0.32475	0.32574	0.32558	0.32596	0.32613	0.32705	0.32673	0.32585	0.32618	0.32624	0.32638	0.3252	0.32696	0.32783
771.261	0.03414	0.16808	0.29856	0.31363	0.31157	0.31435	0.3163	0.31756	0.31877	0.32117	0.31672	0.31706	0.31953	0.31816	0.32076	0.3209	0.32083	0.32061	0.31973	0.32309	0.32402	0.32197	0.32192	0.32164	0.32475	0.32221	0.32263	0.32367	0.32468	0.32326	0.32508	0.32283	0.32359	0.32443	0.32671	0.3261	0.32843	0.32601	0.32531	0.32829	0.32902	0.32644	0.3282	0.32743	0.32595	0.32963	0.32863	0.32818	0.32775
771.015	0.03365	0.16831	0.29791	0.31318	0.31568	0.3132	0.31459	0.31541	0.31749	0.31728	0.31945	0.32023	0.31885	0.32141	0.31968	0.31773	0.32291	0.3195	0.3215	0.31991	0.3229	0.3194	0.32296	0.32316	0.32185	0.32412	0.323	0.32372	0.32051	0.32197	0.32418	0.32377	0.32767	0.32393	0.32425	0.32513	0.32565	0.32502	0.32565	0.32474	0.32565	0.32479	0.32787	0.326	0.32736	0.32739	0.32752	0.32846	0.3278
770.735	0.03503	0.16826	0.29964	0.31315	0.31628	0.31592	0.31727	0.31786	0.31611	0.31831	0.31855	0.32009	0.32033	0.32109	0.32198	0.3165	0.31925	0.32291	0.32153	0.32186	0.32231	0.32041	0.32361	0.32127	0.32368	0.32338	0.32379	0.32348	0.32335	0.32441	0.32493	0.32285	0.32435	0.32462	0.32475	0.32651	0.32633	0.32513	0.32479	0.32618	0.32873	0.32707	0.32563	0.32988	0.32628	0.32993	0.32816	0.32828	0.32772
770.49	0.0346	0.16783	0.29832	0.31316	0.31597	0.31671	0.31753	0.31823	0.31866	0.31824	0.31994	0.31913	0.31895	0.31931	0.31945	0.32041	0.32426	0.3219	0.32377	0.32157	0.31962	0.32374	0.32531	0.32651	0.32274	0.32573	0.32564	0.3244	0.32312	0.32395	0.32393	0.32529	0.32745	0.32485	0.32608	0.32712	0.32625	0.32638	0.32656	0.32824	0.32843	0.32718	0.32641	0.32952	0.32533	0.32572	0.32826	0.3286	0.33067
770.244	0.0361	0.17005	0.29992	0.3139	0.31691	0.31644	0.31851	0.31849	0.31975	0.32018	0.32055	0.32035	0.32079	0.31924	0.32005	0.32093	0.32497	0.32236	0.32022	0.32189	0.31946	0.32089	0.32424	0.32374	0.3233	0.32416	0.3246	0.32399	0.32552	0.32652	0.32487	0.32522	0.3232	0.32801	0.32615	0.32652	0.32528	0.32562	0.32717	0.32599	0.32893	0.3281	0.32645	0.32295	0.33021	0.32993	0.32665	0.32941	0.33002
769.998	0.03687	0.16914	0.29883	0.31443	0.31438	0.31936	0.31952	0.31746	0.31788	0.31801	0.31872	0.32218	0.31921	0.32094	0.3228	0.32202	0.32319	0.32157	0.3218	0.32172	0.3248	0.32309	0.32223	0.32412	0.32248	0.32518	0.32329	0.32532	0.32396	0.32454	0.32588	0.32604	0.32635	0.3258	0.32667	0.32626	0.32785	0.32913	0.32892	0.32784	0.32764	0.32587	0.32738	0.33079	0.33015	0.32889	0.32852	0.33064	0.33251
769.753	0.03572	0.1673	0.30054	0.31416	0.31696	0.31574	0.31901	0.3196	0.31953	0.32142	0.32141	0.32382	0.32224	0.32107	0.3207	0.32323	0.32298	0.32408	0.32373	0.32309	0.32293	0.32151	0.32446	0.32547	0.32524	0.32796	0.32416	0.32579	0.32742	0.32446	0.32465	0.32568	0.32539	0.32691	0.32711	0.32735	0.32771	0.33174	0.3277	0.32844	0.3281	0.32762	0.32936	0.32728	0.32688	0.33078	0.33042	0.32921	0.33119
769.507	0.03509	0.16944	0.30133	0.31526	0.31716	0.31968	0.31802	0.31922	0.32086	0.32009	0.31748	0.32298	0.32172	0.32029	0.32333	0.32163	0.32369	0.32408	0.326	0.32342	0.3231	0.32277	0.32597	0.32545	0.32459	0.32402	0.32896	0.32583	0.32836	0.32605	0.3263	0.32745	0.32841	0.32949	0.3267	0.3268	0.32932	0.32792	0.32924	0.32887	0.33126	0.33018	0.32816	0.32708	0.33079	0.32963	0.32912	0.33112	0.33069
769.262	0.03592	0.17082	0.30021	0.31429	0.31729	0.31807	0.31908	0.32204	0.32022	0.31924	0.3224	0.32056	0.32447	0.32215	0.32345	0.32551	0.32315	0.32492	0.3243	0.3255	0.3255	0.32272	0.32495	0.32376	0.32746	0.32789	0.32702	0.32589	0.32528	0.32588	0.32658	0.32593	0.32751	0.32606	0.32721	0.32923	0.32863	0.32964	0.32819	0.32871	0.33199	0.33187	0.32755	0.33168	0.32977	0.329	0.33042	0.3316	0.333
769.016	0.0369	0.17011	0.30017	0.31375	0.31667	0.31718	0.31941	0.31868	0.32046	0.32003	0.3215	0.32205	0.3206	0.3214	0.32232	0.32251	0.32454	0.32461	0.32399	0.32248	0.32387	0.32414	0.32644	0.3266	0.32371	0.32392	0.32551	0.32665	0.32926	0.3268	0.32609	0.32692	0.32771	0.32823	0.32843	0.32833	0.32987	0.33038	0.33202	0.32839	0.32927	0.32846	0.33259	0.32836	0.33121	0.32912	0.33053	0.33193	0.33073
768.735	0.03653	0.16946	0.30207	0.31421	0.31721	0.317	0.32195	0.31851	0.3199	0.32049	0.31916	0.32118	0.32244	0.32315	0.32147	0.3247	0.32612	0.3248	0.32584	0.32387	0.32527	0.32496	0.32705	0.32434	0.32641	0.32676	0.32483	0.32728	0.3298	0.3262	0.32864	0.33198	0.32754	0.328	0.3267	0.33158	0.32957	0.32898	0.32977	0.3292	0.32841	0.3317	0.33053	0.3326	0.32905	0.33156	0.33039	0.33012	0.33172
768.49	0.03385	0.17014	0.30011	0.31687	0.31562	0.31514	0.32123	0.3221	0.32414	0.32188	0.3216	0.32158	0.32374	0.32318	0.32258	0.32271	0.32307	0.32608	0.32406	0.32697	0.3248	0.32606	0.32623	0.32551	0.32561	0.32446	0.32802	0.32854	0.32402	0.32878	0.32682	0.32938	0.32749	0.32788	0.33044	0.32932	0.32823	0.32915	0.33054	0.32956	0.33278	0.33078	0.32904	0.32869	0.33066	0.32903	0.33191	0.33324	0.331
768.244	0.03541	0.17056	0.3032	0.31508	0.31753	0.32202	0.31943	0.32202	0.32065	0.31963	0.32127	0.32315	0.32245	0.32241	0.32199	0.32666	0.32576	0.32562	0.32431	0.32575	0.32372	0.32455	0.3268	0.32664	0.32811	0.32559	0.3291	0.32787	0.32901	0.3294	0.32973	0.32803	0.33233	0.32699	0.32907	0.32827	0.33231	0.33079	0.33042	0.32888	0.33215	0.33067	0.33025	0.32994	0.32822	0.33197	0.33078	0.33341	0.33379
767.998	0.0354	0.16898	0.30249	0.31741	0.31912	0.31922	0.32276	0.32057	0.32234	0.32067	0.3217	0.32202	0.32477	0.32306	0.32387	0.32379	0.32567	0.3248	0.32533	0.32472	0.32569	0.32432	0.32512	0.32775	0.32821	0.32593	0.32448	0.32629	0.32547	0.32947	0.33127	0.33155	0.32841	0.33089	0.32954	0.32944	0.32726	0.32794	0.33105	0.32772	0.33152	0.33276	0.33022	0.33059	0.33098	0.33159	0.33251	0.33119	0.33378
767.752	0.03701	0.17158	0.30178	0.31757	0.31945	0.32181	0.32095	0.32396	0.32191	0.32239	0.32441	0.32559	0.32436	0.32357	0.3254	0.32371	0.32432	0.32341	0.32595	0.32426	0.32471	0.32554	0.32663	0.32682	0.32588	0.32655	0.32857	0.32782	0.32749	0.32888	0.32545	0.32878	0.32942	0.33065	0.32787	0.32793	0.32868	0.33106	0.33144	0.33138	0.33172	0.33295	0.33212	0.33155	0.3287	0.33034	0.33189	0.33389	0.33093
767.507	0.03537	0.17079	0.30426	0.31726	0.31821	0.32151	0.32338	0.32358	0.32291	0.32307	0.32127	0.32566	0.32327	0.32501	0.32397	0.32553	0.3255	0.32626	0.32609	0.3239	0.32762	0.32734	0.32623	0.32634	0.33029	0.32912	0.32908	0.32845	0.32962	0.33015	0.33194	0.32933	0.33076	0.32821	0.32903	0.33075	0.33066	0.33042	0.33089	0.33325	0.33193	0.33165	0.33265	0.33299	0.33316	0.33326	0.33315	0.33221	0.3332
767.261	0.03639	0.17097	0.30375	0.31703	0.31756	0.32058	0.32178	0.32179	0.32347	0.32407	0.32022	0.32379	0.32354	0.3253	0.32459	0.32567	0.32501	0.32469	0.32528	0.32552	0.32799	0.32536	0.32774	0.32638	0.32866	0.32892	0.32741	0.32768	0.32669	0.32724	0.32744	0.3307	0.33015	0.33074	0.33007	0.33137	0.33215	0.33178	0.33266	0.33269	0.3319	0.33299	0.33107	0.33275	0.33107	0.33401	0.33158	0.33402	0.33512
767.015	0.03764	0.1723	0.30436	0.31732	0.32054	0.3198	0.3218	0.32482	0.32281	0.32094	0.32503	0.32557	0.32496	0.32562	0.32582	0.32676	0.32671	0.32897	0.32629	0.32648	0.32719	0.33181	0.32728	0.32804	0.32927	0.3308	0.32856	0.33024	0.3306	0.33181	0.33072	0.3319	0.33255	0.33002	0.33017	0.33075	0.33221	0.33201	0.33203	0.33152	0.33243	0.33318	0.33366	0.3328	0.33368	0.33354	0.33134	0.33249	0.33495
766.734	0.03696	0.17296	0.30389	0.31803	0.32132	0.32175	0.32417	0.32479	0.32338	0.32554	0.32501	0.3239	0.32791	0.32598	0.32333	0.32222	0.32814	0.32743	0.32568	0.32691	0.32801	0.32533	0.32803	0.32915	0.32921	0.32942	0.32912	0.32594	0.32916	0.33	0.33019	0.32993	0.3341	0.33159	0.33372	0.33213	0.33226	0.32963	0.33029	0.33382	0.33189	0.33278	0.33232	0.33456	0.33373	0.33521	0.3333	0.33188	0.33659
766.488	0.03738	0.17248	0.30585	0.31848	0.32025	0.32198	0.32234	0.32383	0.32435	0.32344	0.3253	0.32452	0.32581	0.32898	0.32531	0.32565	0.32615	0.32546	0.32825	0.32551	0.32677	0.32885	0.32787	0.32861	0.33093	0.32915	0.32944	0.32715	0.33166	0.33045	0.33066	0.33351	0.33219	0.3327	0.33464	0.3317	0.33211	0.32996	0.3314	0.3331	0.33402	0.33283	0.33276	0.33235	0.33168	0.33289	0.33262	0.33518	0.3354
766.242	0.03613	0.17171	0.30555	0.31856	0.32147	0.32233	0.3234	0.32214	0.32459	0.32548	0.3253	0.32248	0.32454	0.32634	0.32386	0.32616	0.32595	0.32627	0.32896	0.32668	0.32863	0.3268	0.32889	0.32797	0.3282	0.32668	0.33133	0.32715	0.32918	0.32904	0.32984	0.33211	0.32832	0.3306	0.33222	0.33175	0.33096	0.33277	0.33406	0.33185	0.33493	0.33251	0.33427	0.33495	0.335	0.33337	0.33351	0.33244	0.33664
765.997	0.03644	0.17195	0.30583	0.31792	0.32122	0.32368	0.32187	0.32447	0.32486	0.32415	0.32447	0.32582	0.32523	0.3264	0.32657	0.32613	0.32697	0.32647	0.32718	0.32587	0.32673	0.32804	0.32845	0.32772	0.33008	0.32854	0.32789	0.3302	0.3314	0.32878	0.32972	0.32985	0.33251	0.33055	0.33198	0.33244	0.33328	0.33192	0.33122	0.3332	0.33228	0.333	0.33382	0.33248	0.33211	0.33321	0.33372	0.33435	0.33518
765.751	0.03629	0.17154	0.30582	0.31675	0.32018	0.32295	0.32325	0.32687	0.32707	0.32551	0.3261	0.32396	0.32666	0.32633	0.32646	0.32778	0.32618	0.3269	0.32929	0.32904	0.32968	0.32896	0.33135	0.32782	0.3267	0.33009	0.32674	0.32965	0.32779	0.33017	0.33368	0.33209	0.33248	0.3315	0.33004	0.33032	0.33093	0.33299	0.33288	0.33171	0.33288	0.33302	0.33293	0.33203	0.33254	0.33277	0.33497	0.33378	0.33626
765.505	0.03661	0.17229	0.30592	0.32062	0.32036	0.32187	0.32312	0.32392	0.32587	0.32266	0.326	0.32635	0.32489	0.328	0.32609	0.32824	0.32667	0.32822	0.32922	0.32938	0.32661	0.32805	0.32979	0.32843	0.33096	0.33078	0.33031	0.33024	0.32639	0.33197	0.33149	0.33304	0.33187	0.33171	0.33277	0.33452	0.33223	0.33185	0.33476	0.33297	0.33588	0.33538	0.33414	0.33368	0.3317	0.33498	0.33402	0.33437	0.33406
765.259	0.03694	0.17288	0.30501	0.3196	0.32157	0.32233	0.32368	0.32329	0.32566	0.32637	0.32794	0.32633	0.32828	0.32665	0.32544	0.32512	0.32908	0.32766	0.32907	0.32958	0.32874	0.32826	0.33065	0.32936	0.33032	0.32963	0.32857	0.33127	0.33209	0.33228	0.33001	0.33172	0.33283	0.33013	0.33221	0.33354	0.33265	0.33011	0.33324	0.33312	0.33465	0.33143	0.33467	0.33644	0.33428	0.33447	0.33393	0.33446	0.33512
765.013	0.03678	0.17337	0.30588	0.3199	0.32178	0.32454	0.32372	0.32215	0.32595	0.32609	0.32445	0.32676	0.32613	0.32627	0.32657	0.32809	0.32571	0.32543	0.32808	0.32904	0.32805	0.3286	0.32919	0.3302	0.32725	0.32941	0.33034	0.33112	0.33077	0.32831	0.33051	0.33242	0.33503	0.33237	0.33169	0.33267	0.33407	0.33384	0.33388	0.33352	0.33239	0.33547	0.33355	0.33399	0.33536	0.33154	0.33493	0.33506	0.3376
764.767	0.03579	0.17352	0.3071	0.31796	0.32174	0.32364	0.32252	0.32444	0.32582	0.32516	0.32708	0.32581	0.32663	0.32715	0.32779	0.32707	0.32979	0.33131	0.3273	0.32835	0.32994	0.32792	0.32882	0.33019	0.32925	0.33313	0.32893	0.32779	0.32945	0.33047	0.33224	0.33252	0.33427	0.33277	0.33439	0.33426	0.33297	0.33407	0.333	0.3313	0.33412	0.33388	0.33651	0.33122	0.33322	0.33507	0.33588	0.33439	0.3374
764.485	0.03554	0.17346	0.30649	0.32114	0.32321	0.3219	0.32341	0.32492	0.32524	0.32506	0.32578	0.325	0.32659	0.32795	0.32488	0.32647	0.32704	0.32919	0.32721	0.32872	0.32876	0.32942	0.328	0.33112	0.32841	0.32962	0.33046	0.3307	0.33141	0.3324	0.32995	0.33068	0.33299	0.33111	0.3331	0.33175	0.33369	0.33299	0.33241	0.33463	0.33494	0.33356	0.33454	0.33358	0.33252	0.33442	0.3339	0.3345	0.33624
764.239	0.03612	0.1714	0.30776	0.31899	0.32096	0.32403	0.32224	0.32493	0.32582	0.32621	0.32643	0.3256	0.3251	0.32584	0.32668	0.32765	0.32703	0.32646	0.32843	0.32829	0.32966	0.32971	0.3282	0.32813	0.33035	0.33004	0.33146	0.33179	0.33015	0.33006	0.33147	0.33259	0.33463	0.33182	0.33057	0.33377	0.33248	0.33149	0.33275	0.33331	0.33521	0.3338	0.3341	0.33362	0.33335	0.33364	0.33675	0.33614	0.33447
763.993	0.0352	0.17176	0.30571	0.3175	0.32011	0.32192	0.32568	0.32668	0.32576	0.32534	0.32752	0.32598	0.32554	0.32641	0.32765	0.32737	0.32703	0.32917	0.3298	0.32884	0.32864	0.32987	0.32894	0.32897	0.33157	0.3303	0.32938	0.33046	0.33222	0.33139	0.33087	0.32979	0.33075	0.33157	0.3332	0.33237	0.33465	0.33068	0.33375	0.33566	0.33327	0.33405	0.33247	0.33169	0.33358	0.33373	0.33444	0.33508	0.33563
763.747	0.03554	0.17288	0.30752	0.32111	0.32094	0.32252	0.32577	0.32525	0.32717	0.32493	0.32628	0.32557	0.32622	0.32765	0.32836	0.32934	0.32909	0.32748	0.32879	0.33075	0.33007	0.3315	0.32784	0.33198	0.33202	0.33229	0.33012	0.33021	0.33247	0.33103	0.33145	0.32897	0.33459	0.33402	0.33412	0.33352	0.33144	0.33315	0.33305	0.33439	0.33352	0.33445	0.33281	0.33314	0.33439	0.33321	0.33468	0.33528	0.33613
763.501	0.03778	0.1735	0.30724	0.32073	0.32264	0.32452	0.32218	0.32742	0.32787	0.32746	0.32867	0.32646	0.32687	0.3278	0.32837	0.33004	0.33213	0.32993	0.32729	0.33003	0.32842	0.32945	0.32874	0.33222	0.33287	0.3298	0.33003	0.33222	0.33286	0.33255	0.33185	0.32854	0.33263	0.33244	0.33495	0.33389	0.33284	0.3332	0.33492	0.33364	0.33419	0.33543	0.33135	0.33551	0.33496	0.33449	0.33632	0.33677	0.33458
763.255	0.03575	0.17585	0.3075	0.31971	0.32295	0.32336	0.32364	0.32751	0.32716	0.32801	0.32804	0.32841	0.32588	0.32771	0.32922	0.32857	0.32978	0.32938	0.32922	0.33096	0.33013	0.33221	0.3298	0.3306	0.33604	0.33331	0.3311	0.3313	0.3338	0.33325	0.33303	0.33172	0.3326	0.33456	0.33291	0.33409	0.33359	0.33341	0.33552	0.33535	0.33519	0.33547	0.33528	0.33685	0.34049	0.33822	0.33532	0.33521	0.33932
763.009	0.03654	0.17477	0.30803	0.32216	0.32521	0.3251	0.3262	0.32637	0.32748	0.32659	0.32723	0.32719	0.32708	0.32817	0.32834	0.32855	0.33019	0.3289	0.32966	0.33112	0.33016	0.32986	0.33186	0.331	0.33157	0.33199	0.33169	0.33175	0.3334	0.33348	0.33424	0.33236	0.33414	0.33531	0.33403	0.33369	0.33389	0.33514	0.33756	0.33699	0.33669	0.33554	0.33565	0.33646	0.33623	0.33509	0.33735	0.33705	0.33902
762.763	0.03571	0.17425	0.30851	0.32286	0.32583	0.3272	0.32432	0.32565	0.32689	0.32663	0.32884	0.32817	0.32854	0.33123	0.32908	0.32995	0.33127	0.33042	0.33066	0.32995	0.33046	0.33331	0.33251	0.33209	0.33076	0.33384	0.33379	0.33383	0.33295	0.3354	0.3345	0.33197	0.33375	0.33387	0.33671	0.33611	0.33573	0.33411	0.33424	0.33593	0.33794	0.33744	0.33833	0.33678	0.33645	0.33724	0.33667	0.33549	0.33789
762.516	0.03621	0.17394	0.30829	0.32073	0.32612	0.32608	0.32605	0.32615	0.32776	0.32887	0.33	0.32811	0.32859	0.3278	0.33164	0.3304	0.33238	0.33048	0.32929	0.33262	0.33421	0.33363	0.33328	0.33024	0.33021	0.33302	0.33364	0.33351	0.33472	0.33302	0.33471	0.33517	0.33444	0.33523	0.33558	0.33412	0.33334	0.33606	0.33834	0.33914	0.33691	0.33781	0.33757	0.33544	0.33823	0.33814	0.33952	0.33969	0.33725
762.235	0.03677	0.17664	0.30715	0.3223	0.32629	0.32764	0.32699	0.32639	0.33313	0.33027	0.33002	0.33373	0.33124	0.33113	0.33052	0.3317	0.33301	0.33422	0.33287	0.33242	0.33161	0.33018	0.3331	0.33539	0.33486	0.33398	0.33339	0.33441	0.33518	0.33565	0.33767	0.33758	0.33594	0.33491	0.33646	0.33938	0.33598	0.33731	0.33812	0.33666	0.33833	0.33572	0.33779	0.33536	0.33734	0.33777	0.33821	0.33762	0.33917
761.989	0.03691	0.17675	0.30682	0.32204	0.32461	0.3263	0.32682	0.32918	0.32789	0.3295	0.32987	0.33031	0.3296	0.33106	0.33068	0.33165	0.33163	0.3323	0.33126	0.33199	0.33135	0.33413	0.33456	0.33073	0.33486	0.33433	0.33448	0.33369	0.33649	0.33486	0.33441	0.33618	0.33571	0.33467	0.3379	0.33533	0.33764	0.33631	0.33687	0.33789	0.33951	0.33787	0.33912	0.33955	0.33764	0.34031	0.34114	0.3364	0.33955
761.742	0.03746	0.17772	0.31323	0.32445	0.32715	0.32725	0.32708	0.32864	0.32818	0.32978	0.32885	0.33069	0.32986	0.33119	0.33101	0.33206	0.33094	0.33043	0.33294	0.3352	0.33324	0.33282	0.33388	0.3384	0.3343	0.33629	0.33475	0.33465	0.33425	0.33647	0.33596	0.33519	0.33691	0.33562	0.33646	0.33554	0.33636	0.33869	0.3395	0.33932	0.33881	0.33767	0.33638	0.33855	0.33548	0.33902	0.33989	0.33979	0.34029
761.496	0.0383	0.17573	0.31207	0.32489	0.32818	0.32913	0.32985	0.33046	0.33067	0.32995	0.32959	0.33033	0.33117	0.33023	0.3322	0.3329	0.33448	0.33258	0.33335	0.33436	0.33325	0.33583	0.33558	0.33649	0.33613	0.33722	0.3348	0.33481	0.33581	0.33592	0.33401	0.33826	0.33696	0.33582	0.3373	0.33902	0.33821	0.33958	0.33945	0.33817	0.33917	0.33898	0.34167	0.33839	0.33955	0.33924	0.34122	0.34222	0.33894
761.25	0.03728	0.17638	0.31262	0.32304	0.32674	0.32939	0.33016	0.33061	0.33201	0.33121	0.33084	0.33229	0.33353	0.33124	0.33265	0.33211	0.33298	0.33336	0.3357	0.33509	0.33474	0.33405	0.33338	0.33996	0.33566	0.33664	0.33736	0.33915	0.33717	0.33736	0.33595	0.33563	0.33771	0.33921	0.33974	0.34012	0.33711	0.33992	0.34144	0.33866	0.34186	0.33702	0.33823	0.34184	0.34271	0.33861	0.33994	0.3412	0.3414
761.003	0.0387	0.17951	0.31325	0.32564	0.32706	0.32901	0.33236	0.3328	0.33064	0.33037	0.33274	0.33162	0.33245	0.33249	0.33487	0.33354	0.33486	0.33407	0.33389	0.33423	0.3365	0.33566	0.33541	0.33759	0.33704	0.33537	0.33595	0.33777	0.33813	0.338	0.33836	0.33604	0.33804	0.33784	0.33821	0.34145	0.34076	0.34254	0.33832	0.34333	0.34152	0.34102	0.3406	0.34378	0.34144	0.34076	0.34251	0.34031	0.34188
760.757	0.03873	0.17997	0.31185	0.32316	0.33	0.33008	0.33113	0.33068	0.33259	0.3308	0.3315	0.33398	0.33304	0.33476	0.33366	0.33252	0.3334	0.33413	0.33641	0.33476	0.3367	0.33631	0.33356	0.33679	0.3362	0.33952	0.33864	0.33956	0.3357	0.33659	0.33893	0.33843	0.3386	0.33995	0.34008	0.33989	0.3377	0.33952	0.34042	0.34196	0.34125	0.34023	0.34158	0.33778	0.34094	0.34161	0.34329	0.34155	0.34063
760.51	0.03895	0.17789	0.31184	0.3253	0.32807	0.32989	0.33035	0.33241	0.32928	0.33387	0.33165	0.33385	0.33348	0.33394	0.33474	0.33314	0.33262	0.33725	0.33496	0.33916	0.33364	0.33569	0.33503	0.33548	0.33776	0.34003	0.33813	0.33807	0.33761	0.3363	0.33882	0.33904	0.33747	0.33958	0.33883	0.34052	0.3395	0.33803	0.34158	0.3385	0.3387	0.34231	0.34276	0.34193	0.33868	0.3403	0.34064	0.34039	0.34367
760.264	0.03827	0.17633	0.31219	0.32588	0.33039	0.33009	0.32982	0.33094	0.33076	0.33364	0.33175	0.33201	0.33303	0.33272	0.33417	0.33565	0.33427	0.33537	0.33553	0.33514	0.33252	0.33619	0.33705	0.33785	0.33941	0.33698	0.33517	0.34109	0.33658	0.34006	0.33884	0.34026	0.33969	0.34117	0.34019	0.34125	0.33744	0.34106	0.34026	0.33796	0.34167	0.3406	0.34168	0.34028	0.34209	0.33805	0.34044	0.34272	0.34028
759.982	0.03922	0.17898	0.31342	0.32404	0.32791	0.33091	0.33018	0.32846	0.33396	0.3322	0.33284	0.33417	0.33345	0.33166	0.33255	0.33455	0.33484	0.3343	0.33447	0.33601	0.3364	0.33445	0.33666	0.33554	0.33721	0.33471	0.33681	0.33605	0.33837	0.33727	0.33747	0.33923	0.33892	0.34147	0.33989	0.33816	0.33858	0.34073	0.33896	0.34189	0.33937	0.3404	0.34183	0.33894	0.34098	0.34193	0.34073	0.34153	0.34214
759.736	0.03757	0.18015	0.31433	0.32784	0.32812	0.32939	0.33204	0.33283	0.33252	0.33128	0.33223	0.3334	0.32938	0.33206	0.33583	0.33579	0.33371	0.33221	0.3368	0.33586	0.33664	0.33451	0.33951	0.33511	0.33747	0.33676	0.33815	0.33808	0.33757	0.33778	0.33715	0.34167	0.33821	0.33767	0.33883	0.34091	0.3402	0.33923	0.34031	0.34125	0.34053	0.34155	0.34207	0.33991	0.3422	0.34312	0.34244	0.34341	0.34473
759.489	0.03911	0.17802	0.31319	0.3261	0.32742	0.33262	0.33035	0.33309	0.33235	0.33301	0.33302	0.33351	0.33447	0.33263	0.33243	0.33304	0.33503	0.33474	0.33425	0.33599	0.33738	0.33484	0.33575	0.33762	0.33646	0.33611	0.33873	0.3368	0.34041	0.33981	0.33742	0.33742	0.33883	0.34131	0.33856	0.33931	0.3384	0.34018	0.34124	0.34043	0.34384	0.34373	0.33931	0.34176	0.34443	0.34187	0.34223	0.34043	0.34057
759.243	0.03804	0.17788	0.31222	0.32748	0.32994	0.33132	0.33252	0.33167	0.3345	0.33488	0.335	0.33221	0.33241	0.3346	0.33626	0.33576	0.33454	0.33564	0.33252	0.33553	0.33777	0.33554	0.33461	0.3358	0.33724	0.33753	0.33713	0.34018	0.33851	0.33787	0.33656	0.33847	0.33886	0.34203	0.34068	0.33954	0.34118	0.34349	0.34131	0.34257	0.3448	0.34179	0.34236	0.33916	0.34139	0.34253	0.34233	0.34241	0.34481
758.996	0.03786	0.17917	0.31399	0.32837	0.32989	0.32921	0.33189	0.33242	0.33432	0.33259	0.33309	0.33438	0.33519	0.3351	0.33599	0.33862	0.33673	0.33806	0.33885	0.33858	0.335	0.33996	0.33804	0.33941	0.338	0.33889	0.33759	0.33771	0.33892	0.33819	0.33834	0.33995	0.34175	0.34086	0.33967	0.34074	0.33809	0.33956	0.34078	0.34331	0.34358	0.34454	0.34176	0.34299	0.34273	0.34383	0.34184	0.34459	0.34299
758.75	0.03814	0.18033	0.31205	0.32599	0.32971	0.32928	0.33235	0.33326	0.33259	0.33263	0.33294	0.33538	0.33369	0.33331	0.33542	0.33479	0.33695	0.33634	0.33478	0.33619	0.33477	0.33507	0.33785	0.33954	0.33939	0.33901	0.33838	0.3394	0.33933	0.33973	0.33992	0.33873	0.34181	0.3421	0.34142	0.34636	0.34121	0.3414	0.3428	0.34078	0.34144	0.34151	0.34105	0.34319	0.34064	0.34433	0.3427	0.34618	0.34476
758.503	0.0392	0.1793	0.31606	0.32786	0.3298	0.33211	0.33265	0.33313	0.33313	0.3356	0.33199	0.33388	0.33363	0.33399	0.33629	0.3379	0.33776	0.33528	0.33612	0.33834	0.33819	0.33766	0.33847	0.33819	0.33941	0.33862	0.3364	0.33839	0.33827	0.34008	0.34088	0.34007	0.33929	0.34026	0.34157	0.33984	0.33955	0.34229	0.34309	0.34327	0.34214	0.3414	0.34044	0.3418	0.34003	0.3408	0.34212	0.34453	0.34363
758.257	0.03966	0.18014	0.31606	0.3277	0.32927	0.33264	0.33328	0.33249	0.33322	0.33281	0.33576	0.33262	0.33448	0.33763	0.33643	0.33505	0.33583	0.3363	0.33784	0.33835	0.33762	0.33972	0.33887	0.34029	0.33815	0.33874	0.33887	0.33904	0.34094	0.33977	0.34102	0.34144	0.33927	0.34095	0.34127	0.34023	0.33917	0.3413	0.34208	0.34105	0.34345	0.34339	0.34402	0.34404	0.34386	0.34458	0.34391	0.34324	0.3442
758.01	0.03861	0.18226	0.31665	0.32888	0.3309	0.33267	0.33245	0.33196	0.33618	0.33338	0.33361	0.33361	0.33683	0.33444	0.33557	0.33729	0.33522	0.33854	0.33608	0.3382	0.34	0.33625	0.33623	0.3404	0.34023	0.33928	0.34012	0.34131	0.33949	0.33998	0.34086	0.34219	0.34065	0.34245	0.34146	0.34274	0.34063	0.34447	0.34193	0.34305	0.34213	0.34663	0.34352	0.34447	0.34297	0.34151	0.3448	0.34486	0.34397
757.763	0.04032	0.18073	0.31432	0.33038	0.33112	0.33223	0.33396	0.33612	0.33369	0.33311	0.33553	0.33456	0.33642	0.33637	0.33682	0.33697	0.33524	0.33801	0.33889	0.33732	0.33996	0.33838	0.33962	0.3397	0.33828	0.33976	0.3412	0.33911	0.34153	0.34086	0.34353	0.3403	0.34153	0.34529	0.3422	0.34258	0.34295	0.33979	0.34287	0.3431	0.34318	0.34265	0.34143	0.34414	0.34541	0.34384	0.3431	0.34445	0.34275
757.517	0.03931	0.17888	0.3159	0.32988	0.33075	0.33151	0.33342	0.33364	0.33583	0.33507	0.33495	0.33587	0.33547	0.33598	0.33741	0.33452	0.33832	0.33683	0.33686	0.33901	0.33682	0.34001	0.33793	0.34062	0.34185	0.33705	0.33909	0.33829	0.33944	0.34043	0.3421	0.34146	0.34395	0.34293	0.34101	0.3417	0.34087	0.34443	0.34423	0.3449	0.34258	0.34593	0.34193	0.34305	0.34217	0.34364	0.34222	0.34408	0.34581
757.235	0.03871	0.18014	0.31653	0.32902	0.33107	0.33419	0.33324	0.33553	0.33464	0.33429	0.33419	0.33692	0.3375	0.33474	0.33849	0.33832	0.33921	0.33794	0.34008	0.33837	0.33855	0.33923	0.34078	0.34054	0.34187	0.33892	0.34109	0.33934	0.34091	0.34002	0.3392	0.34259	0.34302	0.34092	0.34394	0.34332	0.34309	0.34286	0.34293	0.34228	0.34461	0.34433	0.34503	0.34118	0.34318	0.3419	0.34537	0.34667	0.34624
756.988	0.03959	0.17864	0.31717	0.33015	0.33058	0.33279	0.33151	0.33369	0.33572	0.33481	0.33675	0.33594	0.33552	0.33715	0.3388	0.33862	0.3381	0.33843	0.33856	0.33859	0.3368	0.33919	0.33803	0.33828	0.3404	0.33956	0.34285	0.34193	0.34179	0.34172	0.34319	0.34204	0.34067	0.34315	0.34291	0.34108	0.34576	0.34538	0.34331	0.34358	0.34573	0.34543	0.34636	0.34405	0.3441	0.34485	0.34459	0.34557	0.34535
756.741	0.03855	0.18202	0.31655	0.32947	0.33412	0.3319	0.33517	0.3346	0.33602	0.335	0.33586	0.33603	0.33631	0.33874	0.338	0.33774	0.33673	0.33603	0.33753	0.33735	0.34181	0.33734	0.33915	0.34074	0.34051	0.34011	0.34084	0.33901	0.34096	0.34239	0.34243	0.34391	0.34463	0.3443	0.34466	0.34338	0.34296	0.34505	0.34486	0.34435	0.34398	0.34434	0.34289	0.3451	0.34213	0.34544	0.34367	0.3438	0.34688
756.494	0.04001	0.17889	0.31509	0.32799	0.33115	0.33203	0.33387	0.33481	0.33617	0.33404	0.33671	0.33549	0.3363	0.3375	0.33528	0.33786	0.33874	0.33669	0.33876	0.33792	0.33972	0.3386	0.33869	0.33987	0.34049	0.34022	0.34314	0.34144	0.33945	0.34068	0.33974	0.34221	0.3423	0.34347	0.34163	0.34154	0.34221	0.34283	0.34324	0.34479	0.34371	0.34439	0.34496	0.34262	0.34446	0.34403	0.34197	0.34636	0.34407
756.248	0.03795	0.18117	0.31611	0.32729	0.33147	0.33273	0.3337	0.33364	0.33522	0.33476	0.33422	0.3365	0.33484	0.33549	0.33767	0.33713	0.33654	0.33972	0.34072	0.33751	0.33771	0.33862	0.33768	0.34101	0.34084	0.34035	0.33977	0.33885	0.3414	0.33779	0.33917	0.34083	0.34328	0.34128	0.34268	0.3424	0.34135	0.34201	0.34424	0.34221	0.34264	0.34346	0.34293	0.34051	0.34253	0.34372	0.34413	0.34343	0.34622
756.001	0.03812	0.17995	0.31527	0.3294	0.33248	0.33318	0.33595	0.33211	0.33212	0.33555	0.33656	0.33706	0.33689	0.33793	0.33556	0.33612	0.33754	0.33884	0.33608	0.33675	0.33987	0.34108	0.33972	0.34118	0.34116	0.33982	0.33678	0.34032	0.34155	0.3406	0.34218	0.33874	0.34192	0.34186	0.34227	0.3425	0.34286	0.34236	0.34233	0.34321	0.34347	0.34113	0.34423	0.34355	0.34405	0.34497	0.34556	0.34434	0.34492
755.754	0.03765	0.18227	0.31759	0.32945	0.33189	0.33496	0.33336	0.33652	0.33631	0.33689	0.33558	0.33679	0.33732	0.33858	0.33901	0.33732	0.33752	0.33618	0.33937	0.33855	0.33964	0.3401	0.33734	0.34189	0.33971	0.34236	0.34057	0.34186	0.34256	0.34079	0.34137	0.34405	0.34179	0.34227	0.34505	0.3446	0.34362	0.34448	0.34159	0.34439	0.34614	0.34245	0.3456	0.34611	0.34498	0.34704	0.3469	0.34782	0.34756
755.507	0.03813	0.18328	0.31716	0.33117	0.33432	0.33487	0.33614	0.33614	0.337	0.3389	0.33795	0.33852	0.33876	0.33813	0.33946	0.33835	0.34008	0.33984	0.33776	0.34202	0.34181	0.33975	0.34048	0.34242	0.34029	0.34157	0.34137	0.34258	0.34352	0.34101	0.34429	0.3456	0.34178	0.34382	0.34382	0.34529	0.34532	0.3462	0.34394	0.34464	0.34717	0.34278	0.34504	0.3467	0.34883	0.34642	0.34726	0.34497	0.34592
755.26	0.03996	0.18082	0.32005	0.33017	0.33436	0.3355	0.33612	0.33652	0.33789	0.3396	0.33846	0.33874	0.33903	0.33934	0.33859	0.33776	0.34054	0.34352	0.33892	0.34131	0.34078	0.34235	0.34091	0.34004	0.34356	0.34223	0.34069	0.34517	0.34346	0.34357	0.34169	0.3465	0.34348	0.34457	0.34466	0.34242	0.34588	0.34586	0.34668	0.34649	0.34516	0.34671	0.34502	0.3428	0.34633	0.34618	0.34667	0.34725	0.34672
755.013	0.04172	0.18259	0.32072	0.3329	0.33559	0.3363	0.3392	0.33741	0.33921	0.33667	0.33946	0.33459	0.33878	0.34217	0.33863	0.34197	0.34193	0.34107	0.34176	0.34331	0.33989	0.3436	0.34111	0.34407	0.3436	0.34492	0.34332	0.34495	0.34335	0.34617	0.34409	0.345	0.34776	0.3444	0.3476	0.34507	0.34452	0.34261	0.34711	0.34812	0.34742	0.34697	0.34712	0.34693	0.34616	0.34528	0.34938	0.34764	0.34881
754.766	0.03994	0.18385	0.31987	0.3314	0.33364	0.33771	0.33613	0.33688	0.33613	0.33995	0.33902	0.34193	0.33848	0.34164	0.33882	0.34019	0.34086	0.33992	0.34169	0.34256	0.34157	0.34206	0.34101	0.34022	0.34283	0.34164	0.3436	0.34385	0.34137	0.34647	0.34462	0.3445	0.34318	0.34673	0.34503	0.34535	0.34606	0.34813	0.34629	0.3462	0.34537	0.34842	0.34548	0.34929	0.34924	0.34699	0.34928	0.34685	0.3485
754.484	0.03922	0.18287	0.32112	0.33085	0.33579	0.33773	0.3378	0.33727	0.33866	0.33798	0.33899	0.33705	0.3367	0.33924	0.34313	0.34011	0.34162	0.34143	0.3449	0.34134	0.34212	0.3405	0.34467	0.34229	0.34387	0.34175	0.34511	0.34262	0.34324	0.34263	0.34533	0.3446	0.34584	0.34401	0.34454	0.34772	0.34578	0.34614	0.34533	0.34544	0.34538	0.34427	0.3465	0.34639	0.34702	0.34741	0.34906	0.3488	0.34808
754.237	0.03967	0.18192	0.31767	0.33368	0.33338	0.33731	0.33728	0.33766	0.33783	0.33928	0.33579	0.3394	0.33919	0.33827	0.34088	0.34114	0.34125	0.34146	0.3418	0.33833	0.34159	0.34147	0.34268	0.34602	0.34132	0.34508	0.34444	0.34123	0.34296	0.34519	0.34468	0.34581	0.34236	0.34454	0.34713	0.34689	0.34732	0.34589	0.34267	0.34674	0.34848	0.34625	0.34791	0.3491	0.34892	0.34564	0.3483	0.34641	0.34745
753.99	0.03682	0.18454	0.31858	0.32948	0.33342	0.33467	0.33666	0.33616	0.33913	0.33908	0.3379	0.33604	0.34014	0.34016	0.33975	0.34064	0.34053	0.34084	0.34098	0.34191	0.34059	0.34025	0.34277	0.34451	0.34522	0.34223	0.34165	0.34152	0.34232	0.34265	0.34445	0.34398	0.34462	0.3452	0.34821	0.34451	0.34608	0.34501	0.345	0.34599	0.3462	0.34653	0.34535	0.34818	0.34635	0.34916	0.34918	0.34657	0.34914
753.743	0.03917	0.1837	0.319	0.33278	0.33642	0.335	0.33935	0.33829	0.33604	0.33808	0.33843	0.33889	0.3392	0.34058	0.34026	0.33985	0.34221	0.34294	0.33974	0.34429	0.34332	0.34215	0.34283	0.34251	0.34405	0.34276	0.34442	0.34381	0.34463	0.34545	0.34365	0.34353	0.34589	0.34492	0.3448	0.3461	0.34576	0.34609	0.34834	0.34539	0.34788	0.3479	0.34782	0.34541	0.34676	0.34666	0.34841	0.34635	0.34867
753.496	0.03853	0.18312	0.31985	0.33395	0.33586	0.33484	0.33927	0.33875	0.33868	0.33794	0.3402	0.34102	0.3415	0.3411	0.33821	0.34033	0.34184	0.34192	0.34191	0.34303	0.34627	0.34381	0.34337	0.34393	0.34523	0.34394	0.34267	0.34557	0.34369	0.34565	0.34618	0.34478	0.34469	0.34512	0.34531	0.34616	0.34477	0.34755	0.34696	0.34557	0.34807	0.34824	0.34876	0.3482	0.34881	0.3496	0.34747	0.34821	0.3484
753.249	0.04035	0.1849	0.32122	0.3333	0.33736	0.3368	0.33942	0.33748	0.33925	0.33904	0.34064	0.34109	0.34026	0.34155	0.34152	0.34171	0.34428	0.34193	0.34245	0.34245	0.34562	0.34243	0.3445	0.34557	0.34591	0.3421	0.34475	0.34461	0.34476	0.34612	0.34679	0.34561	0.34624	0.34701	0.34823	0.34815	0.34953	0.34929	0.34907	0.34786	0.34732	0.34539	0.34652	0.34851	0.3508	0.34893	0.34829	0.35205	0.35127
753.002	0.03986	0.18713	0.32213	0.33366	0.3368	0.33772	0.33877	0.34012	0.33974	0.34116	0.3407	0.34182	0.3443	0.34063	0.34065	0.34237	0.34383	0.34179	0.34346	0.34304	0.34373	0.34309	0.34487	0.34707	0.34461	0.34573	0.34574	0.34483	0.34682	0.34585	0.34535	0.34643	0.34694	0.34769	0.34878	0.34791	0.34702	0.34566	0.34638	0.34944	0.3476	0.3488	0.35034	0.34962	0.34838	0.3519	0.34881	0.34971	0.35029
752.755	0.04077	0.18583	0.32121	0.33385	0.33761	0.33913	0.33969	0.34127	0.34052	0.3427	0.34178	0.34273	0.33996	0.34046	0.34133	0.34339	0.34163	0.34241	0.33912	0.3431	0.34236	0.3419	0.3425	0.34552	0.34667	0.34553	0.34508	0.34822	0.34678	0.34576	0.34641	0.3457	0.34749	0.34925	0.34594	0.35051	0.34867	0.34964	0.34982	0.35117	0.35229	0.34935	0.34785	0.34925	0.34831	0.35258	0.35177	0.35018	0.35043
752.508	0.04054	0.18523	0.32495	0.33401	0.33702	0.33757	0.33877	0.34179	0.34167	0.34253	0.34146	0.34266	0.34226	0.34289	0.34214	0.34293	0.34366	0.34391	0.34575	0.34302	0.34369	0.34366	0.34593	0.34946	0.34628	0.34795	0.34594	0.34841	0.34637	0.3467	0.34665	0.34849	0.34743	0.34851	0.34785	0.34552	0.34885	0.3478	0.34918	0.3487	0.34574	0.34744	0.35008	0.34901	0.34883	0.3493	0.34832	0.35033	0.35177
752.26	0.04177	0.18518	0.32207	0.33626	0.33875	0.33761	0.34169	0.34086	0.34284	0.34482	0.343	0.34056	0.34259	0.34248	0.342	0.34262	0.34389	0.3438	0.34447	0.3461	0.34613	0.34559	0.34323	0.3449	0.34632	0.34664	0.3458	0.3472	0.34716	0.34862	0.34754	0.34629	0.34703	0.34781	0.34969	0.34758	0.35044	0.34859	0.35122	0.35154	0.34635	0.34993	0.34887	0.34997	0.34908	0.35013	0.35274	0.35089	0.35145
752.013	0.04012	0.18552	0.32152	0.33576	0.33759	0.33786	0.34145	0.34016	0.34156	0.34378	0.34083	0.34016	0.34343	0.34305	0.3439	0.3426	0.34341	0.34532	0.3416	0.34618	0.34385	0.34396	0.34605	0.34593	0.34627	0.34547	0.34565	0.3471	0.34717	0.35022	0.34935	0.34797	0.34964	0.34863	0.34808	0.34903	0.35137	0.34752	0.34728	0.35291	0.35065	0.35177	0.35204	0.34942	0.34902	0.34764	0.35068	0.34991	0.35146
751.766	0.04069	0.18628	0.32246	0.33761	0.33925	0.33974	0.34159	0.34143	0.34274	0.34395	0.3431	0.34258	0.34173	0.34229	0.34137	0.34296	0.34282	0.34614	0.34592	0.3433	0.34534	0.34485	0.34551	0.34485	0.34608	0.34664	0.34806	0.3455	0.34474	0.34935	0.3474	0.34894	0.34801	0.34884	0.34881	0.34954	0.34863	0.3456	0.34816	0.35022	0.34836	0.34816	0.35189	0.35	0.35138	0.35003	0.34951	0.35353	0.35055
751.484	0.04215	0.18694	0.32317	0.33361	0.33853	0.33707	0.33956	0.34092	0.34167	0.34305	0.34365	0.34248	0.3414	0.34309	0.34487	0.34662	0.34347	0.34486	0.34454	0.34526	0.34352	0.34532	0.3462	0.34554	0.34427	0.34669	0.34551	0.34679	0.34792	0.34735	0.34679	0.34711	0.34788	0.34695	0.34651	0.34999	0.35157	0.35031	0.34874	0.34882	0.35166	0.35123	0.35243	0.34871	0.34955	0.34946	0.35057	0.35129	0.35238
751.236	0.03971	0.18609	0.32182	0.33651	0.33668	0.33944	0.34036	0.34127	0.34194	0.34348	0.34373	0.34262	0.34111	0.34381	0.34325	0.34332	0.34378	0.34564	0.34308	0.34676	0.34489	0.3465	0.34988	0.34549	0.34718	0.34609	0.34529	0.3489	0.34697	0.34704	0.35034	0.34868	0.35022	0.34787	0.3463	0.34914	0.34784	0.35081	0.34743	0.35035	0.35124	0.3517	0.35098	0.35051	0.34944	0.34983	0.35485	0.34938	0.35371
750.989	0.04079	0.18716	0.32513	0.33533	0.33743	0.34068	0.34052	0.34182	0.34292	0.34152	0.342	0.34268	0.34311	0.34335	0.34369	0.34606	0.34621	0.34449	0.34601	0.34459	0.34591	0.34617	0.34567	0.34832	0.34587	0.34688	0.34876	0.34905	0.34841	0.34906	0.34858	0.34724	0.34727	0.3499	0.34884	0.35104	0.34778	0.34891	0.34961	0.35063	0.35187	0.35167	0.35108	0.35155	0.34956	0.35142	0.34778	0.353	0.3505
750.742	0.04023	0.18801	0.32207	0.33614	0.34043	0.34058	0.34147	0.34138	0.34387	0.34177	0.34473	0.34451	0.34408	0.34307	0.34427	0.34367	0.34504	0.34359	0.34545	0.34403	0.34469	0.34836	0.34765	0.34549	0.3477	0.34619	0.34712	0.34796	0.34858	0.34915	0.34939	0.34844	0.3518	0.34788	0.34904	0.34942	0.34964	0.34755	0.34904	0.34993	0.35222	0.34822	0.3523	0.35405	0.35028	0.35086	0.35176	0.35232	0.3521
750.494	0.04067	0.18668	0.32572	0.33834	0.34018	0.33901	0.34115	0.34121	0.34163	0.34202	0.34308	0.3444	0.34384	0.34576	0.343	0.34397	0.3464	0.34607	0.34501	0.34685	0.34689	0.34963	0.34646	0.34747	0.34826	0.34839	0.34782	0.35066	0.35146	0.35041	0.34759	0.34937	0.34928	0.34956	0.34849	0.35032	0.35097	0.34975	0.34945	0.35184	0.35274	0.35117	0.35161	0.351	0.35244	0.35114	0.35296	0.35184	0.3539
750.247	0.04046	0.18687	0.32337	0.33897	0.33955	0.34001	0.34068	0.34402	0.342	0.34189	0.34303	0.34331	0.34291	0.34378	0.34528	0.34709	0.34779	0.34603	0.34707	0.34521	0.34705	0.34578	0.34636	0.34768	0.34937	0.34791	0.34904	0.34871	0.34796	0.34975	0.35229	0.34974	0.34896	0.34864	0.35232	0.35096	0.35048	0.34889	0.35027	0.34905	0.34971	0.35005	0.35003	0.35118	0.35021	0.3519	0.3499	0.35128	0.35023
750	0.03993	0.18769	0.32435	0.33765	0.34109	0.34197	0.34217	0.34348	0.34325	0.34252	0.34291	0.34288	0.34273	0.34605	0.34655	0.34577	0.3452	0.34826	0.34504	0.34589	0.3455	0.34712	0.34926	0.34998	0.3495	0.34879	0.34718	0.35015	0.35096	0.34774	0.35012	0.35207	0.34983	0.35045	0.35064	0.35022	0.35066	0.34936	0.35099	0.35176	0.35043	0.35318	0.35193	0.35192	0.35177	0.35233	0.35258	0.35161	0.35252
749.752	0.04158	0.18809	0.32687	0.33894	0.34272	0.34086	0.34172	0.34409	0.34549	0.34367	0.34211	0.34349	0.34639	0.34651	0.34569	0.34593	0.34546	0.34657	0.34576	0.34648	0.34918	0.34886	0.34804	0.34926	0.34794	0.34969	0.34886	0.3498	0.34875	0.34954	0.34824	0.35093	0.3505	0.35113	0.35112	0.35129	0.35226	0.35142	0.35152	0.35225	0.353	0.3527	0.3545	0.35225	0.35404	0.35283	0.35553	0.35354	0.35246
749.505	0.04095	0.18716	0.32697	0.33673	0.34304	0.34135	0.34405	0.34487	0.34453	0.34418	0.34378	0.34595	0.34744	0.34755	0.34573	0.3441	0.34586	0.34796	0.34708	0.34883	0.34585	0.34744	0.34923	0.34821	0.34976	0.34892	0.34939	0.35076	0.34952	0.35232	0.35109	0.3516	0.34988	0.35215	0.3513	0.35125	0.34936	0.35049	0.35283	0.35102	0.35321	0.35135	0.35359	0.35224	0.35354	0.35566	0.35316	0.35754	0.35349
749.258	0.04156	0.18982	0.32791	0.34036	0.34028	0.34283	0.34293	0.34641	0.34592	0.3434	0.34528	0.34729	0.3483	0.34506	0.34595	0.34638	0.34651	0.34911	0.34838	0.35012	0.35067	0.35006	0.34779	0.34887	0.34995	0.3502	0.35027	0.35182	0.34937	0.35161	0.35273	0.35239	0.35251	0.35335	0.35102	0.35058	0.35255	0.35037	0.35229	0.3548	0.35554	0.35641	0.35453	0.35339	0.35302	0.35584	0.35249	0.35519	0.35306
749.01	0.04303	0.19013	0.32794	0.33908	0.34122	0.34484	0.34689	0.34621	0.3455	0.34651	0.34425	0.34613	0.34576	0.34795	0.34626	0.3468	0.35095	0.34815	0.34983	0.3507	0.35111	0.34954	0.35014	0.35141	0.35276	0.35028	0.35177	0.35163	0.34952	0.35267	0.35262	0.35332	0.35403	0.35434	0.35229	0.35278	0.35456	0.35262	0.35498	0.35441	0.35366	0.35582	0.3564	0.35407	0.35391	0.35451	0.35713	0.35454	0.35691
748.763	0.04223	0.18844	0.32816	0.34253	0.34405	0.34402	0.34413	0.34527	0.34865	0.34644	0.34792	0.34751	0.34809	0.34915	0.34867	0.34762	0.34839	0.34916	0.34815	0.35017	0.35088	0.34968	0.35082	0.35248	0.3542	0.34996	0.35112	0.35446	0.3538	0.35186	0.35317	0.3521	0.35233	0.35457	0.35053	0.35443	0.35268	0.35276	0.35775	0.35535	0.35507	0.3543	0.35388	0.35514	0.35376	0.35574	0.35689	0.35683	0.35717
748.515	0.04224	0.19043	0.32601	0.34201	0.34371	0.3427	0.34713	0.34672	0.34725	0.34836	0.34755	0.34748	0.34837	0.35061	0.34653	0.34704	0.34915	0.34877	0.34898	0.35155	0.35076	0.35182	0.34864	0.35174	0.35175	0.35359	0.3522	0.35329	0.35157	0.35128	0.35437	0.35188	0.35312	0.35426	0.35437	0.352	0.35328	0.35372	0.35765	0.35532	0.35492	0.35397	0.35354	0.3547	0.35447	0.35465	0.35658	0.35496	0.35618
748.268	0.04293	0.19085	0.32916	0.34145	0.34269	0.34529	0.34551	0.3469	0.34691	0.34937	0.34621	0.34832	0.34901	0.34782	0.34871	0.34935	0.34915	0.34909	0.34983	0.34903	0.35099	0.34985	0.35138	0.35048	0.35183	0.35133	0.35072	0.35335	0.35069	0.35312	0.35165	0.3537	0.35379	0.35519	0.35353	0.35437	0.35369	0.35555	0.35308	0.35482	0.35285	0.355	0.35349	0.357	0.35484	0.35728	0.35687	0.35819	0.35509
747.985	0.04242	0.19186	0.32809	0.34089	0.34292	0.34427	0.34533	0.34642	0.34759	0.34744	0.34623	0.34608	0.34902	0.34907	0.34632	0.34956	0.35132	0.35163	0.34928	0.35003	0.35071	0.35176	0.35152	0.35205	0.34966	0.35193	0.35169	0.35321	0.35228	0.35369	0.35472	0.35072	0.35455	0.3565	0.35478	0.35278	0.35596	0.35495	0.35463	0.3571	0.35545	0.35663	0.35677	0.35435	0.35544	0.35654	0.35791	0.35933	0.35624
747.737	0.04235	0.19012	0.32814	0.34297	0.34412	0.34602	0.34573	0.34767	0.34777	0.34494	0.34961	0.34711	0.3484	0.34966	0.34816	0.34772	0.35081	0.35017	0.35082	0.35089	0.34805	0.35133	0.35093	0.35013	0.35294	0.3523	0.35393	0.35374	0.35097	0.35197	0.35455	0.35562	0.35254	0.35504	0.35492	0.35605	0.35624	0.35384	0.35492	0.35426	0.35549	0.35541	0.35817	0.3568	0.35492	0.35387	0.3566	0.35513	0.35706
747.49	0.04193	0.19171	0.32729	0.34195	0.34681	0.34402	0.34581	0.34651	0.34727	0.34795	0.34857	0.34753	0.34937	0.34994	0.349	0.3504	0.35222	0.35039	0.34852	0.34909	0.35031	0.35099	0.3525	0.35232	0.35268	0.35247	0.35203	0.35566	0.35326	0.35442	0.35362	0.35279	0.35247	0.3546	0.35356	0.35446	0.35556	0.35785	0.35597	0.35438	0.35532	0.35564	0.3557	0.35658	0.35675	0.35786	0.35794	0.3538	0.35684
747.242	0.04202	0.19228	0.32771	0.3411	0.34489	0.3461	0.3475	0.34815	0.34701	0.34699	0.34843	0.34775	0.34989	0.35131	0.34724	0.35035	0.34948	0.34976	0.35067	0.35231	0.35106	0.35214	0.35157	0.35209	0.35224	0.35184	0.35397	0.354	0.35414	0.35452	0.35455	0.35412	0.3535	0.35482	0.35446	0.35777	0.35505	0.35604	0.35515	0.35363	0.35563	0.3556	0.35756	0.35646	0.3559	0.35806	0.35694	0.3567	0.35893
746.994	0.04168	0.19059	0.32974	0.34273	0.34505	0.34756	0.34616	0.34927	0.34747	0.34988	0.34872	0.34852	0.34901	0.35012	0.34841	0.35092	0.35117	0.3522	0.35108	0.35105	0.35402	0.3493	0.35153	0.35215	0.35348	0.35464	0.35264	0.35318	0.35192	0.35282	0.35222	0.35442	0.35411	0.35513	0.35428	0.35447	0.35404	0.35427	0.35692	0.35542	0.35726	0.35708	0.35814	0.35739	0.35336	0.3552	0.3575	0.35815	0.35902
746.747	0.0416	0.19179	0.33084	0.34206	0.34484	0.34572	0.34712	0.34796	0.34698	0.34694	0.35161	0.34871	0.34786	0.34959	0.35061	0.35112	0.35228	0.3501	0.35138	0.35081	0.35084	0.35011	0.35349	0.35276	0.35398	0.35276	0.35116	0.35559	0.35615	0.35539	0.35406	0.35569	0.35245	0.3539	0.35543	0.35594	0.35776	0.35603	0.35568	0.35478	0.35593	0.35703	0.35712	0.35726	0.35604	0.35705	0.35694	0.35789	0.35581
746.499	0.04141	0.19268	0.33093	0.34173	0.34619	0.34503	0.34967	0.34658	0.35032	0.34898	0.34895	0.35034	0.34843	0.34879	0.34929	0.35153	0.35115	0.35182	0.35092	0.35108	0.34901	0.35177	0.35034	0.35433	0.35075	0.35354	0.35157	0.35341	0.35438	0.35487	0.35618	0.35434	0.35565	0.35641	0.35429	0.3548	0.35607	0.35608	0.35855	0.3565	0.3567	0.35665	0.3586	0.35789	0.35949	0.35743	0.35851	0.35642	0.3589
746.251	0.04184	0.19241	0.32804	0.3427	0.34556	0.34805	0.3493	0.34958	0.34678	0.34933	0.34947	0.34908	0.34853	0.34847	0.35107	0.35029	0.34969	0.35292	0.35094	0.34943	0.35257	0.35167	0.35362	0.35372	0.35398	0.35231	0.35361	0.35294	0.35489	0.35414	0.35593	0.35584	0.3572	0.35435	0.35689	0.35697	0.35798	0.35602	0.35605	0.35653	0.35823	0.35678	0.35732	0.35976	0.35504	0.35863	0.35705	0.35664	0.36081
746.004	0.04123	0.19166	0.33066	0.34303	0.34676	0.34794	0.34828	0.34722	0.34957	0.34993	0.34931	0.34968	0.34911	0.35182	0.35167	0.35132	0.35085	0.3515	0.35264	0.35158	0.35193	0.35342	0.35553	0.35321	0.35453	0.35199	0.35206	0.35303	0.35464	0.35701	0.35567	0.35665	0.35727	0.35572	0.35581	0.35605	0.35664	0.35523	0.35615	0.35559	0.35858	0.35536	0.35622	0.35537	0.3563	0.3588	0.35916	0.35761	0.35805
745.756	0.04418	0.19399	0.33283	0.34418	0.34817	0.34377	0.34596	0.3472	0.34964	0.34905	0.35057	0.35034	0.35188	0.34868	0.35076	0.35051	0.34948	0.35159	0.3502	0.35151	0.35251	0.3547	0.35404	0.35652	0.3551	0.35526	0.35492	0.35495	0.35693	0.35317	0.35591	0.35645	0.35786	0.35706	0.35738	0.35608	0.35821	0.35707	0.35678	0.35625	0.35585	0.35679	0.3575	0.35904	0.35603	0.35787	0.35848	0.35868	0.3616
745.508	0.04286	0.19178	0.33068	0.34295	0.34606	0.34727	0.34803	0.34712	0.35146	0.35022	0.35036	0.35333	0.35076	0.35279	0.35157	0.35124	0.35255	0.35296	0.35382	0.35417	0.35276	0.35417	0.35547	0.35541	0.35247	0.35542	0.35469	0.35508	0.35588	0.3554	0.358	0.35643	0.35676	0.35809	0.35722	0.35743	0.3578	0.3613	0.35714	0.35778	0.35795	0.35738	0.35841	0.3559	0.35834	0.35748	0.35677	0.35959	0.36108
745.26	0.04241	0.19395	0.33317	0.34579	0.34777	0.35064	0.34879	0.3489	0.35019	0.35032	0.35144	0.35011	0.35179	0.35318	0.35292	0.35223	0.35229	0.35345	0.35216	0.35463	0.35396	0.35561	0.35486	0.35748	0.35395	0.35614	0.35561	0.35559	0.35743	0.35512	0.35663	0.35755	0.35855	0.35866	0.35857	0.3562	0.35844	0.35696	0.35965	0.35896	0.35962	0.35746	0.35866	0.359	0.36124	0.35835	0.36086	0.35908	0.36112
745.013	0.04302	0.19459	0.33232	0.34439	0.34691	0.35021	0.35017	0.35013	0.35072	0.35028	0.35094	0.35227	0.35104	0.35193	0.3533	0.35573	0.35344	0.35481	0.35324	0.35435	0.3536	0.35532	0.35599	0.35697	0.3555	0.35624	0.35678	0.3555	0.3564	0.3577	0.35827	0.35739	0.35815	0.35773	0.35965	0.35887	0.35833	0.35892	0.35868	0.36248	0.36028	0.36316	0.35721	0.3587	0.35921	0.35921	0.36065	0.3603	0.35917
744.765	0.04322	0.19267	0.33246	0.34568	0.34903	0.34796	0.3492	0.35064	0.35148	0.35065	0.35267	0.35139	0.35349	0.3546	0.35155	0.35212	0.35318	0.35314	0.35328	0.35248	0.3545	0.355	0.35515	0.35672	0.35611	0.35679	0.3562	0.35571	0.35774	0.3572	0.35811	0.35996	0.35809	0.36062	0.35714	0.35948	0.35955	0.35777	0.36043	0.35961	0.36093	0.36038	0.36069	0.36028	0.35968	0.35836	0.3614	0.35979	0.36223
744.517	0.04278	0.19463	0.33346	0.3449	0.35035	0.34897	0.35008	0.35164	0.35035	0.35239	0.3529	0.35096	0.35373	0.35131	0.35246	0.35306	0.35177	0.35347	0.35413	0.35556	0.3531	0.35646	0.35395	0.35804	0.35559	0.35486	0.35544	0.35739	0.35833	0.35783	0.36003	0.35728	0.35774	0.35794	0.35738	0.35768	0.35977	0.35919	0.3596	0.36019	0.35814	0.36083	0.35786	0.35807	0.36047	0.36252	0.35958	0.36094	0.36091
744.234	0.04381	0.19361	0.33168	0.3462	0.34996	0.34765	0.34995	0.3519	0.35045	0.352	0.35116	0.35194	0.34938	0.35205	0.35142	0.35315	0.35518	0.3542	0.35368	0.35466	0.35587	0.35378	0.35566	0.35819	0.35697	0.35395	0.35846	0.35571	0.35726	0.35968	0.35683	0.35895	0.35761	0.35846	0.35794	0.35925	0.35928	0.35937	0.36017	0.35677	0.35994	0.35779	0.35823	0.36211	0.3612	0.35755	0.3623	0.36087	0.36235
743.986	0.04258	0.19527	0.33128	0.34494	0.35072	0.34855	0.34941	0.35114	0.35151	0.35037	0.35056	0.35312	0.35272	0.35398	0.35354	0.35205	0.35414	0.35496	0.35593	0.35374	0.35198	0.35535	0.35526	0.35754	0.35727	0.35835	0.35837	0.3571	0.35743	0.35639	0.35719	0.35711	0.35951	0.35895	0.36007	0.3594	0.35868	0.35893	0.35862	0.36106	0.35999	0.36155	0.35852	0.35995	0.36033	0.35976	0.36144	0.36099	0.36104
743.738	0.04274	0.19458	0.33243	0.34532	0.34796	0.35058	0.35113	0.35129	0.35117	0.35338	0.35073	0.35284	0.3561	0.35334	0.35431	0.35475	0.35554	0.3556	0.35392	0.35438	0.35753	0.35522	0.35826	0.35617	0.35637	0.35767	0.35605	0.35742	0.35783	0.35732	0.35689	0.35757	0.3582	0.35912	0.35859	0.35852	0.3593	0.35765	0.36087	0.36051	0.35947	0.36117	0.36109	0.36235	0.35959	0.3599	0.36303	0.36085	0.36136
743.49	0.04304	0.19412	0.33164	0.34456	0.34796	0.35262	0.35036	0.35086	0.35179	0.35115	0.35251	0.35095	0.35586	0.35286	0.35344	0.35372	0.35475	0.35355	0.35677	0.35519	0.35482	0.35346	0.35748	0.35528	0.35783	0.35595	0.35671	0.35853	0.35676	0.35625	0.35775	0.35799	0.359	0.35871	0.35853	0.35948	0.35942	0.36135	0.36079	0.3609	0.35824	0.35892	0.36067	0.361	0.35813	0.36087	0.36309	0.3612	0.36165
743.242	0.04144	0.19516	0.33316	0.34472	0.3482	0.34947	0.35253	0.34915	0.35231	0.3525	0.35121	0.35247	0.35302	0.35421	0.35411	0.35512	0.35495	0.35434	0.35462	0.35563	0.35884	0.35491	0.35543	0.35526	0.3564	0.35759	0.35917	0.35795	0.35675	0.35961	0.35937	0.35721	0.35853	0.35821	0.35862	0.36064	0.35999	0.35894	0.35961	0.36008	0.36213	0.36019	0.36396	0.36065	0.36042	0.35961	0.36175	0.36218	0.3616
742.994	0.04157	0.19639	0.33481	0.34502	0.34951	0.34922	0.35127	0.35291	0.35157	0.35135	0.35364	0.35268	0.35335	0.35427	0.35549	0.3538	0.35627	0.35517	0.35625	0.35611	0.35698	0.35609	0.35598	0.35684	0.35748	0.3574	0.35491	0.36049	0.35861	0.35744	0.36001	0.35845	0.35995	0.35864	0.35827	0.36087	0.36027	0.36114	0.36028	0.36003	0.36114	0.35928	0.36001	0.36101	0.36074	0.36109	0.36164	0.36215	0.36417
742.746	0.04314	0.19565	0.33327	0.34599	0.34948	0.35031	0.35207	0.35234	0.35434	0.35138	0.35068	0.35369	0.35419	0.3529	0.3541	0.35417	0.35293	0.35636	0.35839	0.35625	0.3567	0.3579	0.35699	0.35739	0.35835	0.35565	0.35679	0.35694	0.35878	0.35836	0.35911	0.35904	0.35775	0.35901	0.36002	0.35964	0.36055	0.36044	0.35959	0.3616	0.36256	0.36187	0.35922	0.36181	0.35919	0.36177	0.36077	0.36144	0.36284
742.498	0.04276	0.19516	0.33371	0.34861	0.34731	0.34972	0.35239	0.35219	0.35283	0.35285	0.35217	0.35261	0.35552	0.35642	0.35398	0.3545	0.35603	0.35437	0.35837	0.35623	0.35442	0.35872	0.35802	0.35832	0.35726	0.35744	0.35946	0.35734	0.35881	0.35976	0.35965	0.36035	0.36081	0.35873	0.35849	0.36146	0.36014	0.36242	0.35954	0.35921	0.36387	0.36154	0.3605	0.36114	0.36239	0.36191	0.36219	0.36186	0.36101
742.25	0.04305	0.19589	0.33486	0.34578	0.35102	0.3498	0.35144	0.35299	0.35267	0.3537	0.35372	0.3551	0.35509	0.35491	0.35547	0.35405	0.35665	0.35726	0.35813	0.35641	0.35549	0.35793	0.35786	0.35688	0.35854	0.35867	0.35715	0.35943	0.35966	0.35894	0.35721	0.35952	0.35968	0.36127	0.35986	0.36357	0.36092	0.35934	0.36265	0.3586	0.362	0.35989	0.36148	0.36249	0.36177	0.36214	0.36315	0.36182	0.3625
742.002	0.04348	0.19613	0.33552	0.34734	0.35103	0.34953	0.35229	0.35446	0.35453	0.35385	0.35271	0.3561	0.3559	0.35501	0.35931	0.35788	0.35731	0.35788	0.35844	0.35717	0.35661	0.35723	0.3584	0.35881	0.35741	0.3568	0.35798	0.35937	0.36128	0.36102	0.36109	0.36008	0.3601	0.36037	0.36097	0.36089	0.3631	0.36182	0.36336	0.36197	0.36235	0.36226	0.36143	0.35965	0.36104	0.362	0.36249	0.36432	0.36219
741.754	0.04362	0.19573	0.33367	0.34849	0.35265	0.34949	0.35284	0.35338	0.35484	0.35221	0.35567	0.35466	0.3567	0.35609	0.3547	0.35778	0.35652	0.35634	0.35713	0.35783	0.35645	0.36004	0.35905	0.35692	0.35852	0.36012	0.36042	0.35996	0.36058	0.36131	0.36104	0.36148	0.3616	0.36162	0.36349	0.3612	0.36442	0.36209	0.36073	0.36313	0.36092	0.36512	0.36318	0.36148	0.36309	0.36527	0.36168	0.36174	0.36302
741.505	0.04375	0.19714	0.33527	0.35108	0.35188	0.35281	0.35288	0.353	0.35544	0.35363	0.35726	0.35524	0.35685	0.35793	0.35815	0.35734	0.35876	0.35558	0.35777	0.35892	0.3567	0.35699	0.35801	0.3612	0.36019	0.35809	0.35944	0.36037	0.36119	0.36068	0.36065	0.36312	0.36155	0.36178	0.36156	0.36311	0.36384	0.36091	0.36363	0.36258	0.36561	0.36404	0.36273	0.36298	0.36397	0.36332	0.3641	0.36445	0.36366
741.257	0.04313	0.1961	0.33644	0.34774	0.35021	0.35317	0.35387	0.35482	0.35323	0.35457	0.35684	0.3546	0.35583	0.35727	0.35855	0.3564	0.35485	0.36104	0.35718	0.35854	0.35773	0.36029	0.36035	0.35957	0.36039	0.35701	0.36136	0.36056	0.35812	0.35963	0.36025	0.36178	0.36236	0.36258	0.36291	0.3619	0.36266	0.36342	0.36408	0.36238	0.36245	0.36503	0.36463	0.3627	0.3623	0.36083	0.36283	0.36555	0.36523
741.009	0.04442	0.19683	0.33592	0.35008	0.35207	0.35439	0.35428	0.35536	0.35698	0.35498	0.35718	0.35813	0.35804	0.35621	0.35838	0.35808	0.35972	0.35824	0.3611	0.35975	0.36056	0.35963	0.36007	0.36034	0.3615	0.36082	0.35976	0.36036	0.36043	0.36253	0.36334	0.36148	0.3623	0.36308	0.36282	0.36309	0.36501	0.36356	0.36343	0.36509	0.36297	0.36381	0.36471	0.36354	0.36401	0.36551	0.36523	0.366	0.36584
740.761	0.0434	0.19909	0.3366	0.35041	0.35465	0.3527	0.35544	0.3537	0.35514	0.35769	0.35563	0.35434	0.35751	0.35923	0.35744	0.35945	0.35994	0.35926	0.35892	0.35937	0.36033	0.35918	0.35959	0.36206	0.36255	0.36155	0.35904	0.36218	0.36111	0.36258	0.36211	0.36369	0.3636	0.36407	0.36282	0.36432	0.36407	0.36424	0.36468	0.36268	0.36461	0.3647	0.36429	0.36356	0.36102	0.36541	0.36751	0.36575	0.3653
740.513	0.04442	0.19848	0.33797	0.35251	0.35241	0.35313	0.35394	0.35504	0.35602	0.35618	0.35707	0.35834	0.359	0.35787	0.35948	0.35971	0.36118	0.36045	0.3602	0.35867	0.36014	0.36059	0.36185	0.36221	0.36089	0.36035	0.36173	0.36266	0.36306	0.36191	0.36253	0.36153	0.36424	0.36438	0.36369	0.36468	0.36279	0.36562	0.36331	0.36375	0.36673	0.36446	0.36632	0.36628	0.36419	0.36351	0.36544	0.36473	0.36761
740.265	0.04464	0.19864	0.3383	0.35188	0.35366	0.35658	0.35544	0.35583	0.3549	0.35695	0.35677	0.35842	0.35789	0.35777	0.3596	0.36178	0.36038	0.36083	0.35991	0.36038	0.36271	0.35891	0.35942	0.36175	0.36362	0.36166	0.36215	0.3615	0.36373	0.36471	0.36246	0.36413	0.36357	0.36363	0.36413	0.3661	0.36344	0.36569	0.36579	0.36381	0.36491	0.36506	0.3653	0.36284	0.36565	0.36481	0.36578	0.36667	0.36722
740.016	0.04415	0.1993	0.33907	0.35139	0.35546	0.35371	0.35665	0.35807	0.35747	0.35687	0.35833	0.35933	0.3607	0.35797	0.35818	0.35958	0.35994	0.35967	0.35918	0.36238	0.36222	0.36054	0.3606	0.36287	0.36154	0.36286	0.36453	0.36273	0.36424	0.365	0.36546	0.36618	0.36523	0.36414	0.36447	0.36575	0.3631	0.3639	0.36734	0.36581	0.36658	0.36491	0.36699	0.36769	0.36767	0.3674	0.36631	0.36741	0.36748
739.733	0.04573	0.19952	0.34	0.34967	0.35418	0.35507	0.35521	0.35798	0.35764	0.35924	0.35887	0.35871	0.35873	0.35819	0.36093	0.36183	0.36069	0.36084	0.36178	0.36384	0.36266	0.36074	0.3631	0.36284	0.3625	0.36189	0.36267	0.36387	0.36427	0.36494	0.36388	0.36293	0.36648	0.3647	0.36583	0.36493	0.36642	0.36672	0.36573	0.36703	0.36638	0.36693	0.36614	0.36802	0.36604	0.36777	0.36912	0.36796	0.36718
739.484	0.04439	0.20101	0.33934	0.35159	0.35514	0.35634	0.35608	0.35963	0.35765	0.35947	0.35935	0.35841	0.36112	0.36024	0.36107	0.36206	0.36083	0.36245	0.36302	0.36112	0.36189	0.36323	0.36402	0.36338	0.36382	0.36332	0.36238	0.36258	0.36302	0.36538	0.36435	0.36568	0.36483	0.36492	0.366	0.36718	0.36416	0.36576	0.36556	0.36667	0.36632	0.36737	0.36623	0.36952	0.36581	0.36575	0.36735	0.36868	0.36739
739.236	0.04394	0.20155	0.33729	0.35175	0.35647	0.35645	0.35653	0.35838	0.35733	0.35902	0.35765	0.35845	0.36079	0.35946	0.35882	0.35941	0.36259	0.36098	0.36054	0.36267	0.36168	0.36154	0.36407	0.36378	0.36304	0.36351	0.36326	0.36513	0.36444	0.36301	0.36362	0.36312	0.36593	0.36528	0.36613	0.36445	0.36468	0.36545	0.36454	0.3676	0.36636	0.36823	0.36796	0.3674	0.36724	0.3694	0.36871	0.36867	0.36947
738.988	0.04462	0.20065	0.33825	0.35339	0.35427	0.355	0.35508	0.35684	0.35876	0.35753	0.36029	0.35834	0.35997	0.36094	0.36219	0.35978	0.36064	0.36285	0.36171	0.3611	0.36177	0.36205	0.36379	0.36398	0.36496	0.36267	0.36603	0.36463	0.36311	0.36522	0.36373	0.36498	0.36485	0.3655	0.3668	0.36744	0.36459	0.36505	0.36713	0.36703	0.36496	0.36706	0.3666	0.36591	0.36661	0.36755	0.36719	0.36894	0.36855
738.739	0.0443	0.20022	0.33923	0.35353	0.35556	0.3567	0.35656	0.35614	0.35865	0.35773	0.35708	0.36021	0.36008	0.35736	0.36036	0.36012	0.36106	0.3607	0.36171	0.36496	0.36227	0.36274	0.36211	0.36284	0.36557	0.3629	0.36315	0.36251	0.36568	0.36446	0.36561	0.36638	0.36397	0.36509	0.36528	0.36503	0.36792	0.36651	0.36647	0.36992	0.36866	0.36665	0.36678	0.36871	0.36664	0.36826	0.36891	0.36634	0.36761
738.491	0.04457	0.20103	0.33996	0.35316	0.35471	0.35663	0.35758	0.35942	0.36061	0.35817	0.35831	0.35987	0.35924	0.35999	0.36198	0.36035	0.36163	0.36235	0.36091	0.36151	0.36187	0.36286	0.36256	0.36487	0.36413	0.3657	0.36272	0.36556	0.36443	0.36596	0.36348	0.36613	0.36602	0.36735	0.36403	0.36693	0.3679	0.36796	0.36709	0.36656	0.369	0.365	0.36808	0.36727	0.36791	0.36817	0.36795	0.37003	0.36928
738.243	0.04436	0.20158	0.3421	0.35319	0.35634	0.35735	0.35683	0.3582	0.3607	0.35912	0.35997	0.35878	0.36117	0.36023	0.36066	0.36004	0.36249	0.36192	0.36061	0.36181	0.36083	0.36169	0.36329	0.36213	0.36598	0.36392	0.36339	0.36431	0.36412	0.3659	0.36576	0.36596	0.3659	0.36638	0.36615	0.36822	0.36716	0.3676	0.36696	0.36688	0.36812	0.36668	0.36913	0.36686	0.36735	0.36908	0.36799	0.36899	0.37004
737.994	0.04445	0.20168	0.3426	0.35237	0.35621	0.35825	0.35693	0.35939	0.36055	0.3609	0.36049	0.36067	0.36211	0.36075	0.36057	0.36323	0.36132	0.36156	0.36197	0.36241	0.36338	0.36223	0.36415	0.36342	0.36445	0.36262	0.36495	0.36519	0.36643	0.36546	0.36624	0.36538	0.36687	0.36681	0.36512	0.36831	0.36485	0.36726	0.36652	0.36878	0.36813	0.36901	0.36697	0.36743	0.36937	0.36888	0.37115	0.3688	0.37065
737.746	0.04503	0.20205	0.34243	0.35562	0.35733	0.35801	0.35715	0.35687	0.36043	0.3617	0.36149	0.36147	0.36094	0.36196	0.36258	0.36349	0.36345	0.36383	0.36187	0.36369	0.36239	0.36291	0.36392	0.36337	0.36605	0.36519	0.36611	0.36568	0.36549	0.36632	0.36586	0.36662	0.36549	0.36607	0.36701	0.36688	0.36481	0.36833	0.36723	0.36886	0.36742	0.36927	0.37095	0.36809	0.36898	0.36976	0.37002	0.36827	0.37196
737.497	0.04592	0.20117	0.3431	0.35406	0.35843	0.35681	0.36018	0.35928	0.3618	0.36114	0.36057	0.36206	0.36271	0.36229	0.36215	0.3629	0.36306	0.36407	0.36239	0.36475	0.36459	0.36552	0.36513	0.36483	0.36415	0.36691	0.36589	0.36465	0.36696	0.36511	0.36604	0.36639	0.36834	0.36684	0.36884	0.36721	0.36859	0.36956	0.36771	0.36865	0.37022	0.36826	0.36758	0.3709	0.36912	0.37001	0.37066	0.36916	0.3699
737.249	0.04424	0.20145	0.341	0.35475	0.35713	0.35784	0.3587	0.35989	0.35963	0.36008	0.36185	0.36074	0.36103	0.36199	0.3655	0.36217	0.36301	0.36335	0.3629	0.3629	0.36508	0.36624	0.36603	0.36619	0.3656	0.36702	0.36561	0.3678	0.36604	0.36594	0.36551	0.36731	0.36669	0.36666	0.36737	0.36923	0.36625	0.3683	0.36916	0.3695	0.36543	0.37117	0.36838	0.36618	0.37052	0.37017	0.37197	0.36925	0.36949
737	0.04488	0.20353	0.34244	0.35524	0.35876	0.36086	0.35775	0.36041	0.3629	0.36067	0.36073	0.36162	0.36338	0.36284	0.3627	0.36353	0.36365	0.36377	0.36358	0.36558	0.36431	0.36583	0.36668	0.36606	0.36737	0.36654	0.36617	0.36548	0.36613	0.36766	0.36657	0.36646	0.36807	0.36593	0.36895	0.36565	0.36911	0.36727	0.36824	0.37024	0.37155	0.3677	0.36736	0.37079	0.36889	0.37168	0.36914	0.3709	0.37224
736.752	0.04585	0.20277	0.34357	0.35749	0.35816	0.35953	0.36037	0.36079	0.36345	0.36307	0.36301	0.36269	0.3628	0.36423	0.36404	0.36467	0.36664	0.36483	0.36502	0.36213	0.36675	0.36475	0.36692	0.36573	0.3645	0.36735	0.36751	0.36735	0.36695	0.36808	0.36743	0.36861	0.36802	0.36843	0.36733	0.36902	0.36786	0.36943	0.37035	0.36986	0.37045	0.37198	0.36978	0.37135	0.37086	0.37178	0.36915	0.37046	0.37004
736.503	0.04478	0.20336	0.3441	0.35364	0.35936	0.35889	0.35885	0.36015	0.36229	0.35982	0.36215	0.36228	0.36153	0.36455	0.36343	0.36361	0.36567	0.36471	0.36539	0.36668	0.36393	0.36564	0.36777	0.3664	0.36667	0.36839	0.3668	0.36661	0.36719	0.36901	0.36796	0.36904	0.36792	0.36991	0.36892	0.36846	0.37062	0.36846	0.36783	0.37027	0.37088	0.36971	0.3715	0.3722	0.36972	0.36913	0.37197	0.37123	0.3713
736.255	0.04524	0.20442	0.34365	0.35685	0.35967	0.35784	0.36047	0.36353	0.36353	0.36163	0.36189	0.3634	0.36373	0.36353	0.36381	0.36371	0.36335	0.36563	0.36654	0.36494	0.36556	0.36674	0.36787	0.36509	0.36854	0.36799	0.3669	0.3661	0.36704	0.36823	0.36943	0.36679	0.36736	0.36897	0.36935	0.36809	0.36943	0.36858	0.36941	0.3715	0.37078	0.37144	0.37181	0.36982	0.36929	0.37041	0.3708	0.37268	0.37148
736.006	0.04461	0.20292	0.34457	0.35638	0.36038	0.35896	0.36203	0.36078	0.36151	0.35983	0.36202	0.36439	0.36412	0.36369	0.36531	0.36491	0.36492	0.36464	0.36541	0.36386	0.36559	0.36519	0.36386	0.36788	0.36663	0.36743	0.36695	0.36841	0.36915	0.36909	0.36985	0.36942	0.36726	0.36973	0.36928	0.36825	0.37057	0.37239	0.3717	0.36784	0.3713	0.36933	0.36945	0.37177	0.36956	0.36944	0.37273	0.372	0.37209
735.757	0.04593	0.20466	0.34565	0.35702	0.36022	0.35938	0.36083	0.3621	0.36299	0.36119	0.36214	0.36493	0.36392	0.36516	0.36527	0.36539	0.36559	0.36526	0.36769	0.36606	0.36578	0.36531	0.36842	0.36785	0.36691	0.3666	0.36676	0.37035	0.36977	0.36762	0.36913	0.37117	0.37036	0.37202	0.37124	0.37015	0.37232	0.36872	0.36904	0.37115	0.37144	0.37095	0.37185	0.37183	0.37061	0.37263	0.37175	0.37149	0.37392
735.509	0.04616	0.20423	0.34483	0.35587	0.36009	0.36056	0.36212	0.36301	0.36359	0.3617	0.36426	0.36362	0.36435	0.3662	0.36476	0.3648	0.36698	0.36646	0.36746	0.36644	0.36564	0.36725	0.36689	0.36878	0.36903	0.36826	0.368	0.36875	0.36794	0.36967	0.37154	0.37026	0.36821	0.37063	0.37017	0.3719	0.37143	0.36972	0.37182	0.36923	0.37014	0.37234	0.3711	0.37231	0.37188	0.37276	0.37188	0.37148	0.37314
735.26	0.04578	0.20474	0.34609	0.35905	0.35951	0.36131	0.36127	0.36254	0.36494	0.36522	0.36246	0.36608	0.36582	0.36788	0.36601	0.36697	0.36713	0.36714	0.3664	0.36905	0.36645	0.36928	0.36775	0.36852	0.36816	0.36962	0.37276	0.36958	0.36887	0.3692	0.37145	0.36952	0.37156	0.37153	0.37087	0.37229	0.37267	0.37159	0.37209	0.37157	0.37361	0.37356	0.37233	0.37459	0.37096	0.37214	0.37246	0.37403	0.37346
735.011	0.04577	0.20525	0.34591	0.35913	0.36079	0.36213	0.36362	0.36344	0.36514	0.36479	0.36575	0.3653	0.36689	0.36625	0.36574	0.36498	0.3662	0.36821	0.36698	0.36996	0.36634	0.36708	0.36896	0.37112	0.37037	0.3692	0.36962	0.3694	0.36981	0.36991	0.36892	0.37168	0.37081	0.3711	0.3705	0.3722	0.37178	0.37313	0.37228	0.37257	0.37387	0.37253	0.37197	0.37281	0.37353	0.37402	0.37468	0.37431	0.37462
734.763	0.04689	0.20672	0.34535	0.35937	0.3625	0.36251	0.36285	0.36424	0.36307	0.36362	0.3659	0.36659	0.36601	0.36657	0.36638	0.36738	0.36745	0.36779	0.36861	0.36732	0.36876	0.36882	0.37033	0.37006	0.36855	0.36871	0.36984	0.36888	0.37045	0.37138	0.3698	0.37155	0.37278	0.3717	0.37097	0.3719	0.37227	0.37262	0.37348	0.37145	0.37327	0.37218	0.37395	0.37379	0.37278	0.37401	0.37465	0.37377	0.37488
734.514	0.04629	0.20732	0.34571	0.35753	0.36051	0.36337	0.36595	0.36339	0.36553	0.36623	0.36516	0.36595	0.36563	0.36716	0.36859	0.36698	0.36846	0.36723	0.36825	0.36759	0.36738	0.36946	0.36855	0.37	0.37071	0.36883	0.3693	0.37067	0.36871	0.37138	0.37103	0.37159	0.36971	0.37193	0.37267	0.37303	0.37273	0.37168	0.37361	0.37327	0.37335	0.37165	0.37289	0.37393	0.37319	0.37385	0.3737	0.37445	0.37515
734.265	0.04619	0.20689	0.34706	0.35953	0.36302	0.36405	0.36469	0.36297	0.36483	0.36618	0.36607	0.36616	0.36597	0.36687	0.36688	0.36815	0.36995	0.36815	0.36849	0.36886	0.36823	0.36994	0.37043	0.37072	0.37166	0.37046	0.36792	0.37093	0.37193	0.37025	0.37313	0.37221	0.37428	0.37389	0.37096	0.37272	0.37153	0.37094	0.37301	0.37314	0.37173	0.37392	0.37401	0.37419	0.37517	0.37304	0.37633	0.3749	0.37522
734.016	0.04734	0.20634	0.34659	0.35949	0.3628	0.36318	0.36508	0.36384	0.36607	0.36615	0.36526	0.36585	0.36814	0.36811	0.36732	0.36734	0.36908	0.36687	0.36897	0.36866	0.36844	0.36824	0.37162	0.36937	0.37158	0.37073	0.3711	0.36989	0.37215	0.37036	0.37177	0.37062	0.3735	0.37345	0.37384	0.37362	0.37313	0.37292	0.37241	0.37374	0.37598	0.37536	0.37543	0.37584	0.37423	0.37481	0.37508	0.37465	0.37459
733.768	0.04755	0.20697	0.34818	0.36027	0.36117	0.36295	0.36482	0.36575	0.36583	0.36615	0.36589	0.36806	0.3686	0.36691	0.36824	0.368	0.36855	0.36959	0.37038	0.37064	0.36887	0.36972	0.37006	0.37385	0.37196	0.37076	0.37181	0.37188	0.37176	0.37277	0.37135	0.37352	0.373	0.37348	0.37247	0.37393	0.37312	0.37192	0.37363	0.37417	0.3744	0.37529	0.37604	0.37666	0.37339	0.37488	0.37525	0.37561	0.37678
733.483	0.047	0.2066	0.34957	0.3606	0.36355	0.36362	0.3658	0.36624	0.36683	0.36893	0.36533	0.3673	0.36801	0.36731	0.36904	0.3675	0.36887	0.37002	0.36877	0.37103	0.36978	0.37001	0.37026	0.37033	0.37246	0.37088	0.37307	0.37218	0.37205	0.37327	0.37301	0.37373	0.37299	0.37309	0.37364	0.37344	0.3728	0.37378	0.37356	0.37455	0.37422	0.37502	0.37359	0.37529	0.37387	0.37594	0.37576	0.37638	0.37602
733.234	0.04722	0.20718	0.34766	0.36078	0.36254	0.36387	0.36597	0.36643	0.36704	0.36762	0.36792	0.36863	0.36846	0.36804	0.36827	0.36824	0.37059	0.36973	0.37192	0.37119	0.37108	0.37129	0.37116	0.37193	0.37143	0.37286	0.37263	0.37267	0.37288	0.37303	0.37199	0.37337	0.37569	0.37315	0.37316	0.37395	0.37372	0.37366	0.37457	0.374	0.37604	0.37473	0.37524	0.37601	0.37518	0.37584	0.37675	0.37647	0.37755
732.986	0.04655	0.20718	0.3476	0.36212	0.3647	0.36579	0.36477	0.36649	0.36824	0.3683	0.36711	0.36955	0.3688	0.36945	0.36958	0.37026	0.36788	0.37088	0.3694	0.37026	0.37121	0.37113	0.3704	0.37198	0.3725	0.37147	0.37268	0.37309	0.3723	0.37322	0.37392	0.37182	0.37209	0.37488	0.37375	0.37494	0.37471	0.3735	0.37396	0.3756	0.37494	0.37641	0.37562	0.3753	0.37663	0.37562	0.37622	0.37632	0.37757
732.737	0.04636	0.20588	0.3487	0.35933	0.36307	0.36415	0.36608	0.36711	0.36887	0.36741	0.36619	0.36914	0.36691	0.36856	0.36823	0.36994	0.37026	0.37162	0.37095	0.37146	0.37045	0.37067	0.37143	0.37148	0.37122	0.37206	0.373	0.37197	0.37327	0.37374	0.37492	0.37434	0.37303	0.37503	0.37501	0.37483	0.37368	0.37629	0.37515	0.37421	0.37541	0.3765	0.37525	0.37482	0.37401	0.37623	0.37639	0.37546	0.37592
732.488	0.04674	0.20789	0.34758	0.36263	0.36407	0.36489	0.36769	0.36679	0.36703	0.36915	0.36769	0.37003	0.36976	0.3687	0.37047	0.36818	0.36998	0.36927	0.37176	0.37017	0.37126	0.37145	0.37181	0.3728	0.37284	0.37092	0.37287	0.3724	0.37253	0.37277	0.37506	0.37402	0.37511	0.37569	0.37374	0.37271	0.37383	0.37588	0.37453	0.37628	0.3762	0.37577	0.377	0.37757	0.37511	0.37573	0.37627	0.37705	0.37716
732.239	0.04638	0.20834	0.34956	0.36138	0.36341	0.36378	0.3653	0.36641	0.36802	0.36806	0.36827	0.3696	0.36909	0.36796	0.37133	0.37081	0.37131	0.37096	0.36878	0.37054	0.36957	0.3726	0.37119	0.37147	0.37245	0.37374	0.37131	0.37429	0.37313	0.37386	0.37513	0.37481	0.37404	0.37622	0.3761	0.37492	0.37373	0.37455	0.37531	0.37541	0.37633	0.37655	0.37559	0.37639	0.37514	0.37752	0.37696	0.37708	0.37664
731.99	0.04603	0.20853	0.3492	0.3621	0.36467	0.36352	0.36736	0.36727	0.368	0.36811	0.36862	0.36899	0.36944	0.36862	0.36994	0.37098	0.37209	0.37004	0.37039	0.37133	0.37309	0.37053	0.37145	0.37229	0.37454	0.37372	0.37223	0.37402	0.37324	0.37449	0.37416	0.37409	0.37517	0.37445	0.37487	0.37566	0.3745	0.37503	0.37688	0.37619	0.37668	0.37815	0.37518	0.37677	0.37546	0.37629	0.37677	0.37705	0.3779
731.741	0.04607	0.20749	0.35039	0.36285	0.36407	0.3667	0.36842	0.36707	0.36795	0.36853	0.37026	0.36847	0.36946	0.37012	0.37003	0.37026	0.37149	0.37215	0.37102	0.37217	0.37325	0.37008	0.37271	0.37465	0.37329	0.37247	0.37412	0.37332	0.3741	0.37329	0.37499	0.37479	0.37564	0.37338	0.37597	0.37633	0.37496	0.37534	0.37714	0.3773	0.37629	0.3769	0.37619	0.37509	0.37687	0.37738	0.37784	0.37786	0.37726
731.492	0.04688	0.20953	0.35071	0.36277	0.36524	0.36548	0.36661	0.3665	0.36844	0.36768	0.36941	0.36973	0.3707	0.37016	0.3702	0.37023	0.37058	0.37186	0.37247	0.37008	0.37165	0.37236	0.37255	0.37342	0.37429	0.37263	0.37542	0.37396	0.37461	0.37572	0.37642	0.37346	0.37626	0.37527	0.37588	0.37478	0.3753	0.37676	0.3745	0.37621	0.37803	0.37746	0.37777	0.37746	0.37649	0.37776	0.37732	0.38043	0.37818
731.243	0.0472	0.20924	0.35114	0.36354	0.36448	0.36589	0.36665	0.36867	0.36928	0.36872	0.36967	0.3713	0.36993	0.36989	0.37047	0.37189	0.37091	0.37141	0.37218	0.37126	0.37135	0.371	0.37281	0.3735	0.37255	0.3744	0.37452	0.37558	0.37349	0.37533	0.37431	0.37625	0.37597	0.37628	0.37622	0.37763	0.37438	0.37622	0.37779	0.37596	0.37759	0.37775	0.37638	0.37712	0.37678	0.37829	0.37897	0.37775	0.37882
730.994	0.04655	0.20965	0.34929	0.3638	0.36541	0.36674	0.36802	0.36786	0.36911	0.36996	0.37037	0.36933	0.37009	0.3715	0.37087	0.37204	0.37248	0.37119	0.3726	0.37104	0.3721	0.372	0.37373	0.37402	0.37252	0.37406	0.3745	0.37476	0.37434	0.37521	0.37529	0.37468	0.37615	0.37643	0.37573	0.37684	0.37586	0.37593	0.37707	0.37613	0.37689	0.37712	0.37778	0.37887	0.37683	0.3769	0.38133	0.37969	0.37991
730.745	0.04657	0.21007	0.35125	0.36384	0.36743	0.36784	0.36905	0.36904	0.36998	0.3706	0.37006	0.37089	0.37132	0.37087	0.37172	0.37137	0.37244	0.37261	0.37368	0.3731	0.37099	0.37395	0.3758	0.37459	0.37404	0.37453	0.37371	0.37389	0.3765	0.37558	0.37414	0.37596	0.3772	0.37716	0.37696	0.37436	0.37701	0.3749	0.37682	0.37728	0.37803	0.37904	0.37851	0.37808	0.37769	0.3793	0.37904	0.37939	0.38018
730.496	0.04728	0.20997	0.35106	0.36436	0.36712	0.3694	0.36824	0.37133	0.37022	0.37029	0.37037	0.36923	0.37175	0.37252	0.37198	0.37226	0.37291	0.3728	0.37271	0.3726	0.37412	0.37374	0.37312	0.37343	0.37555	0.37564	0.37587	0.37551	0.37565	0.37791	0.37483	0.37686	0.37708	0.37687	0.37798	0.37809	0.37726	0.37885	0.37849	0.37953	0.37777	0.37796	0.37952	0.37796	0.37849	0.37718	0.37858	0.38089	0.37974
730.247	0.04742	0.21031	0.3535	0.36518	0.36725	0.36856	0.36976	0.37022	0.37054	0.36986	0.37093	0.37221	0.3714	0.37187	0.37248	0.37265	0.37413	0.37261	0.37351	0.37427	0.3745	0.37432	0.37631	0.37613	0.37533	0.37501	0.37609	0.37493	0.37573	0.37639	0.3774	0.37686	0.37818	0.37876	0.37846	0.37708	0.37783	0.37933	0.37818	0.37983	0.37913	0.37828	0.37891	0.37908	0.37899	0.38028	0.37968	0.37943	0.38007
729.998	0.04914	0.21101	0.35342	0.36619	0.36827	0.36996	0.36967	0.37143	0.36936	0.37106	0.37243	0.37264	0.37074	0.37366	0.37268	0.37387	0.37312	0.37489	0.37459	0.37411	0.37448	0.37458	0.37629	0.37631	0.37592	0.37522	0.37425	0.37703	0.37739	0.37793	0.37815	0.37823	0.37775	0.37936	0.37639	0.37834	0.3785	0.37982	0.37957	0.37801	0.38209	0.37908	0.38074	0.37922	0.37972	0.38038	0.37967	0.37939	0.37882
729.748	0.04796	0.21078	0.35327	0.36313	0.36888	0.36737	0.36997	0.37279	0.37151	0.37273	0.37165	0.37184	0.37375	0.37377	0.37361	0.37506	0.37407	0.37362	0.3738	0.3737	0.37739	0.37455	0.37649	0.37614	0.376	0.37792	0.37803	0.37679	0.37871	0.37813	0.37745	0.3805	0.37897	0.37805	0.37958	0.37881	0.37896	0.37864	0.38031	0.37911	0.38095	0.37999	0.38103	0.37993	0.37919	0.38011	0.38081	0.37926	0.38148
729.499	0.04855	0.2113	0.35448	0.36575	0.36858	0.37019	0.3693	0.37112	0.37197	0.37104	0.37267	0.37228	0.37218	0.37223	0.37339	0.37503	0.37553	0.37504	0.37461	0.37564	0.37781	0.37496	0.37746	0.37543	0.37629	0.37679	0.3774	0.3772	0.3764	0.37526	0.37722	0.3798	0.37842	0.3781	0.37793	0.37952	0.38146	0.38033	0.37787	0.38199	0.37881	0.38045	0.38072	0.37885	0.38028	0.38096	0.37999	0.38161	0.38045
729.25	0.04897	0.21115	0.35473	0.36684	0.36894	0.37054	0.37027	0.37158	0.37306	0.37312	0.37225	0.37315	0.37366	0.37378	0.37465	0.37553	0.37502	0.3743	0.37541	0.37584	0.37665	0.37576	0.37781	0.37633	0.37704	0.37726	0.37768	0.37662	0.37748	0.37925	0.37859	0.37783	0.37861	0.37986	0.37943	0.38003	0.37994	0.37965	0.37897	0.38161	0.3803	0.38147	0.37986	0.38043	0.38052	0.38018	0.38	0.38174	0.38039
729.001	0.04696	0.21091	0.35367	0.36832	0.36957	0.36941	0.37116	0.3713	0.3732	0.37189	0.37311	0.37253	0.37421	0.37433	0.37332	0.37533	0.3735	0.37502	0.37536	0.3768	0.37776	0.37515	0.3766	0.37555	0.37748	0.37789	0.37878	0.37813	0.37751	0.37907	0.37936	0.37835	0.37965	0.37856	0.37909	0.37938	0.38065	0.38084	0.38042	0.37913	0.38192	0.38007	0.3818	0.38035	0.38095	0.38041	0.38189	0.38128	0.3824
728.752	0.04847	0.21162	0.35537	0.36662	0.37047	0.36957	0.37116	0.3734	0.37329	0.37369	0.37491	0.37404	0.37417	0.37469	0.37535	0.37486	0.37528	0.37672	0.37721	0.3767	0.37763	0.3776	0.37799	0.37712	0.37726	0.37863	0.37753	0.37783	0.37947	0.3791	0.37948	0.37949	0.37953	0.38006	0.3811	0.37915	0.38008	0.38013	0.38216	0.38177	0.38089	0.38133	0.38264	0.38147	0.38066	0.38217	0.38243	0.38235	0.38207
728.502	0.04839	0.21292	0.35354	0.36795	0.37078	0.37094	0.37117	0.37235	0.37303	0.37344	0.37367	0.37442	0.37387	0.37422	0.37479	0.376	0.37616	0.37662	0.37565	0.37703	0.37692	0.37746	0.37758	0.37805	0.37703	0.37838	0.37902	0.37935	0.37755	0.3798	0.38015	0.37976	0.37935	0.38068	0.38077	0.38082	0.37952	0.38167	0.38147	0.38202	0.38053	0.38202	0.38136	0.38088	0.38112	0.38135	0.38041	0.38298	0.3827
728.253	0.04848	0.21307	0.35335	0.36819	0.37125	0.37035	0.3716	0.37189	0.37326	0.37335	0.37405	0.37514	0.37529	0.37463	0.37522	0.37472	0.37645	0.37616	0.37531	0.37632	0.37862	0.37737	0.37789	0.37812	0.37805	0.37803	0.37853	0.37895	0.3799	0.38037	0.37671	0.37995	0.38017	0.37916	0.37952	0.3812	0.38059	0.38202	0.38116	0.38181	0.38128	0.38219	0.38157	0.38117	0.38172	0.38211	0.38231	0.38276	0.38386
728.004	0.04868	0.21404	0.35418	0.36738	0.37098	0.37191	0.37222	0.37367	0.37361	0.37493	0.37548	0.37461	0.37525	0.37397	0.37682	0.37534	0.37609	0.37696	0.3763	0.37802	0.37717	0.37702	0.3772	0.37758	0.37989	0.37817	0.37867	0.38068	0.37741	0.37942	0.3793	0.37914	0.38041	0.37976	0.38159	0.3821	0.38101	0.38207	0.38215	0.38206	0.38203	0.3808	0.38202	0.38352	0.38138	0.3815	0.38327	0.38349	0.38137
727.754	0.04806	0.21286	0.35452	0.36857	0.37146	0.37053	0.37247	0.37488	0.37414	0.37398	0.37382	0.37473	0.37369	0.37631	0.37489	0.37575	0.37703	0.37704	0.3766	0.37641	0.37709	0.37762	0.37855	0.38034	0.3793	0.37926	0.37896	0.37737	0.37868	0.38115	0.38068	0.3815	0.38012	0.38143	0.38084	0.38198	0.38081	0.38039	0.38376	0.38235	0.38246	0.38386	0.3827	0.38237	0.3827	0.38426	0.38269	0.38443	0.3839
727.505	0.04888	0.21434	0.35592	0.36841	0.37247	0.37213	0.37413	0.37388	0.37385	0.37638	0.37445	0.37613	0.37676	0.37666	0.37597	0.3774	0.37663	0.37832	0.37809	0.37826	0.37853	0.37722	0.37813	0.37968	0.37953	0.38004	0.38055	0.38013	0.37869	0.38037	0.38091	0.3825	0.38306	0.38162	0.38144	0.38218	0.38383	0.38188	0.38261	0.38215	0.38357	0.38426	0.38253	0.38371	0.38275	0.38177	0.38213	0.38406	0.38241
727.256	0.0494	0.21444	0.35629	0.36921	0.37189	0.37288	0.3752	0.37368	0.37457	0.37563	0.37657	0.37647	0.3771	0.37707	0.37922	0.37794	0.3778	0.37776	0.37902	0.37814	0.37921	0.37985	0.38097	0.38033	0.38006	0.37881	0.37957	0.38069	0.38123	0.38066	0.38016	0.38059	0.38145	0.38177	0.38171	0.38251	0.38142	0.38233	0.38395	0.38225	0.38324	0.38386	0.38335	0.384	0.38273	0.38288	0.38574	0.38559	0.38312
727.006	0.04929	0.21535	0.35839	0.37139	0.37366	0.3728	0.3733	0.37581	0.37657	0.37546	0.37558	0.376	0.37657	0.37718	0.3801	0.37743	0.37823	0.37813	0.3791	0.37895	0.37977	0.37957	0.38143	0.37967	0.3807	0.38226	0.37881	0.3825	0.38117	0.38258	0.38335	0.38259	0.38066	0.38305	0.382	0.38261	0.38277	0.38178	0.38305	0.38425	0.38349	0.38275	0.38321	0.38329	0.38505	0.38443	0.38598	0.38533	0.38491
726.757	0.04949	0.21442	0.35663	0.3709	0.37463	0.37354	0.37439	0.37562	0.37705	0.37509	0.37563	0.37736	0.37629	0.37847	0.37881	0.37849	0.3789	0.37934	0.3788	0.37932	0.38005	0.37895	0.38022	0.38114	0.3815	0.382	0.38072	0.38098	0.38059	0.38145	0.38072	0.38165	0.38207	0.38254	0.38251	0.38234	0.3847	0.38332	0.38511	0.38396	0.38322	0.38473	0.38402	0.38437	0.38246	0.38473	0.38445	0.3861	0.38484
726.508	0.04911	0.21575	0.35816	0.36999	0.37416	0.37325	0.37382	0.37497	0.37609	0.37609	0.37673	0.37837	0.37762	0.38002	0.37886	0.37922	0.37817	0.37841	0.3787	0.37879	0.38056	0.3802	0.38055	0.38064	0.38168	0.38223	0.38143	0.38116	0.38205	0.38294	0.38375	0.38326	0.38189	0.38389	0.38317	0.38391	0.38431	0.38394	0.38384	0.38498	0.38528	0.38507	0.38494	0.38546	0.38536	0.38598	0.38568	0.38668	0.38499
726.258	0.04812	0.21517	0.35821	0.37016	0.3745	0.37604	0.37491	0.37607	0.37733	0.37696	0.37802	0.37665	0.37864	0.37828	0.37829	0.37901	0.38037	0.37986	0.38025	0.38066	0.38015	0.38024	0.38289	0.38152	0.38208	0.37971	0.38154	0.38229	0.38116	0.38267	0.38379	0.38307	0.38366	0.38376	0.38328	0.38301	0.38394	0.38289	0.38537	0.38497	0.38396	0.38636	0.38741	0.38535	0.38467	0.38623	0.38644	0.38531	0.38693
726.009	0.05012	0.21539	0.35873	0.371	0.37504	0.37512	0.37501	0.37559	0.37712	0.3786	0.37748	0.37757	0.37901	0.3797	0.38004	0.37938	0.37891	0.37998	0.38155	0.38118	0.38148	0.37827	0.38147	0.38268	0.38206	0.38387	0.38044	0.38172	0.3844	0.3837	0.38179	0.38426	0.38596	0.38464	0.38344	0.38463	0.38515	0.38404	0.3856	0.3863	0.3853	0.3844	0.38651	0.38589	0.38467	0.38641	0.38636	0.38518	0.38621
725.759	0.04974	0.2167	0.35879	0.36942	0.37403	0.37635	0.37526	0.37736	0.37646	0.37828	0.37943	0.37816	0.37789	0.37883	0.38088	0.38099	0.38032	0.3797	0.37874	0.38138	0.37948	0.3807	0.38186	0.3812	0.38274	0.38228	0.38392	0.38251	0.38401	0.3841	0.38318	0.38341	0.38379	0.3839	0.38382	0.38449	0.38503	0.38491	0.38378	0.38693	0.38534	0.3846	0.38563	0.38676	0.386	0.38458	0.3868	0.38722	0.38733
725.51	0.04956	0.21626	0.35992	0.36987	0.3744	0.37396	0.3774	0.37749	0.37714	0.37753	0.37688	0.37854	0.37985	0.37925	0.38059	0.37809	0.38146	0.37973	0.38025	0.38128	0.3803	0.38152	0.38136	0.3815	0.3811	0.38337	0.38271	0.38332	0.38339	0.38266	0.38387	0.3847	0.38398	0.38471	0.38467	0.3851	0.38544	0.38386	0.38639	0.38573	0.38556	0.38577	0.38659	0.38566	0.38589	0.38585	0.38615	0.38739	0.3854
725.26	0.05025	0.21698	0.35937	0.37141	0.37507	0.37399	0.3766	0.37889	0.3778	0.37884	0.37928	0.37924	0.37931	0.37885	0.38042	0.38119	0.38011	0.37985	0.38073	0.38132	0.38262	0.38182	0.38203	0.38225	0.38491	0.38386	0.38199	0.38308	0.38301	0.38475	0.38491	0.38425	0.38398	0.38539	0.38334	0.38446	0.38512	0.38569	0.38626	0.38554	0.38624	0.38579	0.38728	0.38852	0.38613	0.38705	0.38684	0.38585	0.38646
725.011	0.05013	0.21678	0.35961	0.37166	0.37713	0.37585	0.37704	0.3768	0.3782	0.37908	0.37843	0.37879	0.37928	0.37944	0.38151	0.38135	0.38072	0.38046	0.38184	0.38205	0.38261	0.38056	0.38151	0.38375	0.38304	0.38246	0.38298	0.38369	0.38364	0.38346	0.38484	0.3846	0.38525	0.38647	0.38433	0.38601	0.38584	0.38638	0.38751	0.38667	0.38637	0.38694	0.38637	0.3873	0.38544	0.38588	0.38683	0.38709	0.38745
724.761	0.05041	0.2163	0.36133	0.37163	0.37457	0.37675	0.37712	0.3786	0.37782	0.37881	0.37886	0.37892	0.38037	0.37949	0.38067	0.38202	0.3809	0.38052	0.38151	0.38193	0.38352	0.38161	0.38362	0.38353	0.38304	0.38256	0.38427	0.38256	0.38305	0.38611	0.38415	0.38478	0.38645	0.38617	0.38375	0.38482	0.38581	0.38529	0.38631	0.38514	0.38593	0.38757	0.38567	0.38616	0.38539	0.38613	0.38742	0.38749	0.38864
724.511	0.0504	0.21749	0.36066	0.37413	0.37733	0.37639	0.37891	0.37781	0.37855	0.37777	0.37904	0.37969	0.37953	0.37996	0.37892	0.38122	0.38224	0.37978	0.38268	0.38181	0.38282	0.38312	0.38434	0.38309	0.38441	0.38287	0.38355	0.38353	0.38528	0.38476	0.3871	0.38446	0.38644	0.38676	0.3864	0.38739	0.38506	0.38661	0.38557	0.38654	0.38716	0.3868	0.38727	0.38683	0.38743	0.38654	0.38669	0.38666	0.38887
724.262	0.05058	0.21654	0.3617	0.37323	0.37564	0.37698	0.37759	0.37785	0.38094	0.37901	0.37935	0.38152	0.38018	0.38116	0.38202	0.38218	0.38219	0.38207	0.38243	0.38389	0.3824	0.38468	0.38336	0.38338	0.3846	0.38526	0.38378	0.38398	0.38413	0.38388	0.38528	0.38523	0.38662	0.38626	0.38522	0.38598	0.38807	0.38662	0.38727	0.38654	0.38605	0.38647	0.38765	0.38734	0.38612	0.38791	0.38766	0.38717	0.38812
724.012	0.0503	0.21747	0.36033	0.37307	0.37549	0.37718	0.37689	0.37813	0.38011	0.37829	0.37955	0.3802	0.38097	0.38076	0.3806	0.38161	0.38115	0.3827	0.38352	0.38281	0.38375	0.38198	0.38273	0.385	0.38437	0.38382	0.38432	0.38579	0.38642	0.3841	0.38553	0.38433	0.38531	0.38717	0.38588	0.3859	0.38632	0.38678	0.38897	0.38656	0.38841	0.38891	0.38721	0.38842	0.38747	0.38881	0.38868	0.38813	0.38832
723.763	0.05143	0.21808	0.36202	0.37386	0.37635	0.3763	0.37958	0.37956	0.37999	0.38016	0.38054	0.38135	0.38175	0.38169	0.38398	0.38318	0.38256	0.38298	0.38293	0.38333	0.38286	0.38323	0.38363	0.38427	0.38425	0.3846	0.38581	0.38559	0.38691	0.38573	0.38517	0.38635	0.38572	0.38649	0.38747	0.38781	0.38642	0.38762	0.3871	0.38738	0.38983	0.3896	0.38916	0.38877	0.38755	0.38864	0.38798	0.3905	0.39028
723.513	0.05098	0.21846	0.36252	0.37403	0.37668	0.37862	0.37823	0.38025	0.38045	0.37994	0.38174	0.3814	0.38281	0.38301	0.38222	0.38204	0.3833	0.383	0.38316	0.38311	0.38328	0.3827	0.38479	0.3845	0.38594	0.38581	0.38468	0.38568	0.3871	0.38493	0.38654	0.3864	0.38628	0.38714	0.38711	0.38791	0.38708	0.38882	0.38757	0.3884	0.38671	0.38847	0.39033	0.38853	0.38767	0.38894	0.39027	0.38964	0.39015
723.263	0.05024	0.21865	0.3617	0.37462	0.37601	0.37732	0.38064	0.38122	0.38254	0.38125	0.3816	0.38339	0.38169	0.38342	0.38297	0.38286	0.38378	0.38411	0.38384	0.38435	0.38452	0.38489	0.38531	0.38508	0.38614	0.38668	0.38566	0.38641	0.38666	0.38734	0.38691	0.3866	0.38787	0.38728	0.38855	0.38623	0.38722	0.38899	0.38789	0.38949	0.38893	0.38952	0.3886	0.3876	0.38836	0.38978	0.39047	0.39073	0.39159
723.013	0.05143	0.21813	0.36316	0.37659	0.37855	0.37778	0.37914	0.38056	0.38121	0.38135	0.38123	0.38221	0.38408	0.38301	0.38395	0.38274	0.38468	0.38481	0.38507	0.38575	0.38439	0.38484	0.38566	0.38531	0.38649	0.38732	0.38704	0.38734	0.38655	0.38884	0.38753	0.38765	0.38676	0.38814	0.3871	0.38807	0.38857	0.38881	0.38993	0.38999	0.3899	0.38948	0.39117	0.38925	0.39016	0.38858	0.39096	0.39031	0.39094
722.764	0.05128	0.21956	0.36206	0.37614	0.37978	0.37991	0.38117	0.38072	0.38197	0.38187	0.38369	0.38073	0.38308	0.38346	0.3838	0.3832	0.38403	0.3856	0.38487	0.38571	0.38395	0.38381	0.38508	0.38701	0.38672	0.3872	0.38781	0.38715	0.38779	0.3874	0.38714	0.38783	0.38756	0.39037	0.3888	0.3901	0.39073	0.39048	0.39	0.3891	0.3885	0.38961	0.38951	0.38924	0.39004	0.39116	0.39103	0.39053	0.3893
722.514	0.05226	0.22066	0.36405	0.37643	0.38067	0.37932	0.38076	0.38128	0.38262	0.38316	0.3827	0.38354	0.38332	0.38407	0.38374	0.38351	0.38462	0.38487	0.38459	0.38619	0.38502	0.38399	0.38706	0.38621	0.38582	0.38787	0.38707	0.3878	0.38806	0.3886	0.38682	0.38777	0.38774	0.38977	0.38983	0.39001	0.38856	0.39045	0.38968	0.39119	0.39106	0.39072	0.38978	0.39005	0.38959	0.39181	0.39084	0.38962	0.39097
722.264	0.05148	0.22037	0.36385	0.3753	0.37978	0.3795	0.38104	0.38332	0.38215	0.38284	0.38295	0.3831	0.38437	0.38521	0.38523	0.38435	0.38365	0.38541	0.38592	0.38637	0.38716	0.3867	0.38615	0.38693	0.38978	0.3862	0.38782	0.38803	0.38732	0.38912	0.38915	0.38959	0.38964	0.38819	0.38913	0.39024	0.39032	0.39005	0.39054	0.39213	0.39109	0.38989	0.38987	0.39086	0.39018	0.39125	0.39196	0.39153	0.39243
722.014	0.05156	0.22072	0.36417	0.37621	0.38075	0.38004	0.38143	0.38161	0.38346	0.38353	0.38259	0.38474	0.3826	0.38455	0.38518	0.38587	0.38512	0.38511	0.38595	0.38622	0.38657	0.38698	0.38697	0.38759	0.38753	0.38837	0.38798	0.3871	0.38832	0.38811	0.38835	0.38889	0.38971	0.3893	0.39028	0.39006	0.39029	0.38965	0.39049	0.39115	0.39096	0.39143	0.39119	0.39135	0.39161	0.38973	0.39114	0.39101	0.39223
721.765	0.05238	0.22106	0.36549	0.37773	0.38153	0.38175	0.38094	0.3811	0.38314	0.38377	0.38495	0.38408	0.38456	0.38509	0.38579	0.3849	0.38566	0.38582	0.38724	0.38581	0.38689	0.3869	0.38643	0.38757	0.38752	0.38737	0.38785	0.38807	0.38957	0.38941	0.38984	0.38811	0.38949	0.39011	0.39057	0.38941	0.39155	0.39036	0.39124	0.3912	0.39159	0.39239	0.39185	0.39161	0.39069	0.39016	0.39176	0.39213	0.39199
721.515	0.05235	0.22181	0.3647	0.3767	0.38032	0.38054	0.38045	0.38386	0.38333	0.38336	0.38342	0.38299	0.38424	0.38434	0.38446	0.38546	0.3861	0.38728	0.38714	0.38598	0.3881	0.38689	0.38766	0.38817	0.38747	0.38928	0.38777	0.38789	0.38832	0.389	0.39074	0.38794	0.38797	0.39068	0.39071	0.39161	0.39066	0.39084	0.389	0.39086	0.39192	0.39164	0.39177	0.39281	0.39188	0.39044	0.39058	0.39247	0.39093
721.265	0.05218	0.2212	0.36445	0.37833	0.37986	0.38007	0.38322	0.38375	0.38394	0.38332	0.38413	0.38564	0.38481	0.38609	0.38623	0.38578	0.38658	0.3873	0.38654	0.38834	0.38694	0.38772	0.38751	0.38944	0.3886	0.38837	0.38905	0.38903	0.3893	0.3887	0.39053	0.39025	0.39151	0.39018	0.39097	0.3907	0.39057	0.39055	0.391	0.39021	0.39216	0.39199	0.39145	0.39287	0.39182	0.39134	0.39166	0.39277	0.39208
721.015	0.05222	0.22029	0.36521	0.37677	0.38155	0.38248	0.38266	0.38313	0.38443	0.38372	0.38485	0.38401	0.38549	0.38602	0.38561	0.38676	0.38618	0.38756	0.38509	0.38809	0.38708	0.38746	0.3886	0.38651	0.38882	0.38916	0.38876	0.38825	0.38928	0.38966	0.38977	0.3902	0.39036	0.39022	0.39032	0.39053	0.38996	0.38995	0.39227	0.39105	0.39123	0.3916	0.39241	0.39208	0.39252	0.3932	0.39206	0.3925	0.39284
720.765	0.05248	0.22199	0.36534	0.3781	0.38065	0.38051	0.38379	0.38381	0.38355	0.3842	0.38432	0.38574	0.38395	0.38578	0.38643	0.3864	0.3876	0.38772	0.38761	0.38656	0.38648	0.38728	0.38783	0.3884	0.38804	0.38877	0.38953	0.39074	0.3894	0.39098	0.38972	0.38994	0.38995	0.39015	0.39005	0.39012	0.39134	0.39091	0.39346	0.39259	0.3916	0.39318	0.39276	0.39317	0.39195	0.39379	0.3928	0.39372	0.39419
720.515	0.05199	0.22238	0.36675	0.37642	0.38126	0.38221	0.38427	0.38512	0.38516	0.38448	0.38584	0.38544	0.38615	0.38519	0.38768	0.38714	0.38783	0.38818	0.38837	0.38654	0.38896	0.38831	0.39009	0.38921	0.38907	0.39004	0.39084	0.39075	0.39088	0.39104	0.39166	0.39103	0.39015	0.39171	0.39244	0.39278	0.39069	0.39306	0.39225	0.39249	0.39318	0.39134	0.39247	0.39397	0.39191	0.39276	0.3937	0.3922	0.39489
720.265	0.05192	0.22241	0.36676	0.38023	0.38295	0.38364	0.38386	0.38391	0.38595	0.38606	0.3865	0.3859	0.38657	0.38746	0.38682	0.38848	0.38819	0.38755	0.38737	0.38844	0.38787	0.38953	0.3897	0.38972	0.38943	0.39004	0.39064	0.39154	0.39051	0.38988	0.39136	0.39015	0.39199	0.39104	0.39322	0.39256	0.39272	0.39234	0.39059	0.39448	0.39445	0.3945	0.39253	0.39293	0.39272	0.39401	0.39396	0.39415	0.39385
720.015	0.05321	0.22348	0.36765	0.3795	0.38243	0.38395	0.38389	0.3847	0.3853	0.38592	0.38682	0.38739	0.38829	0.3869	0.38734	0.38809	0.38822	0.39063	0.39019	0.38835	0.38924	0.39048	0.39033	0.39013	0.39088	0.38996	0.39067	0.39096	0.39002	0.39122	0.39109	0.39091	0.39219	0.3921	0.39315	0.39168	0.39401	0.39298	0.39472	0.39415	0.39491	0.39427	0.3929	0.39342	0.39369	0.39473	0.39507	0.39365	0.3949
719.765	0.05317	0.22396	0.36695	0.38043	0.38356	0.38368	0.38398	0.38524	0.38474	0.38607	0.38594	0.38651	0.38881	0.38798	0.38926	0.38869	0.38872	0.3886	0.38848	0.38955	0.38891	0.38925	0.38989	0.39008	0.38952	0.3907	0.39128	0.39246	0.39187	0.39239	0.39271	0.39237	0.39239	0.39261	0.39311	0.39384	0.39298	0.39383	0.39412	0.39406	0.39423	0.39361	0.39402	0.39425	0.39425	0.39505	0.39507	0.39449	0.39471
719.515	0.05353	0.22356	0.36694	0.38014	0.38444	0.38471	0.38446	0.385	0.38861	0.38676	0.38721	0.38846	0.38906	0.38812	0.38949	0.38906	0.38896	0.38927	0.38878	0.39112	0.3888	0.3895	0.39223	0.39129	0.39102	0.39165	0.39109	0.39338	0.39162	0.39324	0.3934	0.39204	0.394	0.39401	0.39379	0.394	0.39291	0.39389	0.39456	0.39492	0.39626	0.39414	0.39463	0.39508	0.39382	0.39511	0.39488	0.39542	0.39486
719.265	0.05368	0.22458	0.36815	0.38088	0.38518	0.38479	0.3869	0.38612	0.38617	0.38696	0.38693	0.38909	0.38783	0.38754	0.38879	0.38994	0.38977	0.39005	0.39026	0.39106	0.38974	0.39159	0.39052	0.39192	0.39266	0.39041	0.3912	0.39333	0.39374	0.39341	0.39307	0.39256	0.39393	0.3939	0.39454	0.3949	0.3948	0.39387	0.39559	0.39367	0.39473	0.3944	0.39436	0.39394	0.39426	0.39517	0.39666	0.39581	0.3951
719.015	0.05314	0.22514	0.36917	0.38225	0.38427	0.38523	0.38692	0.38556	0.38705	0.38689	0.38837	0.38852	0.39015	0.3886	0.38974	0.38967	0.39027	0.38923	0.39048	0.39126	0.39014	0.39133	0.39239	0.39164	0.3917	0.39131	0.39123	0.39178	0.3925	0.39355	0.39302	0.39459	0.39424	0.39359	0.39367	0.39436	0.39344	0.39414	0.39526	0.39498	0.39505	0.39649	0.3952	0.39502	0.39633	0.39585	0.39703	0.39636	0.39637
718.765	0.05294	0.22562	0.36924	0.38117	0.38442	0.38449	0.38656	0.38877	0.3876	0.38719	0.38779	0.3891	0.38935	0.38808	0.38945	0.389	0.39123	0.38982	0.3908	0.39	0.39095	0.39001	0.39116	0.39232	0.39272	0.3922	0.39231	0.39242	0.39333	0.39242	0.39406	0.39447	0.39328	0.39429	0.39496	0.39403	0.3949	0.39515	0.39599	0.39626	0.39485	0.39535	0.39591	0.39557	0.39612	0.39702	0.39517	0.39564	0.39562
718.515	0.0535	0.22479	0.37011	0.38213	0.38476	0.38631	0.38544	0.38805	0.38757	0.38737	0.38798	0.38789	0.38918	0.39021	0.39052	0.39141	0.38991	0.39032	0.39141	0.39185	0.3911	0.39105	0.3913	0.39375	0.39371	0.39221	0.39169	0.39305	0.39381	0.39413	0.39236	0.39319	0.39354	0.39549	0.39475	0.39442	0.39434	0.39552	0.39523	0.39525	0.39578	0.39579	0.39618	0.39595	0.3949	0.39692	0.39563	0.39671	0.39687
718.265	0.05388	0.22495	0.36908	0.38149	0.38527	0.38519	0.38734	0.38787	0.3888	0.38914	0.38924	0.38914	0.38848	0.3898	0.38869	0.3908	0.39106	0.39081	0.39181	0.39141	0.39189	0.39197	0.39247	0.39199	0.39308	0.39304	0.3927	0.39381	0.39361	0.39377	0.39459	0.39475	0.39586	0.39578	0.39457	0.39689	0.39518	0.39575	0.39539	0.39563	0.39591	0.39597	0.39658	0.39649	0.39456	0.39608	0.3958	0.39707	0.39816
718.015	0.05276	0.22611	0.37105	0.38233	0.38513	0.38609	0.38724	0.38774	0.389	0.38861	0.38903	0.38845	0.38953	0.3905	0.39073	0.3894	0.39113	0.3904	0.39174	0.3916	0.392	0.39268	0.39291	0.39286	0.39283	0.3931	0.39283	0.39397	0.39471	0.39501	0.39491	0.39485	0.39537	0.39474	0.39575	0.39675	0.3957	0.39497	0.39717	0.39655	0.39675	0.39635	0.39535	0.39719	0.39573	0.396	0.39734	0.39614	0.39718
717.764	0.05276	0.22579	0.37032	0.38217	0.38654	0.38648	0.38635	0.3875	0.38764	0.38811	0.38942	0.38952	0.38974	0.3892	0.39041	0.39053	0.39192	0.39131	0.39138	0.39188	0.39214	0.39128	0.39298	0.39349	0.39374	0.39325	0.39225	0.39429	0.39456	0.39455	0.39367	0.39488	0.39455	0.39535	0.39664	0.39557	0.39571	0.39501	0.39657	0.39632	0.39702	0.3969	0.39724	0.39821	0.39762	0.39693	0.39695	0.39735	0.39751
717.514	0.05334	0.22664	0.36982	0.38337	0.38515	0.38784	0.38579	0.38785	0.38872	0.39018	0.38896	0.38964	0.39018	0.39037	0.39106	0.39082	0.39058	0.39207	0.39171	0.39208	0.39117	0.3922	0.39381	0.39346	0.39355	0.39352	0.39444	0.39454	0.39494	0.39425	0.3946	0.39521	0.39452	0.39616	0.39598	0.39487	0.39524	0.39693	0.39675	0.39667	0.39632	0.39663	0.3962	0.39673	0.39645	0.39574	0.39788	0.39858	0.39767
717.264	0.05348	0.22607	0.36919	0.38187	0.38635	0.38695	0.38757	0.38798	0.38896	0.3891	0.38891	0.38983	0.39091	0.39109	0.39099	0.39116	0.39287	0.39147	0.3916	0.39277	0.39265	0.39329	0.39269	0.39422	0.39358	0.39385	0.39408	0.39417	0.39435	0.39423	0.39553	0.39533	0.39526	0.39572	0.39737	0.39419	0.39561	0.397	0.39751	0.397	0.39752	0.39578	0.39719	0.3984	0.396	0.39767	0.39806	0.39811	0.39812
717.014	0.05342	0.22587	0.37094	0.38317	0.38662	0.38663	0.38887	0.3898	0.38807	0.39047	0.39019	0.39166	0.39069	0.39065	0.39096	0.39157	0.39094	0.39166	0.39256	0.39283	0.39373	0.39213	0.39306	0.39442	0.39369	0.39462	0.39416	0.39569	0.3948	0.39616	0.39627	0.39544	0.39538	0.39634	0.39689	0.39606	0.39655	0.39678	0.39671	0.39708	0.39775	0.39744	0.39713	0.3979	0.39732	0.3986	0.39672	0.3982	0.39805
716.763	0.05366	0.22748	0.37128	0.38386	0.38667	0.38766	0.38826	0.38919	0.38902	0.38991	0.39125	0.39073	0.39057	0.39294	0.39177	0.39054	0.39265	0.3923	0.39281	0.39333	0.39319	0.39349	0.39482	0.394	0.39438	0.39353	0.39523	0.39581	0.39651	0.39466	0.39558	0.39677	0.39624	0.39575	0.39697	0.39606	0.39649	0.39752	0.39789	0.39855	0.39804	0.39809	0.39896	0.39726	0.39722	0.39884	0.39948	0.39819	0.3989
716.513	0.05395	0.22777	0.37202	0.3841	0.38733	0.38779	0.38903	0.38954	0.39026	0.3896	0.39085	0.39111	0.39188	0.39176	0.39214	0.39335	0.39196	0.3932	0.39246	0.39381	0.39397	0.39382	0.39398	0.3941	0.39517	0.39517	0.39491	0.39552	0.39505	0.39751	0.39596	0.39657	0.39708	0.39673	0.39672	0.39671	0.39728	0.39685	0.3985	0.3984	0.39839	0.39839	0.39744	0.39844	0.39888	0.39948	0.39839	0.39889	0.39878
716.263	0.05444	0.22757	0.37253	0.38456	0.38785	0.3888	0.38946	0.39094	0.39208	0.39142	0.39137	0.39125	0.39332	0.39251	0.39218	0.39234	0.39294	0.39473	0.39287	0.39434	0.39378	0.39361	0.39416	0.39474	0.39593	0.39521	0.39387	0.39579	0.39703	0.39647	0.39746	0.39767	0.39808	0.39803	0.39702	0.39845	0.39797	0.39776	0.39956	0.39912	0.39867	0.39905	0.39877	0.3992	0.39901	0.39864	0.39857	0.40054	0.39971
716.013	0.05441	0.22908	0.37266	0.38442	0.38916	0.38924	0.38887	0.39139	0.3912	0.39123	0.39151	0.39209	0.39276	0.39414	0.3927	0.39373	0.39361	0.39471	0.39451	0.39503	0.39528	0.39569	0.39511	0.39635	0.39646	0.39605	0.39503	0.39677	0.39742	0.39764	0.39854	0.3976	0.39765	0.39855	0.39746	0.3994	0.39825	0.39872	0.3995	0.40039	0.40016	0.39895	0.39921	0.39951	0.39915	0.39991	0.4005	0.39943	0.39987
715.762	0.05439	0.22933	0.37409	0.38497	0.38944	0.39102	0.39128	0.39093	0.39115	0.3922	0.39214	0.39205	0.39311	0.39388	0.39349	0.3942	0.39437	0.3948	0.39466	0.39597	0.39665	0.39654	0.39559	0.39784	0.39619	0.39658	0.398	0.39773	0.39669	0.39773	0.39737	0.3977	0.39994	0.39895	0.397	0.39924	0.40008	0.39907	0.3991	0.39953	0.39872	0.39916	0.40016	0.39959	0.39989	0.39923	0.40073	0.40123	0.40049
715.512	0.05517	0.23003	0.37295	0.38671	0.38816	0.38914	0.39074	0.39263	0.39166	0.39275	0.39314	0.39284	0.39409	0.39421	0.39431	0.39384	0.39478	0.39507	0.39577	0.3947	0.39586	0.39543	0.39738	0.39568	0.39648	0.39678	0.39708	0.39757	0.39776	0.39789	0.39763	0.39915	0.3999	0.40008	0.39983	0.39905	0.39928	0.39945	0.39962	0.39972	0.40014	0.39995	0.4004	0.4001	0.39896	0.39927	0.39971	0.40086	0.40182
715.262	0.05487	0.22953	0.37393	0.38578	0.3896	0.38965	0.39162	0.39164	0.39269	0.39294	0.3941	0.39258	0.39259	0.39413	0.39457	0.39442	0.39591	0.3959	0.39569	0.39624	0.39665	0.39675	0.39695	0.39734	0.39561	0.39814	0.39726	0.39775	0.39801	0.39859	0.39897	0.3984	0.39887	0.39936	0.39967	0.40013	0.39895	0.4003	0.39936	0.39866	0.40139	0.40018	0.40156	0.40096	0.39982	0.40099	0.40081	0.4008	0.40151
715.011	0.05396	0.23008	0.37436	0.38647	0.39027	0.38999	0.39247	0.39243	0.39431	0.39304	0.39327	0.39259	0.39525	0.3953	0.39534	0.39503	0.39519	0.39642	0.39567	0.39555	0.39522	0.39698	0.39801	0.39662	0.3975	0.39751	0.39762	0.3974	0.39775	0.39986	0.39928	0.39981	0.39941	0.3996	0.40023	0.40057	0.40012	0.40085	0.40056	0.40008	0.40282	0.40064	0.40058	0.40129	0.40056	0.40167	0.40171	0.40174	0.40038
714.761	0.05472	0.23087	0.37587	0.3874	0.39025	0.38977	0.39146	0.39211	0.39374	0.39317	0.39287	0.39374	0.39374	0.39467	0.39585	0.39611	0.39472	0.3959	0.39601	0.39749	0.39659	0.39644	0.39731	0.39737	0.3982	0.39827	0.398	0.40042	0.39817	0.39901	0.40006	0.39849	0.39964	0.39939	0.39983	0.40171	0.4001	0.40028	0.40033	0.40126	0.40139	0.40018	0.40037	0.40205	0.40138	0.40171	0.40248	0.40339	0.4033
714.51	0.0541	0.23038	0.37613	0.38762	0.39006	0.39008	0.39225	0.39295	0.39353	0.39386	0.39406	0.39447	0.39368	0.3948	0.39494	0.39535	0.39527	0.3962	0.39651	0.39661	0.39637	0.39663	0.39718	0.39846	0.39822	0.39814	0.39862	0.39931	0.39891	0.39989	0.39951	0.39998	0.40047	0.39989	0.40054	0.40039	0.39966	0.40146	0.40041	0.4006	0.40074	0.40205	0.40132	0.4015	0.40126	0.40278	0.40218	0.40215	0.40282
714.26	0.0543	0.23035	0.37384	0.3882	0.38988	0.39069	0.39262	0.39409	0.39371	0.39438	0.39286	0.39436	0.39539	0.39569	0.39612	0.39614	0.39604	0.39609	0.39584	0.3974	0.39784	0.39669	0.39672	0.39861	0.39924	0.39712	0.39903	0.39872	0.39942	0.40092	0.39942	0.39968	0.4017	0.4002	0.40099	0.40103	0.40149	0.4014	0.40222	0.40229	0.40106	0.40142	0.40095	0.40161	0.40157	0.40165	0.40212	0.40296	0.40243
714.009	0.05483	0.23139	0.37555	0.38831	0.39013	0.39193	0.39248	0.39313	0.39331	0.39464	0.39471	0.39558	0.39469	0.39558	0.39682	0.39579	0.3974	0.39686	0.39616	0.39684	0.39829	0.39761	0.39718	0.39862	0.39763	0.40009	0.3995	0.3997	0.3991	0.39988	0.40044	0.40015	0.4006	0.40027	0.40107	0.4006	0.40084	0.40125	0.40209	0.40259	0.40244	0.40171	0.40248	0.40281	0.40227	0.40303	0.40198	0.40156	0.40214
713.759	0.05453	0.23097	0.3757	0.38825	0.39098	0.39256	0.39247	0.39433	0.39351	0.39448	0.39467	0.39669	0.39567	0.39664	0.39671	0.39564	0.39778	0.3976	0.39786	0.39888	0.39723	0.39779	0.39941	0.39832	0.39991	0.39957	0.39921	0.39978	0.39893	0.402	0.3999	0.40048	0.40151	0.40054	0.40074	0.40023	0.40185	0.4023	0.40214	0.40248	0.40307	0.40345	0.40126	0.40191	0.40305	0.40238	0.40392	0.40335	0.40354
713.508	0.05504	0.23114	0.37657	0.38914	0.39099	0.39113	0.39366	0.39392	0.39499	0.39365	0.39597	0.39556	0.39558	0.39682	0.39653	0.39733	0.39673	0.39823	0.39652	0.39797	0.39789	0.39815	0.39944	0.39884	0.40056	0.39902	0.39933	0.40072	0.40002	0.40085	0.40033	0.40121	0.40069	0.40275	0.40259	0.4018	0.40197	0.40361	0.40232	0.40158	0.40362	0.40195	0.40185	0.40371	0.40298	0.40312	0.40287	0.40404	0.40294
713.258	0.05514	0.23171	0.3771	0.3881	0.39322	0.39286	0.39341	0.3948	0.39574	0.39431	0.39629	0.3964	0.39603	0.39748	0.39758	0.39783	0.39644	0.3983	0.39969	0.39867	0.3984	0.39813	0.39921	0.40044	0.39951	0.40064	0.39935	0.40044	0.4022	0.40147	0.40236	0.40136	0.40151	0.40158	0.40262	0.40255	0.40271	0.40166	0.40342	0.40331	0.40297	0.4025	0.40311	0.40449	0.40198	0.40306	0.40379	0.40421	0.40246
713.007	0.05539	0.23172	0.37733	0.39022	0.3928	0.393	0.39409	0.39499	0.39637	0.39552	0.39636	0.39622	0.39784	0.39851	0.39784	0.39798	0.39812	0.39915	0.39796	0.39984	0.39949	0.39893	0.39973	0.4005	0.40068	0.40056	0.40034	0.40039	0.40083	0.40229	0.40128	0.40133	0.40291	0.40248	0.40284	0.40242	0.40365	0.40376	0.40373	0.40455	0.40391	0.40339	0.40296	0.40414	0.40091	0.40488	0.40387	0.40474	0.40458
712.757	0.0556	0.23227	0.3783	0.39094	0.39356	0.39437	0.394	0.39568	0.39635	0.39688	0.39743	0.39721	0.39679	0.39847	0.39784	0.39834	0.39877	0.39879	0.39919	0.39912	0.39888	0.39912	0.40061	0.39979	0.40058	0.4013	0.40084	0.40059	0.40071	0.40188	0.4028	0.40224	0.40203	0.40322	0.40327	0.40323	0.40335	0.40398	0.40411	0.40438	0.40526	0.40455	0.40426	0.40528	0.40367	0.40483	0.40601	0.40566	0.40668
712.506	0.05578	0.23341	0.3781	0.38998	0.39377	0.39455	0.3941	0.39719	0.39611	0.39767	0.39843	0.39819	0.39842	0.39819	0.40007	0.39852	0.39907	0.39976	0.39955	0.40017	0.40146	0.40133	0.40128	0.40169	0.40215	0.40134	0.40109	0.40299	0.40233	0.40468	0.40325	0.40387	0.40423	0.40368	0.40334	0.40465	0.40343	0.40374	0.40562	0.4053	0.40488	0.40512	0.4053	0.40554	0.4053	0.40545	0.40625	0.40588	0.4053
712.255	0.05613	0.23321	0.37943	0.39079	0.39558	0.394	0.39648	0.39742	0.39842	0.39719	0.39746	0.39801	0.39776	0.39849	0.4001	0.39995	0.40133	0.39978	0.40141	0.40139	0.40104	0.40173	0.40154	0.40262	0.40132	0.40234	0.40249	0.40331	0.40235	0.40338	0.4031	0.40381	0.4042	0.40468	0.40396	0.40444	0.40354	0.40476	0.40446	0.4047	0.40512	0.40462	0.40522	0.40552	0.40497	0.40553	0.40487	0.40713	0.40697
712.005	0.05708	0.23466	0.37844	0.39201	0.39581	0.39561	0.39676	0.39755	0.3989	0.39831	0.3985	0.39869	0.39996	0.39959	0.40068	0.4007	0.39964	0.40115	0.40157	0.40158	0.40162	0.40189	0.40236	0.40298	0.40299	0.40402	0.40346	0.40417	0.40407	0.40408	0.40376	0.40338	0.40391	0.40445	0.40416	0.40502	0.40652	0.40624	0.40547	0.40652	0.40482	0.40645	0.40574	0.40536	0.40661	0.40578	0.40492	0.40723	0.40776
711.754	0.05651	0.23404	0.38018	0.39209	0.39593	0.39526	0.39524	0.39885	0.39727	0.39867	0.39944	0.39895	0.39842	0.39961	0.39988	0.40082	0.40231	0.40087	0.40222	0.40142	0.40065	0.40307	0.40257	0.40344	0.40233	0.40224	0.4037	0.40377	0.40368	0.4047	0.40477	0.40377	0.40426	0.40414	0.40506	0.40581	0.40647	0.4056	0.40509	0.40531	0.40567	0.40664	0.4059	0.40645	0.40501	0.4075	0.40747	0.40808	0.4096
711.503	0.05582	0.23472	0.37987	0.39125	0.39588	0.39559	0.39711	0.39829	0.39856	0.39993	0.39863	0.39946	0.40012	0.40086	0.40143	0.40065	0.40042	0.40183	0.40289	0.40181	0.40221	0.4017	0.40166	0.40387	0.40317	0.40304	0.40377	0.40295	0.40391	0.4043	0.40466	0.4051	0.40488	0.40476	0.40424	0.4055	0.40533	0.40529	0.40615	0.40648	0.40772	0.40724	0.40654	0.40662	0.40584	0.40708	0.40575	0.40647	0.40742
711.253	0.05604	0.23545	0.3809	0.39314	0.39498	0.39715	0.39689	0.397	0.39942	0.39918	0.39945	0.4006	0.39978	0.40017	0.4003	0.40145	0.40181	0.40096	0.40092	0.40205	0.40281	0.40205	0.40262	0.40326	0.40255	0.40393	0.40335	0.4038	0.40366	0.40474	0.40501	0.40461	0.40598	0.40613	0.40498	0.40595	0.4053	0.40622	0.40762	0.40683	0.40624	0.40734	0.40703	0.40737	0.40693	0.40619	0.40771	0.40882	0.4068
711.002	0.05495	0.23453	0.38127	0.39333	0.39481	0.39492	0.39685	0.39883	0.39921	0.39875	0.39963	0.39953	0.40034	0.40024	0.40093	0.40106	0.40215	0.40159	0.40256	0.40295	0.40254	0.40146	0.40146	0.40299	0.40455	0.4038	0.40352	0.40453	0.40509	0.40479	0.4058	0.40585	0.4046	0.40561	0.40402	0.40496	0.40666	0.40588	0.40664	0.40679	0.40652	0.40588	0.40695	0.4067	0.4055	0.40692	0.4077	0.40752	0.40717
710.751	0.0559	0.2348	0.38082	0.3933	0.39735	0.39694	0.39785	0.39893	0.39845	0.39923	0.39989	0.40032	0.39974	0.40115	0.40004	0.40013	0.40112	0.40303	0.40283	0.40219	0.40235	0.4035	0.40254	0.40305	0.40399	0.40433	0.40536	0.40457	0.40417	0.40632	0.40587	0.40581	0.40569	0.4064	0.40586	0.40595	0.40564	0.4059	0.40675	0.40691	0.40706	0.40689	0.40673	0.40643	0.40702	0.40562	0.40721	0.40763	0.40791
710.5	0.05592	0.23569	0.3823	0.39226	0.39623	0.39746	0.39937	0.39881	0.39951	0.39977	0.3993	0.39936	0.40046	0.40145	0.40117	0.4016	0.4018	0.40241	0.40108	0.40382	0.4032	0.40345	0.40358	0.40469	0.40443	0.405	0.40508	0.40334	0.40601	0.4055	0.40534	0.40481	0.40476	0.40682	0.40588	0.40668	0.40671	0.40666	0.40708	0.40632	0.40826	0.40796	0.40716	0.40826	0.40597	0.40678	0.40853	0.40948	0.4079
710.249	0.05643	0.23609	0.38183	0.39332	0.39768	0.39873	0.39838	0.39881	0.39906	0.40034	0.40068	0.40036	0.40131	0.40179	0.40127	0.40102	0.40196	0.40193	0.40403	0.40251	0.40343	0.404	0.40206	0.40454	0.40458	0.40501	0.404	0.40447	0.4051	0.40627	0.40559	0.40551	0.40573	0.40556	0.40574	0.40661	0.40777	0.40857	0.40762	0.40801	0.40734	0.4086	0.40846	0.40872	0.40769	0.40838	0.40869	0.40896	0.40882
709.999	0.05593	0.23631	0.38258	0.39504	0.39701	0.39738	0.39994	0.39894	0.39965	0.40065	0.40053	0.40065	0.40096	0.40141	0.40334	0.40305	0.40329	0.40358	0.40304	0.40448	0.40447	0.40461	0.40438	0.40377	0.40523	0.40553	0.40583	0.40717	0.40619	0.40705	0.40667	0.4074	0.40779	0.40551	0.40676	0.40695	0.40739	0.40749	0.40776	0.40828	0.40858	0.40821	0.40811	0.40814	0.4085	0.40814	0.40832	0.40931	0.4099
709.748	0.0565	0.23633	0.38314	0.39403	0.39801	0.39803	0.39988	0.40119	0.4016	0.40217	0.40292	0.40156	0.40076	0.40449	0.40302	0.40303	0.4039	0.40438	0.40512	0.40552	0.40455	0.4047	0.40524	0.40476	0.4057	0.4057	0.40656	0.40809	0.4065	0.40652	0.40657	0.40774	0.40747	0.40785	0.40796	0.40926	0.40742	0.40735	0.40848	0.40988	0.40973	0.40844	0.40742	0.40965	0.40978	0.40874	0.40978	0.41054	0.40935
709.497	0.05652	0.23718	0.38305	0.39588	0.39833	0.39856	0.3994	0.40049	0.40124	0.40061	0.40143	0.40291	0.40318	0.40325	0.40316	0.40354	0.40391	0.40383	0.4044	0.40416	0.40492	0.40456	0.405	0.4052	0.40629	0.40691	0.40578	0.40602	0.40671	0.40736	0.40668	0.40678	0.40822	0.40761	0.40871	0.40947	0.40704	0.40814	0.40817	0.41014	0.4081	0.4094	0.40945	0.40905	0.40775	0.40789	0.41072	0.41067	0.40977
709.246	0.05658	0.23684	0.38291	0.39607	0.39794	0.39952	0.40111	0.40144	0.40251	0.40235	0.40101	0.40223	0.40367	0.40505	0.40386	0.40491	0.4042	0.40563	0.40393	0.40656	0.40496	0.40564	0.40652	0.40524	0.4065	0.40735	0.40714	0.40812	0.40787	0.40816	0.40884	0.40808	0.40728	0.40933	0.4081	0.40778	0.40859	0.4098	0.40785	0.40968	0.41075	0.40912	0.40938	0.41091	0.40877	0.41004	0.41059	0.41151	0.41064
708.995	0.05769	0.2384	0.38465	0.39541	0.39906	0.39997	0.40092	0.4038	0.40257	0.40127	0.40369	0.40186	0.40452	0.40306	0.4049	0.40514	0.40536	0.40482	0.40526	0.40672	0.40412	0.40713	0.40748	0.4069	0.4078	0.40618	0.40715	0.40663	0.40853	0.40789	0.40802	0.40913	0.40988	0.40956	0.40928	0.41007	0.40945	0.41027	0.41087	0.40925	0.41047	0.40986	0.4108	0.41022	0.40952	0.4103	0.40888	0.41356	0.41355
708.744	0.05662	0.23816	0.38503	0.39788	0.40029	0.4007	0.40135	0.40276	0.4027	0.40237	0.40273	0.40366	0.40432	0.40431	0.4029	0.40482	0.40434	0.40541	0.40501	0.40646	0.40578	0.40585	0.40727	0.40783	0.4071	0.40778	0.4079	0.40726	0.40851	0.4075	0.40828	0.40875	0.4103	0.40981	0.40828	0.41042	0.40911	0.41125	0.41126	0.41029	0.40949	0.41059	0.41053	0.41031	0.40976	0.40998	0.41166	0.41065	0.41246
708.493	0.05708	0.23916	0.38428	0.39675	0.39879	0.40217	0.40167	0.40076	0.40312	0.40367	0.40267	0.40342	0.40399	0.40688	0.40581	0.40561	0.40483	0.40436	0.40612	0.40634	0.40712	0.40801	0.40601	0.40699	0.40704	0.40646	0.40673	0.40825	0.40899	0.41012	0.40859	0.41031	0.40874	0.40981	0.41003	0.41055	0.41012	0.41025	0.41056	0.41027	0.41139	0.41019	0.41026	0.41121	0.40964	0.41095	0.41268	0.41103	0.41205
708.242	0.0569	0.23833	0.38319	0.39717	0.39936	0.40047	0.40159	0.40313	0.40266	0.40396	0.40267	0.40391	0.40465	0.40384	0.40621	0.4051	0.40637	0.40679	0.40591	0.40751	0.40696	0.40547	0.40799	0.40814	0.40815	0.40803	0.40709	0.4089	0.4088	0.40881	0.4095	0.41017	0.40957	0.40973	0.40976	0.41034	0.40929	0.41038	0.4093	0.41126	0.41195	0.41106	0.41098	0.41161	0.41029	0.4109	0.41127	0.41155	0.41193
707.991	0.05731	0.24032	0.38556	0.39753	0.39903	0.40124	0.40264	0.40272	0.40466	0.40372	0.40443	0.40428	0.40388	0.40507	0.40449	0.40477	0.40532	0.40662	0.40678	0.40632	0.40711	0.40766	0.40671	0.40856	0.40733	0.40781	0.40896	0.40864	0.40853	0.41089	0.4103	0.40949	0.41078	0.41181	0.41124	0.41082	0.41052	0.41022	0.41135	0.41071	0.40991	0.41075	0.41062	0.41133	0.41038	0.41205	0.41341	0.41243	0.41268
707.74	0.05691	0.23902	0.38619	0.39817	0.40016	0.40222	0.40244	0.40319	0.40554	0.40484	0.40535	0.40417	0.40521	0.4065	0.4062	0.40684	0.40598	0.40637	0.40793	0.40734	0.40685	0.40776	0.40801	0.40797	0.40886	0.40943	0.40938	0.40908	0.40905	0.41073	0.41	0.4096	0.41051	0.40917	0.41055	0.41213	0.41104	0.41081	0.4106	0.41242	0.41125	0.41084	0.41296	0.41267	0.41069	0.41135	0.41347	0.41288	0.41306
707.489	0.05822	0.23954	0.38607	0.39953	0.40036	0.40302	0.40384	0.40408	0.40385	0.405	0.40539	0.40567	0.40443	0.40699	0.40611	0.40707	0.4077	0.40709	0.40884	0.40784	0.40822	0.40796	0.4084	0.40958	0.40984	0.40992	0.40929	0.41025	0.40964	0.41131	0.4088	0.41112	0.41007	0.41158	0.41215	0.41125	0.41201	0.41234	0.41199	0.41221	0.41246	0.41143	0.41218	0.41264	0.41195	0.41294	0.41469	0.4126	0.41244
707.238	0.05773	0.24088	0.38639	0.39853	0.40148	0.4012	0.40275	0.40458	0.4054	0.40523	0.40652	0.4058	0.40709	0.40683	0.40711	0.40781	0.40766	0.40743	0.4084	0.40879	0.40746	0.41002	0.40949	0.41023	0.40957	0.41016	0.40973	0.40899	0.40963	0.41052	0.41065	0.4118	0.41078	0.41016	0.41002	0.4134	0.41293	0.41192	0.41381	0.41295	0.41409	0.41124	0.41246	0.41283	0.41292	0.41372	0.41345	0.41443	0.41438
706.987	0.0584	0.24083	0.38866	0.39967	0.40071	0.40323	0.40436	0.40522	0.40457	0.4054	0.40695	0.40689	0.40777	0.40633	0.40818	0.40817	0.40856	0.40885	0.40889	0.4092	0.40968	0.40906	0.40957	0.41069	0.40926	0.40988	0.41105	0.4118	0.41084	0.41042	0.41055	0.41103	0.41119	0.41189	0.41272	0.41385	0.4124	0.4119	0.41353	0.41429	0.41474	0.41241	0.41529	0.41468	0.41294	0.41378	0.41402	0.41467	0.41445
706.736	0.05848	0.24097	0.38652	0.39925	0.40233	0.40398	0.40332	0.40444	0.40611	0.405	0.40684	0.40668	0.4082	0.40916	0.40828	0.40769	0.40777	0.40892	0.40859	0.40895	0.40908	0.40894	0.40995	0.41119	0.41143	0.41153	0.41104	0.41171	0.41086	0.41077	0.41218	0.4113	0.41246	0.4123	0.41251	0.41414	0.41279	0.41261	0.41126	0.41231	0.41383	0.41281	0.41335	0.41467	0.41345	0.41317	0.41498	0.41455	0.41518
706.485	0.05884	0.2422	0.38715	0.40081	0.40371	0.40298	0.40473	0.40468	0.40575	0.40622	0.40598	0.4075	0.40769	0.40829	0.40849	0.40911	0.40898	0.41045	0.40958	0.40866	0.41001	0.40828	0.40981	0.41027	0.41031	0.40971	0.40953	0.41228	0.41139	0.41251	0.41219	0.41227	0.41295	0.41456	0.41365	0.41269	0.41292	0.41452	0.4131	0.41297	0.41436	0.41447	0.41336	0.41444	0.41307	0.41494	0.41416	0.41456	0.41552
706.234	0.05792	0.24048	0.38889	0.40011	0.40382	0.40427	0.40582	0.40591	0.40628	0.40618	0.40735	0.40694	0.40684	0.40844	0.40884	0.40797	0.40996	0.40954	0.41118	0.41045	0.41049	0.41118	0.41134	0.41096	0.41059	0.41102	0.4107	0.4118	0.41114	0.41162	0.41272	0.41207	0.41401	0.41389	0.41299	0.41438	0.41274	0.41403	0.41503	0.41379	0.41464	0.41442	0.41302	0.41412	0.4138	0.41578	0.41391	0.41422	0.41652
705.983	0.05773	0.24203	0.3888	0.40009	0.40317	0.40367	0.40561	0.40579	0.40679	0.40514	0.40901	0.408	0.40811	0.40871	0.40877	0.40945	0.40989	0.40831	0.41021	0.41013	0.41067	0.40921	0.41063	0.41169	0.41037	0.40992	0.41001	0.41057	0.41302	0.41305	0.41277	0.41276	0.41313	0.41462	0.41351	0.41254	0.41369	0.41558	0.41502	0.41338	0.41552	0.41424	0.41381	0.41438	0.41552	0.41429	0.41645	0.41548	0.41597
705.767	0.05778	0.24291	0.38764	0.40204	0.40424	0.40485	0.40477	0.40645	0.40704	0.40682	0.4089	0.40839	0.40853	0.40879	0.40906	0.41021	0.41036	0.40986	0.40988	0.41	0.41078	0.41038	0.41095	0.41167	0.41347	0.41033	0.41173	0.41148	0.41069	0.41197	0.41415	0.41262	0.41422	0.41519	0.41418	0.41439	0.41427	0.41404	0.41422	0.41499	0.4148	0.41462	0.41443	0.41642	0.41436	0.41479	0.41644	0.41609	0.41655
705.516	0.05806	0.24283	0.38755	0.40199	0.4045	0.4038	0.40534	0.40761	0.40733	0.40717	0.40842	0.40881	0.4095	0.40934	0.41038	0.40994	0.41065	0.41209	0.411	0.41132	0.4122	0.41205	0.4115	0.41052	0.41247	0.41083	0.412	0.41226	0.413	0.41466	0.41373	0.41188	0.41572	0.4149	0.4144	0.41388	0.41521	0.41396	0.41427	0.41592	0.41461	0.41519	0.41555	0.41527	0.41402	0.41501	0.41655	0.4162	0.41573
705.265	0.05856	0.24217	0.39062	0.40065	0.404	0.40581	0.40546	0.40812	0.40825	0.40812	0.40912	0.4093	0.41019	0.41093	0.409	0.41024	0.41079	0.41012	0.40955	0.40821	0.41088	0.41255	0.41274	0.41284	0.41379	0.41277	0.4109	0.41377	0.414	0.41405	0.41347	0.41326	0.41437	0.41437	0.41478	0.41382	0.41458	0.41565	0.41598	0.41568	0.41442	0.41524	0.41602	0.41565	0.41536	0.41484	0.41574	0.41455	0.41577
705.014	0.0585	0.24319	0.39002	0.40251	0.40512	0.40519	0.40684	0.40845	0.40852	0.40861	0.40847	0.40927	0.41005	0.40989	0.41069	0.40938	0.41111	0.41053	0.41146	0.41176	0.4124	0.41196	0.41155	0.41235	0.41245	0.41205	0.41293	0.41287	0.41235	0.41449	0.41332	0.41386	0.41545	0.41458	0.41556	0.41532	0.41533	0.4148	0.41566	0.41514	0.41648	0.41627	0.41671	0.41639	0.41522	0.41478	0.41577	0.41481	0.41665
704.762	0.05845	0.24363	0.38924	0.40298	0.4042	0.40538	0.40822	0.40873	0.40933	0.40761	0.40902	0.4088	0.41125	0.41018	0.41074	0.41054	0.41032	0.41127	0.41208	0.41182	0.41157	0.41124	0.41385	0.41328	0.41314	0.41351	0.41295	0.41444	0.41372	0.41459	0.41599	0.41324	0.41589	0.41468	0.41499	0.41471	0.41581	0.41567	0.41591	0.41593	0.41664	0.41672	0.41589	0.41585	0.41503	0.41725	0.41696	0.41681	0.41731
704.511	0.05875	0.24383	0.39155	0.40343	0.40549	0.40729	0.40752	0.40744	0.40859	0.40942	0.41048	0.4095	0.411	0.40972	0.41111	0.40989	0.41162	0.40999	0.41156	0.41192	0.41239	0.41252	0.41295	0.41333	0.41412	0.41241	0.41393	0.41464	0.41546	0.41448	0.41507	0.41558	0.41333	0.41557	0.41561	0.41537	0.41703	0.41683	0.41666	0.41647	0.41686	0.41828	0.41496	0.41645	0.41539	0.41567	0.41702	0.41719	0.41883
704.26	0.05842	0.24369	0.39075	0.40191	0.40574	0.40684	0.409	0.40853	0.40982	0.40964	0.41063	0.41109	0.41076	0.41159	0.41092	0.41192	0.41195	0.41218	0.41208	0.41203	0.41285	0.41257	0.41326	0.41447	0.41195	0.41369	0.41378	0.4151	0.41415	0.41547	0.41518	0.41454	0.41584	0.41728	0.41701	0.41574	0.41721	0.41656	0.41799	0.41622	0.4176	0.41739	0.41655	0.41594	0.41719	0.41669	0.41787	0.41789	0.41841
704.009	0.05864	0.24429	0.39153	0.40232	0.40615	0.40554	0.40915	0.40847	0.41072	0.4084	0.41011	0.41019	0.4107	0.41203	0.41035	0.41235	0.41332	0.41261	0.41268	0.41369	0.41336	0.41298	0.4142	0.41376	0.41452	0.41413	0.41489	0.41336	0.41464	0.4164	0.41453	0.41491	0.41602	0.41582	0.4162	0.41628	0.41623	0.41719	0.41711	0.41596	0.4174	0.41701	0.41746	0.41839	0.41689	0.41734	0.41668	0.41834	0.41954
703.757	0.05917	0.24541	0.39164	0.40284	0.40667	0.40837	0.40796	0.41036	0.40956	0.41021	0.41008	0.41046	0.4111	0.41323	0.41122	0.41307	0.41312	0.41253	0.41319	0.41259	0.41306	0.41401	0.41444	0.4136	0.41505	0.41535	0.41553	0.41427	0.41477	0.41579	0.41593	0.417	0.41511	0.41615	0.41698	0.41789	0.4173	0.41736	0.41679	0.41765	0.41797	0.42001	0.41828	0.41695	0.41677	0.41725	0.41895	0.41884	0.41954
703.506	0.0592	0.24542	0.39373	0.40426	0.40836	0.40845	0.40821	0.41062	0.4109	0.41057	0.41086	0.41192	0.41223	0.41098	0.41254	0.41432	0.41256	0.41315	0.41385	0.41394	0.41406	0.41413	0.41415	0.41472	0.41515	0.41573	0.41517	0.41567	0.41679	0.41601	0.416	0.41649	0.41727	0.41796	0.41689	0.41712	0.41932	0.41781	0.41723	0.41914	0.41853	0.41809	0.4187	0.41927	0.41886	0.41941	0.41832	0.41806	0.4178
703.254	0.05885	0.24514	0.39412	0.40536	0.40838	0.40915	0.41094	0.40897	0.41146	0.4109	0.41274	0.41163	0.41335	0.41394	0.4134	0.41402	0.41398	0.41475	0.41398	0.41531	0.41431	0.41358	0.41592	0.41509	0.41552	0.41544	0.41534	0.41559	0.41569	0.41642	0.41491	0.41756	0.41715	0.41838	0.41791	0.41806	0.41937	0.41729	0.41845	0.41898	0.4181	0.41834	0.41881	0.41908	0.41918	0.41918	0.41848	0.41981	0.41912
703.003	0.05908	0.24601	0.39357	0.40673	0.40896	0.40853	0.40865	0.4104	0.41168	0.41328	0.41294	0.41223	0.41299	0.4131	0.41496	0.41382	0.41405	0.41436	0.41489	0.41497	0.41406	0.41439	0.41552	0.41478	0.41619	0.41532	0.41616	0.41679	0.41588	0.41741	0.41738	0.41768	0.41916	0.41853	0.4183	0.41872	0.41785	0.41803	0.41852	0.41931	0.41811	0.41854	0.41873	0.41822	0.41894	0.41667	0.41861	0.42003	0.41978
702.752	0.05995	0.24618	0.39264	0.40647	0.40925	0.40938	0.41002	0.40956	0.41127	0.41066	0.41322	0.4122	0.41355	0.41433	0.41414	0.41481	0.41381	0.41476	0.41606	0.41486	0.41522	0.41621	0.41651	0.4165	0.41535	0.41644	0.41745	0.41622	0.417	0.41863	0.4173	0.41785	0.41795	0.41818	0.41857	0.41944	0.41885	0.41862	0.42013	0.41814	0.41924	0.41968	0.41947	0.42041	0.41933	0.41996	0.41982	0.42082	0.42056
702.5	0.05879	0.24682	0.39438	0.40533	0.40965	0.40958	0.41111	0.41158	0.41174	0.41117	0.41283	0.41398	0.41264	0.41495	0.41396	0.41392	0.41551	0.41488	0.4158	0.4151	0.41537	0.41542	0.41647	0.41641	0.41793	0.41715	0.41672	0.41811	0.41676	0.4181	0.41633	0.4179	0.41818	0.41887	0.41783	0.41927	0.41917	0.4196	0.41907	0.42009	0.42081	0.42062	0.4195	0.42014	0.42014	0.41959	0.41967	0.41991	0.42101
702.249	0.05923	0.24707	0.39353	0.40601	0.4093	0.40866	0.41091	0.41185	0.41168	0.41353	0.41408	0.41312	0.41385	0.41466	0.41438	0.41491	0.41529	0.41486	0.41578	0.41593	0.41584	0.41645	0.41714	0.41676	0.41746	0.41702	0.41745	0.41759	0.41863	0.4189	0.41863	0.41872	0.41849	0.42113	0.41917	0.42019	0.41859	0.4196	0.41994	0.42021	0.41958	0.41991	0.42061	0.41851	0.41939	0.42051	0.42018	0.42169	0.42077
701.997	0.05927	0.24716	0.39599	0.40689	0.40891	0.4108	0.41113	0.41285	0.41281	0.41173	0.41314	0.41369	0.41322	0.41464	0.41492	0.41487	0.41506	0.41432	0.41583	0.41657	0.4157	0.41769	0.41655	0.41552	0.41881	0.41832	0.41785	0.41854	0.41778	0.41797	0.41989	0.4189	0.42011	0.4194	0.41916	0.4202	0.4192	0.42001	0.41964	0.42018	0.42117	0.42105	0.42128	0.42199	0.42027	0.42002	0.42078	0.42158	0.42156
701.746	0.05926	0.2478	0.39582	0.40625	0.41004	0.41059	0.4116	0.41288	0.41279	0.41381	0.41379	0.41478	0.41366	0.4139	0.4155	0.41541	0.41423	0.41487	0.41679	0.41633	0.41647	0.41808	0.41734	0.41768	0.41816	0.41883	0.41827	0.41786	0.41792	0.4196	0.41909	0.42019	0.41906	0.42016	0.41836	0.42049	0.42069	0.41967	0.42126	0.42056	0.42181	0.42097	0.42009	0.42185	0.42194	0.4215	0.42149	0.42301	0.42157
701.494	0.05943	0.24839	0.39639	0.40835	0.41059	0.41139	0.41201	0.41265	0.41246	0.41373	0.41369	0.41578	0.41475	0.41535	0.41521	0.41531	0.4175	0.41688	0.41689	0.4175	0.41706	0.41674	0.41852	0.41816	0.4175	0.4187	0.41939	0.41931	0.41859	0.41999	0.41813	0.41954	0.41975	0.42139	0.42048	0.42059	0.42059	0.42115	0.41981	0.42084	0.42109	0.42217	0.42166	0.42217	0.42173	0.42155	0.42276	0.42291	0.42207
701.243	0.05972	0.24942	0.3965	0.40672	0.41008	0.4123	0.41269	0.41413	0.41321	0.41529	0.41558	0.41599	0.41538	0.41729	0.41625	0.41635	0.41667	0.41714	0.41717	0.41741	0.41727	0.41679	0.4173	0.41932	0.41847	0.41902	0.41988	0.41914	0.41962	0.42023	0.41997	0.41947	0.42187	0.42121	0.42104	0.4218	0.42083	0.42038	0.42216	0.42234	0.4226	0.42176	0.4215	0.42143	0.4211	0.42132	0.42271	0.42273	0.42308
700.991	0.06024	0.24934	0.3973	0.40965	0.41102	0.41221	0.41379	0.41322	0.4144	0.41485	0.415	0.41585	0.41606	0.41719	0.41767	0.41758	0.41715	0.4175	0.4171	0.41917	0.4185	0.41802	0.41866	0.41926	0.41999	0.41997	0.42014	0.4202	0.42045	0.41994	0.42148	0.42191	0.42058	0.42189	0.42057	0.4226	0.42213	0.42245	0.42295	0.42198	0.42188	0.42209	0.42218	0.42205	0.42172	0.42272	0.42351	0.42409	0.42323
700.739	0.06107	0.24874	0.3984	0.40914	0.4127	0.41252	0.41458	0.41526	0.41486	0.41595	0.41646	0.41681	0.41766	0.41747	0.41766	0.41813	0.41838	0.41731	0.41751	0.41904	0.41965	0.41821	0.41893	0.42077	0.4199	0.41964	0.42026	0.41905	0.42052	0.42069	0.42195	0.42133	0.42082	0.42274	0.42285	0.42284	0.42286	0.42226	0.42356	0.4227	0.42275	0.42344	0.42293	0.42308	0.42281	0.42361	0.42312	0.42492	0.42433
700.488	0.06054	0.24972	0.39782	0.40958	0.41207	0.41209	0.41489	0.41601	0.41584	0.41657	0.4164	0.41724	0.4165	0.41715	0.41898	0.41855	0.41755	0.41918	0.41829	0.41966	0.41987	0.41872	0.41929	0.42	0.42012	0.41982	0.41988	0.42127	0.42106	0.4221	0.42131	0.42371	0.4221	0.42288	0.42178	0.42237	0.42163	0.42233	0.42417	0.42339	0.42367	0.42384	0.42219	0.42384	0.42381	0.42491	0.42368	0.42363	0.42387
700.236	0.06123	0.25024	0.39918	0.41063	0.41303	0.41427	0.41374	0.41586	0.41553	0.41692	0.41825	0.41736	0.4178	0.41832	0.41756	0.41828	0.41838	0.41958	0.41814	0.41915	0.41988	0.41875	0.42103	0.42006	0.42098	0.42148	0.42076	0.42127	0.42091	0.42152	0.42139	0.42308	0.42233	0.42232	0.42201	0.42291	0.42273	0.42407	0.42401	0.4241	0.42476	0.42403	0.42459	0.42439	0.42347	0.42335	0.42461	0.42574	0.42535
699.985	0.06028	0.24995	0.39896	0.41075	0.41363	0.41368	0.41533	0.4167	0.41641	0.41723	0.41774	0.41749	0.41958	0.41924	0.41879	0.41868	0.4195	0.41931	0.42029	0.42003	0.42032	0.42026	0.42144	0.42127	0.42202	0.42126	0.42126	0.42151	0.42197	0.42371	0.42253	0.42191	0.42311	0.42332	0.4234	0.42367	0.42405	0.42415	0.42379	0.4244	0.42433	0.42422	0.42491	0.42482	0.42412	0.42437	0.42591	0.42533	0.42524
699.733	0.0613	0.2526	0.39939	0.40988	0.41381	0.41491	0.4162	0.41617	0.41824	0.41796	0.41803	0.41778	0.41836	0.41965	0.41891	0.41928	0.4191	0.41963	0.42121	0.4198	0.42165	0.41997	0.4209	0.42154	0.42246	0.4213	0.42188	0.42186	0.42316	0.42288	0.423	0.42295	0.42244	0.42328	0.42343	0.42402	0.42265	0.42472	0.4247	0.42464	0.42497	0.42453	0.4253	0.42615	0.42399	0.42471	0.42512	0.42644	0.42549
699.517	0.06144	0.25166	0.39917	0.41143	0.41402	0.41484	0.41644	0.41725	0.41794	0.41821	0.41877	0.41882	0.41792	0.41971	0.4193	0.42055	0.42022	0.42046	0.42171	0.42122	0.42116	0.42135	0.42175	0.42081	0.42092	0.42274	0.42129	0.4217	0.42265	0.42309	0.42336	0.42381	0.42365	0.42453	0.42365	0.42348	0.42436	0.42395	0.4253	0.42555	0.4244	0.4244	0.42509	0.42521	0.42381	0.4246	0.42482	0.42629	0.42664
699.265	0.06099	0.25225	0.39906	0.41175	0.41597	0.41471	0.41641	0.41701	0.41843	0.41688	0.41831	0.41843	0.41887	0.41855	0.42017	0.42069	0.42005	0.42026	0.42034	0.42158	0.42286	0.42085	0.42212	0.4221	0.42236	0.42286	0.42201	0.42345	0.42246	0.4237	0.42406	0.4233	0.42415	0.42488	0.4237	0.42552	0.42401	0.42567	0.42536	0.42357	0.42502	0.42484	0.42532	0.42608	0.425	0.42535	0.42725	0.42605	0.42625
699.014	0.06094	0.2518	0.39929	0.41271	0.41361	0.41497	0.4169	0.41726	0.41834	0.41815	0.41763	0.41855	0.41835	0.42008	0.41981	0.41942	0.42033	0.41943	0.41973	0.42083	0.42196	0.42118	0.42128	0.42209	0.42372	0.42214	0.42391	0.42206	0.42355	0.42349	0.42349	0.42363	0.42402	0.42472	0.42353	0.4247	0.42441	0.42567	0.42501	0.42589	0.42483	0.42546	0.42575	0.42584	0.42496	0.4246	0.4262	0.42557	0.42591
698.762	0.06108	0.25243	0.4004	0.41134	0.41668	0.41569	0.41693	0.41776	0.41824	0.41834	0.4215	0.41966	0.42045	0.4208	0.42021	0.42084	0.42149	0.42129	0.42084	0.42297	0.42354	0.42212	0.42101	0.42231	0.42313	0.42358	0.42393	0.42326	0.42359	0.42291	0.42336	0.4238	0.42558	0.42593	0.42254	0.42492	0.42688	0.42457	0.42598	0.42606	0.42639	0.42666	0.42655	0.42525	0.42611	0.42417	0.42594	0.42702	0.42667
698.51	0.06149	0.25284	0.40119	0.41185	0.41531	0.41688	0.416	0.41804	0.41779	0.41914	0.42149	0.41919	0.4193	0.42012	0.42079	0.42112	0.42155	0.4227	0.42288	0.4225	0.42347	0.42278	0.42207	0.42285	0.42406	0.42349	0.4251	0.423	0.42392	0.42552	0.42496	0.42459	0.42621	0.42456	0.42554	0.42587	0.4258	0.42604	0.42761	0.42685	0.42665	0.42634	0.42732	0.42665	0.42441	0.42629	0.42633	0.42814	0.42821
698.258	0.0613	0.25294	0.40226	0.41325	0.41683	0.41547	0.41807	0.4187	0.41955	0.42113	0.42156	0.42058	0.42108	0.42169	0.42212	0.42262	0.4224	0.42169	0.42179	0.42122	0.42139	0.4225	0.42402	0.42564	0.42306	0.42456	0.42453	0.42459	0.42477	0.4255	0.42483	0.42603	0.42459	0.42644	0.42448	0.42621	0.42534	0.42618	0.42764	0.42577	0.42661	0.42586	0.42617	0.42699	0.4264	0.42644	0.4275	0.42664	0.42709
698.007	0.0614	0.25302	0.40086	0.41227	0.41653	0.41634	0.41711	0.41955	0.42002	0.41946	0.41916	0.42172	0.42247	0.4215	0.42227	0.4194	0.42255	0.42241	0.42235	0.42418	0.42216	0.42277	0.42389	0.42434	0.42389	0.42453	0.42505	0.42579	0.42522	0.42569	0.42602	0.42611	0.42449	0.42715	0.42624	0.42679	0.42656	0.42779	0.42629	0.42689	0.42778	0.42664	0.42693	0.42691	0.42638	0.42692	0.42796	0.42798	0.42702
697.755	0.0623	0.2534	0.40278	0.41415	0.41592	0.41633	0.41826	0.42058	0.42004	0.4218	0.42078	0.41982	0.42103	0.42127	0.42418	0.42352	0.42285	0.42383	0.42192	0.42278	0.4229	0.4239	0.42462	0.42385	0.42514	0.42502	0.42578	0.42515	0.42576	0.42555	0.42438	0.42536	0.42626	0.42601	0.42657	0.42702	0.42723	0.42735	0.42645	0.42761	0.42819	0.42794	0.4262	0.427	0.42734	0.42743	0.42861	0.42811	0.42923
697.503	0.06184	0.2546	0.40202	0.41421	0.41655	0.41868	0.41984	0.421	0.42156	0.42145	0.42157	0.42195	0.42368	0.42129	0.42358	0.42456	0.42304	0.42403	0.42424	0.42434	0.42401	0.42392	0.42353	0.42596	0.42476	0.42426	0.42311	0.42679	0.42564	0.42726	0.42703	0.42805	0.42568	0.42857	0.42687	0.4278	0.42802	0.42753	0.42854	0.42906	0.42741	0.42691	0.42887	0.42884	0.43016	0.42905	0.42907	0.42904	0.42976
697.251	0.06231	0.2546	0.40414	0.41345	0.41961	0.41934	0.42031	0.42032	0.42248	0.42022	0.42308	0.4243	0.4235	0.42354	0.42369	0.42283	0.42411	0.42409	0.42591	0.42424	0.42564	0.42409	0.42517	0.42577	0.42545	0.42634	0.42611	0.42585	0.42747	0.42744	0.42659	0.42779	0.42672	0.4295	0.4288	0.4296	0.42852	0.42765	0.42724	0.42894	0.42906	0.42938	0.42794	0.4283	0.42696	0.42818	0.42948	0.42975	0.42913
696.999	0.06165	0.2548	0.40372	0.41468	0.41895	0.41877	0.41975	0.42094	0.42214	0.42321	0.42236	0.42372	0.42277	0.42404	0.42263	0.42416	0.42491	0.42472	0.42392	0.42402	0.42748	0.42469	0.42522	0.42549	0.42643	0.42583	0.42752	0.42771	0.42687	0.42726	0.42697	0.42919	0.42847	0.4273	0.42848	0.42876	0.42932	0.42845	0.43006	0.42879	0.4304	0.42896	0.43046	0.43014	0.42929	0.42993	0.43075	0.43034	0.42951
696.747	0.06189	0.25577	0.40493	0.41659	0.41904	0.42061	0.4208	0.42106	0.41998	0.42154	0.42166	0.42498	0.42344	0.42351	0.42429	0.42388	0.42346	0.42484	0.42546	0.42562	0.42621	0.42633	0.42513	0.42594	0.42701	0.42629	0.42668	0.42749	0.42781	0.42865	0.4283	0.43063	0.42956	0.42818	0.42837	0.42928	0.42963	0.42895	0.42814	0.42939	0.43158	0.4282	0.42957	0.42968	0.42681	0.42934	0.43069	0.43053	0.4312
696.495	0.06144	0.25567	0.40547	0.41536	0.41698	0.42097	0.42077	0.42237	0.4226	0.42276	0.42242	0.42372	0.4233	0.42615	0.42484	0.42363	0.42475	0.42315	0.42654	0.42725	0.42598	0.42656	0.42734	0.42702	0.427	0.42768	0.42949	0.42883	0.4275	0.42981	0.42856	0.43018	0.42872	0.4299	0.42786	0.42961	0.42696	0.42852	0.42656	0.42949	0.42971	0.43062	0.42984	0.42937	0.4295	0.42946	0.42995	0.43093	0.43164
696.243	0.06283	0.25565	0.40516	0.41697	0.41878	0.41965	0.41948	0.42332	0.42323	0.42352	0.42351	0.42236	0.42507	0.4251	0.42564	0.42525	0.42478	0.42597	0.4252	0.42471	0.42554	0.42824	0.42693	0.42667	0.42589	0.42702	0.42699	0.42802	0.42844	0.42751	0.42993	0.43139	0.42879	0.42882	0.42959	0.42948	0.43064	0.42815	0.42975	0.43126	0.42857	0.43083	0.43113	0.43235	0.43034	0.43132	0.43117	0.42898	0.43142
695.991	0.06273	0.25661	0.40414	0.41736	0.41905	0.42027	0.42309	0.42186	0.42255	0.42145	0.42583	0.42353	0.42478	0.42446	0.42466	0.42493	0.42572	0.42521	0.42688	0.42532	0.42484	0.42487	0.42747	0.42769	0.42691	0.42835	0.42899	0.42867	0.42856	0.42798	0.42993	0.42985	0.42859	0.42965	0.4292	0.43072	0.43014	0.43078	0.43028	0.42889	0.43121	0.43149	0.42959	0.43041	0.43191	0.43091	0.43112	0.43062	0.4314
695.739	0.06324	0.25608	0.40557	0.41643	0.42018	0.42119	0.42189	0.42128	0.42221	0.42392	0.42356	0.42593	0.42523	0.42256	0.42608	0.42647	0.42589	0.42555	0.42631	0.42608	0.42608	0.42637	0.42491	0.4284	0.42922	0.42796	0.42715	0.42848	0.42821	0.42933	0.42966	0.42733	0.42914	0.42859	0.43034	0.43121	0.42853	0.42942	0.43086	0.43188	0.43165	0.43095	0.43182	0.42711	0.42995	0.42951	0.43245	0.43124	0.42959
695.487	0.0626	0.25611	0.40447	0.41722	0.42208	0.42191	0.42305	0.42417	0.42303	0.42362	0.42559	0.4257	0.4257	0.42519	0.42594	0.42569	0.42553	0.42577	0.4257	0.42748	0.42581	0.4271	0.42638	0.42858	0.42878	0.42947	0.42934	0.42935	0.43089	0.42839	0.42869	0.43042	0.42973	0.43103	0.43096	0.42988	0.43056	0.43024	0.43011	0.43276	0.43103	0.42911	0.43024	0.43214	0.43132	0.43143	0.4335	0.43309	0.4334
695.235	0.06252	0.2575	0.40556	0.41671	0.42268	0.42097	0.42206	0.42438	0.42523	0.42547	0.42456	0.42577	0.42466	0.42541	0.42558	0.42723	0.42827	0.42697	0.426	0.42497	0.42505	0.42594	0.42682	0.4274	0.42936	0.42772	0.43041	0.42828	0.42888	0.42842	0.4304	0.43125	0.42958	0.43102	0.43206	0.43053	0.43124	0.43018	0.43181	0.43197	0.43241	0.43195	0.43273	0.43065	0.4299	0.43299	0.43345	0.43226	0.43268
694.983	0.06263	0.25803	0.40566	0.4191	0.42003	0.42236	0.42413	0.42586	0.42327	0.42509	0.42584	0.42433	0.42546	0.42587	0.42475	0.42706	0.42716	0.42669	0.4277	0.42721	0.42785	0.42756	0.43012	0.42981	0.42924	0.42946	0.42808	0.42754	0.43089	0.42985	0.43141	0.431	0.4309	0.42904	0.4308	0.43176	0.43237	0.43221	0.4303	0.43241	0.43202	0.43195	0.42916	0.4334	0.43094	0.43196	0.43162	0.43237	0.43188
694.767	0.06283	0.25861	0.40835	0.41842	0.4216	0.42409	0.42379	0.42415	0.42517	0.42566	0.4242	0.42649	0.4254	0.4272	0.42707	0.42876	0.42758	0.4268	0.42651	0.42799	0.4296	0.42692	0.42675	0.42691	0.42935	0.42791	0.42966	0.42916	0.43211	0.42876	0.43081	0.4315	0.43246	0.43109	0.42941	0.43201	0.43207	0.43247	0.43196	0.43186	0.43363	0.43206	0.43155	0.43368	0.43196	0.43447	0.43314	0.43284	0.432
694.515	0.06283	0.25726	0.40665	0.41876	0.42169	0.42107	0.42411	0.42294	0.42399	0.42604	0.42571	0.42797	0.42506	0.42736	0.42645	0.42675	0.42845	0.42676	0.42639	0.42643	0.428	0.42864	0.42977	0.42979	0.42968	0.43149	0.42876	0.42867	0.43086	0.43057	0.43172	0.42978	0.43153	0.43106	0.42987	0.43391	0.43058	0.43212	0.43358	0.43073	0.43381	0.43191	0.43227	0.4342	0.43001	0.43223	0.43243	0.43265	0.43392
694.263	0.06375	0.25882	0.40991	0.41881	0.42165	0.42287	0.42685	0.42441	0.42577	0.42602	0.42661	0.42653	0.42472	0.42872	0.42824	0.42692	0.42885	0.42767	0.42913	0.42873	0.42811	0.42996	0.42859	0.43024	0.42981	0.43013	0.43116	0.42971	0.42934	0.4316	0.43035	0.43136	0.43099	0.43156	0.43099	0.43288	0.43266	0.43361	0.43355	0.4312	0.43282	0.43192	0.43434	0.43113	0.43068	0.43416	0.43473	0.43164	0.43411
694.011	0.06377	0.25923	0.40813	0.41931	0.42329	0.42226	0.42455	0.42753	0.42735	0.42667	0.42695	0.42705	0.42766	0.42681	0.42686	0.43116	0.42714	0.42956	0.42823	0.42796	0.43043	0.43248	0.4278	0.42907	0.43026	0.43047	0.42897	0.43036	0.43045	0.43129	0.43105	0.43286	0.43023	0.4324	0.43223	0.4345	0.43279	0.433	0.43455	0.43296	0.43503	0.43415	0.43306	0.43373	0.43241	0.43312	0.43247	0.43418	0.43552
693.759	0.06308	0.25974	0.40773	0.41987	0.42284	0.42516	0.42515	0.42657	0.42583	0.4256	0.42791	0.42672	0.42815	0.42848	0.42907	0.42714	0.43017	0.42757	0.42885	0.42966	0.42932	0.43169	0.42975	0.43014	0.43088	0.42928	0.43172	0.43109	0.43213	0.43199	0.43216	0.43268	0.43337	0.43298	0.43195	0.43311	0.43172	0.43441	0.4328	0.43431	0.43249	0.43451	0.43458	0.43336	0.43283	0.43273	0.43555	0.43504	0.43466
693.506	0.06343	0.26083	0.40733	0.42097	0.42337	0.42384	0.42722	0.42685	0.42712	0.42677	0.42924	0.42808	0.42994	0.42735	0.42795	0.42911	0.42987	0.4313	0.42986	0.42984	0.42867	0.42894	0.43108	0.43183	0.4316	0.43048	0.43029	0.42958	0.43219	0.43105	0.43331	0.43335	0.43349	0.43333	0.43314	0.43476	0.43415	0.43372	0.43372	0.43178	0.43239	0.4333	0.43473	0.43328	0.43234	0.43292	0.43219	0.43445	0.43424
693.254	0.06445	0.26051	0.40813	0.41911	0.42292	0.42588	0.42709	0.42754	0.42716	0.42539	0.42772	0.42856	0.43018	0.42939	0.42768	0.42756	0.42972	0.42895	0.43062	0.43031	0.42902	0.43097	0.43146	0.43131	0.43223	0.43215	0.43106	0.43249	0.433	0.43419	0.43106	0.4335	0.43352	0.43508	0.43318	0.43269	0.4331	0.43545	0.43474	0.43444	0.43357	0.43357	0.43539	0.43429	0.43405	0.43533	0.43421	0.43532	0.43522
693.002	0.06409	0.26089	0.41033	0.4204	0.42236	0.42488	0.42554	0.42581	0.42669	0.42837	0.42731	0.42805	0.42778	0.42944	0.43104	0.43029	0.43162	0.42964	0.43158	0.43094	0.42992	0.43069	0.43229	0.43282	0.42997	0.43174	0.43186	0.43359	0.43352	0.43412	0.43196	0.43248	0.43432	0.4339	0.434	0.4329	0.43625	0.43419	0.43526	0.43475	0.43826	0.43331	0.43399	0.4369	0.43492	0.43514	0.43511	0.43452	0.43568
692.75	0.06408	0.26071	0.40955	0.42054	0.42672	0.4245	0.42709	0.42677	0.42712	0.42719	0.42867	0.42915	0.43038	0.42899	0.43005	0.43288	0.43146	0.42958	0.43159	0.43141	0.43135	0.43072	0.43282	0.43377	0.43307	0.43087	0.43382	0.43202	0.43392	0.43317	0.43388	0.43217	0.43573	0.43372	0.43453	0.43274	0.43524	0.43625	0.43324	0.43573	0.43536	0.43552	0.43587	0.4379	0.43435	0.43525	0.43593	0.43524	0.43469
692.497	0.06282	0.26239	0.41028	0.4216	0.42425	0.42553	0.42519	0.42626	0.42856	0.4272	0.42938	0.42896	0.42968	0.42958	0.42911	0.43031	0.42947	0.43055	0.43149	0.43056	0.43041	0.43371	0.43191	0.4337	0.43369	0.43126	0.43245	0.43259	0.43389	0.43422	0.43284	0.43304	0.43471	0.43425	0.43364	0.43483	0.43533	0.43549	0.43464	0.4357	0.43618	0.43413	0.43599	0.43384	0.43568	0.43526	0.43621	0.43549	0.43552
692.245	0.06471	0.26187	0.41109	0.42089	0.42508	0.42672	0.42602	0.4281	0.42919	0.42993	0.42811	0.4275	0.42882	0.43111	0.43069	0.43086	0.43059	0.43026	0.43147	0.4325	0.43153	0.4334	0.43217	0.43187	0.4339	0.432	0.43377	0.43359	0.43259	0.43479	0.43022	0.43555	0.43556	0.43457	0.43557	0.43494	0.43625	0.43583	0.43588	0.43515	0.43681	0.436	0.43388	0.43625	0.43525	0.43671	0.43657	0.43732	0.43769
691.993	0.06424	0.26219	0.41158	0.42285	0.42715	0.42808	0.42752	0.42796	0.42927	0.42828	0.4295	0.42968	0.4297	0.43234	0.43057	0.4317	0.43388	0.43137	0.43206	0.43174	0.43269	0.43114	0.43458	0.43312	0.43273	0.43288	0.43408	0.43383	0.43535	0.4355	0.43499	0.43804	0.43374	0.43536	0.43646	0.43689	0.4333	0.43534	0.43683	0.43498	0.43715	0.43627	0.43688	0.43695	0.43457	0.43589	0.43758	0.43562	0.43705
691.741	0.06356	0.2617	0.41252	0.42216	0.42406	0.4287	0.42762	0.42923	0.43024	0.4312	0.43093	0.42984	0.43018	0.42995	0.43027	0.43229	0.43248	0.43129	0.43378	0.43085	0.43214	0.43478	0.43447	0.43293	0.43282	0.43331	0.43577	0.43399	0.43635	0.43445	0.43473	0.43468	0.4363	0.4358	0.43714	0.43673	0.43626	0.4348	0.43566	0.43717	0.43493	0.43785	0.4379	0.43652	0.43451	0.4365	0.43797	0.43525	0.43852
691.488	0.06305	0.26295	0.41179	0.42373	0.42538	0.42729	0.42774	0.42887	0.42933	0.43057	0.43055	0.43204	0.43159	0.43162	0.43263	0.43242	0.43309	0.43441	0.43493	0.4334	0.43211	0.43299	0.43565	0.43398	0.43419	0.43539	0.43526	0.43594	0.43467	0.43454	0.43568	0.43827	0.43484	0.43608	0.43455	0.43701	0.43596	0.43626	0.43921	0.43795	0.43647	0.43828	0.43923	0.43552	0.43633	0.43832	0.43755	0.43794	0.43869
691.236	0.06459	0.26139	0.41165	0.42459	0.42596	0.42831	0.42782	0.43131	0.43056	0.4309	0.43057	0.43136	0.43136	0.43237	0.43114	0.43351	0.43324	0.43241	0.43343	0.43329	0.43458	0.43279	0.43387	0.43534	0.43359	0.43668	0.43686	0.43491	0.43716	0.43538	0.43359	0.43824	0.4361	0.43663	0.43777	0.43873	0.43732	0.4371	0.43864	0.43709	0.4369	0.43648	0.43847	0.43707	0.43717	0.43715	0.4385	0.43743	0.43772
690.983	0.06429	0.26399	0.41269	0.42532	0.42775	0.42791	0.43114	0.4307	0.43097	0.43168	0.43144	0.43168	0.4328	0.4319	0.43254	0.43158	0.43652	0.4337	0.4342	0.43285	0.43501	0.43429	0.43564	0.43461	0.43463	0.43533	0.43704	0.43637	0.43347	0.4368	0.43489	0.43727	0.4388	0.43707	0.43828	0.43858	0.43609	0.43759	0.43777	0.43629	0.43726	0.43865	0.43777	0.4376	0.43758	0.43758	0.43816	0.43973	0.43928
690.767	0.0657	0.26507	0.41004	0.42316	0.42702	0.42957	0.42957	0.43184	0.43102	0.4309	0.43019	0.43303	0.43295	0.43177	0.43311	0.43398	0.43376	0.43314	0.43466	0.43507	0.43591	0.43468	0.43564	0.43578	0.4352	0.43617	0.43607	0.43762	0.43612	0.43804	0.43612	0.43818	0.43925	0.43729	0.43633	0.4379	0.43625	0.437	0.43746	0.4375	0.43871	0.43863	0.43942	0.43896	0.43801	0.43836	0.43865	0.44084	0.43939
690.515	0.06494	0.2654	0.41419	0.42463	0.42631	0.43021	0.42889	0.42998	0.43261	0.43242	0.43313	0.43252	0.43584	0.4322	0.43391	0.43481	0.43355	0.43381	0.43586	0.43648	0.43549	0.43707	0.43715	0.43803	0.43631	0.43612	0.43752	0.43665	0.43668	0.43833	0.43692	0.43862	0.43816	0.43652	0.43805	0.4389	0.43697	0.4373	0.43979	0.43746	0.43983	0.43971	0.43912	0.43914	0.43646	0.43942	0.43996	0.44037	0.43993
690.262	0.06426	0.26562	0.41332	0.42445	0.42653	0.43002	0.43146	0.43247	0.43231	0.43371	0.43278	0.43339	0.43326	0.43355	0.43403	0.43479	0.43289	0.43469	0.43567	0.4361	0.4346	0.43634	0.4348	0.43738	0.43798	0.43729	0.43768	0.43781	0.439	0.4384	0.44009	0.43917	0.43813	0.43872	0.43925	0.43914	0.43937	0.43823	0.43884	0.4394	0.43822	0.43852	0.43947	0.44115	0.43916	0.43897	0.44124	0.4389	0.44119
690.01	0.06531	0.26548	0.41439	0.42664	0.43008	0.43183	0.4313	0.43241	0.43174	0.43338	0.43294	0.43249	0.43305	0.43469	0.43525	0.4332	0.435	0.43374	0.43378	0.43591	0.43417	0.43506	0.43593	0.43722	0.43779	0.43734	0.43792	0.43738	0.43792	0.43939	0.43803	0.43863	0.43848	0.43887	0.43846	0.43826	0.43934	0.43893	0.44003	0.44078	0.44007	0.44081	0.4393	0.44013	0.4383	0.44092	0.44072	0.44115	0.44178
689.757	0.06557	0.26513	0.41682	0.42524	0.43148	0.43244	0.43233	0.43255	0.43263	0.43271	0.434	0.43303	0.4347	0.43546	0.43474	0.4348	0.43268	0.43229	0.43563	0.43803	0.43674	0.43539	0.43522	0.43767	0.43735	0.43715	0.44047	0.43879	0.43815	0.43796	0.43677	0.4392	0.43809	0.43898	0.43864	0.44062	0.439	0.43925	0.43927	0.44117	0.44144	0.43943	0.43908	0.44123	0.43924	0.43972	0.44109	0.4396	0.43942
689.505	0.06486	0.26657	0.41563	0.4265	0.42901	0.43047	0.43229	0.4323	0.43416	0.4332	0.43426	0.43444	0.43582	0.43619	0.43515	0.43534	0.43603	0.43845	0.43354	0.43737	0.4382	0.43735	0.43921	0.43701	0.43869	0.43707	0.43835	0.43786	0.43804	0.43975	0.43988	0.44012	0.43867	0.43912	0.43993	0.43966	0.43956	0.43968	0.44049	0.44057	0.44066	0.44117	0.44112	0.44124	0.43942	0.43779	0.44108	0.44192	0.44241
689.252	0.06613	0.2662	0.41598	0.42738	0.43039	0.43108	0.43056	0.4341	0.43269	0.43378	0.43635	0.43549	0.43451	0.43544	0.43675	0.43751	0.43656	0.43642	0.43631	0.43874	0.43703	0.43643	0.43705	0.43788	0.43664	0.43848	0.43908	0.44172	0.43933	0.44049	0.44042	0.44076	0.43993	0.44012	0.44038	0.44167	0.44093	0.44149	0.44076	0.44151	0.44071	0.44026	0.44231	0.43918	0.44143	0.44282	0.44141	0.44165	0.44305
689	0.06651	0.2679	0.41652	0.42674	0.42946	0.43192	0.43276	0.43564	0.43487	0.43518	0.43534	0.4358	0.43576	0.43584	0.4364	0.43822	0.43662	0.43692	0.43881	0.43815	0.43845	0.43931	0.43984	0.43939	0.43944	0.44334	0.43938	0.43849	0.43893	0.43894	0.44122	0.44143	0.44002	0.44105	0.44204	0.44122	0.43972	0.43736	0.44147	0.44245	0.44095	0.44123	0.44121	0.44223	0.44179	0.44213	0.44235	0.44139	0.44234
688.747	0.06559	0.26824	0.41466	0.42879	0.43014	0.43264	0.43343	0.43363	0.43655	0.43418	0.43428	0.43514	0.4378	0.43415	0.43846	0.43712	0.43577	0.43882	0.43902	0.43777	0.43715	0.43705	0.43764	0.43709	0.4393	0.44059	0.43813	0.44015	0.44037	0.4417	0.44055	0.44206	0.44073	0.4404	0.44055	0.44283	0.44159	0.44193	0.44149	0.44007	0.44198	0.44091	0.44184	0.44233	0.44089	0.44149	0.4409	0.44219	0.44328
688.495	0.06628	0.26907	0.41734	0.42928	0.43156	0.43222	0.43195	0.43308	0.4354	0.43558	0.43449	0.43426	0.43824	0.43692	0.43773	0.4362	0.43649	0.43611	0.43911	0.43713	0.4384	0.43945	0.43866	0.43925	0.43928	0.44117	0.4384	0.44084	0.44077	0.43988	0.44172	0.44083	0.44025	0.44195	0.44156	0.44392	0.44111	0.4404	0.44163	0.44387	0.44268	0.44162	0.44198	0.44279	0.4412	0.44263	0.44271	0.44207	0.44418
688.242	0.06553	0.268	0.41752	0.43103	0.43296	0.4328	0.43657	0.43615	0.43639	0.43663	0.43646	0.43633	0.43716	0.4361	0.43784	0.43802	0.43745	0.43861	0.43702	0.43987	0.4392	0.43821	0.44022	0.44008	0.44246	0.4409	0.43973	0.44032	0.44254	0.44136	0.44311	0.4429	0.44191	0.4405	0.44207	0.4427	0.44167	0.44222	0.44444	0.44284	0.4426	0.44186	0.44241	0.44225	0.44081	0.4436	0.44358	0.44316	0.44212
687.989	0.06555	0.26659	0.41751	0.43022	0.43197	0.43285	0.43468	0.43501	0.43451	0.43365	0.43723	0.43523	0.43735	0.43641	0.43859	0.4398	0.43778	0.43934	0.43894	0.4386	0.44036	0.43992	0.44053	0.44079	0.43983	0.43971	0.43875	0.44185	0.44092	0.43955	0.44043	0.44119	0.44032	0.44093	0.4413	0.44285	0.44376	0.44129	0.44376	0.44048	0.44358	0.44266	0.44315	0.44386	0.4436	0.4414	0.44363	0.44445	0.44561
687.737	0.06663	0.268	0.41713	0.42964	0.43493	0.43264	0.43345	0.43564	0.43383	0.4382	0.43745	0.43693	0.43505	0.43824	0.43699	0.43946	0.4406	0.43872	0.43819	0.43979	0.43828	0.43987	0.44091	0.44136	0.44057	0.44111	0.44058	0.44244	0.44143	0.44299	0.44077	0.44366	0.44296	0.4417	0.44339	0.44214	0.44125	0.44274	0.44478	0.44232	0.44367	0.44526	0.44306	0.44296	0.44322	0.4438	0.44429	0.44608	0.44372
687.484	0.06696	0.26863	0.41715	0.43069	0.43591	0.43517	0.43653	0.43454	0.43861	0.43613	0.43816	0.4385	0.44058	0.43688	0.44051	0.43926	0.43946	0.43995	0.44065	0.44027	0.44064	0.44211	0.43909	0.44055	0.4423	0.44143	0.44128	0.44208	0.44154	0.44271	0.44403	0.44439	0.44299	0.44383	0.44154	0.44489	0.44375	0.44395	0.44411	0.44418	0.44329	0.44407	0.44461	0.44374	0.44292	0.44578	0.44265	0.44242	0.44599
687.267	0.06764	0.27074	0.4186	0.43045	0.43443	0.43563	0.43521	0.43847	0.43707	0.43739	0.43837	0.43917	0.43668	0.44092	0.43783	0.44061	0.44139	0.44149	0.44095	0.44061	0.44156	0.44034	0.44425	0.44276	0.44163	0.44174	0.44099	0.44336	0.44448	0.4428	0.44388	0.44717	0.44449	0.44458	0.44338	0.4423	0.44469	0.44421	0.44229	0.44515	0.44502	0.44261	0.44471	0.44525	0.4447	0.44272	0.44598	0.44651	0.44544
687.015	0.06712	0.26891	0.42101	0.4315	0.43483	0.43603	0.43812	0.43719	0.43941	0.4379	0.43814	0.44026	0.44151	0.44063	0.44172	0.44081	0.4413	0.44149	0.44188	0.44054	0.44178	0.4446	0.44311	0.44169	0.44291	0.44397	0.44353	0.44295	0.44558	0.44453	0.44396	0.44364	0.44503	0.44568	0.44252	0.44344	0.44401	0.44265	0.44491	0.44691	0.44482	0.44384	0.44556	0.4447	0.44431	0.44539	0.44425	0.44601	0.44679
686.762	0.06633	0.27019	0.42159	0.43089	0.43485	0.43538	0.43467	0.43735	0.43721	0.43918	0.43829	0.44005	0.44075	0.4408	0.4394	0.43972	0.44199	0.43897	0.44074	0.44235	0.44221	0.44173	0.4445	0.44179	0.44342	0.4434	0.44368	0.44511	0.44358	0.44385	0.44368	0.4429	0.44545	0.44354	0.44269	0.44456	0.44317	0.4436	0.44409	0.44532	0.44579	0.44702	0.44668	0.44696	0.44334	0.44695	0.44725	0.4472	0.4469
686.509	0.06717	0.27047	0.42172	0.43362	0.43499	0.43532	0.43758	0.43819	0.43704	0.4408	0.43898	0.4383	0.44292	0.43883	0.43994	0.44092	0.44158	0.43918	0.44201	0.44279	0.44204	0.44169	0.44335	0.44361	0.445	0.44186	0.44199	0.44329	0.44024	0.44627	0.44334	0.44464	0.4461	0.44643	0.44499	0.44618	0.44465	0.446	0.44396	0.44577	0.44578	0.44613	0.44629	0.44544	0.44615	0.44612	0.44605	0.4475	0.44543
686.256	0.06756	0.27085	0.42213	0.43436	0.43528	0.43575	0.43632	0.43896	0.43936	0.43948	0.44135	0.44066	0.43855	0.441	0.44163	0.44144	0.44137	0.44132	0.44258	0.43947	0.4413	0.44334	0.44132	0.44173	0.44402	0.44406	0.44329	0.44293	0.44497	0.44465	0.44479	0.44599	0.44687	0.44571	0.44685	0.44557	0.44522	0.44614	0.4452	0.44463	0.44594	0.44643	0.44589	0.44625	0.4466	0.44661	0.44834	0.44592	0.44759
686.004	0.06672	0.27195	0.4199	0.43263	0.43616	0.43664	0.4354	0.44005	0.43941	0.43837	0.44006	0.44091	0.44142	0.44191	0.44295	0.44162	0.44147	0.44122	0.44334	0.44248	0.44107	0.44344	0.4417	0.443	0.44484	0.44339	0.44474	0.44495	0.44567	0.4456	0.44611	0.44546	0.44575	0.44688	0.44626	0.44513	0.4465	0.44717	0.44658	0.44807	0.44738	0.44659	0.44673	0.44608	0.44667	0.44787	0.44794	0.44745	0.44647
685.751	0.06673	0.27073	0.42003	0.43393	0.43666	0.4373	0.43904	0.43915	0.43879	0.44196	0.43815	0.43942	0.44095	0.4414	0.44339	0.44083	0.44231	0.44318	0.4407	0.44261	0.44377	0.44318	0.44294	0.44315	0.44315	0.44441	0.44699	0.44475	0.44502	0.44402	0.4472	0.445	0.44578	0.44665	0.44447	0.44976	0.44714	0.44561	0.44819	0.44701	0.44683	0.44871	0.44668	0.4497	0.44714	0.44815	0.44638	0.44727	0.44713
685.498	0.06779	0.27352	0.42065	0.43502	0.43763	0.43717	0.439	0.44169	0.44024	0.43842	0.4406	0.44193	0.44077	0.44308	0.44178	0.44447	0.44373	0.44317	0.44465	0.44269	0.44331	0.44232	0.44711	0.44501	0.44382	0.44485	0.44675	0.4448	0.44755	0.44827	0.44549	0.44498	0.44796	0.44777	0.44567	0.44574	0.44776	0.44605	0.44657	0.44854	0.44618	0.44927	0.44746	0.4494	0.44729	0.44684	0.44842	0.44933	0.44754
685.245	0.06853	0.27423	0.42207	0.43553	0.43664	0.43707	0.4368	0.44129	0.44127	0.44331	0.44158	0.44401	0.44193	0.4435	0.44247	0.44553	0.44369	0.44414	0.44555	0.44422	0.44511	0.44476	0.44676	0.44636	0.44423	0.44434	0.44666	0.44835	0.447	0.44597	0.44615	0.44903	0.44894	0.44817	0.44677	0.44746	0.44821	0.44744	0.44899	0.44828	0.44797	0.44872	0.44744	0.45026	0.44584	0.44898	0.44919	0.44833	0.44803
684.992	0.06936	0.27405	0.42399	0.43558	0.4373	0.43968	0.44188	0.44306	0.44047	0.4423	0.44136	0.44177	0.44305	0.44138	0.44465	0.44411	0.44538	0.44439	0.44561	0.44524	0.44569	0.44409	0.44664	0.44736	0.44651	0.44605	0.44769	0.4478	0.44672	0.44786	0.44741	0.44682	0.44781	0.44701	0.44784	0.44834	0.44877	0.45007	0.44903	0.44952	0.44736	0.44949	0.44778	0.44593	0.44582	0.44975	0.44854	0.44824	0.45072
684.739	0.0683	0.2746	0.42356	0.4371	0.43863	0.44144	0.44178	0.44208	0.44132	0.44243	0.44183	0.4433	0.4425	0.4458	0.4442	0.4464	0.44374	0.44415	0.44593	0.44489	0.44633	0.44596	0.44537	0.44659	0.44623	0.44622	0.44678	0.4468	0.44637	0.4471	0.44877	0.44675	0.44922	0.44955	0.44938	0.44922	0.44832	0.44794	0.4477	0.44848	0.45207	0.44983	0.449	0.44991	0.44959	0.449	0.45052	0.44838	0.45088
684.487	0.06881	0.27492	0.42399	0.43578	0.43744	0.43983	0.44208	0.44123	0.44295	0.44242	0.44252	0.44097	0.44491	0.44406	0.44131	0.44524	0.44451	0.4444	0.44556	0.44553	0.44454	0.44621	0.44555	0.44769	0.44508	0.44602	0.44635	0.44759	0.44883	0.44808	0.44708	0.44868	0.4477	0.44859	0.44897	0.44805	0.44937	0.44908	0.44906	0.44739	0.45014	0.44816	0.45044	0.44777	0.4492	0.44917	0.44871	0.45057	0.45035
684.234	0.06913	0.27433	0.42212	0.4357	0.43913	0.4392	0.44083	0.44313	0.44209	0.44405	0.44261	0.445	0.44334	0.44411	0.44395	0.44479	0.44513	0.44486	0.44553	0.44635	0.44466	0.44543	0.44711	0.4443	0.44755	0.44465	0.44759	0.44796	0.44949	0.44768	0.44868	0.45061	0.44879	0.44872	0.44941	0.45196	0.44889	0.44587	0.45081	0.45053	0.44876	0.4503	0.45154	0.44873	0.45045	0.44859	0.44923	0.44845	0.45211
684.017	0.06846	0.27536	0.42278	0.43837	0.43987	0.44013	0.44103	0.44318	0.44262	0.44254	0.44495	0.44531	0.4449	0.44266	0.44474	0.4459	0.44723	0.44535	0.44569	0.44475	0.44399	0.44584	0.44609	0.44653	0.44859	0.44663	0.44497	0.44789	0.44887	0.4485	0.44619	0.44651	0.44853	0.44881	0.45012	0.45042	0.45185	0.44937	0.44758	0.45043	0.45	0.45008	0.45002	0.45127	0.44837	0.45066	0.45174	0.44881	0.45189
683.764	0.06889	0.27593	0.42309	0.43863	0.43927	0.44084	0.44365	0.4428	0.44329	0.44264	0.44501	0.44279	0.4462	0.44539	0.44674	0.44429	0.44498	0.44643	0.44664	0.44729	0.44762	0.44454	0.44928	0.44759	0.44712	0.44913	0.45019	0.44832	0.44781	0.4502	0.44923	0.45019	0.44757	0.45047	0.45102	0.45194	0.45065	0.44924	0.45293	0.4513	0.44914	0.45004	0.44867	0.44975	0.45146	0.4525	0.45092	0.44977	0.45234
683.511	0.06851	0.27475	0.425	0.43732	0.43965	0.44208	0.44312	0.44268	0.44334	0.44398	0.44353	0.44539	0.44646	0.44678	0.4479	0.4455	0.44743	0.44708	0.44538	0.44694	0.44808	0.44743	0.44639	0.44884	0.44843	0.44808	0.44706	0.44901	0.44806	0.45062	0.44844	0.44983	0.45125	0.4511	0.4487	0.45104	0.44968	0.45007	0.45156	0.45147	0.45069	0.44952	0.45334	0.44972	0.45111	0.45162	0.45035	0.45102	0.45135
683.258	0.06996	0.27543	0.42669	0.43633	0.44288	0.44106	0.44229	0.44416	0.44436	0.44615	0.44502	0.44484	0.44719	0.44589	0.44737	0.44692	0.44931	0.44572	0.44707	0.4474	0.44695	0.44807	0.44936	0.44957	0.44821	0.4502	0.45032	0.44972	0.44737	0.45088	0.44941	0.45101	0.4503	0.45039	0.44928	0.44962	0.45181	0.45108	0.45	0.45325	0.45183	0.45159	0.45223	0.45387	0.45038	0.45196	0.4533	0.45216	0.45253
683.005	0.06985	0.27657	0.42779	0.43804	0.44189	0.44186	0.44272	0.44401	0.4452	0.44565	0.4453	0.44631	0.44571	0.44761	0.44776	0.44714	0.44744	0.44595	0.44804	0.44997	0.45041	0.44734	0.45094	0.45035	0.44936	0.4489	0.45047	0.45032	0.45044	0.45169	0.45025	0.45094	0.44954	0.45308	0.45052	0.45213	0.45099	0.45192	0.45441	0.45152	0.45197	0.45193	0.45064	0.45115	0.4518	0.45149	0.45215	0.45228	0.4529
682.752	0.06981	0.27628	0.42774	0.43877	0.44204	0.44147	0.44335	0.44551	0.4464	0.44544	0.44631	0.4455	0.44802	0.44692	0.44791	0.44776	0.4486	0.4478	0.44992	0.44791	0.44986	0.44993	0.44871	0.4516	0.44973	0.44994	0.44966	0.44989	0.44994	0.45263	0.45067	0.4521	0.44985	0.45225	0.45049	0.45259	0.45191	0.45127	0.45247	0.45206	0.45347	0.45386	0.45274	0.45371	0.4524	0.45268	0.45338	0.45343	0.45222
682.499	0.0702	0.27585	0.42581	0.44136	0.44208	0.44357	0.44457	0.44596	0.44414	0.44548	0.44606	0.44599	0.44728	0.44894	0.44649	0.44928	0.44892	0.44871	0.44911	0.44905	0.44887	0.44979	0.44998	0.45032	0.44988	0.45027	0.45022	0.45274	0.4507	0.45211	0.45079	0.44993	0.45125	0.45402	0.45163	0.45256	0.45109	0.45175	0.45383	0.45323	0.45347	0.45342	0.45151	0.45127	0.45259	0.45073	0.45426	0.45373	0.45347
682.246	0.06982	0.27615	0.42711	0.43948	0.44235	0.44389	0.44431	0.44466	0.44635	0.44574	0.44531	0.44611	0.44863	0.44736	0.4456	0.44819	0.44883	0.44849	0.45028	0.44797	0.4503	0.4479	0.45031	0.45043	0.451	0.45064	0.4516	0.45287	0.45071	0.45306	0.44984	0.45281	0.45256	0.45286	0.45234	0.45287	0.45267	0.45264	0.45326	0.45372	0.45178	0.45397	0.45342	0.45314	0.45295	0.45318	0.4533	0.45546	0.45398
681.992	0.06916	0.27664	0.42804	0.44086	0.44154	0.44376	0.44555	0.44484	0.44583	0.4459	0.44766	0.44869	0.44805	0.44943	0.44968	0.4494	0.44946	0.44922	0.44929	0.44968	0.44935	0.45083	0.44928	0.45122	0.45099	0.45003	0.451	0.44937	0.45098	0.45012	0.45009	0.45128	0.45131	0.45169	0.452	0.45239	0.45364	0.45488	0.45442	0.45264	0.45369	0.45192	0.45507	0.45336	0.45248	0.45176	0.45474	0.45389	0.45413
681.739	0.06912	0.27756	0.42854	0.44057	0.44478	0.44181	0.4426	0.4455	0.4479	0.44521	0.44699	0.44744	0.44836	0.44706	0.44819	0.44859	0.44766	0.44815	0.44988	0.4498	0.4505	0.44763	0.44924	0.45185	0.45095	0.45102	0.45162	0.45224	0.45203	0.45132	0.45147	0.45338	0.45211	0.45379	0.45379	0.45433	0.45316	0.4537	0.45377	0.45345	0.45214	0.45441	0.45303	0.45252	0.45353	0.45322	0.45376	0.45588	0.45388
681.486	0.06882	0.2767	0.42799	0.43945	0.44453	0.44424	0.44555	0.44794	0.4462	0.44805	0.44826	0.44778	0.4491	0.44831	0.44892	0.44955	0.45016	0.45026	0.45028	0.44955	0.44924	0.44988	0.45156	0.44963	0.45198	0.45074	0.45303	0.45104	0.45215	0.45373	0.45088	0.45224	0.45348	0.45459	0.45289	0.45463	0.45303	0.45357	0.45326	0.45501	0.45629	0.45396	0.45439	0.4527	0.45568	0.45414	0.45432	0.45455	0.45465
681.233	0.07061	0.27753	0.42858	0.44272	0.4445	0.44286	0.44541	0.4472	0.44753	0.44789	0.4474	0.44809	0.44882	0.44864	0.44835	0.44888	0.45235	0.45007	0.45037	0.45164	0.44933	0.4505	0.45134	0.45166	0.45193	0.45019	0.45233	0.45194	0.45452	0.45338	0.45437	0.45234	0.45283	0.45462	0.45351	0.45324	0.45465	0.45349	0.45202	0.4531	0.45423	0.45363	0.45473	0.45364	0.45433	0.4518	0.45292	0.45585	0.4549
681.016	0.06927	0.27801	0.4295	0.44151	0.4428	0.44367	0.44712	0.44838	0.44702	0.44852	0.44914	0.44859	0.44814	0.44898	0.44886	0.4507	0.45187	0.45026	0.44955	0.45144	0.45121	0.45216	0.45332	0.45179	0.45346	0.4523	0.4527	0.45098	0.45289	0.45304	0.45302	0.45316	0.45146	0.45294	0.45345	0.45348	0.45511	0.45269	0.45267	0.45571	0.45414	0.45368	0.45463	0.45333	0.45401	0.45507	0.45359	0.45341	0.45353
680.763	0.06979	0.27797	0.42958	0.4421	0.44437	0.44416	0.44621	0.44578	0.447	0.44648	0.44799	0.44866	0.44947	0.44926	0.44926	0.45063	0.45066	0.45178	0.44937	0.45153	0.45142	0.45317	0.45046	0.45039	0.45357	0.45114	0.45308	0.45091	0.45454	0.45377	0.45484	0.45462	0.45412	0.4548	0.45259	0.45481	0.45518	0.45374	0.45338	0.4542	0.45406	0.45558	0.45439	0.45436	0.45471	0.45425	0.4554	0.45385	0.4564
680.51	0.0695	0.27804	0.4311	0.44392	0.44604	0.4458	0.44737	0.44671	0.44883	0.44772	0.44926	0.45037	0.45048	0.45139	0.45055	0.4508	0.45047	0.45102	0.4509	0.45137	0.45053	0.45167	0.45317	0.45222	0.45325	0.45375	0.45356	0.45396	0.45296	0.45414	0.45365	0.45366	0.45341	0.45538	0.45573	0.45356	0.45356	0.45475	0.45354	0.45623	0.45639	0.45649	0.45569	0.45382	0.45558	0.45529	0.45518	0.45558	0.4552
680.256	0.07065	0.27949	0.43179	0.44411	0.44421	0.4461	0.44682	0.45029	0.45095	0.44888	0.45039	0.44949	0.45012	0.45114	0.4505	0.45322	0.45242	0.45148	0.45255	0.45194	0.45223	0.45251	0.45291	0.45244	0.45369	0.45305	0.45247	0.4531	0.45382	0.45551	0.45602	0.45716	0.45619	0.45488	0.4552	0.45597	0.45645	0.45585	0.4548	0.45683	0.45683	0.45638	0.45568	0.45543	0.45513	0.45499	0.45654	0.45453	0.45709
680.003	0.07102	0.28103	0.43261	0.44258	0.44421	0.44688	0.44779	0.44993	0.45019	0.44956	0.44931	0.45136	0.45196	0.4532	0.45101	0.45184	0.45175	0.45085	0.4537	0.45345	0.45335	0.45365	0.45219	0.45397	0.45448	0.45568	0.45599	0.45417	0.45617	0.45561	0.45569	0.45433	0.4546	0.45709	0.45521	0.45769	0.45513	0.45714	0.45523	0.45468	0.45587	0.4557	0.45587	0.45904	0.45592	0.45496	0.45613	0.45525	0.45788
679.75	0.07083	0.28042	0.43259	0.44406	0.44646	0.44756	0.44931	0.45118	0.44983	0.45144	0.45135	0.45263	0.45179	0.4522	0.45153	0.45222	0.45231	0.45537	0.45266	0.4522	0.45326	0.45365	0.45156	0.45431	0.45451	0.45631	0.4561	0.455	0.4551	0.45524	0.45506	0.45719	0.45599	0.45578	0.45546	0.4559	0.45543	0.45511	0.45675	0.457	0.45902	0.4573	0.45553	0.45714	0.45546	0.45852	0.45752	0.45694	0.45656
679.497	0.07003	0.28173	0.43127	0.44457	0.44685	0.44828	0.44916	0.44945	0.44963	0.45119	0.45059	0.45222	0.45289	0.45101	0.45074	0.45484	0.4522	0.45424	0.45356	0.45446	0.45248	0.45447	0.45493	0.45423	0.45419	0.45426	0.45366	0.45672	0.45602	0.45496	0.45325	0.45724	0.45779	0.45738	0.45728	0.45656	0.45513	0.45431	0.45801	0.45699	0.45861	0.45933	0.45652	0.45657	0.45721	0.45803	0.45829	0.45866	0.45722
679.243	0.07077	0.28112	0.43295	0.44517	0.44713	0.44926	0.44961	0.44991	0.45089	0.45268	0.45232	0.45224	0.45339	0.45119	0.45528	0.45139	0.45212	0.4529	0.45376	0.455	0.45227	0.45454	0.4544	0.45501	0.45566	0.45688	0.45525	0.45702	0.45707	0.45757	0.45676	0.45613	0.45601	0.45572	0.45664	0.45692	0.45732	0.4574	0.45493	0.45635	0.45766	0.45754	0.45716	0.45556	0.45662	0.45754	0.45727	0.45921	0.4578
678.99	0.07119	0.28075	0.43273	0.44562	0.44889	0.44754	0.44901	0.45053	0.45136	0.45134	0.45241	0.45201	0.45078	0.45285	0.45265	0.45436	0.45362	0.45398	0.45502	0.45535	0.45474	0.45426	0.45569	0.4559	0.45801	0.45422	0.45573	0.45706	0.45699	0.45579	0.45655	0.46061	0.45514	0.45715	0.45733	0.45877	0.45957	0.45943	0.45686	0.45765	0.45959	0.45954	0.45698	0.45896	0.45767	0.45902	0.459	0.45966	0.45955
678.736	0.07194	0.28211	0.43547	0.44857	0.4498	0.44972	0.45459	0.45165	0.45131	0.45307	0.45131	0.45194	0.45348	0.45247	0.45227	0.45354	0.45234	0.45542	0.45718	0.45591	0.4547	0.45438	0.45526	0.45687	0.45709	0.45717	0.45694	0.45757	0.45772	0.45655	0.45661	0.45752	0.45919	0.45874	0.45726	0.45724	0.45944	0.45894	0.4589	0.45861	0.45768	0.45833	0.4576	0.45839	0.45937	0.45699	0.45937	0.46039	0.45877
678.483	0.07148	0.28186	0.43474	0.4453	0.44859	0.4515	0.45109	0.4519	0.45222	0.45374	0.45394	0.45384	0.45438	0.4527	0.45275	0.45464	0.45538	0.45469	0.45471	0.4562	0.45437	0.45563	0.45664	0.45681	0.45659	0.45417	0.45797	0.4569	0.45862	0.45773	0.45773	0.45588	0.45659	0.45787	0.4602	0.45872	0.45816	0.45807	0.45872	0.45898	0.45982	0.45871	0.45806	0.45784	0.45959	0.4607	0.45827	0.45956	0.46108
678.266	0.0713	0.28175	0.43568	0.44705	0.44701	0.4518	0.45116	0.45039	0.45342	0.45366	0.45424	0.45508	0.45316	0.45311	0.45305	0.45345	0.45585	0.45393	0.45475	0.45574	0.45755	0.45579	0.45706	0.45652	0.4587	0.45566	0.45751	0.45957	0.45833	0.45762	0.4599	0.45819	0.45802	0.45997	0.45994	0.46055	0.45909	0.45991	0.45845	0.46023	0.4605	0.45971	0.46028	0.4586	0.45864	0.4583	0.46065	0.46053	0.45743
678.012	0.07209	0.28357	0.43528	0.4473	0.44957	0.4509	0.45053	0.45424	0.45181	0.45299	0.45371	0.45664	0.45343	0.45646	0.45584	0.45513	0.4573	0.45502	0.45522	0.45896	0.45632	0.45711	0.45751	0.45629	0.45934	0.45828	0.45886	0.45846	0.45687	0.45923	0.4597	0.45834	0.45955	0.45879	0.45926	0.45918	0.4602	0.46012	0.45943	0.45973	0.46159	0.46345	0.46073	0.45894	0.4583	0.46031	0.46111	0.46021	0.46036
677.759	0.07221	0.28388	0.43593	0.44928	0.45003	0.45121	0.4534	0.45227	0.4533	0.45298	0.4542	0.4562	0.45463	0.45348	0.45558	0.45531	0.45514	0.45548	0.45568	0.45741	0.45814	0.45824	0.45806	0.45726	0.45851	0.45782	0.45915	0.4597	0.45844	0.45966	0.46268	0.4612	0.46119	0.45944	0.46054	0.46087	0.46122	0.45964	0.46003	0.46114	0.46031	0.4596	0.46191	0.46038	0.45872	0.46024	0.46113	0.45924	0.46114
677.506	0.07248	0.28406	0.43539	0.44678	0.45042	0.45502	0.4531	0.45569	0.45439	0.45366	0.45386	0.45655	0.45505	0.4564	0.45576	0.45809	0.45873	0.45396	0.45621	0.45716	0.45649	0.45662	0.4576	0.45671	0.45735	0.45835	0.45881	0.45739	0.45904	0.45647	0.45997	0.46003	0.45737	0.4603	0.46115	0.45984	0.46249	0.45923	0.45904	0.46111	0.46206	0.45952	0.46027	0.46088	0.46127	0.4573	0.46136	0.46153	0.46095
677.252	0.07227	0.28462	0.43721	0.44747	0.4509	0.45203	0.4534	0.45281	0.45523	0.4557	0.45652	0.45577	0.4554	0.45626	0.45777	0.45648	0.45684	0.45761	0.45943	0.45628	0.45647	0.45764	0.45821	0.45771	0.45699	0.46065	0.4579	0.45872	0.45946	0.46249	0.45847	0.45981	0.45982	0.45969	0.45938	0.46097	0.4622	0.46223	0.46143	0.46107	0.46158	0.46173	0.46222	0.46211	0.46179	0.46209	0.46154	0.46123	0.4609
676.999	0.07146	0.28516	0.43399	0.44955	0.45112	0.45254	0.45145	0.45445	0.45593	0.45429	0.45461	0.45803	0.45715	0.45648	0.45867	0.45646	0.45821	0.45692	0.45822	0.45792	0.45793	0.45629	0.45887	0.45864	0.45749	0.45912	0.45821	0.45974	0.46195	0.46045	0.46117	0.46167	0.46003	0.4604	0.46162	0.45975	0.46326	0.46346	0.46247	0.46132	0.46165	0.462	0.45976	0.4623	0.46023	0.46188	0.46002	0.46214	0.46243
676.745	0.07181	0.28435	0.43585	0.44719	0.45026	0.45315	0.45335	0.45528	0.45549	0.45496	0.45675	0.45647	0.45524	0.45813	0.45637	0.45934	0.45873	0.46056	0.45861	0.45542	0.45805	0.4583	0.45729	0.45909	0.4597	0.46031	0.46007	0.45892	0.46172	0.46155	0.46066	0.45959	0.46205	0.46321	0.46234	0.46281	0.46054	0.46215	0.4635	0.46149	0.46417	0.4627	0.45963	0.46413	0.46285	0.46171	0.46429	0.46064	0.46382
676.491	0.0727	0.28494	0.4354	0.44729	0.45183	0.45171	0.45424	0.45568	0.45826	0.45809	0.45608	0.45729	0.45866	0.45822	0.45798	0.46014	0.4566	0.45727	0.45855	0.45977	0.45761	0.45905	0.46014	0.46102	0.46107	0.46165	0.45965	0.45944	0.46206	0.46142	0.46323	0.46004	0.46292	0.46209	0.46268	0.46273	0.46487	0.46131	0.46108	0.46301	0.46341	0.46313	0.46313	0.46224	0.46132	0.46298	0.46366	0.4616	0.4643
676.238	0.07289	0.2865	0.43812	0.45053	0.45158	0.45219	0.45444	0.45269	0.45802	0.45976	0.45612	0.45459	0.45891	0.45905	0.45835	0.45642	0.45927	0.46055	0.45871	0.46006	0.45878	0.45911	0.4609	0.46167	0.46137	0.45857	0.46213	0.45949	0.45758	0.46225	0.46172	0.46094	0.46147	0.46085	0.46199	0.46179	0.46277	0.464	0.46202	0.46225	0.46323	0.46373	0.46387	0.46106	0.46234	0.46147	0.46322	0.46295	0.46261
675.984	0.07238	0.28561	0.43762	0.44737	0.45293	0.4549	0.45628	0.45513	0.45644	0.45557	0.45696	0.45973	0.45735	0.45664	0.45639	0.4595	0.45859	0.45654	0.46021	0.45911	0.46069	0.45977	0.46048	0.46098	0.46001	0.46057	0.46195	0.46103	0.46193	0.46183	0.46264	0.46073	0.46306	0.46344	0.46223	0.46093	0.46193	0.46181	0.46173	0.4611	0.4643	0.46053	0.46181	0.46302	0.46267	0.46284	0.46244	0.46349	0.46305
675.767	0.07374	0.28653	0.43857	0.4515	0.45446	0.45505	0.45561	0.45455	0.4562	0.45712	0.45861	0.4555	0.45838	0.45869	0.45795	0.46022	0.46087	0.4598	0.45942	0.46174	0.46236	0.46079	0.45997	0.46075	0.46039	0.46162	0.46265	0.46205	0.46042	0.46358	0.46297	0.46332	0.46099	0.46277	0.46474	0.46408	0.46281	0.46431	0.46603	0.4646	0.46427	0.46283	0.46472	0.46524	0.46273	0.46395	0.46449	0.46329	0.46425
675.513	0.07196	0.28986	0.44067	0.45135	0.45457	0.45667	0.45475	0.4576	0.45769	0.45701	0.45738	0.45687	0.45872	0.45822	0.45945	0.45935	0.46114	0.45862	0.46062	0.4595	0.46154	0.46095	0.45991	0.46231	0.46224	0.46209	0.46157	0.46451	0.46268	0.46014	0.46388	0.46438	0.46464	0.46394	0.46207	0.46414	0.46375	0.46263	0.46407	0.46539	0.46511	0.4672	0.46577	0.46441	0.46426	0.46599	0.46371	0.46578	0.46368
675.26	0.0735	0.28739	0.43938	0.45222	0.45691	0.45714	0.45727	0.45821	0.45882	0.45933	0.45934	0.45953	0.46013	0.46048	0.4599	0.46272	0.45971	0.46098	0.461	0.46226	0.46006	0.45981	0.46153	0.46361	0.45964	0.46124	0.46326	0.46362	0.46334	0.46362	0.46256	0.46492	0.46367	0.46455	0.46466	0.4655	0.46512	0.46389	0.46619	0.46534	0.46661	0.46564	0.46556	0.46416	0.46402	0.46676	0.46594	0.4668	0.46689
675.006	0.07378	0.28776	0.4393	0.45259	0.45588	0.45793	0.45875	0.45849	0.45886	0.45917	0.45972	0.462	0.46015	0.45863	0.46193	0.46015	0.46102	0.46198	0.46245	0.46319	0.46273	0.46174	0.45987	0.46245	0.46261	0.46235	0.46165	0.46302	0.46458	0.46707	0.46412	0.46375	0.46511	0.46448	0.46348	0.46317	0.4627	0.46399	0.46553	0.46525	0.46571	0.46589	0.46579	0.46455	0.46662	0.46719	0.46714	0.46486	0.4652
674.752	0.07529	0.2874	0.43953	0.45348	0.45564	0.45684	0.45793	0.45978	0.45934	0.45927	0.46069	0.46074	0.46064	0.46266	0.46241	0.46214	0.46181	0.46194	0.46136	0.4631	0.46287	0.46315	0.46184	0.463	0.46459	0.46298	0.46283	0.4642	0.46187	0.46536	0.46584	0.46327	0.46433	0.46516	0.46582	0.46502	0.46782	0.46415	0.4641	0.46568	0.46261	0.46806	0.46742	0.46864	0.4652	0.46519	0.46443	0.46656	0.46617
674.499	0.07469	0.28957	0.44258	0.45376	0.45714	0.45431	0.45926	0.46032	0.45822	0.45731	0.46162	0.46011	0.46334	0.4605	0.46098	0.46223	0.46279	0.46296	0.46156	0.4605	0.46187	0.46311	0.46435	0.46521	0.46384	0.46355	0.46323	0.46342	0.46471	0.46557	0.4663	0.46508	0.46379	0.46423	0.46463	0.466	0.46608	0.46421	0.46585	0.46734	0.46529	0.46523	0.46552	0.46469	0.46606	0.46694	0.46452	0.4665	0.46665
674.245	0.07405	0.29067	0.44229	0.45455	0.45721	0.45665	0.45921	0.45901	0.46061	0.45989	0.46105	0.4624	0.46205	0.46145	0.46092	0.46242	0.4633	0.46308	0.46324	0.46405	0.46501	0.46435	0.46473	0.46407	0.46477	0.46489	0.46475	0.46563	0.46534	0.46657	0.46712	0.46618	0.46648	0.4667	0.46749	0.46802	0.46832	0.4651	0.46809	0.46552	0.46579	0.46525	0.46767	0.46721	0.46633	0.46756	0.46645	0.46799	0.46762
673.991	0.07391	0.29023	0.4428	0.45547	0.45478	0.45916	0.45882	0.45993	0.45846	0.46181	0.46345	0.46118	0.461	0.46063	0.46281	0.4627	0.46471	0.46269	0.46493	0.46424	0.46435	0.46446	0.4648	0.46564	0.46618	0.46495	0.46541	0.46689	0.46599	0.4668	0.466	0.46629	0.46643	0.46678	0.46657	0.46621	0.46786	0.46695	0.46584	0.46727	0.46732	0.46669	0.46665	0.4662	0.46756	0.46511	0.46911	0.46637	0.46884
673.737	0.0748	0.29053	0.44238	0.45389	0.45787	0.45953	0.46067	0.46282	0.46054	0.4605	0.4618	0.46167	0.46402	0.46345	0.46483	0.46352	0.4635	0.4649	0.46269	0.46452	0.46528	0.4647	0.46242	0.46638	0.46435	0.4642	0.46482	0.46722	0.46572	0.46621	0.46563	0.46433	0.46873	0.47039	0.46796	0.46636	0.466	0.46901	0.4693	0.46885	0.46823	0.46541	0.46709	0.46766	0.46666	0.46825	0.46809	0.46818	0.46865
673.484	0.07555	0.29027	0.4443	0.45362	0.45737	0.45835	0.4601	0.46441	0.46272	0.4638	0.46204	0.46252	0.46366	0.4644	0.46452	0.4651	0.46314	0.46455	0.4654	0.46458	0.46643	0.46505	0.46605	0.46636	0.46468	0.46698	0.46707	0.46647	0.46566	0.46817	0.46713	0.46655	0.46748	0.47028	0.46821	0.46747	0.46817	0.46732	0.46755	0.46788	0.46743	0.47223	0.4681	0.47014	0.46684	0.46824	0.46823	0.46713	0.46873
673.266	0.07401	0.29199	0.44508	0.45551	0.45827	0.45828	0.4618	0.46036	0.46159	0.46173	0.46299	0.46114	0.46315	0.46494	0.46449	0.46577	0.46401	0.4669	0.46652	0.46539	0.4649	0.46246	0.46625	0.4665	0.46752	0.46712	0.46704	0.46727	0.46728	0.46895	0.46831	0.46828	0.4669	0.46836	0.46989	0.46899	0.46936	0.46993	0.46925	0.4682	0.46907	0.46903	0.46712	0.46884	0.46793	0.47019	0.46849	0.46835	0.47119
673.012	0.07654	0.29293	0.44498	0.45535	0.45946	0.45954	0.4603	0.46404	0.46339	0.46405	0.46488	0.46241	0.46353	0.46388	0.46629	0.4646	0.46634	0.46527	0.46866	0.46569	0.46769	0.46701	0.46655	0.46599	0.46638	0.4687	0.46783	0.46722	0.46927	0.46816	0.46738	0.46962	0.46938	0.46911	0.46832	0.46905	0.46915	0.47065	0.46864	0.46892	0.47115	0.4697	0.47018	0.47074	0.46834	0.46892	0.47075	0.47181	0.47063
672.758	0.07542	0.29245	0.44636	0.45632	0.45926	0.46199	0.45991	0.46194	0.46216	0.46463	0.46486	0.46454	0.46476	0.46638	0.46572	0.46673	0.46772	0.46547	0.46526	0.46446	0.46863	0.46949	0.4672	0.46973	0.46823	0.46794	0.46812	0.46913	0.469	0.4698	0.46771	0.46984	0.46886	0.46803	0.4709	0.4695	0.46949	0.46761	0.46951	0.47114	0.46928	0.47046	0.46945	0.47082	0.46972	0.4673	0.47143	0.47076	0.46925
672.505	0.0759	0.2922	0.44424	0.45617	0.45992	0.46234	0.46177	0.46259	0.46342	0.46479	0.46478	0.46512	0.4676	0.46633	0.46302	0.46635	0.46781	0.46616	0.46732	0.46864	0.46819	0.46716	0.46916	0.46895	0.46648	0.46967	0.46824	0.46678	0.46892	0.46813	0.46725	0.47025	0.47033	0.46934	0.47054	0.4699	0.47103	0.47243	0.47133	0.47103	0.46964	0.47122	0.46895	0.46988	0.4697	0.47071	0.47071	0.46994	0.47109
672.251	0.07499	0.29427	0.44545	0.45821	0.4602	0.46529	0.46234	0.46506	0.46436	0.46605	0.46508	0.46512	0.46545	0.46799	0.46713	0.46942	0.46597	0.46741	0.46747	0.46812	0.46657	0.46798	0.468	0.46955	0.46997	0.4687	0.46969	0.46995	0.47048	0.47005	0.47164	0.47053	0.47098	0.47262	0.47008	0.47158	0.47216	0.46985	0.47081	0.47103	0.46993	0.47325	0.47141	0.4705	0.46918	0.46967	0.4697	0.47187	0.4721
671.997	0.07626	0.29388	0.44745	0.45901	0.46189	0.46276	0.46328	0.46572	0.46697	0.46652	0.46634	0.46633	0.46741	0.46797	0.46599	0.46765	0.46772	0.46543	0.46797	0.46719	0.46888	0.46861	0.46851	0.46938	0.46964	0.47044	0.4696	0.4711	0.47066	0.47119	0.47078	0.46867	0.47231	0.47287	0.47177	0.47059	0.47108	0.46961	0.47203	0.47069	0.4711	0.4721	0.47234	0.47373	0.47152	0.47416	0.47102	0.47117	0.47288
671.743	0.07574	0.29586	0.44781	0.45798	0.46277	0.46365	0.46388	0.46551	0.46589	0.46842	0.46582	0.46773	0.4665	0.4681	0.46912	0.46757	0.46689	0.4681	0.46887	0.47186	0.4703	0.46705	0.47092	0.46859	0.46997	0.46937	0.46967	0.47153	0.47183	0.47007	0.46981	0.47088	0.47147	0.47163	0.46995	0.47087	0.47341	0.47249	0.47013	0.47152	0.46953	0.47102	0.47263	0.47054	0.47185	0.47374	0.47105	0.47156	0.4736
671.489	0.07642	0.29317	0.44688	0.45943	0.4615	0.46091	0.46388	0.46565	0.46529	0.46558	0.46673	0.464	0.46745	0.46675	0.46723	0.46848	0.46696	0.46746	0.47069	0.4677	0.46894	0.47085	0.47181	0.46957	0.47058	0.47048	0.47009	0.46959	0.4722	0.4705	0.47024	0.47063	0.47008	0.47034	0.47285	0.47161	0.47155	0.47423	0.47278	0.47057	0.47228	0.47108	0.47247	0.47152	0.47342	0.47248	0.4725	0.47093	0.47284
671.235	0.07589	0.29518	0.44772	0.45745	0.46299	0.46268	0.46389	0.46485	0.46374	0.46637	0.46768	0.46551	0.46721	0.46655	0.46788	0.46665	0.4702	0.46848	0.46726	0.4683	0.4675	0.46864	0.47094	0.46968	0.47049	0.4706	0.47133	0.47031	0.46897	0.4702	0.47105	0.47037	0.4724	0.47166	0.47056	0.47239	0.47107	0.47365	0.47149	0.47193	0.47307	0.47189	0.47295	0.47135	0.47287	0.47175	0.4731	0.47149	0.47242
671.017	0.07606	0.29451	0.44717	0.4598	0.46306	0.46377	0.46308	0.46518	0.46643	0.46728	0.46706	0.46681	0.46838	0.46653	0.46423	0.46967	0.46917	0.46828	0.47119	0.46932	0.46976	0.46792	0.46844	0.46956	0.46921	0.47066	0.47066	0.4704	0.47314	0.47193	0.46955	0.47185	0.47115	0.47154	0.47181	0.47357	0.47092	0.47388	0.47041	0.47023	0.47223	0.47093	0.47399	0.47361	0.47258	0.47165	0.47184	0.47277	0.47317
670.763	0.07644	0.29658	0.44635	0.45932	0.46198	0.46383	0.46447	0.46478	0.4675	0.46697	0.46615	0.46739	0.46739	0.47032	0.46799	0.46882	0.46839	0.46989	0.46822	0.46953	0.46922	0.47133	0.46923	0.47087	0.47094	0.46993	0.47151	0.47408	0.47145	0.46883	0.46953	0.47193	0.47226	0.47207	0.4724	0.47376	0.47219	0.4737	0.47259	0.47324	0.47285	0.47299	0.47331	0.47461	0.47208	0.47401	0.47245	0.47297	0.47133
670.509	0.07565	0.29461	0.44962	0.45792	0.46236	0.4641	0.46329	0.46531	0.46521	0.46944	0.46659	0.46649	0.46747	0.46652	0.46793	0.46844	0.46917	0.46856	0.4705	0.46923	0.47007	0.4697	0.47061	0.47111	0.47007	0.47073	0.47251	0.47204	0.47211	0.47247	0.47436	0.47199	0.47466	0.47303	0.47344	0.47312	0.47193	0.47276	0.47293	0.47359	0.47343	0.47366	0.4721	0.47382	0.47064	0.47154	0.47235	0.47545	0.47353
670.255	0.07516	0.29565	0.44873	0.45897	0.4639	0.46275	0.46766	0.46657	0.46838	0.46739	0.46775	0.46709	0.4668	0.46818	0.46753	0.46988	0.46621	0.46922	0.47108	0.46893	0.47088	0.47027	0.46948	0.47051	0.47176	0.47008	0.47113	0.47107	0.47221	0.47126	0.47148	0.47166	0.47265	0.47188	0.47306	0.47356	0.47254	0.47332	0.47198	0.47269	0.47226	0.47209	0.47221	0.47338	0.47152	0.47502	0.47363	0.47417	0.47462
670.001	0.0758	0.2957	0.44732	0.45968	0.46354	0.46508	0.46593	0.46359	0.46639	0.46724	0.46756	0.46877	0.47149	0.46929	0.46858	0.4679	0.46939	0.46786	0.4707	0.46839	0.4698	0.46795	0.47205	0.47057	0.47253	0.47274	0.46951	0.47256	0.47297	0.47327	0.47081	0.47519	0.47249	0.47154	0.474	0.47269	0.4724	0.47284	0.47372	0.47191	0.47336	0.47282	0.47322	0.47252	0.47184	0.47456	0.47337	0.47374	0.47534
669.747	0.076	0.29667	0.44947	0.46003	0.46266	0.46393	0.46491	0.46933	0.46696	0.46783	0.46766	0.46799	0.47031	0.47155	0.46905	0.46782	0.47192	0.47383	0.47042	0.47117	0.47085	0.47154	0.47121	0.47193	0.47265	0.47015	0.47122	0.471	0.47225	0.47289	0.47207	0.4741	0.47529	0.47487	0.47423	0.47541	0.47238	0.47393	0.47216	0.47493	0.47168	0.47482	0.47708	0.47329	0.47427	0.47282	0.47285	0.47462	0.47445
669.493	0.07624	0.29593	0.45015	0.46205	0.46582	0.46606	0.46684	0.46785	0.46844	0.46909	0.46941	0.46769	0.47015	0.46934	0.46963	0.4704	0.46892	0.47089	0.46994	0.47127	0.46986	0.47068	0.47178	0.47112	0.4734	0.47511	0.47325	0.47337	0.4731	0.47208	0.47395	0.47481	0.47356	0.4723	0.47516	0.47653	0.47389	0.47576	0.47416	0.4753	0.47338	0.47438	0.47506	0.47725	0.47398	0.4748	0.47648	0.47715	0.47654
669.239	0.07615	0.29763	0.45025	0.4611	0.46525	0.46513	0.46644	0.47025	0.46912	0.46934	0.46865	0.46957	0.46956	0.46914	0.47012	0.47216	0.47256	0.472	0.471	0.47168	0.47024	0.47178	0.47082	0.47342	0.47159	0.47351	0.47489	0.47254	0.47459	0.47328	0.47419	0.47385	0.47552	0.47597	0.47321	0.47375	0.47607	0.47409	0.47436	0.47581	0.47505	0.47469	0.47295	0.47529	0.4743	0.47461	0.47639	0.47379	0.474
668.985	0.07757	0.29776	0.45213	0.46342	0.46558	0.46602	0.46634	0.4696	0.46844	0.46944	0.46908	0.46891	0.47067	0.47128	0.47231	0.47192	0.47295	0.47357	0.47195	0.47393	0.47293	0.47106	0.47369	0.47486	0.47333	0.47279	0.4743	0.47378	0.47462	0.47317	0.47399	0.47525	0.47539	0.47561	0.47433	0.47743	0.47505	0.47606	0.47718	0.47615	0.4746	0.47372	0.47655	0.47544	0.47318	0.47445	0.47644	0.4742	0.47773
668.767	0.07636	0.29996	0.45038	0.46464	0.46577	0.46772	0.46792	0.46898	0.47067	0.46873	0.46972	0.46976	0.46953	0.47116	0.4727	0.47085	0.47002	0.47018	0.47278	0.47498	0.47309	0.47205	0.47342	0.47478	0.4751	0.47147	0.47437	0.47383	0.47395	0.47556	0.47294	0.47504	0.47456	0.4774	0.47623	0.47532	0.47553	0.47605	0.47571	0.47571	0.47616	0.47632	0.47409	0.47634	0.47563	0.4723	0.47621	0.47725	0.47564
668.513	0.07778	0.29814	0.45081	0.46307	0.46643	0.46775	0.46848	0.47048	0.46847	0.46966	0.46906	0.46995	0.47205	0.47153	0.47195	0.47312	0.47259	0.4727	0.47255	0.47235	0.47415	0.47393	0.47453	0.4718	0.47465	0.47612	0.47542	0.47572	0.4761	0.47554	0.47335	0.47483	0.47393	0.47443	0.47443	0.47635	0.47717	0.47674	0.47686	0.4756	0.47622	0.47636	0.47698	0.47745	0.47334	0.47688	0.47604	0.47758	0.47636
668.259	0.07783	0.29883	0.45311	0.46349	0.4668	0.46613	0.46959	0.46768	0.47053	0.46837	0.47221	0.47178	0.46959	0.47076	0.47351	0.47432	0.47204	0.4723	0.47165	0.47319	0.47649	0.47354	0.47218	0.47498	0.47523	0.47412	0.4753	0.47469	0.47441	0.47622	0.4741	0.47681	0.4781	0.4771	0.47815	0.47732	0.47682	0.47674	0.47368	0.47681	0.47749	0.47687	0.47584	0.47834	0.47732	0.4771	0.47688	0.47957	0.47684
668.004	0.07703	0.29956	0.45384	0.46468	0.4674	0.46697	0.47034	0.46998	0.47178	0.47088	0.47257	0.47063	0.47378	0.47233	0.4718	0.47136	0.47485	0.47292	0.47224	0.4721	0.4743	0.4742	0.47342	0.47417	0.47366	0.47478	0.47489	0.47541	0.47684	0.47589	0.4756	0.47912	0.4751	0.47892	0.47601	0.47708	0.47577	0.47588	0.47983	0.47814	0.47554	0.47663	0.47624	0.477	0.47781	0.48056	0.47785	0.47671	0.47745
667.75	0.07776	0.30104	0.45419	0.46581	0.4691	0.4702	0.4717	0.47046	0.47431	0.47308	0.47263	0.47237	0.4729	0.47534	0.47602	0.47396	0.47439	0.47472	0.47454	0.47052	0.47454	0.47566	0.47545	0.47577	0.47821	0.47485	0.47692	0.47723	0.47574	0.47712	0.4787	0.47783	0.47755	0.47897	0.47826	0.47725	0.4771	0.47904	0.47694	0.47893	0.47875	0.47786	0.47851	0.47904	0.47774	0.48009	0.47695	0.47745	0.47886
667.496	0.07774	0.30229	0.45322	0.46342	0.46856	0.46943	0.47122	0.47167	0.47269	0.47074	0.47438	0.47419	0.4739	0.47342	0.47375	0.47655	0.478	0.47448	0.47572	0.47633	0.47714	0.4761	0.47573	0.47618	0.47695	0.47752	0.47762	0.47601	0.47796	0.47805	0.47931	0.47716	0.47736	0.47926	0.47813	0.47889	0.47806	0.47918	0.47867	0.48061	0.47803	0.48059	0.47809	0.47808	0.47999	0.47808	0.48158	0.48188	0.47955
667.242	0.07878	0.30196	0.45497	0.46654	0.47015	0.46932	0.47259	0.4733	0.47498	0.47515	0.47366	0.47338	0.47369	0.47597	0.476	0.47491	0.47649	0.47652	0.47669	0.47565	0.47655	0.4775	0.47852	0.47651	0.47763	0.47874	0.48044	0.47795	0.47661	0.48219	0.47917	0.47999	0.48041	0.47841	0.48013	0.48039	0.48035	0.48151	0.47907	0.47927	0.4819	0.48068	0.47886	0.47996	0.47741	0.48029	0.47963	0.47909	0.47964
666.987	0.07995	0.30312	0.45609	0.46777	0.47139	0.47153	0.47427	0.47097	0.47369	0.47513	0.47554	0.47309	0.47357	0.47701	0.47749	0.47813	0.47602	0.47608	0.47857	0.47831	0.47634	0.47616	0.4768	0.47956	0.47997	0.47732	0.47808	0.47842	0.4792	0.47844	0.48082	0.4813	0.48176	0.48201	0.48294	0.47835	0.47941	0.48156	0.48098	0.48191	0.48275	0.48125	0.48317	0.48036	0.47687	0.48031	0.48105	0.48061	0.4798
666.733	0.08007	0.30408	0.45704	0.46893	0.47239	0.47172	0.47399	0.47586	0.4747	0.47348	0.47564	0.47539	0.4747	0.47625	0.4749	0.47514	0.47713	0.47533	0.47659	0.47762	0.47813	0.47594	0.4785	0.47939	0.47667	0.47974	0.47953	0.47913	0.47746	0.48144	0.47791	0.47896	0.48124	0.48106	0.48006	0.48213	0.4803	0.47931	0.48108	0.47974	0.4803	0.48032	0.47968	0.48027	0.47955	0.47846	0.48078	0.48178	0.48012
666.515	0.08035	0.30491	0.45565	0.46756	0.46927	0.4717	0.47388	0.47367	0.47503	0.47605	0.47585	0.47715	0.47414	0.47662	0.47658	0.4769	0.47853	0.47727	0.47784	0.47928	0.47897	0.47798	0.47579	0.47906	0.47825	0.47988	0.47973	0.47796	0.47962	0.47962	0.47908	0.4801	0.48006	0.47942	0.48064	0.48158	0.48037	0.48016	0.48101	0.47888	0.47894	0.48148	0.48062	0.48236	0.48033	0.47908	0.48222	0.48152	0.48215
666.261	0.07845	0.30341	0.45592	0.469	0.47067	0.47136	0.47301	0.47411	0.47365	0.47569	0.47627	0.47541	0.47709	0.47584	0.47638	0.47837	0.476	0.47788	0.47772	0.48007	0.47785	0.47793	0.47662	0.47964	0.47975	0.47929	0.47975	0.47909	0.47809	0.47849	0.47861	0.48006	0.47977	0.48026	0.48001	0.47992	0.48074	0.47946	0.48165	0.4808	0.48023	0.48055	0.4823	0.48143	0.47975	0.48002	0.48047	0.4811	0.48333
666.006	0.07812	0.30481	0.45715	0.46935	0.47019	0.46963	0.47116	0.47556	0.47462	0.47542	0.47461	0.4744	0.47585	0.47648	0.47783	0.47796	0.47762	0.47568	0.47755	0.47757	0.48015	0.47637	0.47742	0.47818	0.47724	0.47891	0.47938	0.47961	0.47936	0.48003	0.47919	0.48176	0.47995	0.48186	0.48109	0.4805	0.48089	0.4801	0.47973	0.48119	0.48098	0.48094	0.47976	0.48064	0.47953	0.48047	0.47996	0.4801	0.48082
665.752	0.07898	0.30397	0.45795	0.47108	0.47213	0.47293	0.47324	0.47504	0.47436	0.47464	0.47485	0.47623	0.47669	0.47611	0.4755	0.47723	0.47764	0.47829	0.47747	0.4785	0.47839	0.4788	0.47612	0.47928	0.47894	0.47973	0.47666	0.48053	0.48043	0.47963	0.47947	0.47977	0.48039	0.48098	0.48127	0.4811	0.483	0.48245	0.48159	0.48288	0.48227	0.48299	0.4807	0.48128	0.47829	0.48012	0.48035	0.47909	0.48116
665.498	0.07945	0.30432	0.45551	0.46991	0.47303	0.47711	0.47528	0.47759	0.47566	0.47615	0.47706	0.476	0.47804	0.4768	0.47884	0.47925	0.47847	0.47879	0.47902	0.47871	0.47909	0.48102	0.4809	0.48082	0.48113	0.47954	0.47962	0.48011	0.48188	0.48126	0.48067	0.48282	0.48105	0.48186	0.48193	0.48096	0.48031	0.47872	0.48314	0.4822	0.48278	0.48144	0.48122	0.48251	0.48106	0.48083	0.4817	0.4824	0.48273
665.243	0.08054	0.30552	0.45942	0.46943	0.47355	0.47414	0.47477	0.47603	0.47755	0.4777	0.47781	0.47784	0.47983	0.47979	0.47952	0.47948	0.47893	0.47982	0.47953	0.47845	0.47882	0.47989	0.48103	0.48161	0.48034	0.48207	0.47985	0.48098	0.47874	0.48002	0.48051	0.48397	0.48045	0.48237	0.48098	0.48388	0.48206	0.48325	0.48256	0.48068	0.48084	0.48114	0.48182	0.48246	0.48246	0.48227	0.48184	0.48114	0.48111
664.989	0.08011	0.3068	0.46092	0.47172	0.47328	0.47506	0.47727	0.47762	0.47596	0.47822	0.47748	0.47846	0.47946	0.47798	0.47893	0.47988	0.47828	0.48042	0.48066	0.48027	0.4807	0.48151	0.48212	0.48132	0.48209	0.47961	0.4801	0.48111	0.48403	0.48264	0.48221	0.48298	0.48302	0.484	0.48168	0.48276	0.4817	0.48376	0.48406	0.48335	0.48356	0.48178	0.48438	0.48306	0.48367	0.48186	0.48532	0.48518	0.48227
664.734	0.08024	0.30714	0.45953	0.47174	0.47198	0.47396	0.47915	0.47626	0.47781	0.47775	0.47681	0.47758	0.47947	0.47729	0.47789	0.4801	0.48016	0.47837	0.47969	0.48083	0.4799	0.47985	0.48195	0.4806	0.4817	0.48235	0.47909	0.48109	0.48317	0.48137	0.48325	0.48119	0.48322	0.48051	0.48194	0.48273	0.48264	0.48267	0.48103	0.48489	0.48377	0.48386	0.48307	0.48311	0.48152	0.48154	0.48242	0.48491	0.48348
664.516	0.07889	0.30544	0.46055	0.47181	0.47527	0.47524	0.47744	0.47656	0.4793	0.47716	0.47837	0.4796	0.47913	0.47694	0.47767	0.48018	0.47956	0.47941	0.48327	0.48204	0.48177	0.4823	0.48201	0.48287	0.48163	0.47981	0.48215	0.48446	0.48226	0.48463	0.48155	0.48307	0.48278	0.48269	0.48502	0.48356	0.48379	0.4844	0.48386	0.48197	0.48482	0.48269	0.48393	0.4849	0.48324	0.483	0.48523	0.48434	0.48456
664.262	0.07925	0.30564	0.45975	0.47263	0.47561	0.47836	0.47791	0.47723	0.47795	0.47769	0.4771	0.47884	0.479	0.48028	0.47908	0.48217	0.47946	0.48069	0.48135	0.47942	0.48315	0.48303	0.4828	0.48104	0.48315	0.48217	0.48367	0.4845	0.4829	0.4825	0.48191	0.48486	0.48457	0.48398	0.4838	0.48208	0.48107	0.48358	0.48456	0.48602	0.48431	0.48585	0.48542	0.48385	0.48429	0.48568	0.48535	0.48311	0.48541
664.007	0.07914	0.30756	0.46211	0.47258	0.4742	0.47612	0.47711	0.4789	0.4778	0.47923	0.47883	0.47831	0.48027	0.48019	0.48218	0.48176	0.48028	0.48056	0.48253	0.48233	0.48004	0.48289	0.48275	0.48495	0.48193	0.48389	0.48328	0.4852	0.4832	0.48305	0.48295	0.48527	0.48438	0.48482	0.48579	0.48394	0.48493	0.48417	0.48523	0.48589	0.48469	0.48405	0.48387	0.48483	0.48527	0.48236	0.48525	0.48566	0.48344
663.753	0.07897	0.30781	0.45946	0.47459	0.47528	0.47716	0.47772	0.47976	0.47846	0.4797	0.48201	0.47986	0.47895	0.48232	0.47938	0.48057	0.48276	0.48374	0.48293	0.48207	0.48202	0.48334	0.48239	0.48344	0.48255	0.48405	0.48367	0.48533	0.48643	0.48451	0.48337	0.4871	0.48308	0.4843	0.48378	0.484	0.48449	0.48388	0.48234	0.48321	0.4837	0.48505	0.48533	0.48575	0.48483	0.48538	0.48494	0.48576	0.48454
663.498	0.08122	0.30659	0.46233	0.47239	0.47609	0.4763	0.47846	0.48024	0.47941	0.47955	0.47955	0.48037	0.4824	0.48017	0.481	0.48201	0.48095	0.48385	0.48241	0.48246	0.47994	0.4823	0.48419	0.48336	0.48395	0.48333	0.48357	0.48265	0.48509	0.48499	0.48507	0.4854	0.48398	0.48584	0.48429	0.48671	0.48484	0.48658	0.48586	0.48511	0.48695	0.48643	0.48492	0.48532	0.486	0.48585	0.48422	0.48681	0.48379
663.243	0.08032	0.30804	0.46302	0.47401	0.47859	0.47782	0.47713	0.48082	0.4809	0.47807	0.48069	0.48013	0.48112	0.48299	0.48317	0.4811	0.48192	0.48383	0.48179	0.4843	0.483	0.4809	0.48387	0.48291	0.48457	0.48412	0.48279	0.48533	0.48674	0.48415	0.48437	0.4851	0.48586	0.48671	0.48452	0.48555	0.48638	0.48611	0.48756	0.48415	0.48468	0.48643	0.48585	0.48497	0.48653	0.48515	0.4859	0.48602	0.48645
662.989	0.08082	0.30787	0.46231	0.47354	0.47869	0.47879	0.47835	0.48089	0.47888	0.48105	0.48162	0.48101	0.48107	0.48367	0.48126	0.48059	0.4826	0.4819	0.48136	0.48552	0.48495	0.48525	0.48428	0.48572	0.48378	0.48523	0.48341	0.48577	0.4866	0.48448	0.48464	0.48549	0.48616	0.48587	0.48828	0.48688	0.48567	0.48589	0.48643	0.48914	0.48824	0.4861	0.4871	0.48533	0.48791	0.48458	0.48563	0.48631	0.48728
662.734	0.08018	0.3093	0.4614	0.47302	0.47612	0.47734	0.48083	0.48043	0.48103	0.48054	0.48296	0.4815	0.48193	0.48295	0.48194	0.4838	0.48448	0.48422	0.48505	0.48541	0.48594	0.48447	0.48664	0.48461	0.48354	0.48508	0.48586	0.48739	0.48569	0.48534	0.48684	0.48535	0.48534	0.48797	0.48662	0.48675	0.48519	0.48648	0.48818	0.48697	0.48794	0.48548	0.48764	0.48911	0.48631	0.48703	0.48539	0.48805	0.48906
662.516	0.08154	0.30826	0.46161	0.47549	0.47582	0.47954	0.48154	0.48077	0.48085	0.48152	0.48213	0.48105	0.48339	0.48409	0.48369	0.48467	0.48382	0.48444	0.48278	0.48401	0.4856	0.48415	0.48602	0.48448	0.48476	0.48543	0.48532	0.48472	0.48469	0.48604	0.48692	0.48895	0.48719	0.48695	0.48535	0.48732	0.48709	0.48884	0.48999	0.4873	0.48765	0.48541	0.48785	0.48725	0.48723	0.48695	0.48775	0.48826	0.48797
662.261	0.08134	0.31134	0.46486	0.47642	0.47886	0.48	0.48074	0.48341	0.48114	0.48397	0.48254	0.48357	0.48473	0.48389	0.48341	0.48485	0.4846	0.48219	0.48531	0.48625	0.4845	0.4841	0.48328	0.4863	0.4861	0.48463	0.4875	0.48646	0.48475	0.48749	0.48689	0.48694	0.48803	0.48754	0.4879	0.48819	0.48514	0.48856	0.48792	0.48742	0.48741	0.48907	0.48714	0.48647	0.48681	0.48836	0.48813	0.48929	0.48828
662.007	0.08221	0.31024	0.46313	0.47543	0.47993	0.47996	0.48077	0.48175	0.47961	0.48226	0.48521	0.48277	0.48466	0.48426	0.48425	0.48625	0.48464	0.48279	0.48543	0.48841	0.48409	0.48447	0.48411	0.4876	0.48683	0.48768	0.48919	0.48719	0.48745	0.48716	0.48795	0.48747	0.48763	0.4885	0.4898	0.48869	0.48823	0.48887	0.48902	0.48948	0.49083	0.48824	0.48682	0.48878	0.48726	0.48864	0.49074	0.48969	0.49041
661.752	0.08183	0.31072	0.46508	0.4781	0.48013	0.48002	0.48061	0.48217	0.48318	0.48324	0.48236	0.48479	0.48494	0.48513	0.48412	0.48495	0.48545	0.485	0.48593	0.48557	0.48537	0.48584	0.48765	0.48681	0.48746	0.48718	0.48521	0.48759	0.48752	0.48648	0.48824	0.48862	0.48887	0.48852	0.49037	0.48925	0.48953	0.4898	0.49054	0.48903	0.48863	0.4901	0.48831	0.48886	0.4885	0.48801	0.48949	0.49084	0.48935
661.497	0.08184	0.31174	0.46405	0.47722	0.47945	0.4818	0.48104	0.48224	0.48388	0.48454	0.48395	0.48393	0.48506	0.4846	0.48592	0.4872	0.48647	0.48502	0.48492	0.48708	0.48664	0.48658	0.4876	0.48875	0.48765	0.48719	0.48694	0.48924	0.48868	0.48928	0.48911	0.4917	0.4883	0.48987	0.48885	0.48931	0.48977	0.4901	0.48995	0.4897	0.49022	0.487	0.49028	0.48997	0.48854	0.48884	0.49228	0.49106	0.49006
661.242	0.08195	0.31037	0.46552	0.47753	0.47957	0.4818	0.48221	0.4837	0.48348	0.48447	0.48477	0.48464	0.48468	0.48577	0.48749	0.48732	0.48711	0.48663	0.48607	0.48721	0.48681	0.48864	0.48849	0.48844	0.48846	0.48774	0.48886	0.48872	0.48827	0.48954	0.4885	0.48967	0.4905	0.49107	0.48933	0.48786	0.4895	0.49045	0.49015	0.49058	0.49046	0.48976	0.48932	0.49081	0.48981	0.48984	0.49187	0.49165	0.48978
660.988	0.08275	0.31063	0.46589	0.47835	0.48089	0.48135	0.48352	0.48314	0.48359	0.48509	0.48516	0.48556	0.48546	0.48689	0.48521	0.48691	0.48671	0.48642	0.48775	0.48765	0.48634	0.48949	0.4876	0.48975	0.48929	0.4888	0.48759	0.48782	0.48859	0.48955	0.49052	0.4907	0.48939	0.49116	0.48846	0.49135	0.48913	0.48947	0.49076	0.48959	0.48973	0.48979	0.49016	0.48943	0.48981	0.49015	0.49101	0.49044	0.48972
660.733	0.08295	0.31319	0.46718	0.47891	0.4829	0.48214	0.48462	0.48265	0.48432	0.48573	0.48581	0.48572	0.48725	0.48604	0.48758	0.48616	0.48703	0.48864	0.48731	0.48793	0.48919	0.48724	0.48858	0.48852	0.48975	0.48925	0.48904	0.48962	0.49065	0.49047	0.48821	0.49103	0.49176	0.49118	0.49112	0.49087	0.48859	0.49061	0.49117	0.49233	0.49087	0.49126	0.49024	0.49088	0.49148	0.49018	0.48963	0.4908	0.4916
660.515	0.08329	0.31466	0.46898	0.48021	0.48151	0.4833	0.48442	0.48495	0.48613	0.48569	0.48655	0.48502	0.48687	0.48846	0.48711	0.4887	0.48741	0.48715	0.48762	0.48892	0.48789	0.48859	0.4887	0.48956	0.49057	0.4902	0.48959	0.48921	0.49251	0.49039	0.49081	0.49118	0.49077	0.49077	0.49115	0.49506	0.49019	0.49169	0.49153	0.49248	0.49132	0.49103	0.49001	0.49209	0.49014	0.49321	0.49173	0.49199	0.493
660.26	0.08263	0.31326	0.46818	0.48088	0.48233	0.48198	0.48328	0.48574	0.48786	0.48536	0.48697	0.48798	0.4854	0.48766	0.48823	0.4884	0.489	0.48707	0.48886	0.48909	0.48924	0.4888	0.48954	0.49069	0.4906	0.48997	0.48984	0.49059	0.49134	0.49125	0.49286	0.49173	0.49293	0.4927	0.49212	0.49163	0.49326	0.49263	0.4921	0.49214	0.49323	0.49195	0.49229	0.49231	0.49216	0.49163	0.49341	0.49136	0.49165
660.005	0.083	0.31388	0.46818	0.47868	0.48069	0.48273	0.48571	0.48699	0.48594	0.48748	0.48673	0.48707	0.48739	0.48915	0.48871	0.48832	0.48837	0.48722	0.48823	0.48981	0.48936	0.49055	0.49296	0.49047	0.49018	0.4898	0.49183	0.49008	0.49127	0.49247	0.49077	0.49151	0.49291	0.49208	0.49211	0.49248	0.49267	0.4911	0.49402	0.49237	0.49175	0.49104	0.49235	0.4912	0.49382	0.49143	0.49299	0.49304	0.49328
659.75	0.0838	0.31615	0.46783	0.48056	0.48146	0.48519	0.48479	0.48666	0.48664	0.48767	0.48878	0.48629	0.48813	0.48894	0.48776	0.48966	0.48945	0.48854	0.48672	0.49112	0.49015	0.49134	0.49097	0.49137	0.49122	0.49176	0.49009	0.48952	0.49218	0.49226	0.49327	0.49397	0.49301	0.4936	0.49412	0.49308	0.49247	0.49268	0.49152	0.49285	0.49372	0.49268	0.49274	0.49287	0.49304	0.49263	0.49307	0.49335	0.49276
659.495	0.08352	0.31601	0.47014	0.48023	0.48353	0.48527	0.4878	0.48686	0.48583	0.48765	0.48724	0.48849	0.48983	0.48816	0.49019	0.49092	0.48972	0.49031	0.48925	0.48928	0.49073	0.48949	0.49133	0.49143	0.49223	0.4905	0.49123	0.49258	0.49209	0.49281	0.49255	0.49443	0.49297	0.49347	0.49232	0.49388	0.49463	0.49366	0.4947	0.4939	0.49395	0.49308	0.49138	0.49307	0.49395	0.49269	0.49295	0.49291	0.49364
659.24	0.08333	0.31644	0.46887	0.4819	0.4826	0.48554	0.48748	0.48724	0.48748	0.48805	0.48942	0.48766	0.48738	0.48992	0.48959	0.48949	0.48989	0.49164	0.49199	0.48966	0.49065	0.49142	0.49275	0.49284	0.49203	0.49294	0.4922	0.4908	0.49107	0.49301	0.49382	0.49391	0.49456	0.49532	0.49095	0.49472	0.49326	0.49365	0.49326	0.49346	0.49469	0.49387	0.49421	0.49436	0.4941	0.4934	0.49338	0.49305	0.49448
658.985	0.08385	0.31639	0.47102	0.48051	0.48313	0.48437	0.48864	0.48749	0.48873	0.48814	0.48954	0.48642	0.49058	0.4893	0.49141	0.49041	0.49275	0.49314	0.49094	0.49314	0.49187	0.49191	0.49219	0.49365	0.49336	0.49091	0.49445	0.49387	0.49246	0.49195	0.49268	0.49354	0.49446	0.49388	0.49591	0.49407	0.49423	0.49535	0.49365	0.4931	0.49405	0.49362	0.49434	0.49292	0.49372	0.49335	0.49534	0.49587	0.49498
658.767	0.08362	0.31656	0.47175	0.48282	0.48539	0.48591	0.48742	0.48837	0.4896	0.48861	0.4897	0.48982	0.49248	0.49097	0.49208	0.4905	0.49163	0.49226	0.4908	0.49251	0.49201	0.4931	0.49494	0.49277	0.4941	0.49434	0.49409	0.49232	0.49434	0.49287	0.49458	0.49683	0.49524	0.49613	0.49514	0.49356	0.495	0.49705	0.49578	0.49423	0.49376	0.49525	0.49629	0.49561	0.49354	0.49502	0.49521	0.49527	0.49535
658.512	0.08381	0.31651	0.47178	0.48261	0.48566	0.48694	0.48552	0.48812	0.48984	0.49069	0.48981	0.48882	0.49087	0.49008	0.49318	0.49235	0.4924	0.49389	0.49226	0.4935	0.49299	0.49268	0.49432	0.4937	0.49391	0.49532	0.49496	0.49485	0.49308	0.49318	0.49462	0.49308	0.49456	0.499	0.49533	0.49505	0.49431	0.4982	0.4942	0.49424	0.49603	0.49483	0.49418	0.49452	0.49605	0.49365	0.49647	0.49412	0.49604
658.257	0.08468	0.31807	0.47217	0.48363	0.48728	0.48811	0.4876	0.48907	0.48936	0.49188	0.49187	0.49147	0.4903	0.49105	0.49289	0.49284	0.49261	0.49157	0.4937	0.49431	0.49429	0.49298	0.49523	0.494	0.49263	0.49201	0.49338	0.49745	0.49719	0.49441	0.4955	0.49864	0.49527	0.49585	0.49476	0.49494	0.49648	0.49519	0.4962	0.49453	0.49478	0.49592	0.49575	0.49814	0.49545	0.49553	0.494	0.49611	0.49531
658.002	0.08436	0.31859	0.47208	0.48214	0.48566	0.48766	0.48983	0.48989	0.48926	0.49193	0.49226	0.49243	0.49251	0.49276	0.49577	0.49364	0.49315	0.49258	0.49282	0.49393	0.49468	0.49463	0.49423	0.49707	0.4929	0.49639	0.49708	0.49616	0.49502	0.49554	0.49412	0.49624	0.49573	0.49692	0.49554	0.49583	0.49663	0.49488	0.49736	0.49487	0.49663	0.49617	0.49691	0.49489	0.49652	0.49587	0.49826	0.49603	0.49694
657.747	0.08366	0.31762	0.47161	0.48496	0.4875	0.48764	0.48905	0.48951	0.48845	0.4925	0.49166	0.49183	0.49244	0.49027	0.49309	0.49438	0.49401	0.49414	0.49343	0.49396	0.49395	0.4926	0.49651	0.49564	0.49372	0.49436	0.4968	0.49563	0.49385	0.4947	0.49637	0.49613	0.49557	0.49771	0.49698	0.49628	0.49765	0.4973	0.49591	0.49616	0.49458	0.49685	0.49563	0.49573	0.49654	0.49725	0.49611	0.49651	0.49667
657.492	0.08489	0.31861	0.47508	0.4851	0.48739	0.48832	0.49021	0.49104	0.49071	0.49373	0.4918	0.49188	0.49463	0.49383	0.49333	0.49362	0.49263	0.49435	0.49255	0.49464	0.49564	0.49497	0.49543	0.49333	0.49519	0.49464	0.49631	0.49487	0.49745	0.49539	0.49736	0.49689	0.49973	0.49854	0.4973	0.49526	0.49815	0.49705	0.49788	0.49711	0.49608	0.49965	0.49652	0.49572	0.49709	0.49644	0.49752	0.49757	0.49669
657.237	0.0849	0.31956	0.4733	0.48393	0.48707	0.48822	0.49014	0.49282	0.49117	0.49035	0.49552	0.49238	0.49451	0.49383	0.49154	0.49401	0.49503	0.49235	0.49475	0.49325	0.49499	0.49343	0.49725	0.49587	0.49524	0.49469	0.49565	0.49588	0.49598	0.49514	0.49551	0.49714	0.49593	0.49795	0.49689	0.49816	0.49534	0.49787	0.49831	0.49959	0.49602	0.49756	0.4971	0.49647	0.49455	0.49955	0.49783	0.49704	0.49664
656.982	0.08433	0.32015	0.47358	0.48594	0.48832	0.49162	0.49153	0.49108	0.49212	0.49496	0.49241	0.49161	0.49483	0.4941	0.49382	0.49318	0.4955	0.49199	0.49375	0.4957	0.4958	0.49554	0.49641	0.49703	0.4961	0.49634	0.49705	0.49932	0.49666	0.49658	0.49788	0.49746	0.49785	0.49836	0.49672	0.49755	0.49508	0.4971	0.49871	0.49863	0.4992	0.49734	0.49755	0.49786	0.49669	0.49879	0.49778	0.49773	0.49866
656.763	0.0847	0.31883	0.47396	0.48464	0.48915	0.49068	0.49313	0.49133	0.49197	0.49359	0.49216	0.49332	0.49516	0.49313	0.49429	0.49427	0.49497	0.49645	0.49593	0.49756	0.49598	0.49739	0.49731	0.49607	0.49755	0.49713	0.49642	0.49637	0.49788	0.49881	0.49805	0.49765	0.4986	0.49754	0.49662	0.49929	0.49769	0.49935	0.49842	0.4953	0.49797	0.49727	0.49604	0.49735	0.49786	0.49807	0.49713	0.49819	0.5001
656.508	0.08483	0.31994	0.47541	0.48723	0.4881	0.49053	0.49393	0.49485	0.49297	0.49362	0.49373	0.49182	0.49393	0.49593	0.49585	0.49506	0.49404	0.49844	0.49856	0.49589	0.49576	0.49543	0.49723	0.49571	0.49706	0.4958	0.49601	0.49676	0.49755	0.49824	0.49711	0.49827	0.50015	0.49628	0.49668	0.49987	0.49872	0.49825	0.49789	0.49874	0.49796	0.49954	0.49692	0.49649	0.49726	0.49697	0.50136	0.4974	0.50037
656.253	0.08477	0.31933	0.47456	0.48752	0.48956	0.49004	0.48946	0.49207	0.49186	0.49238	0.4954	0.49419	0.49395	0.49349	0.49451	0.496	0.49693	0.49722	0.49666	0.49596	0.49667	0.49656	0.49601	0.49634	0.49703	0.49727	0.49672	0.49713	0.49936	0.49788	0.50216	0.49786	0.49816	0.49943	0.49706	0.49984	0.49649	0.49794	0.49832	0.49972	0.49613	0.4984	0.49774	0.49808	0.49783	0.49793	0.49844	0.49831	0.49772
655.998	0.0855	0.31964	0.47616	0.48474	0.48814	0.48892	0.49051	0.49241	0.49298	0.49357	0.49449	0.4938	0.49556	0.49538	0.49426	0.49759	0.49372	0.49428	0.49526	0.49901	0.49735	0.49531	0.49655	0.49854	0.49837	0.49908	0.49742	0.49823	0.49599	0.49738	0.49813	0.49649	0.49798	0.49871	0.49937	0.4985	0.49776	0.49974	0.49889	0.49867	0.50166	0.49975	0.49916	0.49802	0.50059	0.49854	0.50032	0.49851	0.50069
655.743	0.08577	0.3207	0.47481	0.48681	0.4892	0.49018	0.49227	0.4949	0.4952	0.49398	0.49459	0.49564	0.49592	0.49295	0.4963	0.49703	0.49731	0.49465	0.49616	0.49486	0.49824	0.49727	0.49805	0.49875	0.49732	0.49914	0.49901	0.49885	0.49856	0.49889	0.4975	0.49815	0.49855	0.49862	0.49856	0.49954	0.49846	0.50106	0.50038	0.49891	0.50127	0.50015	0.49886	0.4996	0.4963	0.49728	0.4979	0.49959	0.49875
655.488	0.08609	0.32134	0.47607	0.49062	0.49085	0.49177	0.49205	0.49406	0.49444	0.49245	0.49348	0.49597	0.49785	0.49469	0.49609	0.49776	0.49491	0.49709	0.49697	0.49664	0.49643	0.49757	0.4968	0.49835	0.5002	0.49951	0.50116	0.4995	0.50115	0.49811	0.49564	0.50084	0.50047	0.50084	0.49737	0.49999	0.49926	0.5005	0.49885	0.50118	0.49937	0.50096	0.50007	0.49949	0.49861	0.50003	0.50379	0.49895	0.50095
655.232	0.08617	0.32142	0.47633	0.48949	0.49103	0.49181	0.49337	0.4953	0.4959	0.49573	0.49477	0.49427	0.4955	0.49786	0.49595	0.49578	0.49895	0.49743	0.498	0.49731	0.49788	0.49654	0.4963	0.49988	0.4996	0.49548	0.49846	0.49947	0.49925	0.50119	0.5016	0.50213	0.50032	0.50173	0.49863	0.50324	0.50131	0.5003	0.49876	0.50053	0.49947	0.50057	0.50162	0.50058	0.49736	0.50187	0.49948	0.50003	0.50024
655.014	0.08569	0.32219	0.47748	0.48876	0.49001	0.49043	0.49615	0.49698	0.49579	0.49495	0.49631	0.49798	0.49731	0.49592	0.49706	0.49756	0.49681	0.49939	0.49901	0.4994	0.49776	0.49898	0.49922	0.49882	0.4995	0.50008	0.49989	0.50014	0.49933	0.50176	0.50075	0.49965	0.50098	0.50114	0.50045	0.50156	0.50052	0.50284	0.50173	0.50158	0.50158	0.5014	0.50046	0.50051	0.49959	0.50144	0.50057	0.50223	0.5003
654.759	0.08668	0.32295	0.47758	0.49137	0.49293	0.49341	0.49444	0.49504	0.49442	0.49615	0.49679	0.4968	0.49784	0.4996	0.4982	0.49837	0.49781	0.50094	0.49799	0.49885	0.49837	0.49765	0.49965	0.50239	0.49826	0.50129	0.50102	0.49925	0.50212	0.50051	0.50021	0.50314	0.50244	0.50363	0.50105	0.50152	0.50203	0.50212	0.50034	0.49971	0.50032	0.50073	0.50102	0.50099	0.50109	0.50122	0.50238	0.50074	0.50398
654.503	0.08709	0.32428	0.4764	0.49009	0.49269	0.49416	0.49523	0.49488	0.49617	0.49952	0.49821	0.49682	0.50085	0.50059	0.49874	0.50022	0.50024	0.49986	0.49822	0.49997	0.49914	0.49929	0.50326	0.50063	0.5004	0.49968	0.50133	0.50017	0.50237	0.50254	0.50079	0.50408	0.50223	0.50098	0.50133	0.50563	0.50208	0.50131	0.5005	0.5022	0.50481	0.50101	0.50289	0.50211	0.50399	0.50362	0.50375	0.50409	0.50298
654.248	0.08624	0.3246	0.47901	0.49358	0.49396	0.49429	0.49562	0.49613	0.49809	0.49654	0.49905	0.49961	0.49958	0.50007	0.50036	0.49933	0.49949	0.50043	0.50013	0.50191	0.5001	0.50126	0.5001	0.50068	0.50271	0.50221	0.50133	0.50066	0.50232	0.50223	0.50227	0.50182	0.50264	0.50214	0.50262	0.50157	0.50253	0.50339	0.50387	0.50333	0.50263	0.50456	0.50354	0.49949	0.50342	0.50071	0.50295	0.50249	0.50467
653.993	0.08722	0.32564	0.47917	0.4916	0.49475	0.49703	0.49691	0.49815	0.49924	0.49899	0.49843	0.4994	0.49898	0.50123	0.49866	0.49953	0.50082	0.50081	0.4991	0.50247	0.50144	0.49928	0.49967	0.50046	0.50201	0.50218	0.50294	0.50383	0.50213	0.50258	0.50439	0.5043	0.50317	0.50258	0.50095	0.5057	0.50212	0.50307	0.50509	0.50334	0.50256	0.505	0.50287	0.50453	0.50287	0.50381	0.50479	0.50349	0.50309
653.737	0.08819	0.32556	0.48081	0.4917	0.4956	0.49659	0.49769	0.49828	0.49643	0.49758	0.49933	0.49973	0.4984	0.50103	0.50058	0.50056	0.50304	0.5025	0.50063	0.50174	0.50259	0.50478	0.5045	0.50327	0.50291	0.50399	0.50406	0.5008	0.50401	0.50382	0.50405	0.504	0.50414	0.50641	0.50459	0.50457	0.50387	0.50403	0.50335	0.50438	0.50694	0.50585	0.50661	0.50317	0.50554	0.50536	0.5034	0.50523	0.50337
653.482	0.08765	0.32747	0.48172	0.49346	0.49655	0.49504	0.49817	0.49892	0.50093	0.50096	0.50159	0.50145	0.50049	0.50249	0.50346	0.50379	0.50164	0.50191	0.50147	0.50324	0.50225	0.50398	0.50381	0.50464	0.50259	0.50368	0.50441	0.50552	0.50367	0.50569	0.50732	0.50402	0.50298	0.50573	0.50624	0.50731	0.50526	0.50489	0.50501	0.5046	0.50695	0.50383	0.50504	0.50325	0.5033	0.50357	0.50656	0.50347	0.50538
653.263	0.08834	0.32591	0.48133	0.49383	0.49579	0.49465	0.49967	0.49783	0.4994	0.50317	0.50106	0.49916	0.50363	0.5024	0.50242	0.50276	0.50252	0.50241	0.50234	0.50327	0.50436	0.50203	0.50396	0.50535	0.50349	0.50497	0.50496	0.50473	0.50601	0.50537	0.50624	0.50446	0.50849	0.50541	0.50525	0.50748	0.50522	0.50571	0.50542	0.50692	0.50737	0.50579	0.50435	0.50786	0.50505	0.507	0.50525	0.50722	0.50626
653.008	0.0883	0.32647	0.48302	0.49636	0.49545	0.49766	0.49915	0.50042	0.49816	0.49981	0.50226	0.49915	0.50157	0.50343	0.50278	0.50467	0.50345	0.50255	0.50417	0.50218	0.50405	0.50496	0.50531	0.50498	0.50426	0.50418	0.50645	0.50411	0.50573	0.50587	0.50494	0.50455	0.50252	0.50644	0.50615	0.50655	0.50461	0.50538	0.50483	0.50472	0.5073	0.5061	0.50366	0.50549	0.50508	0.50601	0.50606	0.50456	0.50721
652.753	0.08846	0.32735	0.4823	0.49418	0.49703	0.49891	0.49865	0.50024	0.50097	0.50104	0.50389	0.5032	0.50218	0.50366	0.50422	0.50395	0.50279	0.50291	0.50297	0.50372	0.50578	0.50378	0.50468	0.50566	0.50313	0.50526	0.5043	0.50421	0.5043	0.5074	0.50659	0.50659	0.50723	0.50721	0.50604	0.50646	0.50416	0.50678	0.50701	0.50677	0.50784	0.50632	0.50814	0.50753	0.50508	0.50693	0.50597	0.5057	0.50712
652.497	0.08844	0.32959	0.48302	0.49546	0.49818	0.49983	0.5022	0.50163	0.50305	0.50214	0.50143	0.5007	0.50163	0.50129	0.50378	0.50541	0.50452	0.50451	0.50641	0.50463	0.504	0.50443	0.50644	0.50447	0.50399	0.50449	0.5048	0.50604	0.50661	0.50701	0.50545	0.50496	0.50764	0.50657	0.50673	0.50749	0.50525	0.50846	0.50911	0.50783	0.50783	0.50607	0.50687	0.5075	0.50572	0.50559	0.50679	0.50564	0.5083
652.242	0.08965	0.33062	0.4831	0.49559	0.49763	0.49979	0.49946	0.50284	0.50251	0.50264	0.50351	0.50275	0.50367	0.50354	0.50563	0.5043	0.50453	0.50529	0.50449	0.50532	0.50842	0.50625	0.50828	0.50379	0.50629	0.50731	0.50638	0.50447	0.50709	0.50779	0.50758	0.50708	0.5087	0.50796	0.50747	0.50726	0.50732	0.50747	0.50813	0.51002	0.50717	0.50744	0.508	0.50662	0.50468	0.50825	0.50707	0.50805	0.50682
651.986	0.08941	0.32793	0.48513	0.49786	0.50073	0.49895	0.50144	0.50149	0.50334	0.50157	0.50397	0.50467	0.50538	0.50194	0.50529	0.50456	0.50486	0.50488	0.50609	0.50627	0.50308	0.50501	0.50631	0.50704	0.50676	0.50568	0.50517	0.50629	0.50601	0.50828	0.50638	0.50885	0.5089	0.50589	0.50889	0.50699	0.50777	0.50765	0.5081	0.50889	0.50767	0.50828	0.50787	0.50755	0.50904	0.50858	0.50776	0.5092	0.50861
651.767	0.08862	0.32926	0.48527	0.49876	0.50005	0.49819	0.50016	0.50089	0.50204	0.50173	0.50209	0.5038	0.50179	0.50405	0.50433	0.50663	0.50489	0.50558	0.50825	0.50684	0.50632	0.50489	0.50639	0.50702	0.50649	0.50798	0.50556	0.50706	0.50756	0.50901	0.50761	0.50915	0.50989	0.50918	0.50572	0.50907	0.50877	0.50665	0.50849	0.50845	0.50996	0.50976	0.50947	0.50874	0.50584	0.50965	0.50751	0.50806	0.50641
651.512	0.08945	0.32902	0.48563	0.49757	0.49853	0.49998	0.50115	0.50123	0.50147	0.50342	0.50348	0.50453	0.50432	0.50414	0.50508	0.50771	0.50545	0.50451	0.50448	0.50855	0.5056	0.50693	0.50673	0.5048	0.50924	0.50663	0.50825	0.50819	0.50915	0.50596	0.50941	0.50831	0.50753	0.50776	0.50902	0.5077	0.50657	0.50814	0.51033	0.5092	0.50993	0.50905	0.50937	0.50739	0.50739	0.50677	0.50618	0.50589	0.50868
651.256	0.08913	0.33082	0.48547	0.49798	0.50066	0.50235	0.50205	0.50324	0.50394	0.50472	0.50441	0.50404	0.50335	0.50427	0.50529	0.50642	0.506	0.50445	0.50685	0.50658	0.50757	0.50692	0.50521	0.50699	0.50812	0.50703	0.50845	0.50884	0.50772	0.50988	0.50846	0.50786	0.50723	0.50967	0.50819	0.5091	0.5082	0.5069	0.50936	0.50835	0.50865	0.51136	0.51007	0.50663	0.50932	0.50689	0.51065	0.50677	0.50822
651.001	0.08854	0.32995	0.48579	0.49653	0.50018	0.50155	0.50332	0.50325	0.50408	0.50291	0.50298	0.50424	0.50603	0.50582	0.50485	0.50671	0.5068	0.50579	0.50712	0.50531	0.50585	0.5069	0.50866	0.50672	0.50539	0.50706	0.50769	0.50598	0.50876	0.5079	0.50681	0.50775	0.5083	0.50735	0.50992	0.51155	0.50729	0.50819	0.50661	0.50652	0.51072	0.5085	0.50869	0.50956	0.50839	0.50829	0.51012	0.50826	0.50883
650.745	0.08832	0.32956	0.48541	0.49628	0.50085	0.50147	0.50164	0.50145	0.5039	0.50265	0.50707	0.50443	0.50603	0.50368	0.50672	0.50696	0.50687	0.50638	0.50751	0.50814	0.50533	0.50526	0.50808	0.50754	0.50702	0.50814	0.51045	0.50917	0.5086	0.50914	0.50934	0.50958	0.50929	0.50825	0.50857	0.51005	0.50802	0.50683	0.5089	0.50844	0.50993	0.50955	0.50804	0.50846	0.50877	0.50836	0.50819	0.50863	0.50882
650.49	0.08935	0.33103	0.48632	0.49765	0.50202	0.50223	0.50185	0.50375	0.50292	0.50508	0.5066	0.50509	0.50674	0.50767	0.50539	0.50694	0.50729	0.50781	0.50425	0.50721	0.5072	0.50664	0.50821	0.5081	0.5072	0.50878	0.50977	0.50887	0.51021	0.50977	0.51115	0.51102	0.50974	0.5096	0.51053	0.50808	0.51022	0.50982	0.5105	0.50996	0.50837	0.50748	0.50957	0.50991	0.50934	0.50872	0.50801	0.51151	0.51016
650.234	0.08977	0.33223	0.48778	0.49838	0.50031	0.50222	0.5063	0.5059	0.50462	0.5044	0.50519	0.50606	0.50541	0.50624	0.50653	0.50763	0.50624	0.50628	0.50717	0.5084	0.50785	0.5098	0.50808	0.50911	0.50951	0.51075	0.50968	0.51222	0.50857	0.50892	0.50947	0.50953	0.51149	0.51114	0.51001	0.51108	0.50852	0.51053	0.50882	0.51072	0.51135	0.51004	0.5095	0.51144	0.50924	0.50791	0.50833	0.50999	0.50936
650.015	0.08908	0.33166	0.48582	0.50132	0.50185	0.5018	0.50347	0.50631	0.50549	0.50712	0.50682	0.50586	0.50712	0.5084	0.50838	0.5067	0.51059	0.51065	0.50833	0.50939	0.51017	0.50972	0.50871	0.5115	0.51009	0.50886	0.50874	0.51174	0.51105	0.51074	0.51019	0.51165	0.5113	0.50975	0.51213	0.51053	0.51053	0.51025	0.51045	0.50881	0.50947	0.51093	0.51174	0.5103	0.5116	0.51066	0.51136	0.51029	0.51167
649.76	0.08951	0.33244	0.48862	0.50066	0.50117	0.50521	0.50422	0.50498	0.5038	0.50406	0.50495	0.50601	0.50829	0.50885	0.50938	0.5107	0.50777	0.50752	0.50734	0.51095	0.50987	0.50954	0.50899	0.51039	0.50952	0.51092	0.51165	0.51072	0.51144	0.50989	0.51261	0.51148	0.50962	0.5109	0.51233	0.51386	0.51191	0.51142	0.51037	0.51116	0.51048	0.51231	0.51262	0.51034	0.50941	0.51038	0.51428	0.51018	0.51175
649.504	0.08946	0.33398	0.48808	0.50032	0.50285	0.50437	0.50574	0.50918	0.50829	0.5068	0.5078	0.50551	0.50756	0.50848	0.50815	0.5068	0.50861	0.50956	0.50904	0.50786	0.51049	0.51145	0.51231	0.5102	0.51121	0.51184	0.50966	0.51101	0.51108	0.50922	0.51195	0.50956	0.51253	0.51491	0.51153	0.51247	0.51081	0.51363	0.51065	0.5147	0.51345	0.51042	0.50918	0.51037	0.51436	0.51269	0.51247	0.51282	0.51184
649.248	0.08971	0.33371	0.49214	0.50059	0.50478	0.50473	0.50778	0.50662	0.50601	0.50757	0.506	0.5066	0.50991	0.50991	0.50938	0.50712	0.50952	0.50705	0.51103	0.50953	0.51092	0.51175	0.50887	0.51116	0.51175	0.51054	0.51129	0.50983	0.51393	0.51279	0.50941	0.51296	0.51225	0.5139	0.51279	0.51218	0.51359	0.51161	0.51208	0.51133	0.51286	0.51274	0.50999	0.51111	0.51096	0.51141	0.51297	0.51097	0.51311
648.993	0.09091	0.33449	0.48958	0.50041	0.50568	0.50607	0.50809	0.50804	0.50885	0.5107	0.50913	0.50944	0.50855	0.50998	0.51101	0.51055	0.51173	0.50985	0.50965	0.50903	0.51166	0.51347	0.51103	0.51086	0.51285	0.51071	0.51166	0.51188	0.51363	0.51251	0.51325	0.51242	0.51053	0.51348	0.51453	0.51398	0.51373	0.51221	0.51244	0.51103	0.51403	0.51307	0.51172	0.51279	0.5139	0.51237	0.51229	0.51135	0.51396
648.737	0.09051	0.33419	0.49104	0.50154	0.50515	0.50586	0.50663	0.50814	0.50872	0.50855	0.51165	0.50882	0.50905	0.50845	0.51081	0.51252	0.50871	0.50887	0.51139	0.51023	0.51077	0.51134	0.51051	0.51524	0.51274	0.51172	0.51411	0.51136	0.51228	0.51311	0.51413	0.5128	0.51263	0.51594	0.51256	0.51351	0.51324	0.51324	0.51285	0.51541	0.515	0.51543	0.51439	0.51215	0.51377	0.5136	0.51536	0.51385	0.51386
648.518	0.08955	0.33596	0.49001	0.50319	0.50477	0.50525	0.5069	0.50773	0.50713	0.50676	0.50881	0.50896	0.51017	0.51093	0.5095	0.5108	0.51045	0.51028	0.51051	0.51144	0.51216	0.51296	0.51162	0.51276	0.51515	0.51221	0.5125	0.51281	0.51142	0.51276	0.51307	0.51267	0.51672	0.51532	0.51121	0.51447	0.51156	0.51466	0.5137	0.51365	0.514	0.51342	0.51183	0.51595	0.51046	0.51372	0.51349	0.51474	0.51402
648.262	0.09094	0.33452	0.49067	0.50136	0.50589	0.50862	0.50605	0.51058	0.50708	0.50872	0.51067	0.50872	0.51098	0.51301	0.51173	0.51113	0.51255	0.51212	0.50971	0.5139	0.51295	0.51232	0.51201	0.51131	0.5143	0.51137	0.51411	0.51321	0.51399	0.51384	0.51331	0.51399	0.5141	0.51457	0.51553	0.51397	0.51518	0.51575	0.51263	0.5139	0.51404	0.51447	0.51355	0.51383	0.51382	0.51382	0.51333	0.51669	0.51549
648.006	0.09093	0.33552	0.49319	0.50151	0.50536	0.50642	0.50675	0.50789	0.5088	0.50762	0.51161	0.51185	0.51218	0.51011	0.5107	0.51311	0.50982	0.51263	0.51326	0.51266	0.51358	0.51329	0.51219	0.51361	0.5143	0.51171	0.514	0.51069	0.51181	0.5136	0.51571	0.51303	0.51476	0.51603	0.51567	0.51404	0.51462	0.51522	0.515	0.51659	0.51482	0.5158	0.51599	0.51339	0.51246	0.51376	0.51336	0.51524	0.51452
647.751	0.09144	0.33664	0.49116	0.50176	0.50576	0.5071	0.50859	0.50903	0.50945	0.51107	0.51091	0.51081	0.51059	0.51154	0.51053	0.51412	0.5117	0.51343	0.51297	0.51523	0.51314	0.51217	0.51422	0.51365	0.51702	0.51416	0.51276	0.51664	0.51404	0.51469	0.51467	0.51455	0.51643	0.5127	0.51478	0.51605	0.51614	0.5142	0.51711	0.51511	0.51677	0.51484	0.51332	0.51298	0.51613	0.51711	0.51514	0.51628	0.51546
647.495	0.09166	0.33657	0.49236	0.50477	0.50468	0.50824	0.51013	0.50945	0.51173	0.51319	0.51436	0.51141	0.5113	0.51494	0.51339	0.5126	0.51347	0.51383	0.51345	0.51244	0.51541	0.51171	0.51642	0.51563	0.51513	0.51498	0.51516	0.51443	0.51548	0.51627	0.51632	0.51768	0.51798	0.5192	0.51364	0.51454	0.51504	0.51577	0.51737	0.51608	0.51572	0.51606	0.51488	0.51624	0.51471	0.51217	0.51697	0.51826	0.51555
647.239	0.09181	0.3362	0.49297	0.50434	0.50917	0.50956	0.50988	0.51056	0.51207	0.51344	0.51335	0.51139	0.51157	0.51158	0.51242	0.51497	0.51407	0.51593	0.51231	0.51521	0.51368	0.5152	0.51452	0.5129	0.51489	0.51645	0.51816	0.51653	0.51495	0.51573	0.51571	0.51674	0.51654	0.51737	0.5187	0.5172	0.51495	0.51691	0.51619	0.51629	0.51645	0.51709	0.51621	0.51481	0.51687	0.51463	0.51584	0.52	0.51745
646.983	0.09292	0.33815	0.49473	0.50649	0.50885	0.50976	0.50733	0.51011	0.51273	0.51348	0.51216	0.51292	0.51197	0.51503	0.51375	0.5135	0.51386	0.5121	0.51434	0.51641	0.51476	0.51663	0.51609	0.51544	0.51739	0.51634	0.51766	0.51579	0.51606	0.51529	0.517	0.51696	0.51662	0.52004	0.51708	0.51645	0.51465	0.51492	0.51687	0.51458	0.51606	0.52053	0.51768	0.51687	0.51712	0.51733	0.51682	0.51783	0.51872
646.764	0.09269	0.33898	0.49394	0.50418	0.50728	0.50953	0.51124	0.5122	0.51173	0.51511	0.51204	0.51376	0.51245	0.51325	0.51463	0.51541	0.51537	0.51493	0.51557	0.51559	0.5159	0.51661	0.51545	0.51507	0.51819	0.51832	0.51787	0.51666	0.51545	0.51865	0.51631	0.51772	0.5155	0.51972	0.51755	0.51745	0.51792	0.51651	0.51608	0.51648	0.51692	0.51622	0.51834	0.51717	0.51816	0.51662	0.51917	0.5195	0.51716
646.508	0.09288	0.33747	0.49557	0.50659	0.51081	0.51056	0.5106	0.51331	0.51385	0.51259	0.51357	0.51456	0.51316	0.5129	0.51508	0.51739	0.51476	0.51657	0.51808	0.51568	0.51559	0.51627	0.51736	0.51839	0.51673	0.51614	0.51683	0.51856	0.5166	0.51698	0.51877	0.51784	0.51959	0.51839	0.51618	0.51852	0.51798	0.5175	0.51791	0.51875	0.5211	0.51737	0.51866	0.51732	0.51807	0.51627	0.51968	0.51733	0.51763
646.252	0.09192	0.3402	0.49658	0.50546	0.51004	0.50922	0.51097	0.51328	0.51367	0.51403	0.51287	0.51612	0.51464	0.51518	0.51451	0.51495	0.51276	0.51475	0.51604	0.51736	0.51592	0.51677	0.51681	0.51746	0.51404	0.51557	0.51546	0.51604	0.51738	0.51556	0.51746	0.51717	0.51849	0.51738	0.51727	0.51846	0.51853	0.51725	0.5169	0.52001	0.51715	0.51775	0.51932	0.51718	0.5201	0.51691	0.51902	0.51818	0.52052
645.996	0.09203	0.33988	0.49545	0.50646	0.51113	0.51075	0.5114	0.51251	0.51285	0.51331	0.51531	0.51368	0.51482	0.51626	0.51429	0.51617	0.51556	0.51788	0.51778	0.51676	0.51616	0.51591	0.51976	0.51402	0.51998	0.51873	0.51736	0.52048	0.51906	0.51578	0.51815	0.51735	0.51696	0.51739	0.51944	0.51899	0.51748	0.51593	0.51949	0.51963	0.51929	0.51931	0.51927	0.51781	0.51752	0.51966	0.51868	0.51726	0.5195
645.74	0.09305	0.34225	0.49503	0.50726	0.50914	0.51123	0.51024	0.5129	0.5135	0.51398	0.51474	0.51316	0.51321	0.51528	0.51546	0.51502	0.51636	0.51472	0.51839	0.51562	0.51705	0.51734	0.51821	0.51819	0.51658	0.51936	0.51658	0.51896	0.51804	0.51937	0.51788	0.51945	0.51695	0.51951	0.51789	0.51993	0.51944	0.5209	0.51759	0.51898	0.52122	0.52022	0.52013	0.51926	0.51923	0.51977	0.51875	0.52075	0.52047
645.484	0.09408	0.34127	0.49678	0.50771	0.51206	0.51289	0.51377	0.51359	0.51523	0.51544	0.51432	0.51492	0.51372	0.51641	0.51629	0.51766	0.51878	0.51787	0.51732	0.51874	0.51724	0.51769	0.5191	0.51841	0.51868	0.5178	0.51879	0.52029	0.52101	0.52089	0.52032	0.52254	0.51848	0.52036	0.52023	0.52134	0.51937	0.51984	0.51748	0.52166	0.51949	0.5189	0.52116	0.51939	0.51959	0.52036	0.51962	0.51921	0.5208
645.265	0.0934	0.34229	0.4986	0.50966	0.51179	0.51212	0.51234	0.5131	0.51675	0.51505	0.51673	0.51571	0.51794	0.51751	0.51727	0.51931	0.51674	0.51668	0.51861	0.5179	0.51931	0.51913	0.51896	0.52084	0.52004	0.52056	0.52006	0.51975	0.51989	0.51938	0.52137	0.52212	0.51993	0.52148	0.52029	0.52127	0.51788	0.52075	0.52206	0.51991	0.51997	0.51983	0.51954	0.52194	0.52059	0.52076	0.51967	0.52027	0.52015
645.009	0.09294	0.34369	0.49955	0.5089	0.51393	0.51372	0.51608	0.51742	0.51563	0.51753	0.51593	0.51797	0.5159	0.51858	0.5178	0.51914	0.51834	0.52037	0.5212	0.51993	0.5212	0.51783	0.52039	0.52072	0.51987	0.52191	0.52057	0.52009	0.52341	0.52167	0.52112	0.52073	0.5226	0.52143	0.52292	0.52249	0.52089	0.52091	0.52233	0.5223	0.52124	0.52189	0.52221	0.52132	0.52051	0.5205	0.52257	0.52142	0.52041
644.753	0.09418	0.34143	0.49971	0.50935	0.513	0.51454	0.51419	0.51625	0.51602	0.51735	0.51562	0.5192	0.51768	0.51935	0.51925	0.5205	0.51533	0.51957	0.52089	0.51951	0.51929	0.52017	0.52263	0.52148	0.52248	0.52242	0.52182	0.52131	0.52357	0.52073	0.52087	0.52282	0.52042	0.52308	0.52097	0.523	0.52232	0.51995	0.52169	0.52162	0.52036	0.521	0.5218	0.52172	0.52023	0.52068	0.52339	0.52104	0.52186
644.497	0.09438	0.34349	0.49798	0.51008	0.51504	0.5141	0.51653	0.51516	0.51714	0.51835	0.51624	0.51868	0.51855	0.51704	0.51966	0.52177	0.51807	0.5196	0.51986	0.52141	0.51776	0.51839	0.5212	0.52123	0.52303	0.52125	0.51965	0.52003	0.5215	0.52125	0.52016	0.5232	0.52299	0.52002	0.52154	0.52153	0.52193	0.52011	0.52239	0.5224	0.5221	0.52159	0.5219	0.52029	0.51898	0.52028	0.52212	0.5229	0.52147
644.241	0.09367	0.34351	0.50006	0.51219	0.51313	0.51415	0.51463	0.5179	0.51783	0.51699	0.51837	0.52002	0.52006	0.51864	0.5197	0.5192	0.51952	0.51865	0.51924	0.52124	0.52067	0.52168	0.51962	0.52102	0.5196	0.52199	0.52325	0.52148	0.52343	0.52229	0.5206	0.52174	0.52327	0.5252	0.52278	0.52546	0.52326	0.52286	0.52417	0.52364	0.52044	0.52077	0.52106	0.52328	0.5209	0.52239	0.52354	0.52215	0.52381
643.985	0.09313	0.34395	0.50103	0.51127	0.51433	0.51483	0.51598	0.5153	0.5167	0.51726	0.51893	0.51776	0.51845	0.51907	0.51843	0.51877	0.51941	0.52224	0.52109	0.5204	0.51966	0.52285	0.52075	0.52075	0.52237	0.52235	0.52309	0.52277	0.52062	0.52048	0.52034	0.52478	0.52194	0.52412	0.52281	0.52204	0.52155	0.52584	0.52078	0.52236	0.52183	0.52275	0.5238	0.52234	0.52149	0.52003	0.52352	0.52366	0.52375
643.766	0.09471	0.34502	0.4999	0.50982	0.517	0.5155	0.51763	0.51713	0.517	0.51688	0.51984	0.52022	0.52038	0.52012	0.52201	0.52235	0.5228	0.51963	0.52146	0.52002	0.52221	0.52225	0.5209	0.5231	0.52423	0.52129	0.52317	0.52451	0.5215	0.52445	0.52344	0.52478	0.52205	0.52456	0.52235	0.5227	0.5226	0.52428	0.5246	0.5218	0.52371	0.52152	0.52096	0.52483	0.52163	0.52342	0.52278	0.52141	0.52076
643.51	0.09427	0.34336	0.50175	0.51122	0.5141	0.5156	0.5163	0.5178	0.5193	0.51922	0.52029	0.52	0.51862	0.51912	0.52202	0.52172	0.52234	0.52157	0.52255	0.52069	0.52171	0.51986	0.52284	0.52239	0.52176	0.52414	0.52279	0.52534	0.52136	0.52293	0.52326	0.52372	0.52133	0.52309	0.52431	0.52462	0.52439	0.52399	0.524	0.52223	0.52244	0.52282	0.5229	0.52069	0.52236	0.52361	0.52346	0.52377	0.523
643.253	0.09374	0.34444	0.50146	0.5123	0.51524	0.51531	0.51709	0.51754	0.52001	0.51957	0.52024	0.51991	0.52102	0.52244	0.52164	0.52093	0.52034	0.52073	0.52296	0.52125	0.52268	0.52395	0.52155	0.52354	0.52438	0.52143	0.52298	0.52261	0.52329	0.52327	0.52346	0.5235	0.52589	0.52469	0.52442	0.52453	0.52468	0.52261	0.52416	0.52498	0.5223	0.52393	0.52433	0.52293	0.52229	0.52403	0.52566	0.52329	0.52433
642.997	0.09509	0.34556	0.50225	0.51441	0.51657	0.51775	0.51714	0.52022	0.51929	0.52035	0.52112	0.51981	0.5195	0.52071	0.52276	0.52207	0.52265	0.52325	0.52089	0.5225	0.52328	0.52108	0.52453	0.52297	0.52207	0.51968	0.52197	0.52419	0.52362	0.52734	0.52349	0.52382	0.52376	0.5261	0.52419	0.5251	0.52433	0.52306	0.52598	0.52569	0.52198	0.52409	0.52394	0.52363	0.52455	0.52389	0.52401	0.52499	0.52473
642.741	0.09467	0.34563	0.50409	0.51253	0.51774	0.51904	0.51924	0.52118	0.51963	0.52009	0.52061	0.5231	0.52235	0.52162	0.52303	0.52128	0.5229	0.52176	0.52374	0.52473	0.52215	0.52286	0.52403	0.5252	0.52458	0.52356	0.5248	0.52307	0.52534	0.52687	0.52301	0.52416	0.52508	0.52723	0.52867	0.52718	0.52639	0.52615	0.52771	0.52844	0.52469	0.52395	0.52582	0.52543	0.52568	0.52425	0.5264	0.52496	0.52409
642.485	0.09517	0.34702	0.50416	0.51419	0.5171	0.51866	0.51765	0.52033	0.52043	0.52218	0.52289	0.52131	0.52154	0.52332	0.52289	0.52474	0.52503	0.52292	0.52342	0.52337	0.52363	0.52442	0.52425	0.52584	0.52456	0.52358	0.5216	0.52576	0.52676	0.52655	0.52542	0.52706	0.5254	0.52494	0.52425	0.52534	0.52344	0.52657	0.52473	0.5257	0.52645	0.52845	0.52698	0.5259	0.52537	0.52534	0.52567	0.5272	0.52582
642.266	0.09643	0.3466	0.50413	0.51374	0.51877	0.51867	0.52023	0.52267	0.51983	0.52175	0.52098	0.52342	0.52368	0.52284	0.52475	0.52496	0.52301	0.52255	0.52469	0.52416	0.52596	0.5259	0.52538	0.52358	0.52498	0.52698	0.52757	0.52508	0.5282	0.52796	0.52609	0.52634	0.52638	0.52751	0.52901	0.52573	0.52607	0.526	0.52771	0.52614	0.52578	0.52715	0.52658	0.52668	0.52496	0.52374	0.52661	0.52663	0.52591
642.009	0.09651	0.34698	0.50531	0.51848	0.51913	0.51878	0.52297	0.52165	0.52296	0.52393	0.52501	0.52423	0.52455	0.52591	0.52361	0.52448	0.52317	0.52459	0.52484	0.52456	0.5246	0.52344	0.5246	0.52584	0.52576	0.52585	0.52757	0.52639	0.52511	0.52683	0.52628	0.52947	0.52775	0.52841	0.52784	0.52768	0.52545	0.52785	0.52916	0.52664	0.52812	0.52596	0.52727	0.52623	0.52631	0.52635	0.52467	0.52613	0.52802
641.753	0.09638	0.34857	0.50764	0.517	0.51876	0.52136	0.52213	0.52156	0.52417	0.52444	0.52355	0.52638	0.5233	0.52511	0.52366	0.52559	0.52668	0.52793	0.5253	0.52664	0.5257	0.52635	0.52528	0.5287	0.52813	0.52467	0.52631	0.5276	0.52774	0.52805	0.52711	0.52887	0.53139	0.52813	0.52825	0.52953	0.52787	0.52967	0.52972	0.52708	0.52836	0.52863	0.52912	0.52619	0.52905	0.52669	0.53042	0.52749	0.52687
641.497	0.09663	0.34905	0.50468	0.51752	0.51847	0.52073	0.52282	0.52267	0.52374	0.52259	0.5245	0.52432	0.52639	0.52445	0.52659	0.52631	0.529	0.52711	0.52617	0.52546	0.5259	0.52808	0.52827	0.52598	0.52764	0.52803	0.52821	0.52764	0.52393	0.52892	0.52942	0.52917	0.52929	0.5288	0.52847	0.52991	0.52928	0.52985	0.52695	0.53036	0.52768	0.52703	0.5278	0.5294	0.52564	0.52984	0.52793	0.52643	0.53048
641.241	0.09575	0.34983	0.50533	0.518	0.52212	0.52139	0.52292	0.52113	0.52299	0.52468	0.5256	0.52688	0.52291	0.52557	0.52462	0.52823	0.52589	0.52685	0.52545	0.52694	0.52735	0.52818	0.52738	0.52694	0.52736	0.52765	0.52709	0.52965	0.5283	0.52772	0.52773	0.52898	0.53059	0.52947	0.52815	0.52844	0.52821	0.52861	0.52851	0.5283	0.53063	0.52711	0.52859	0.52794	0.52685	0.52866	0.52822	0.52986	0.52786
640.984	0.09625	0.34958	0.50645	0.51601	0.52145	0.52321	0.52046	0.52352	0.5257	0.52509	0.5264	0.52578	0.52398	0.52505	0.52445	0.5253	0.52735	0.52609	0.52604	0.52627	0.52737	0.52729	0.52824	0.5257	0.52964	0.52909	0.52804	0.52803	0.52749	0.52768	0.52734	0.52889	0.52857	0.53058	0.52734	0.52942	0.52865	0.52938	0.52852	0.5272	0.52875	0.52989	0.53056	0.52791	0.52797	0.52955	0.53019	0.52902	0.52795
640.765	0.09714	0.35131	0.50542	0.51797	0.52243	0.52285	0.52376	0.52499	0.52307	0.52543	0.52564	0.52599	0.52598	0.52571	0.52678	0.52824	0.52891	0.52688	0.5279	0.52761	0.52849	0.52845	0.52809	0.52992	0.53305	0.52928	0.52957	0.52836	0.52889	0.53016	0.52958	0.53108	0.52895	0.53091	0.53144	0.52868	0.52909	0.52947	0.52983	0.5297	0.53024	0.52817	0.52975	0.52966	0.52963	0.53204	0.52882	0.52969	0.5287
640.508	0.09762	0.35048	0.50735	0.51798	0.52338	0.52302	0.52436	0.52549	0.52557	0.52374	0.52542	0.52591	0.52669	0.52685	0.527	0.52816	0.52795	0.52482	0.52791	0.53207	0.5261	0.52974	0.52987	0.52885	0.52978	0.52842	0.52881	0.52975	0.53129	0.52951	0.52934	0.53132	0.53115	0.5306	0.53044	0.5301	0.52964	0.5301	0.53169	0.53003	0.52898	0.53034	0.52982	0.53168	0.52766	0.52818	0.52997	0.52994	0.53072
640.252	0.09754	0.34987	0.50688	0.51807	0.52303	0.52215	0.52373	0.52431	0.52522	0.52805	0.5263	0.52628	0.52955	0.52862	0.52788	0.53019	0.52819	0.52854	0.52974	0.52831	0.52843	0.52968	0.529	0.53057	0.5293	0.52958	0.52538	0.52991	0.53123	0.52937	0.52863	0.53003	0.5307	0.53096	0.52871	0.52938	0.52835	0.52938	0.5321	0.52917	0.52895	0.5304	0.53158	0.52913	0.52869	0.52911	0.53106	0.53075	0.5303
639.996	0.09695	0.35163	0.50816	0.5191	0.52365	0.52431	0.52384	0.5266	0.52628	0.52877	0.52947	0.5268	0.52786	0.52743	0.52828	0.52908	0.52857	0.52879	0.52757	0.52949	0.53059	0.52746	0.52934	0.52833	0.53015	0.53024	0.52822	0.52991	0.53225	0.53091	0.52949	0.53068	0.5313	0.53301	0.5316	0.53057	0.53037	0.53196	0.53114	0.53169	0.53045	0.53379	0.52921	0.53173	0.52998	0.52835	0.52967	0.52962	0.53217
639.739	0.09759	0.3518	0.50936	0.52166	0.52378	0.5234	0.52501	0.52514	0.5262	0.52538	0.52791	0.52846	0.52966	0.5297	0.52842	0.52863	0.5278	0.53047	0.52965	0.53096	0.52995	0.52994	0.52911	0.53154	0.53007	0.53208	0.53117	0.52971	0.52951	0.53075	0.52887	0.53187	0.53037	0.53204	0.5307	0.53198	0.53009	0.52868	0.53185	0.53259	0.53035	0.53128	0.53334	0.53153	0.53299	0.52962	0.53166	0.53074	0.5316
639.483	0.09775	0.35242	0.50831	0.52186	0.52509	0.52388	0.52685	0.52733	0.52412	0.52619	0.53	0.52868	0.5281	0.52799	0.5306	0.5283	0.52933	0.53031	0.52711	0.53074	0.5303	0.53073	0.53049	0.53368	0.53324	0.53101	0.53166	0.53031	0.53154	0.53049	0.53025	0.53182	0.53091	0.53278	0.53282	0.53344	0.53408	0.53064	0.53391	0.53281	0.5314	0.53159	0.53211	0.53158	0.53119	0.5315	0.53051	0.53237	0.53172
639.263	0.0975	0.35328	0.5107	0.52419	0.52387	0.52465	0.52408	0.52705	0.52683	0.52757	0.53013	0.52671	0.52787	0.52958	0.52854	0.52739	0.52988	0.52885	0.52939	0.5319	0.53129	0.53099	0.53139	0.53188	0.53131	0.53091	0.53234	0.53294	0.53143	0.5296	0.53186	0.53271	0.53052	0.53361	0.53142	0.53232	0.53174	0.53199	0.53179	0.5331	0.53374	0.53128	0.5332	0.53146	0.53307	0.53278	0.53365	0.53165	0.53395
639.007	0.09726	0.35288	0.51082	0.5203	0.52508	0.52442	0.52674	0.52718	0.52707	0.52738	0.53024	0.52805	0.52885	0.52518	0.53068	0.53012	0.52965	0.52949	0.53044	0.5293	0.53095	0.53035	0.53187	0.53227	0.53033	0.53284	0.53094	0.53227	0.53174	0.5334	0.53254	0.5305	0.53343	0.53427	0.53327	0.53296	0.53093	0.53217	0.53191	0.53418	0.53429	0.5322	0.53312	0.53257	0.53044	0.53243	0.53362	0.53288	0.53255
638.751	0.09754	0.35355	0.51031	0.52087	0.52433	0.52684	0.52569	0.52761	0.52849	0.52773	0.529	0.5331	0.52974	0.53058	0.53194	0.53186	0.531	0.52827	0.53126	0.53196	0.53176	0.53027	0.53419	0.53235	0.53057	0.53077	0.53151	0.53131	0.53235	0.53223	0.53314	0.53341	0.53436	0.53598	0.5344	0.53487	0.5334	0.53105	0.53271	0.53624	0.53375	0.53531	0.5326	0.53319	0.53037	0.53049	0.53298	0.53152	0.53234
638.494	0.09843	0.35372	0.51109	0.52205	0.5271	0.52642	0.53007	0.5268	0.52768	0.52883	0.53111	0.53117	0.52867	0.52987	0.5308	0.53028	0.52945	0.53169	0.52911	0.53367	0.53102	0.53248	0.53351	0.53339	0.53185	0.53466	0.53216	0.53194	0.53314	0.53436	0.53442	0.53456	0.53311	0.53394	0.53469	0.5341	0.53414	0.53208	0.53067	0.53276	0.53398	0.53246	0.53365	0.53254	0.53321	0.53411	0.53171	0.53311	0.53424
638.238	0.09802	0.355	0.51353	0.52276	0.52627	0.52753	0.5277	0.52943	0.5288	0.52981	0.52967	0.52855	0.52833	0.53104	0.53143	0.53206	0.53356	0.53085	0.53245	0.53094	0.53407	0.53404	0.53339	0.5337	0.53161	0.53267	0.53449	0.5336	0.53259	0.53327	0.53403	0.53273	0.53702	0.53358	0.53399	0.53368	0.53451	0.53232	0.5344	0.53431	0.53282	0.53423	0.53448	0.53365	0.53106	0.53408	0.534	0.53354	0.53438
638.018	0.09885	0.35534	0.51123	0.52104	0.5266	0.52573	0.52829	0.52818	0.52769	0.53109	0.53046	0.53491	0.52865	0.53241	0.53248	0.52989	0.53371	0.53141	0.53347	0.53515	0.53214	0.53409	0.53384	0.53369	0.53429	0.53186	0.53537	0.53416	0.53441	0.53343	0.53278	0.53341	0.53232	0.53346	0.5344	0.53433	0.53312	0.53348	0.53348	0.53584	0.53677	0.53261	0.53289	0.53403	0.53271	0.53444	0.53466	0.53399	0.53381
637.761	0.09879	0.3539	0.51263	0.5241	0.52692	0.52628	0.5287	0.52768	0.53051	0.53342	0.52996	0.5317	0.53151	0.532	0.53137	0.5314	0.53323	0.53372	0.53222	0.53232	0.53478	0.53418	0.53273	0.53471	0.535	0.53329	0.5334	0.53414	0.53268	0.53473	0.53469	0.53493	0.53664	0.53576	0.53517	0.53282	0.53557	0.53342	0.53376	0.53601	0.53543	0.53379	0.535	0.53283	0.53332	0.53317	0.53565	0.53579	0.53632
637.505	0.09888	0.35627	0.51242	0.52472	0.52861	0.52735	0.52882	0.53053	0.52961	0.53126	0.53113	0.53119	0.53233	0.53284	0.53173	0.53383	0.53337	0.53272	0.53472	0.53399	0.53142	0.5335	0.53336	0.53546	0.53367	0.53354	0.53449	0.53247	0.53472	0.53413	0.53614	0.53649	0.53527	0.53401	0.53327	0.53489	0.5355	0.53615	0.53559	0.53522	0.53375	0.53496	0.53483	0.53512	0.53558	0.53528	0.53383	0.5372	0.53515
637.248	0.0987	0.35599	0.51279	0.52355	0.52977	0.52856	0.52934	0.52983	0.53048	0.53357	0.53275	0.52958	0.53242	0.53307	0.53379	0.53581	0.53674	0.53604	0.53529	0.53532	0.53655	0.53447	0.53613	0.5368	0.53628	0.53497	0.53643	0.53624	0.53633	0.53684	0.53629	0.53785	0.53576	0.53761	0.53591	0.53784	0.53626	0.53507	0.53638	0.53631	0.53623	0.53387	0.53715	0.53384	0.53557	0.53799	0.53298	0.53508	0.53498
636.992	0.09954	0.35795	0.51448	0.52673	0.52809	0.53077	0.53117	0.53203	0.53253	0.53273	0.53216	0.53352	0.53334	0.53403	0.53335	0.53333	0.53464	0.53419	0.53487	0.53403	0.53604	0.53439	0.53458	0.53569	0.53713	0.53579	0.53713	0.53641	0.53545	0.53681	0.53595	0.53782	0.53399	0.53552	0.53774	0.53999	0.5369	0.5358	0.53674	0.5366	0.53549	0.53727	0.53573	0.53605	0.53739	0.53547	0.53593	0.53455	0.53687
636.735	0.09976	0.35741	0.51618	0.52667	0.52812	0.53066	0.53165	0.53222	0.53215	0.53329	0.53367	0.53438	0.53257	0.53481	0.53405	0.53358	0.53434	0.53625	0.53455	0.53518	0.53519	0.53551	0.53586	0.53688	0.539	0.53715	0.5382	0.5361	0.53663	0.53707	0.53735	0.53701	0.53708	0.53504	0.53709	0.53805	0.53823	0.53655	0.53597	0.53862	0.53738	0.53713	0.53757	0.53827	0.53698	0.536	0.53706	0.53896	0.53857
636.515	0.10074	0.35857	0.51412	0.52685	0.52842	0.53195	0.53251	0.53189	0.53156	0.5323	0.53529	0.53323	0.53437	0.53593	0.53458	0.53426	0.53438	0.53393	0.53353	0.53498	0.53661	0.5361	0.5351	0.53751	0.53986	0.53771	0.53702	0.53623	0.5377	0.53583	0.53706	0.53772	0.53714	0.53823	0.53659	0.53822	0.53796	0.5376	0.5395	0.53686	0.53718	0.53839	0.53796	0.53639	0.53696	0.53843	0.53715	0.53698	0.53818
636.259	0.10009	0.35993	0.51501	0.52685	0.53084	0.52885	0.52944	0.53332	0.53278	0.53136	0.53519	0.53313	0.53557	0.53634	0.53548	0.53507	0.53692	0.53575	0.53458	0.53773	0.536	0.53583	0.53605	0.53797	0.53734	0.53741	0.53683	0.53624	0.5366	0.53776	0.54008	0.53765	0.5368	0.53752	0.53767	0.53807	0.53888	0.53878	0.53862	0.53566	0.53802	0.53906	0.53877	0.53773	0.53865	0.53739	0.53596	0.53974	0.53791
636.002	0.09998	0.36036	0.51639	0.52946	0.53058	0.53114	0.53187	0.53295	0.53475	0.53546	0.53502	0.53545	0.53524	0.53722	0.53568	0.53602	0.53556	0.53754	0.53689	0.53582	0.53762	0.53753	0.53683	0.53736	0.53847	0.53616	0.5387	0.53835	0.53834	0.53758	0.53684	0.53814	0.53996	0.54004	0.54036	0.53963	0.5363	0.5402	0.54004	0.54013	0.54005	0.53817	0.5384	0.53726	0.53806	0.53862	0.53679	0.53901	0.5378
635.745	0.09992	0.36044	0.51876	0.52761	0.53074	0.53126	0.5319	0.53363	0.53708	0.53515	0.53809	0.53517	0.53728	0.53592	0.53722	0.53566	0.53723	0.53903	0.5359	0.54005	0.53688	0.53597	0.53751	0.53854	0.53707	0.53832	0.5387	0.53828	0.5362	0.53928	0.53691	0.53921	0.53947	0.5404	0.53792	0.54044	0.53964	0.53938	0.5388	0.53952	0.53622	0.53969	0.53774	0.5373	0.53754	0.53674	0.53945	0.53887	0.53819
635.489	0.10076	0.36056	0.51756	0.52848	0.53233	0.53317	0.53253	0.53651	0.53552	0.53552	0.53566	0.53616	0.53737	0.5375	0.53684	0.53776	0.53635	0.53798	0.53707	0.53745	0.53973	0.53741	0.53776	0.53868	0.53957	0.53922	0.53928	0.53909	0.53951	0.53873	0.54035	0.54028	0.5416	0.54066	0.54071	0.5398	0.54042	0.54056	0.54067	0.54066	0.54046	0.53851	0.5389	0.53809	0.53996	0.53939	0.53968	0.5407	0.54136
635.232	0.10147	0.36063	0.51818	0.52934	0.53131	0.53317	0.53404	0.53448	0.53603	0.53642	0.5363	0.53633	0.53686	0.53919	0.53998	0.53962	0.53896	0.53959	0.5383	0.53852	0.53905	0.53888	0.5383	0.54061	0.53909	0.54128	0.53938	0.54036	0.53751	0.54147	0.53886	0.53948	0.53953	0.54041	0.54123	0.5397	0.54094	0.54008	0.54029	0.5389	0.54013	0.54096	0.53876	0.53908	0.53707	0.53976	0.539	0.54001	0.54072
635.012	0.10187	0.36169	0.51955	0.53024	0.5324	0.53316	0.53508	0.53635	0.53596	0.53801	0.53817	0.53443	0.53857	0.53806	0.53859	0.54027	0.5372	0.53842	0.54055	0.53868	0.54045	0.54097	0.53846	0.54216	0.5412	0.53981	0.54182	0.54015	0.53843	0.54277	0.53978	0.54145	0.54081	0.54343	0.54275	0.54097	0.5405	0.54106	0.54099	0.54032	0.54022	0.54129	0.54099	0.54125	0.5393	0.53989	0.54249	0.53908	0.53997
634.755	0.10147	0.36249	0.51897	0.52839	0.53206	0.53534	0.5343	0.53528	0.53762	0.53652	0.53654	0.53955	0.53708	0.5402	0.53967	0.54101	0.54039	0.54003	0.54088	0.54167	0.53905	0.53943	0.54019	0.5414	0.54063	0.54082	0.54284	0.53938	0.54042	0.53988	0.54107	0.54108	0.54032	0.54249	0.54058	0.54179	0.54334	0.54079	0.54146	0.54418	0.54185	0.54153	0.54352	0.54203	0.54071	0.54054	0.54092	0.54003	0.54242
634.499	0.10115	0.36208	0.52123	0.53109	0.53549	0.5347	0.53705	0.53681	0.53606	0.53983	0.53938	0.53842	0.53841	0.53846	0.53964	0.53967	0.54035	0.53801	0.5379	0.5407	0.54417	0.54135	0.54018	0.54076	0.54324	0.54079	0.54107	0.54102	0.54046	0.54197	0.54032	0.5418	0.5422	0.54277	0.54305	0.54279	0.54433	0.54185	0.54351	0.54289	0.54224	0.54169	0.54206	0.54156	0.54098	0.54261	0.54209	0.54033	0.54155
634.242	0.10235	0.36348	0.51926	0.52948	0.53517	0.53496	0.53626	0.53754	0.53895	0.53775	0.53943	0.53955	0.54011	0.53964	0.53951	0.54076	0.54118	0.54	0.54174	0.5419	0.5423	0.54061	0.53993	0.54124	0.5426	0.54177	0.54131	0.54337	0.54301	0.54195	0.54098	0.54262	0.54102	0.54207	0.54373	0.54251	0.54207	0.54061	0.54366	0.54183	0.54389	0.54173	0.54185	0.54196	0.53961	0.53955	0.54316	0.54142	0.54065
633.985	0.10201	0.36339	0.52001	0.53273	0.53417	0.53483	0.53663	0.53725	0.53725	0.53793	0.53888	0.53758	0.54226	0.54067	0.53746	0.53969	0.54015	0.54016	0.54121	0.54097	0.54322	0.54131	0.54167	0.54287	0.54284	0.5422	0.54032	0.5448	0.54375	0.54353	0.54258	0.54337	0.54266	0.54338	0.54347	0.5451	0.54174	0.54245	0.54291	0.54089	0.54497	0.54187	0.54025	0.54214	0.54247	0.54309	0.54156	0.54109	0.54256
633.765	0.10247	0.36363	0.52159	0.53334	0.5369	0.53669	0.53701	0.53747	0.53953	0.53904	0.53986	0.54145	0.54005	0.54234	0.54136	0.54078	0.54017	0.54066	0.54103	0.5397	0.54272	0.54085	0.54181	0.54374	0.54149	0.54308	0.5438	0.5426	0.54347	0.54192	0.54326	0.54453	0.54358	0.54271	0.54254	0.54549	0.54356	0.54526	0.54432	0.54284	0.54198	0.5427	0.54431	0.54354	0.54274	0.54299	0.5439	0.54315	0.54289
633.508	0.10305	0.36575	0.52225	0.53584	0.53847	0.53501	0.53857	0.53895	0.54044	0.53961	0.54071	0.54077	0.54061	0.54302	0.54103	0.54316	0.54305	0.54201	0.54285	0.54231	0.54126	0.54327	0.54338	0.54362	0.54343	0.54218	0.54217	0.54312	0.54476	0.5446	0.5428	0.54662	0.54358	0.54275	0.54446	0.54661	0.54442	0.54391	0.54219	0.54541	0.5469	0.54366	0.54383	0.544	0.5435	0.5429	0.54373	0.54504	0.546
633.251	0.10298	0.36635	0.52164	0.53498	0.53758	0.53819	0.53682	0.54142	0.53971	0.53975	0.53975	0.54163	0.54013	0.54191	0.54004	0.54479	0.54278	0.54277	0.54422	0.54453	0.54283	0.54367	0.54562	0.54244	0.54238	0.54434	0.54372	0.5457	0.54404	0.54467	0.54697	0.54502	0.54289	0.5456	0.54786	0.5446	0.54572	0.54435	0.54596	0.54558	0.54446	0.54387	0.54269	0.54359	0.54247	0.54406	0.54369	0.54367	0.54254
632.995	0.10295	0.3659	0.52281	0.53502	0.53741	0.53836	0.53789	0.54118	0.53698	0.54195	0.54186	0.54489	0.54104	0.54564	0.54505	0.5455	0.54284	0.5444	0.54573	0.54442	0.54372	0.54477	0.54607	0.54566	0.54382	0.54368	0.54344	0.54465	0.54478	0.54414	0.54511	0.54603	0.54507	0.54503	0.54466	0.5443	0.54566	0.54438	0.54547	0.54415	0.5452	0.54584	0.54416	0.54401	0.54467	0.54656	0.5477	0.54394	0.54595
632.738	0.10347	0.3666	0.52513	0.53341	0.53792	0.53813	0.53954	0.53874	0.54167	0.5423	0.54476	0.54405	0.54294	0.54355	0.54478	0.54414	0.54423	0.54486	0.54368	0.54612	0.54352	0.54429	0.54408	0.54659	0.5456	0.5467	0.54362	0.54481	0.54397	0.54473	0.54524	0.54693	0.54622	0.54704	0.54536	0.54687	0.54487	0.54529	0.54562	0.54495	0.54528	0.54687	0.54537	0.54362	0.54129	0.5458	0.54536	0.54626	0.546
632.517	0.10315	0.36735	0.52325	0.53565	0.53825	0.54049	0.54097	0.53985	0.54045	0.54264	0.54227	0.54234	0.54355	0.54629	0.54517	0.54497	0.54382	0.54574	0.54558	0.5454	0.54641	0.54378	0.54622	0.54575	0.54474	0.54624	0.54492	0.5483	0.54652	0.54547	0.54718	0.54762	0.54505	0.54868	0.54548	0.54651	0.54653	0.54562	0.54354	0.54811	0.54743	0.54775	0.54676	0.54558	0.54543	0.5458	0.54488	0.54561	0.54645
632.26	0.1039	0.36753	0.525	0.53589	0.5392	0.54316	0.54208	0.5423	0.54134	0.54407	0.54349	0.54369	0.54526	0.54561	0.54425	0.54478	0.54387	0.54433	0.54463	0.54612	0.54525	0.54428	0.54602	0.5457	0.5448	0.54452	0.54716	0.54416	0.54709	0.54588	0.54607	0.54846	0.54602	0.54696	0.54811	0.54727	0.54723	0.54585	0.54858	0.54685	0.54574	0.54716	0.54631	0.54768	0.54693	0.54731	0.54678	0.54556	0.54503
632.004	0.10376	0.36761	0.5252	0.53654	0.53879	0.54012	0.54274	0.54193	0.54348	0.54421	0.5439	0.54417	0.54386	0.54437	0.546	0.54575	0.54426	0.54473	0.54505	0.54676	0.5457	0.54606	0.5462	0.54623	0.54528	0.54678	0.54818	0.54668	0.54682	0.5475	0.54822	0.5467	0.54818	0.54436	0.54726	0.54815	0.54683	0.54813	0.54745	0.5482	0.54761	0.54768	0.546	0.54755	0.54641	0.54628	0.54676	0.54613	0.54655
631.747	0.10452	0.36793	0.52517	0.53725	0.54076	0.54249	0.54083	0.54454	0.54176	0.54463	0.54319	0.54352	0.54535	0.54451	0.54534	0.54507	0.54384	0.54551	0.54714	0.54582	0.5445	0.54761	0.54777	0.54803	0.54757	0.54802	0.54603	0.5463	0.54584	0.54722	0.54589	0.54737	0.54898	0.54842	0.54719	0.54888	0.54671	0.5476	0.54665	0.54866	0.54853	0.54833	0.54953	0.54802	0.54782	0.54613	0.54593	0.54897	0.54742
631.49	0.10405	0.3686	0.52691	0.53762	0.54049	0.54111	0.5416	0.54397	0.54323	0.54476	0.5483	0.54537	0.54453	0.54747	0.54802	0.54597	0.54576	0.54759	0.54682	0.54884	0.54559	0.54634	0.54639	0.54856	0.54737	0.54676	0.54641	0.54783	0.54896	0.54851	0.54925	0.5503	0.548	0.54834	0.55055	0.54871	0.54676	0.5477	0.54891	0.54771	0.5485	0.54896	0.5469	0.54777	0.54583	0.54727	0.54619	0.54918	0.54918
631.233	0.10421	0.37005	0.52792	0.5389	0.54109	0.54071	0.5443	0.54532	0.54323	0.54586	0.54707	0.54496	0.54618	0.54639	0.54691	0.54891	0.54713	0.54924	0.54759	0.54697	0.54791	0.54875	0.54815	0.54866	0.54921	0.54816	0.54863	0.5494	0.5488	0.54758	0.54787	0.55027	0.54979	0.54922	0.54855	0.55097	0.54908	0.5488	0.54969	0.54782	0.54759	0.54916	0.54919	0.54725	0.54727	0.54783	0.54904	0.54926	0.54892
631.013	0.10446	0.37188	0.5286	0.53785	0.54235	0.54312	0.54385	0.54642	0.54508	0.54607	0.54483	0.54528	0.54801	0.54837	0.54757	0.54835	0.54806	0.54816	0.54718	0.54765	0.54757	0.54777	0.5497	0.54906	0.54972	0.54955	0.54769	0.5473	0.55011	0.54869	0.54973	0.54947	0.54991	0.54928	0.55015	0.55109	0.54795	0.54862	0.54916	0.54939	0.55035	0.54981	0.54807	0.5502	0.54828	0.5485	0.55007	0.55079	0.54822
630.755	0.10545	0.3708	0.52836	0.54142	0.54209	0.54357	0.54425	0.54467	0.54465	0.54511	0.54776	0.54811	0.54705	0.54912	0.54745	0.54691	0.54803	0.54863	0.54686	0.54822	0.54865	0.54982	0.54812	0.54984	0.55076	0.55072	0.54885	0.54997	0.54992	0.55231	0.54844	0.54819	0.55047	0.55178	0.55219	0.55041	0.54996	0.55085	0.54929	0.55013	0.54889	0.5486	0.55124	0.54997	0.54913	0.54971	0.5518	0.55049	0.55159
630.498	0.10563	0.3721	0.52902	0.5413	0.54294	0.54473	0.54605	0.54429	0.54613	0.54568	0.5471	0.5479	0.5479	0.54934	0.54753	0.54777	0.55004	0.54837	0.5475	0.55057	0.54956	0.55014	0.55053	0.54855	0.54974	0.55012	0.55116	0.54878	0.54908	0.55183	0.55131	0.54929	0.5523	0.55216	0.55134	0.54977	0.55172	0.55181	0.55203	0.55189	0.55097	0.54904	0.54949	0.55175	0.54866	0.55146	0.54925	0.54891	0.5499
630.241	0.10572	0.37106	0.52979	0.54059	0.54343	0.54448	0.54857	0.54529	0.54503	0.54798	0.54875	0.54886	0.54876	0.54852	0.54744	0.54922	0.5511	0.54949	0.54989	0.54846	0.5506	0.55063	0.54881	0.55107	0.54993	0.54965	0.55036	0.55124	0.5509	0.55214	0.55174	0.55007	0.55042	0.55535	0.5517	0.5523	0.55181	0.55158	0.55231	0.55221	0.55076	0.54963	0.55057	0.5491	0.55079	0.55074	0.54981	0.54911	0.55097
629.984	0.10639	0.37289	0.53131	0.54066	0.54411	0.54475	0.54588	0.54711	0.54812	0.54871	0.54753	0.54798	0.54845	0.54851	0.55031	0.55083	0.54997	0.54991	0.54958	0.5511	0.55144	0.5516	0.55097	0.55392	0.55159	0.55158	0.55239	0.54952	0.54971	0.55416	0.55095	0.55257	0.553	0.5525	0.55259	0.5524	0.55184	0.55162	0.55125	0.55261	0.55149	0.55122	0.55256	0.55259	0.54995	0.55272	0.54988	0.55045	0.55219
629.764	0.10662	0.3726	0.53016	0.54146	0.5451	0.54546	0.54653	0.54637	0.54691	0.54859	0.54848	0.54941	0.5488	0.54944	0.5488	0.55054	0.55167	0.55266	0.55028	0.54967	0.55067	0.55037	0.55217	0.55181	0.5522	0.55145	0.55503	0.55063	0.55158	0.55314	0.55157	0.55093	0.55306	0.55355	0.55264	0.55241	0.55287	0.55284	0.55313	0.5512	0.55343	0.55266	0.55306	0.55156	0.55217	0.55137	0.55183	0.55145	0.55266
629.507	0.10635	0.37245	0.53104	0.54136	0.54449	0.54629	0.54512	0.54773	0.54862	0.54872	0.55053	0.55121	0.55059	0.55169	0.54918	0.55118	0.55146	0.55111	0.55119	0.55294	0.55	0.55166	0.55194	0.55192	0.55341	0.5508	0.55287	0.55205	0.55242	0.55327	0.55128	0.55261	0.5545	0.55349	0.55332	0.55299	0.55152	0.5532	0.5522	0.55098	0.55305	0.55244	0.55136	0.5518	0.55285	0.55149	0.55233	0.55187	0.55199
629.25	0.10654	0.37418	0.53155	0.54371	0.54713	0.54697	0.54652	0.55079	0.54882	0.54964	0.55134	0.54917	0.54939	0.55159	0.55244	0.5526	0.55029	0.55043	0.5506	0.55042	0.55119	0.55125	0.55214	0.55236	0.55244	0.55268	0.55343	0.5524	0.55221	0.55202	0.55291	0.55495	0.55403	0.55574	0.55295	0.55315	0.55218	0.5546	0.55333	0.55363	0.55262	0.55373	0.55039	0.55173	0.55295	0.55073	0.55382	0.55309	0.55138
628.993	0.10702	0.37473	0.53203	0.54284	0.54611	0.54739	0.54908	0.54859	0.5503	0.55025	0.5507	0.55053	0.5484	0.55291	0.55193	0.5517	0.55185	0.5523	0.55213	0.5537	0.55231	0.55129	0.55326	0.55463	0.55306	0.55183	0.55349	0.55444	0.55176	0.55566	0.55334	0.55395	0.5566	0.55273	0.55387	0.55414	0.55399	0.55484	0.55448	0.55532	0.55414	0.55453	0.55328	0.55299	0.55229	0.55337	0.55431	0.5548	0.55194
628.735	0.10723	0.37465	0.5318	0.54445	0.54611	0.54827	0.54813	0.54911	0.5501	0.55009	0.54982	0.55097	0.55244	0.55164	0.55206	0.55146	0.55343	0.55267	0.55325	0.55372	0.5524	0.55092	0.55442	0.55448	0.55438	0.55296	0.5537	0.55251	0.55354	0.55385	0.5536	0.5548	0.55344	0.55427	0.55366	0.55489	0.55472	0.55573	0.55409	0.55272	0.55564	0.55346	0.55367	0.55216	0.55288	0.55423	0.55359	0.55209	0.55509
628.515	0.10708	0.37516	0.53356	0.54394	0.54694	0.54783	0.54735	0.55175	0.54972	0.55169	0.55209	0.5505	0.55189	0.55245	0.55558	0.55291	0.55193	0.55488	0.55325	0.55434	0.55222	0.55328	0.55179	0.55333	0.55528	0.55441	0.55514	0.55466	0.553	0.55619	0.55497	0.55595	0.556	0.55524	0.55438	0.5559	0.55397	0.55466	0.55375	0.55457	0.55314	0.55307	0.5541	0.55325	0.55246	0.55593	0.55419	0.55466	0.55288
628.258	0.10668	0.37668	0.53321	0.5449	0.54749	0.54799	0.5498	0.55048	0.54965	0.55159	0.55256	0.55122	0.55221	0.55334	0.55217	0.55307	0.55248	0.55331	0.5549	0.55416	0.55324	0.55424	0.55407	0.55444	0.55502	0.55351	0.55728	0.55295	0.55519	0.55595	0.55539	0.55437	0.55526	0.55573	0.55355	0.55484	0.55539	0.55409	0.55512	0.55397	0.55566	0.55455	0.55555	0.5544	0.55232	0.55399	0.55515	0.55309	0.55443
628.001	0.10722	0.37565	0.5337	0.54461	0.54691	0.54902	0.54818	0.55037	0.55099	0.55215	0.55253	0.55223	0.55378	0.55323	0.55342	0.55528	0.55364	0.55257	0.55398	0.55513	0.55557	0.55471	0.55439	0.55569	0.55467	0.55353	0.55416	0.55366	0.55562	0.55516	0.55506	0.55715	0.55613	0.55614	0.55438	0.55733	0.55628	0.55488	0.55667	0.55576	0.55501	0.55542	0.55544	0.55439	0.55384	0.55463	0.55411	0.55456	0.55653
627.743	0.10755	0.37682	0.53383	0.54536	0.54813	0.55032	0.54856	0.55161	0.55099	0.5527	0.55259	0.55313	0.55263	0.55304	0.55456	0.55394	0.55519	0.55561	0.55519	0.55646	0.55397	0.55554	0.55689	0.55529	0.55644	0.55517	0.55512	0.5548	0.5573	0.5569	0.55594	0.55591	0.55569	0.55641	0.5564	0.55613	0.55578	0.55713	0.55655	0.55609	0.55535	0.55594	0.55558	0.55379	0.55593	0.55514	0.55559	0.5559	0.55572
627.486	0.10755	0.37728	0.53494	0.54642	0.54846	0.54936	0.55126	0.55307	0.55264	0.55425	0.55526	0.55621	0.55469	0.55539	0.5544	0.55618	0.55556	0.55432	0.5556	0.55604	0.5554	0.5552	0.55696	0.55658	0.55666	0.55578	0.5562	0.55823	0.55639	0.55639	0.55703	0.55814	0.55713	0.55772	0.55548	0.55774	0.5555	0.55714	0.55665	0.557	0.55947	0.55636	0.55552	0.55759	0.55718	0.55658	0.55731	0.55553	0.55596
627.266	0.10802	0.37876	0.53497	0.54654	0.55044	0.54832	0.55231	0.55266	0.55403	0.55479	0.5546	0.55286	0.55434	0.55501	0.55514	0.55579	0.55561	0.55621	0.55718	0.55454	0.5564	0.55704	0.5573	0.55661	0.55718	0.55734	0.55884	0.55653	0.55853	0.55621	0.55822	0.55694	0.55783	0.55804	0.55774	0.55714	0.55687	0.55763	0.55502	0.55741	0.55831	0.55631	0.55804	0.55607	0.55448	0.55646	0.55716	0.5558	0.55592
627.008	0.10885	0.37893	0.53745	0.54698	0.55034	0.55274	0.55289	0.55359	0.5549	0.55546	0.55554	0.5523	0.55558	0.55411	0.55607	0.55667	0.55733	0.5563	0.55652	0.55662	0.55901	0.55621	0.55726	0.55718	0.55747	0.55554	0.55779	0.55772	0.55753	0.5577	0.55696	0.55766	0.55831	0.55797	0.55804	0.55906	0.55858	0.56072	0.55646	0.55871	0.55725	0.55883	0.55754	0.5578	0.55729	0.55764	0.55727	0.5576	0.55766
626.751	0.10893	0.37933	0.53732	0.54918	0.55111	0.55376	0.5538	0.55416	0.55589	0.55386	0.55685	0.55709	0.55541	0.55676	0.55722	0.55777	0.55547	0.55696	0.55656	0.55694	0.55748	0.55691	0.55832	0.55591	0.55746	0.55598	0.55804	0.55936	0.55899	0.55849	0.55709	0.55934	0.55847	0.55911	0.55869	0.55876	0.55749	0.55959	0.557	0.5589	0.55859	0.55713	0.55747	0.55586	0.55861	0.55681	0.55751	0.55787	0.55939
626.494	0.10764	0.379	0.53665	0.54925	0.5511	0.55133	0.55251	0.55351	0.55502	0.55594	0.55657	0.55591	0.55699	0.55549	0.55706	0.55902	0.55562	0.55723	0.55945	0.55851	0.55814	0.55754	0.5589	0.55774	0.55939	0.55912	0.55775	0.55884	0.55926	0.56049	0.55981	0.55821	0.55908	0.5584	0.55889	0.55866	0.55781	0.55918	0.56048	0.55966	0.55894	0.55757	0.55847	0.55877	0.55787	0.55919	0.55759	0.55779	0.55877
626.236	0.10907	0.37945	0.53745	0.5489	0.5505	0.55253	0.55458	0.55516	0.55568	0.55581	0.5551	0.5572	0.55798	0.55684	0.5581	0.55893	0.55746	0.55695	0.55757	0.55748	0.55799	0.5602	0.55963	0.55766	0.55885	0.56065	0.55974	0.55826	0.55703	0.55946	0.55873	0.55964	0.55961	0.55923	0.55821	0.55828	0.55965	0.55691	0.55915	0.55819	0.5587	0.55924	0.55911	0.5588	0.55651	0.55932	0.55732	0.55924	0.55937
626.016	0.10922	0.38104	0.53855	0.54911	0.55323	0.55341	0.55697	0.55513	0.55491	0.55609	0.55637	0.55616	0.55605	0.55802	0.55819	0.55675	0.55826	0.55878	0.55874	0.55893	0.55881	0.5591	0.55973	0.55949	0.55932	0.55893	0.55873	0.55846	0.55818	0.56251	0.5593	0.56065	0.56056	0.56098	0.55929	0.5585	0.56085	0.55978	0.5603	0.5592	0.5586	0.55986	0.5587	0.55749	0.55834	0.55928	0.55958	0.56021	0.55948
625.758	0.10884	0.3815	0.53757	0.54939	0.55277	0.5526	0.55461	0.5548	0.55562	0.55459	0.55745	0.55781	0.55619	0.55875	0.5587	0.55857	0.55639	0.55879	0.55817	0.5574	0.55829	0.55912	0.55863	0.55854	0.56071	0.5606	0.56005	0.55896	0.56137	0.55888	0.55931	0.56091	0.56121	0.56102	0.56116	0.56105	0.55998	0.55963	0.55998	0.5596	0.55902	0.56128	0.56004	0.55912	0.55854	0.55972	0.55876	0.56045	0.55784
625.501	0.10875	0.38199	0.53876	0.55034	0.55441	0.55536	0.55656	0.5562	0.5572	0.55789	0.55682	0.55875	0.55762	0.55881	0.55978	0.56087	0.56095	0.55823	0.5602	0.55785	0.55806	0.55948	0.55828	0.56289	0.56057	0.56013	0.56227	0.5611	0.56177	0.56043	0.55854	0.56226	0.56158	0.56264	0.5591	0.56157	0.55906	0.56202	0.56017	0.56064	0.56265	0.56092	0.56013	0.56036	0.56054	0.55592	0.56126	0.56016	0.5585
625.244	0.10969	0.38256	0.53971	0.55261	0.55484	0.55372	0.55617	0.55806	0.55819	0.55737	0.55811	0.56034	0.55954	0.56174	0.5598	0.55953	0.55999	0.56065	0.56042	0.55885	0.55843	0.56008	0.56063	0.56039	0.56021	0.562	0.5608	0.56135	0.56122	0.5629	0.56022	0.56272	0.56225	0.56219	0.56071	0.5612	0.56081	0.5617	0.56336	0.56227	0.55965	0.56024	0.56057	0.56083	0.56157	0.5615	0.5599	0.5631	0.56021
624.986	0.10976	0.38286	0.54052	0.55301	0.55617	0.55493	0.55646	0.55861	0.55778	0.55831	0.56018	0.55994	0.55907	0.55934	0.56011	0.55904	0.55908	0.55947	0.5624	0.56121	0.56027	0.56188	0.55985	0.55919	0.5619	0.55831	0.56011	0.56144	0.56004	0.56165	0.56127	0.56436	0.56353	0.56304	0.56335	0.56191	0.56068	0.56246	0.56515	0.56186	0.56241	0.56067	0.56095	0.56101	0.55996	0.56193	0.5617	0.55988	0.56055
624.766	0.10947	0.38274	0.53996	0.55359	0.55541	0.5566	0.55605	0.55764	0.55801	0.56184	0.55962	0.56028	0.55974	0.56048	0.56068	0.56007	0.56039	0.56086	0.56072	0.56081	0.56062	0.56072	0.56006	0.56271	0.56174	0.56111	0.56196	0.56131	0.56322	0.56283	0.56246	0.56348	0.56126	0.5624	0.56263	0.56143	0.56222	0.56117	0.56232	0.56102	0.56139	0.56225	0.56261	0.56143	0.56024	0.56029	0.56277	0.56177	0.56037
624.508	0.1107	0.38314	0.5416	0.55128	0.55742	0.55554	0.55708	0.55976	0.55945	0.55896	0.55973	0.56093	0.56123	0.55857	0.56092	0.56055	0.56234	0.55862	0.56065	0.56115	0.5616	0.56136	0.5597	0.56137	0.56254	0.56224	0.56487	0.56423	0.56256	0.56604	0.56201	0.5634	0.56499	0.56102	0.56365	0.56435	0.56243	0.56288	0.56411	0.5636	0.56239	0.56262	0.56359	0.5626	0.55955	0.56112	0.56276	0.56363	0.56266
624.251	0.1113	0.38373	0.54065	0.5518	0.55606	0.55565	0.55841	0.55691	0.55933	0.56058	0.56161	0.56192	0.56056	0.56204	0.56103	0.56379	0.56302	0.56219	0.56624	0.56117	0.56063	0.56189	0.56354	0.56484	0.56503	0.56364	0.56295	0.56363	0.56228	0.56396	0.56257	0.56497	0.56332	0.56588	0.56355	0.56388	0.56212	0.56251	0.5636	0.56369	0.56325	0.56076	0.56471	0.56325	0.5637	0.55988	0.56473	0.56355	0.56188
623.993	0.11127	0.38428	0.54297	0.55379	0.55687	0.55776	0.55882	0.55924	0.56023	0.56072	0.56125	0.56235	0.56233	0.56245	0.56466	0.5622	0.56141	0.56263	0.56071	0.56427	0.56257	0.56419	0.56204	0.56359	0.5628	0.56492	0.56313	0.56519	0.56311	0.56473	0.56078	0.5642	0.5648	0.56488	0.56459	0.56339	0.56302	0.56467	0.56524	0.56305	0.56346	0.56216	0.56359	0.55982	0.56154	0.56303	0.56425	0.56337	0.56452
623.736	0.11118	0.38633	0.54344	0.55469	0.55637	0.55681	0.55867	0.56105	0.5594	0.56143	0.56332	0.56189	0.56081	0.56094	0.56334	0.56318	0.56263	0.56099	0.563	0.56373	0.56202	0.56451	0.56534	0.5624	0.56429	0.56457	0.56235	0.56571	0.56426	0.56355	0.56547	0.5646	0.5649	0.56716	0.56435	0.56386	0.56463	0.56354	0.56488	0.56308	0.5633	0.56507	0.5644	0.5646	0.56216	0.56165	0.56441	0.56371	0.56188
623.515	0.11074	0.38614	0.54433	0.55549	0.55731	0.55906	0.55986	0.56083	0.56004	0.56185	0.56205	0.56248	0.5628	0.56393	0.5629	0.56192	0.56205	0.56368	0.56342	0.56277	0.56434	0.56436	0.5642	0.56444	0.56501	0.56508	0.56419	0.56619	0.56463	0.5672	0.5632	0.56566	0.5651	0.56501	0.56508	0.56457	0.56539	0.56258	0.56701	0.56487	0.56692	0.5646	0.56546	0.56718	0.56329	0.565	0.56673	0.56363	0.56473
623.258	0.11214	0.38661	0.54406	0.55635	0.55955	0.55987	0.56119	0.56077	0.56316	0.56346	0.5631	0.56206	0.5624	0.56331	0.56464	0.56366	0.56617	0.56587	0.56518	0.56506	0.56463	0.56627	0.56693	0.56381	0.56586	0.56564	0.56535	0.56612	0.56621	0.56493	0.56562	0.56579	0.56821	0.56574	0.56896	0.56587	0.56623	0.56711	0.56551	0.56667	0.565	0.56575	0.56682	0.5638	0.56419	0.56487	0.56484	0.56618	0.56485
623	0.11212	0.3867	0.54323	0.55657	0.56018	0.56071	0.56045	0.56347	0.56325	0.56357	0.56554	0.56442	0.5639	0.56553	0.56274	0.56621	0.56496	0.56427	0.565	0.56675	0.56559	0.56425	0.56441	0.56703	0.56812	0.56644	0.56637	0.56507	0.56781	0.56688	0.56552	0.56877	0.56855	0.56637	0.56881	0.56789	0.5665	0.56598	0.56491	0.5667	0.56501	0.56682	0.56606	0.56444	0.56594	0.56492	0.56726	0.56757	0.56552
622.742	0.11164	0.38857	0.54446	0.55615	0.5582	0.56217	0.56172	0.56193	0.5629	0.56405	0.56507	0.56373	0.565	0.56681	0.56497	0.56607	0.56646	0.56635	0.56627	0.56975	0.56469	0.56603	0.56735	0.56762	0.56719	0.56597	0.56668	0.56635	0.56588	0.56795	0.56715	0.56856	0.56835	0.56936	0.57016	0.56651	0.56596	0.56635	0.56828	0.56642	0.56517	0.56733	0.56862	0.56653	0.56705	0.56525	0.56746	0.56581	0.56704
622.485	0.11186	0.38805	0.54539	0.56035	0.55969	0.56417	0.56274	0.56261	0.56324	0.56359	0.56407	0.56572	0.56502	0.56517	0.56615	0.56469	0.56645	0.56714	0.56622	0.56696	0.56333	0.56674	0.56753	0.56611	0.56894	0.56663	0.56855	0.56608	0.56611	0.56723	0.56681	0.56995	0.56766	0.56815	0.5671	0.56599	0.56669	0.56701	0.56877	0.56675	0.56618	0.56818	0.56664	0.56819	0.56525	0.5665	0.56763	0.56562	0.56699
622.264	0.11223	0.38874	0.5469	0.55885	0.56042	0.5617	0.56204	0.56324	0.56567	0.56392	0.56716	0.5661	0.56555	0.56462	0.56542	0.56469	0.56861	0.5664	0.56606	0.56952	0.56432	0.56694	0.56619	0.56716	0.56761	0.56862	0.56687	0.56751	0.56742	0.56839	0.56718	0.56778	0.56818	0.56827	0.56704	0.56967	0.56784	0.56777	0.56974	0.5666	0.56797	0.56948	0.56969	0.56817	0.56561	0.56484	0.56514	0.56559	0.56572
622.006	0.11232	0.38787	0.54793	0.55904	0.56269	0.56137	0.5619	0.56235	0.56309	0.56469	0.56768	0.56417	0.56624	0.56674	0.56714	0.56707	0.56632	0.56749	0.56776	0.56736	0.56782	0.56484	0.56673	0.56756	0.56695	0.56705	0.56691	0.56708	0.567	0.56849	0.56856	0.56927	0.56756	0.56802	0.56858	0.56781	0.56906	0.57013	0.568	0.56955	0.56729	0.57021	0.56767	0.56769	0.5678	0.56842	0.56562	0.56595	0.56713
621.749	0.1126	0.38849	0.54715	0.55872	0.56068	0.56006	0.56528	0.56576	0.56532	0.56637	0.56612	0.567	0.56797	0.56654	0.56801	0.56663	0.56857	0.56675	0.56832	0.56767	0.56845	0.566	0.56763	0.56868	0.56651	0.56923	0.5684	0.56984	0.5697	0.56774	0.56673	0.56991	0.56662	0.57176	0.56974	0.56876	0.56977	0.57018	0.56884	0.56776	0.56928	0.56936	0.57019	0.57015	0.56708	0.56787	0.5701	0.5684	0.56608
621.491	0.1132	0.3905	0.54872	0.55861	0.56223	0.56356	0.56547	0.56498	0.56548	0.56674	0.56669	0.56708	0.56633	0.56815	0.56977	0.5685	0.56959	0.56828	0.56693	0.56787	0.56922	0.5687	0.57084	0.56973	0.57149	0.57012	0.56877	0.56891	0.57119	0.57138	0.5699	0.56888	0.5699	0.56906	0.56968	0.56884	0.57069	0.56882	0.56878	0.57211	0.56994	0.56892	0.57092	0.56941	0.56787	0.56926	0.56946	0.56897	0.56896
621.233	0.11359	0.39161	0.54814	0.56011	0.5622	0.56493	0.56611	0.56351	0.56478	0.56504	0.56749	0.56807	0.56973	0.56841	0.5681	0.56764	0.5695	0.56937	0.5682	0.57149	0.5685	0.56889	0.57158	0.56947	0.57025	0.56858	0.56895	0.57123	0.57207	0.57053	0.57058	0.57017	0.57046	0.57176	0.56855	0.57118	0.56837	0.57074	0.56943	0.57045	0.56866	0.57114	0.56981	0.56848	0.56829	0.56878	0.57013	0.56925	0.56835
621.012	0.11486	0.39203	0.55033	0.56173	0.56266	0.56543	0.56552	0.56637	0.56718	0.56695	0.56956	0.56864	0.56795	0.56673	0.56988	0.57053	0.56923	0.56855	0.56798	0.56819	0.56951	0.56999	0.56878	0.56981	0.5701	0.57315	0.57031	0.57035	0.57236	0.57067	0.57091	0.57114	0.57302	0.57052	0.56957	0.57162	0.57133	0.57032	0.57012	0.57071	0.57047	0.57084	0.57113	0.56946	0.56956	0.56951	0.57209	0.56909	0.56761
620.755	0.11407	0.39476	0.54998	0.56074	0.56636	0.56315	0.56492	0.56747	0.5686	0.56759	0.56848	0.56744	0.56951	0.56906	0.57015	0.57116	0.57229	0.57138	0.57174	0.5704	0.57123	0.57051	0.5706	0.57337	0.57102	0.57166	0.57199	0.57153	0.57151	0.57179	0.57253	0.57269	0.57169	0.57326	0.57177	0.57353	0.57064	0.57205	0.57212	0.57257	0.57298	0.5714	0.5728	0.57127	0.5714	0.56974	0.57063	0.57245	0.57098
620.497	0.11529	0.39299	0.55217	0.56205	0.56563	0.56738	0.56535	0.56815	0.5683	0.56641	0.57136	0.56973	0.57055	0.56991	0.56942	0.57059	0.57264	0.5722	0.57442	0.57232	0.57216	0.57241	0.57142	0.5722	0.57207	0.57136	0.57088	0.57182	0.57337	0.56994	0.57261	0.57158	0.57368	0.57224	0.57345	0.57191	0.57156	0.57217	0.57176	0.57403	0.57392	0.56985	0.5718	0.57118	0.57151	0.57135	0.57219	0.57085	0.57113
620.239	0.11565	0.39338	0.55225	0.56095	0.56386	0.56742	0.56948	0.56842	0.56859	0.56777	0.56991	0.56934	0.56994	0.57109	0.57053	0.57011	0.57125	0.57139	0.57177	0.57209	0.5694	0.57322	0.57396	0.57312	0.56879	0.57355	0.57421	0.57222	0.57093	0.57442	0.57351	0.57336	0.57425	0.57336	0.57232	0.57301	0.57392	0.57241	0.57299	0.57235	0.5717	0.57247	0.57319	0.57109	0.57044	0.57215	0.57312	0.57027	0.57283
620.018	0.11552	0.39441	0.5526	0.56392	0.56567	0.56675	0.5699	0.57013	0.57085	0.56976	0.57016	0.56749	0.56992	0.57243	0.571	0.57136	0.57318	0.57195	0.57231	0.57195	0.57255	0.57109	0.5757	0.57572	0.57384	0.57387	0.57409	0.57432	0.57326	0.57434	0.57348	0.57548	0.57351	0.57539	0.57312	0.5742	0.57389	0.57358	0.57241	0.5746	0.57413	0.57172	0.57268	0.57217	0.57064	0.57151	0.57372	0.57365	0.57012
619.76	0.11457	0.39502	0.55173	0.56354	0.56714	0.56729	0.56823	0.56918	0.57015	0.57069	0.5711	0.56895	0.56919	0.57043	0.57049	0.57071	0.57346	0.57206	0.57303	0.57309	0.57166	0.57263	0.57561	0.57127	0.57304	0.57344	0.57251	0.57385	0.57371	0.57574	0.57436	0.57388	0.57356	0.5743	0.57496	0.57228	0.57277	0.57333	0.57287	0.57373	0.57367	0.57381	0.57284	0.57191	0.5712	0.5734	0.57595	0.57268	0.57199
619.503	0.1144	0.39515	0.55244	0.56513	0.567	0.56865	0.56866	0.56963	0.56955	0.57315	0.57163	0.57238	0.57188	0.57203	0.5719	0.57276	0.57211	0.57347	0.57275	0.57276	0.57116	0.57247	0.57276	0.57264	0.57228	0.57398	0.5742	0.57496	0.57288	0.57422	0.57283	0.57433	0.57592	0.57498	0.57586	0.57492	0.57312	0.57392	0.57547	0.57503	0.57351	0.57288	0.57489	0.57224	0.57306	0.57299	0.5734	0.57236	0.57341
619.245	0.11576	0.39505	0.55478	0.56258	0.56784	0.56701	0.57049	0.56967	0.5703	0.57407	0.5697	0.57335	0.5718	0.57198	0.5728	0.57231	0.57224	0.57357	0.57303	0.57441	0.57337	0.57131	0.57309	0.57402	0.57428	0.57485	0.5739	0.57333	0.57415	0.57114	0.57362	0.5756	0.57426	0.574	0.57427	0.57527	0.57482	0.57367	0.57339	0.57582	0.57381	0.57519	0.5734	0.57448	0.57501	0.57214	0.57394	0.57254	0.5714
618.987	0.11582	0.39662	0.55487	0.5653	0.57022	0.56667	0.56995	0.57148	0.56949	0.57154	0.57222	0.57079	0.5705	0.57349	0.57475	0.57246	0.573	0.57336	0.57408	0.57437	0.57457	0.57214	0.57416	0.57487	0.57332	0.57448	0.57491	0.57397	0.57691	0.57465	0.57503	0.57676	0.57614	0.5775	0.57551	0.57649	0.57392	0.57464	0.57254	0.57361	0.5747	0.57538	0.57324	0.57366	0.57307	0.57165	0.57444	0.5715	0.57318
618.766	0.11487	0.39692	0.55402	0.56597	0.5688	0.56971	0.57148	0.57002	0.57214	0.57308	0.57303	0.57265	0.57222	0.57217	0.57433	0.57458	0.5735	0.57403	0.5737	0.57463	0.57346	0.57522	0.57341	0.57551	0.57422	0.57433	0.57515	0.57676	0.57622	0.57568	0.57433	0.57484	0.57537	0.57374	0.57616	0.57389	0.57364	0.57521	0.57387	0.57493	0.57416	0.57443	0.57415	0.57538	0.57408	0.57591	0.57361	0.57322	0.57456
618.508	0.11565	0.39776	0.55388	0.56513	0.57052	0.57112	0.57217	0.57012	0.57347	0.5727	0.57469	0.57452	0.57336	0.57289	0.57447	0.57748	0.57414	0.57271	0.57378	0.57403	0.5722	0.57423	0.57509	0.57751	0.57676	0.57543	0.57474	0.57613	0.576	0.57736	0.57492	0.57428	0.57558	0.5769	0.575	0.57928	0.57555	0.57487	0.57417	0.57473	0.57837	0.57366	0.57499	0.57472	0.57606	0.57503	0.57547	0.57484	0.57444
618.25	0.11559	0.39821	0.55509	0.56645	0.56659	0.57001	0.57333	0.57281	0.57156	0.57234	0.5737	0.57427	0.57366	0.57462	0.57452	0.57557	0.57672	0.57752	0.57378	0.57496	0.57562	0.57487	0.57536	0.57631	0.57614	0.57536	0.57613	0.57601	0.57785	0.57599	0.57517	0.57777	0.57688	0.57533	0.57623	0.57773	0.5766	0.57735	0.57577	0.57637	0.57683	0.57553	0.57665	0.57603	0.57623	0.57322	0.57694	0.57536	0.5746
617.992	0.11573	0.39847	0.55434	0.56756	0.56964	0.5714	0.57044	0.57329	0.5741	0.57598	0.57364	0.5749	0.57461	0.57651	0.57474	0.57635	0.57858	0.57683	0.57669	0.57632	0.57521	0.5777	0.57778	0.57697	0.57537	0.57688	0.57815	0.57756	0.57604	0.57887	0.57728	0.57885	0.57696	0.57596	0.57539	0.57802	0.57794	0.5763	0.57485	0.57822	0.57768	0.57824	0.5781	0.57634	0.57474	0.5748	0.57587	0.57534	0.57376
617.734	0.11606	0.39823	0.55856	0.56773	0.57144	0.57329	0.57318	0.5733	0.57574	0.57587	0.57616	0.57512	0.57591	0.57495	0.57707	0.577	0.57501	0.57747	0.57695	0.57647	0.57588	0.57658	0.57875	0.57535	0.57699	0.57803	0.57756	0.57785	0.57656	0.57673	0.57903	0.5773	0.5781	0.57962	0.57737	0.57485	0.57835	0.57806	0.576	0.57728	0.576	0.57753	0.57753	0.57662	0.57588	0.57637	0.57532	0.57573	0.57699
617.513	0.11694	0.39936	0.55747	0.56788	0.56946	0.57171	0.57437	0.5728	0.57469	0.57465	0.57723	0.57514	0.57765	0.5773	0.57788	0.57669	0.57694	0.57657	0.57709	0.57829	0.57769	0.57873	0.57848	0.57874	0.57878	0.57791	0.57888	0.57917	0.57764	0.57801	0.5782	0.57828	0.57936	0.57852	0.57788	0.57982	0.5751	0.57884	0.57594	0.58056	0.57903	0.57865	0.57811	0.57529	0.57627	0.57472	0.57765	0.57766	0.57598
617.255	0.1176	0.40036	0.55804	0.5701	0.57062	0.57128	0.57405	0.57434	0.57575	0.57576	0.57882	0.57687	0.57576	0.57861	0.57784	0.57788	0.57967	0.57642	0.57766	0.57846	0.57758	0.57689	0.57957	0.57672	0.58192	0.5793	0.57859	0.57837	0.5784	0.57887	0.57912	0.57931	0.57823	0.58041	0.57917	0.57962	0.57709	0.57786	0.57948	0.57959	0.57807	0.57697	0.57673	0.57961	0.57854	0.57565	0.5769	0.57728	0.57727
616.997	0.11734	0.40205	0.55897	0.56923	0.57133	0.5745	0.57425	0.57615	0.57564	0.57693	0.57776	0.57683	0.57802	0.57898	0.57749	0.57873	0.57867	0.57709	0.57937	0.57783	0.57828	0.58	0.579	0.58054	0.5789	0.57906	0.57777	0.58059	0.57912	0.57961	0.5797	0.57903	0.5793	0.57984	0.58113	0.57975	0.57967	0.57661	0.57939	0.57978	0.57933	0.57881	0.57845	0.58011	0.57996	0.57913	0.57848	0.57911	0.5779
616.739	0.11757	0.40207	0.55858	0.56958	0.57304	0.57386	0.57427	0.57716	0.57604	0.57543	0.57837	0.57789	0.5774	0.57719	0.57805	0.58034	0.57973	0.57683	0.57989	0.57891	0.58038	0.58005	0.57861	0.58124	0.57769	0.57881	0.57962	0.58076	0.5809	0.58093	0.58058	0.5795	0.58089	0.58169	0.57953	0.57899	0.57936	0.57883	0.58206	0.57969	0.58064	0.5787	0.57902	0.57732	0.57796	0.58139	0.5787	0.58229	0.57942
616.518	0.11801	0.40113	0.56049	0.57187	0.57594	0.57489	0.57451	0.5771	0.57625	0.57741	0.57857	0.58084	0.57863	0.57705	0.57964	0.5795	0.57786	0.57902	0.58031	0.58095	0.58007	0.58036	0.5781	0.5812	0.58254	0.58002	0.58082	0.58175	0.58142	0.58054	0.58018	0.58127	0.58076	0.58094	0.58153	0.5809	0.58154	0.58052	0.58155	0.58028	0.57988	0.58049	0.57836	0.5784	0.57849	0.57933	0.58026	0.5799	0.57903
616.26	0.11828	0.40306	0.56016	0.57099	0.57367	0.5757	0.5768	0.57589	0.5768	0.57917	0.57971	0.57958	0.57761	0.57852	0.57931	0.5811	0.58261	0.57976	0.57799	0.58043	0.58155	0.58087	0.58058	0.58022	0.58024	0.58024	0.5801	0.58234	0.58051	0.58199	0.58136	0.58	0.58266	0.58219	0.58081	0.58268	0.58175	0.58119	0.58299	0.58159	0.58402	0.58002	0.57957	0.58012	0.58021	0.57774	0.58109	0.57939	0.57883
616.002	0.11777	0.40333	0.56257	0.57138	0.5756	0.5764	0.57913	0.57892	0.57757	0.57899	0.5793	0.57915	0.57966	0.57979	0.58106	0.58041	0.57884	0.57967	0.58181	0.58102	0.58133	0.58163	0.58135	0.58402	0.58102	0.58088	0.58264	0.58141	0.58233	0.58213	0.58291	0.58332	0.58297	0.58241	0.58143	0.58205	0.5829	0.58151	0.58171	0.58208	0.58122	0.58096	0.58054	0.58118	0.58063	0.57917	0.58137	0.58029	0.58012
615.744	0.11893	0.40377	0.56204	0.57244	0.5752	0.57773	0.57855	0.57922	0.57915	0.57996	0.58009	0.57978	0.57961	0.58245	0.58347	0.58219	0.58169	0.58157	0.58102	0.58215	0.58103	0.58148	0.58259	0.58266	0.58264	0.58227	0.58131	0.58216	0.58339	0.58176	0.58434	0.58303	0.58268	0.58411	0.58162	0.5823	0.58143	0.58146	0.58435	0.58272	0.58218	0.58228	0.58207	0.57974	0.57989	0.58324	0.58169	0.58062	0.5815
615.486	0.11986	0.40596	0.56303	0.57411	0.5767	0.57857	0.57726	0.5766	0.57924	0.57934	0.58253	0.58246	0.58159	0.58116	0.58163	0.57998	0.58258	0.58201	0.58186	0.58169	0.58239	0.58246	0.58219	0.58374	0.58303	0.58287	0.58217	0.58379	0.58368	0.58193	0.58289	0.58358	0.58593	0.58379	0.5824	0.58468	0.58253	0.58404	0.58561	0.58477	0.58388	0.5814	0.5834	0.583	0.58181	0.58159	0.58409	0.58206	0.58177
615.264	0.11924	0.40462	0.5635	0.57326	0.57783	0.5769	0.57952	0.58052	0.57948	0.58097	0.58097	0.58141	0.58033	0.58278	0.58171	0.58321	0.58329	0.58176	0.58355	0.58282	0.58464	0.58393	0.58233	0.58363	0.58306	0.58226	0.58296	0.58286	0.58356	0.58287	0.58422	0.58607	0.58203	0.5833	0.58472	0.58581	0.58311	0.58321	0.58335	0.5846	0.58398	0.58379	0.58287	0.57953	0.58184	0.58186	0.58272	0.58186	0.58247
615.006	0.11963	0.40636	0.56364	0.57364	0.576	0.57881	0.58091	0.57937	0.57831	0.58007	0.58227	0.58122	0.58162	0.58175	0.58403	0.58185	0.58321	0.5828	0.58633	0.5832	0.58406	0.58257	0.58396	0.58505	0.58457	0.58489	0.58361	0.58418	0.5844	0.58374	0.58531	0.58486	0.58648	0.58737	0.58331	0.58567	0.58428	0.58334	0.58553	0.58328	0.5829	0.58321	0.5813	0.58228	0.5821	0.58334	0.58574	0.58229	0.58392
614.748	0.11945	0.40711	0.56246	0.57436	0.57931	0.57869	0.58183	0.58279	0.58098	0.58268	0.58323	0.58356	0.58395	0.58356	0.58258	0.58315	0.5846	0.5829	0.58477	0.58374	0.58167	0.58637	0.58503	0.58426	0.58592	0.58519	0.584	0.58499	0.58586	0.58531	0.58526	0.5847	0.58591	0.58571	0.58492	0.58609	0.58535	0.58633	0.58498	0.5843	0.58492	0.58605	0.58445	0.58569	0.58276	0.58456	0.58511	0.58411	0.58357
614.49	0.12097	0.40676	0.56512	0.57583	0.57991	0.58157	0.58013	0.57933	0.58293	0.58076	0.58467	0.58403	0.58109	0.58304	0.5845	0.58562	0.58301	0.58497	0.58592	0.58588	0.58575	0.58538	0.58449	0.58483	0.58659	0.58547	0.58682	0.58394	0.58777	0.58533	0.58458	0.58492	0.58694	0.58551	0.58539	0.58538	0.58541	0.58646	0.58688	0.58345	0.58554	0.58449	0.58454	0.58641	0.58369	0.58388	0.58553	0.58402	0.5864
614.232	0.12042	0.40624	0.56612	0.57605	0.57827	0.58069	0.58166	0.58339	0.58397	0.58385	0.58397	0.58432	0.58209	0.58386	0.58383	0.58512	0.58482	0.5857	0.58326	0.58885	0.58852	0.58537	0.58497	0.58627	0.58521	0.58607	0.58579	0.58636	0.58575	0.58787	0.58411	0.58641	0.58626	0.58568	0.5873	0.58755	0.58488	0.58726	0.58462	0.58596	0.58617	0.58377	0.58504	0.58458	0.58358	0.58525	0.5848	0.58442	0.58316
614.01	0.12034	0.40759	0.56499	0.57892	0.5802	0.58029	0.58429	0.58122	0.58224	0.58405	0.58467	0.58412	0.58248	0.58512	0.58518	0.58472	0.5856	0.58637	0.58773	0.58698	0.5864	0.58596	0.58614	0.58667	0.58504	0.5856	0.58646	0.5857	0.58765	0.58775	0.58715	0.58571	0.58789	0.586	0.5859	0.58528	0.58812	0.58411	0.58633	0.58585	0.58523	0.58565	0.58669	0.5847	0.58338	0.58475	0.58577	0.58496	0.58515
613.752	0.12085	0.40951	0.56647	0.5769	0.58163	0.58043	0.58288	0.58281	0.58212	0.5833	0.58388	0.5855	0.58535	0.58656	0.58563	0.58656	0.58571	0.58678	0.58659	0.58782	0.58714	0.58627	0.58573	0.58814	0.58749	0.58641	0.58638	0.58733	0.58718	0.58716	0.58884	0.58712	0.58776	0.5876	0.58755	0.58579	0.58753	0.58623	0.5874	0.58669	0.58709	0.58644	0.58651	0.58447	0.58551	0.58528	0.58642	0.58757	0.58474
613.494	0.12158	0.40897	0.56668	0.57653	0.5832	0.58216	0.58303	0.58456	0.58232	0.58539	0.58638	0.58509	0.58619	0.58654	0.58539	0.58975	0.58664	0.58599	0.58672	0.58861	0.58756	0.58929	0.58744	0.58731	0.5875	0.58832	0.58751	0.58884	0.58937	0.58765	0.5875	0.58832	0.58893	0.58745	0.58688	0.58858	0.58971	0.58824	0.58707	0.58733	0.58727	0.5874	0.58774	0.58742	0.58678	0.58649	0.58717	0.58689	0.58642
613.236	0.12081	0.40948	0.56837	0.58003	0.58189	0.58372	0.58258	0.58466	0.5851	0.58668	0.58526	0.58341	0.58688	0.58816	0.58643	0.58744	0.58882	0.58621	0.58908	0.58729	0.5874	0.58905	0.58949	0.58903	0.58957	0.58858	0.58846	0.58844	0.58919	0.58957	0.58824	0.58997	0.59005	0.58681	0.5869	0.58699	0.58937	0.58766	0.58636	0.58714	0.58885	0.58664	0.58665	0.58831	0.58725	0.58567	0.58639	0.58693	0.58507
613.014	0.12182	0.41034	0.56868	0.57878	0.58041	0.58264	0.58486	0.58438	0.58325	0.58585	0.58744	0.58636	0.58664	0.58668	0.58778	0.58668	0.5885	0.5869	0.58832	0.58852	0.58882	0.58647	0.58862	0.58817	0.58873	0.58919	0.58843	0.58866	0.58678	0.58838	0.58769	0.58906	0.59	0.59033	0.58941	0.59184	0.58844	0.58799	0.58911	0.58868	0.58961	0.58818	0.5883	0.58893	0.58812	0.5871	0.58821	0.58902	0.5874
612.756	0.1219	0.41058	0.57094	0.57949	0.58372	0.5839	0.58458	0.58736	0.5851	0.58765	0.58797	0.58723	0.58933	0.58771	0.58866	0.58779	0.58902	0.58835	0.58815	0.5886	0.58977	0.58986	0.58921	0.58942	0.59056	0.58968	0.58999	0.58939	0.59061	0.59116	0.5897	0.589	0.58954	0.59182	0.59007	0.58997	0.58938	0.58886	0.58846	0.58794	0.59038	0.59069	0.58924	0.58902	0.58606	0.58705	0.58741	0.58984	0.58889
612.498	0.12207	0.41073	0.57	0.58067	0.58353	0.58348	0.58534	0.58554	0.587	0.58773	0.58816	0.59003	0.58854	0.58768	0.58836	0.58952	0.58799	0.58806	0.58862	0.58949	0.59015	0.58935	0.58966	0.591	0.59038	0.59071	0.589	0.58962	0.59016	0.59097	0.5905	0.59175	0.58993	0.5903	0.58988	0.58954	0.59039	0.58954	0.59064	0.58909	0.58809	0.58975	0.59125	0.59036	0.58812	0.58799	0.58801	0.58902	0.58748
612.239	0.1229	0.41285	0.57069	0.58173	0.5862	0.58571	0.58724	0.58858	0.5871	0.5872	0.58736	0.58974	0.58818	0.58888	0.58858	0.59165	0.59014	0.59004	0.59153	0.58948	0.59179	0.59134	0.5916	0.59209	0.59124	0.5911	0.59076	0.59191	0.58927	0.59092	0.59152	0.59297	0.59393	0.59201	0.59243	0.59123	0.5902	0.59173	0.59213	0.59005	0.58982	0.59086	0.5911	0.58775	0.58952	0.58757	0.59105	0.59015	0.5899
612.018	0.12323	0.4136	0.57212	0.58246	0.58656	0.5849	0.58696	0.58748	0.58853	0.58876	0.59138	0.59007	0.5904	0.59024	0.58976	0.59011	0.58976	0.59081	0.59192	0.58964	0.59082	0.59182	0.59207	0.59154	0.59042	0.59179	0.59136	0.59197	0.59262	0.59097	0.59073	0.59323	0.59101	0.59107	0.59269	0.5919	0.59231	0.59098	0.59144	0.59256	0.58866	0.59063	0.58974	0.58893	0.58954	0.58987	0.59058	0.58968	0.58981
611.76	0.12298	0.41335	0.57149	0.58406	0.58497	0.58498	0.58825	0.58675	0.58823	0.58839	0.59165	0.59099	0.5904	0.59201	0.58844	0.59196	0.59118	0.59179	0.59168	0.59214	0.59056	0.592	0.59201	0.59276	0.59203	0.59133	0.59196	0.59305	0.59346	0.59158	0.5925	0.59357	0.59279	0.59344	0.59169	0.59326	0.59268	0.5909	0.59155	0.59216	0.59145	0.59296	0.59062	0.58907	0.58875	0.59175	0.59	0.59007	0.58977
611.501	0.12338	0.4148	0.57102	0.58266	0.58655	0.58722	0.58784	0.58905	0.58937	0.58925	0.59048	0.59005	0.59061	0.58949	0.5931	0.59177	0.59141	0.59124	0.59358	0.59192	0.59274	0.59166	0.59222	0.59251	0.59281	0.59322	0.59241	0.59278	0.5925	0.59427	0.5938	0.59342	0.59272	0.59356	0.59341	0.59256	0.59133	0.59162	0.59326	0.59256	0.59149	0.59102	0.59084	0.59085	0.59051	0.591	0.59069	0.59074	0.59207
611.243	0.12389	0.41479	0.57436	0.58319	0.58716	0.58793	0.58894	0.59018	0.59165	0.59024	0.59017	0.59091	0.591	0.59274	0.59261	0.59226	0.5925	0.59174	0.59182	0.59331	0.59382	0.59321	0.59324	0.5923	0.59256	0.59278	0.59477	0.59214	0.59337	0.59379	0.59328	0.59412	0.59365	0.59415	0.59541	0.59377	0.59153	0.59245	0.59267	0.59215	0.59301	0.59304	0.59167	0.59291	0.59191	0.59192	0.59163	0.59042	0.59327
610.985	0.12449	0.41448	0.57456	0.58453	0.58769	0.58872	0.59002	0.58983	0.59056	0.58976	0.59166	0.59256	0.59164	0.59141	0.59381	0.59395	0.59353	0.5926	0.59423	0.59479	0.59427	0.59226	0.59336	0.5945	0.59532	0.59316	0.5947	0.59348	0.59386	0.5944	0.59519	0.5934	0.59435	0.59322	0.59573	0.59462	0.59407	0.59525	0.59449	0.59379	0.59213	0.59188	0.59343	0.59272	0.59279	0.59301	0.59188	0.59402	0.59212
610.763	0.12412	0.41658	0.5742	0.58571	0.58781	0.58792	0.58914	0.59212	0.58966	0.59201	0.59198	0.59311	0.5934	0.59322	0.59173	0.59294	0.5925	0.59402	0.59454	0.5925	0.59212	0.59382	0.59459	0.59522	0.5942	0.59338	0.59494	0.5956	0.5955	0.59368	0.59387	0.59574	0.59476	0.59427	0.59358	0.59563	0.59335	0.59422	0.59461	0.5956	0.59276	0.59307	0.59395	0.59503	0.59221	0.59383	0.59386	0.59304	0.59144
610.505	0.1248	0.4167	0.57409	0.58489	0.58743	0.5894	0.59078	0.59188	0.59191	0.5916	0.59288	0.59341	0.59267	0.59281	0.59411	0.59497	0.59319	0.59392	0.59377	0.5936	0.59258	0.59451	0.59314	0.59432	0.59645	0.59336	0.59488	0.59539	0.59313	0.59501	0.59402	0.59588	0.59476	0.59404	0.59504	0.59602	0.59399	0.59364	0.59336	0.59552	0.59304	0.59378	0.59454	0.59183	0.59266	0.59451	0.59369	0.59373	0.59304
610.246	0.12364	0.41666	0.57328	0.58661	0.58931	0.58941	0.58898	0.59181	0.59257	0.593	0.59415	0.59302	0.59345	0.59506	0.59238	0.59512	0.5949	0.59436	0.59345	0.59464	0.59517	0.59437	0.59536	0.59509	0.5954	0.59668	0.59496	0.59516	0.59709	0.59584	0.59526	0.59667	0.59563	0.59603	0.59504	0.59629	0.59339	0.59393	0.5963	0.59536	0.59469	0.59503	0.59466	0.59389	0.59251	0.59454	0.5929	0.59396	0.59369
609.988	0.1249	0.41758	0.57575	0.58729	0.58925	0.59123	0.59131	0.59228	0.5935	0.59336	0.59494	0.59317	0.59366	0.59469	0.59536	0.59394	0.59457	0.59482	0.59491	0.59474	0.59575	0.59447	0.59706	0.59464	0.59653	0.59589	0.59656	0.59558	0.59588	0.59574	0.59549	0.59637	0.59613	0.59657	0.59457	0.59584	0.59426	0.59649	0.59511	0.5961	0.59487	0.59538	0.59372	0.59451	0.59266	0.5944	0.59469	0.59437	0.59307
609.766	0.12481	0.4176	0.57771	0.58624	0.58898	0.59096	0.59093	0.59168	0.593	0.59189	0.59454	0.59415	0.595	0.59487	0.59728	0.59445	0.59597	0.59467	0.59526	0.59687	0.59547	0.59559	0.59756	0.59658	0.59509	0.59594	0.59519	0.5974	0.5964	0.59608	0.59551	0.59582	0.5985	0.59847	0.59571	0.59532	0.59529	0.5968	0.59489	0.59588	0.59506	0.59575	0.59498	0.59362	0.59355	0.59306	0.59619	0.59298	0.59608
609.508	0.12534	0.41771	0.57728	0.58677	0.58897	0.59084	0.59221	0.59365	0.59371	0.59343	0.59388	0.59497	0.59502	0.59536	0.59753	0.596	0.5968	0.59664	0.59543	0.59509	0.59447	0.59714	0.59607	0.59638	0.59788	0.59601	0.59538	0.5952	0.59717	0.59677	0.59632	0.59555	0.59774	0.59758	0.59897	0.5973	0.59766	0.59569	0.59703	0.59701	0.59562	0.59459	0.5944	0.5951	0.59353	0.59561	0.59547	0.59511	0.59566
609.249	0.12494	0.41821	0.57647	0.58891	0.59115	0.59251	0.59282	0.59344	0.59389	0.59586	0.59488	0.59498	0.59568	0.59567	0.59812	0.59621	0.59644	0.59626	0.59633	0.59689	0.59574	0.59641	0.59693	0.59607	0.59921	0.59604	0.59738	0.5961	0.59614	0.598	0.59634	0.5989	0.5969	0.59794	0.59808	0.59815	0.59557	0.59557	0.5958	0.59743	0.59453	0.59435	0.5949	0.59531	0.59691	0.59589	0.59684	0.59527	0.59557
608.99	0.1256	0.41926	0.57731	0.58815	0.58938	0.59272	0.59536	0.59333	0.59512	0.59378	0.5949	0.59506	0.59532	0.59574	0.59599	0.59724	0.5969	0.59797	0.59816	0.59523	0.59708	0.5963	0.59735	0.59753	0.5997	0.59703	0.59823	0.59661	0.59861	0.5993	0.59878	0.59926	0.59818	0.59712	0.59825	0.59836	0.59695	0.59745	0.5989	0.59849	0.59783	0.59693	0.5961	0.59599	0.59552	0.59596	0.59635	0.59736	0.59543
608.732	0.12605	0.42001	0.57858	0.58929	0.59134	0.5925	0.59566	0.59628	0.59545	0.59619	0.59713	0.59683	0.59722	0.59801	0.59831	0.59742	0.59612	0.59765	0.59727	0.59678	0.59783	0.59871	0.59626	0.59982	0.59785	0.59958	0.59687	0.5989	0.59841	0.59794	0.59883	0.59888	0.59835	0.59839	0.59909	0.5996	0.59892	0.59788	0.59768	0.59733	0.59776	0.59911	0.59683	0.59604	0.59474	0.59627	0.59697	0.59544	0.5967
608.51	0.12629	0.42025	0.57787	0.58999	0.59242	0.59349	0.59588	0.59414	0.59603	0.59671	0.59815	0.59849	0.59693	0.59832	0.5976	0.59692	0.59792	0.59824	0.59776	0.59996	0.59987	0.60043	0.60012	0.59809	0.59993	0.59805	0.59865	0.59882	0.59886	0.59952	0.59844	0.60131	0.60015	0.60165	0.59882	0.59796	0.59877	0.59951	0.59908	0.60034	0.59897	0.59873	0.59864	0.59632	0.5968	0.59606	0.59651	0.59823	0.59753
608.252	0.12695	0.42167	0.57923	0.58954	0.5919	0.59512	0.59361	0.59775	0.59724	0.59719	0.59893	0.59738	0.59805	0.59813	0.60185	0.59887	0.60077	0.59549	0.599	0.59988	0.59964	0.60125	0.60046	0.60088	0.59773	0.59962	0.60062	0.59977	0.59982	0.59925	0.59755	0.60001	0.59832	0.59919	0.59943	0.59915	0.59888	0.59899	0.59993	0.59907	0.60072	0.59924	0.59876	0.59792	0.59569	0.59788	0.59751	0.59783	0.59829
607.993	0.12703	0.42146	0.58142	0.5891	0.59523	0.59565	0.59631	0.59533	0.59665	0.59723	0.59957	0.59987	0.5975	0.60032	0.59984	0.59805	0.599	0.59838	0.59847	0.59955	0.6005	0.59758	0.59986	0.60008	0.59986	0.59937	0.60119	0.6011	0.59999	0.60172	0.60187	0.60235	0.59979	0.59949	0.6003	0.59904	0.59981	0.59885	0.60063	0.60067	0.60005	0.59963	0.59902	0.59744	0.59755	0.59801	0.599	0.59878	0.59866
607.734	0.12657	0.42293	0.58063	0.5921	0.59429	0.59438	0.5966	0.59883	0.59979	0.5995	0.59991	0.59992	0.60062	0.6007	0.60019	0.60035	0.60039	0.60017	0.59948	0.60039	0.6019	0.60051	0.60064	0.60163	0.60173	0.60251	0.60029	0.60062	0.601	0.6009	0.60031	0.60094	0.60137	0.60179	0.60157	0.6012	0.60027	0.60056	0.59974	0.60071	0.60112	0.6012	0.5986	0.60004	0.59816	0.59978	0.59868	0.59853	0.59996
607.513	0.1276	0.42358	0.58178	0.59313	0.59635	0.59571	0.59706	0.60043	0.59916	0.59912	0.60109	0.60002	0.59955	0.60004	0.60053	0.60059	0.60039	0.60048	0.59994	0.60319	0.59988	0.60044	0.60112	0.60185	0.60173	0.60198	0.60193	0.60273	0.60341	0.60201	0.60067	0.60314	0.60227	0.60078	0.60218	0.60024	0.60065	0.5988	0.5998	0.60231	0.6016	0.59883	0.60153	0.59982	0.59808	0.60011	0.60002	0.60055	0.59902
607.254	0.12746	0.42411	0.58048	0.59438	0.59601	0.59575	0.59715	0.5984	0.59892	0.59901	0.60017	0.59935	0.60054	0.60216	0.60145	0.60112	0.6021	0.60216	0.60085	0.60323	0.60044	0.60307	0.60125	0.60166	0.60086	0.60225	0.60168	0.60221	0.60189	0.60171	0.60031	0.60116	0.60093	0.60293	0.60141	0.60096	0.60068	0.6014	0.60131	0.60069	0.60147	0.60053	0.60139	0.60015	0.60004	0.59965	0.60051	0.60033	0.60046
606.995	0.12752	0.42514	0.58148	0.59302	0.59642	0.59593	0.59851	0.59928	0.59976	0.60096	0.60122	0.60005	0.59991	0.60027	0.60205	0.60184	0.6022	0.60369	0.60184	0.60124	0.60186	0.60166	0.60352	0.60265	0.6016	0.60163	0.60167	0.60176	0.60422	0.60203	0.60274	0.60428	0.60317	0.60292	0.60282	0.60342	0.60171	0.60207	0.60222	0.60307	0.60112	0.60179	0.60211	0.60213	0.59912	0.59994	0.6002	0.59953	0.59999
606.737	0.12895	0.42465	0.583	0.59546	0.59719	0.59836	0.59958	0.59975	0.60015	0.60158	0.60213	0.60002	0.60135	0.60307	0.60193	0.60185	0.60228	0.60309	0.60236	0.60485	0.60276	0.60305	0.6025	0.60339	0.60413	0.60246	0.6028	0.60335	0.60344	0.60294	0.60257	0.60624	0.60234	0.6033	0.60405	0.60276	0.60245	0.60288	0.60224	0.60298	0.60183	0.60189	0.60171	0.60177	0.60262	0.60164	0.60275	0.60282	0.60131
606.515	0.12845	0.42668	0.58325	0.59611	0.59739	0.59878	0.59988	0.60035	0.59985	0.60152	0.60214	0.60064	0.60345	0.60354	0.60294	0.60241	0.60376	0.60448	0.60455	0.60569	0.60334	0.60363	0.60463	0.60296	0.60375	0.60427	0.60382	0.60414	0.60433	0.60412	0.60372	0.60435	0.60397	0.60534	0.60443	0.60439	0.60333	0.60396	0.6045	0.60328	0.60336	0.60277	0.60215	0.60341	0.60156	0.60218	0.6018	0.60225	0.60155
606.256	0.12905	0.42698	0.58526	0.59465	0.59778	0.59889	0.60117	0.60151	0.60062	0.60156	0.60367	0.60249	0.60382	0.60261	0.60532	0.60368	0.60474	0.60454	0.6042	0.60421	0.60512	0.60531	0.60262	0.60655	0.60549	0.60501	0.60473	0.60556	0.6051	0.60619	0.60509	0.60604	0.60569	0.60646	0.60581	0.60485	0.60593	0.60368	0.60474	0.60454	0.60403	0.60374	0.60464	0.60405	0.60246	0.6045	0.6037	0.60283	0.60199
605.997	0.1297	0.42671	0.58648	0.5952	0.60101	0.59962	0.60277	0.60181	0.60265	0.60378	0.60512	0.60429	0.60358	0.60514	0.60428	0.60611	0.60547	0.60501	0.60459	0.60459	0.60478	0.6062	0.60543	0.60615	0.60642	0.60598	0.60617	0.6053	0.60668	0.60565	0.60612	0.60617	0.60571	0.6075	0.60593	0.60598	0.60449	0.60331	0.60455	0.60491	0.60436	0.60467	0.60473	0.60548	0.6018	0.60314	0.60562	0.60288	0.60429
605.739	0.1294	0.42828	0.58594	0.59719	0.60009	0.6004	0.60221	0.60164	0.60322	0.60363	0.6039	0.60484	0.60325	0.60517	0.60599	0.60421	0.60516	0.60582	0.60591	0.60433	0.60583	0.60584	0.60407	0.60593	0.60603	0.60663	0.6075	0.60629	0.60573	0.60537	0.60641	0.60774	0.6063	0.60661	0.60596	0.60732	0.60615	0.60619	0.60551	0.60544	0.6054	0.60598	0.60463	0.60403	0.60393	0.60453	0.6037	0.60302	0.60482
605.517	0.12962	0.42924	0.58732	0.59787	0.59971	0.60071	0.60326	0.60139	0.6019	0.6044	0.60548	0.60451	0.60476	0.60458	0.60631	0.60528	0.605	0.60527	0.60533	0.60622	0.60552	0.60629	0.60608	0.60642	0.60548	0.60546	0.60693	0.60656	0.60628	0.60685	0.60589	0.60618	0.6071	0.60633	0.60707	0.60565	0.60631	0.60655	0.60625	0.60603	0.60544	0.60584	0.60481	0.60461	0.60453	0.6061	0.60568	0.60311	0.60312
605.258	0.12915	0.42908	0.58709	0.59742	0.60144	0.60151	0.60401	0.60256	0.60253	0.60411	0.60548	0.60375	0.60546	0.60586	0.6059	0.60684	0.60641	0.60653	0.60592	0.60756	0.60647	0.60736	0.60694	0.60638	0.60727	0.60501	0.60641	0.60679	0.60623	0.60755	0.60697	0.60795	0.60735	0.60809	0.60655	0.60741	0.60615	0.60525	0.60679	0.6061	0.60523	0.60516	0.60484	0.6046	0.60402	0.60459	0.60539	0.6049	0.60468
604.999	0.13009	0.43021	0.58645	0.59842	0.59948	0.60261	0.60295	0.60288	0.6041	0.6055	0.60552	0.60542	0.6068	0.60634	0.60571	0.60754	0.60727	0.60634	0.60889	0.60695	0.60638	0.6064	0.60762	0.60553	0.60605	0.60656	0.60772	0.60879	0.60667	0.60717	0.60843	0.60759	0.60827	0.60898	0.60641	0.60675	0.60621	0.60605	0.60743	0.60697	0.60591	0.6052	0.60682	0.60567	0.60561	0.60598	0.60552	0.60447	0.60516
604.74	0.13037	0.42975	0.58682	0.59879	0.60164	0.60204	0.60458	0.60342	0.60498	0.60489	0.60688	0.60554	0.60449	0.60765	0.60689	0.6071	0.60641	0.60764	0.60856	0.60714	0.60789	0.60815	0.60825	0.60729	0.60725	0.6075	0.60785	0.60807	0.60691	0.60825	0.60905	0.60949	0.60759	0.60776	0.60786	0.60986	0.60695	0.60651	0.60938	0.60705	0.60661	0.60732	0.60714	0.60535	0.60547	0.60679	0.60474	0.60672	0.60403
604.518	0.13053	0.43062	0.58922	0.59907	0.60362	0.60341	0.60661	0.60507	0.60449	0.60643	0.6075	0.60786	0.60743	0.60835	0.60782	0.60725	0.60848	0.60681	0.60731	0.60844	0.60766	0.60746	0.60926	0.60867	0.60829	0.6079	0.60847	0.60838	0.6096	0.60962	0.60904	0.60967	0.60846	0.61056	0.6084	0.60901	0.6076	0.60756	0.60891	0.60787	0.60709	0.60809	0.60835	0.60714	0.60628	0.60613	0.60688	0.60715	0.60628
604.259	0.13098	0.43229	0.5879	0.59966	0.60492	0.60418	0.60563	0.60617	0.60555	0.60678	0.60864	0.60753	0.6083	0.60905	0.60896	0.60875	0.60908	0.60797	0.60917	0.60893	0.6088	0.60761	0.61073	0.6106	0.60885	0.61058	0.60938	0.60863	0.60951	0.60952	0.61003	0.61014	0.61029	0.60954	0.6111	0.60974	0.60808	0.60888	0.60891	0.61051	0.60999	0.60862	0.60888	0.60776	0.60748	0.60792	0.60773	0.60815	0.60752
604.001	0.13124	0.43088	0.59139	0.60128	0.60456	0.60451	0.60695	0.60566	0.60776	0.60746	0.61033	0.60744	0.60769	0.60885	0.61033	0.60907	0.6099	0.60937	0.61048	0.61198	0.60955	0.6097	0.60895	0.61069	0.60998	0.60908	0.60988	0.60871	0.61094	0.61022	0.61055	0.60995	0.61172	0.61009	0.61084	0.60995	0.61056	0.61048	0.61002	0.60892	0.60956	0.60978	0.6095	0.60787	0.60782	0.60749	0.60703	0.60724	0.60862
603.742	0.13151	0.43241	0.59056	0.60175	0.60465	0.60423	0.60682	0.60723	0.60769	0.60842	0.60821	0.60723	0.60849	0.61076	0.6099	0.61055	0.60898	0.61037	0.60881	0.61079	0.61018	0.60885	0.60936	0.61052	0.6092	0.60984	0.6102	0.6108	0.61135	0.61106	0.6089	0.61017	0.61078	0.61277	0.61077	0.61024	0.61023	0.60932	0.61063	0.60965	0.60984	0.60958	0.61081	0.60891	0.60818	0.6082	0.60843	0.60874	0.60843
603.483	0.13242	0.43403	0.59034	0.60133	0.60441	0.60656	0.60712	0.60773	0.60795	0.60843	0.60893	0.60767	0.61027	0.60912	0.61019	0.61096	0.61044	0.60991	0.61104	0.61009	0.61071	0.61076	0.61053	0.61224	0.61085	0.61185	0.61154	0.60955	0.61202	0.61119	0.61222	0.61032	0.61198	0.61207	0.61164	0.61224	0.61032	0.61111	0.60926	0.61095	0.6087	0.60914	0.61151	0.60902	0.60808	0.61025	0.60881	0.60938	0.609
603.261	0.13257	0.43375	0.58992	0.60331	0.60566	0.60639	0.60829	0.60795	0.60795	0.61013	0.61088	0.60923	0.60895	0.61156	0.61208	0.6104	0.6107	0.61109	0.6114	0.6098	0.61158	0.61075	0.61216	0.61122	0.61107	0.6112	0.61236	0.61235	0.61155	0.61237	0.61085	0.61281	0.61197	0.61172	0.61055	0.61094	0.61255	0.61096	0.61075	0.60931	0.61091	0.61017	0.61143	0.61099	0.60842	0.61029	0.60931	0.60927	0.6087
603.002	0.13202	0.43481	0.5919	0.60377	0.6044	0.60753	0.60843	0.60898	0.60949	0.60946	0.61095	0.61065	0.60959	0.61168	0.61092	0.6129	0.61078	0.61159	0.61251	0.61091	0.61089	0.61133	0.61159	0.61109	0.61113	0.61089	0.61114	0.61278	0.61314	0.61334	0.61365	0.61306	0.61223	0.61234	0.61352	0.6127	0.60933	0.61127	0.6135	0.61221	0.61057	0.6093	0.61044	0.61133	0.60938	0.61058	0.60957	0.61134	0.61008
602.743	0.13377	0.43569	0.59275	0.60403	0.60677	0.60874	0.60906	0.60991	0.61135	0.61054	0.61222	0.61225	0.60982	0.61266	0.61442	0.61365	0.61279	0.61302	0.61176	0.61335	0.61261	0.613	0.61421	0.615	0.61187	0.61309	0.61353	0.61279	0.61287	0.61225	0.61334	0.61399	0.61288	0.61445	0.61424	0.61305	0.61358	0.61251	0.61288	0.6131	0.61214	0.61303	0.61163	0.60862	0.61005	0.61158	0.61174	0.61026	0.61135
602.484	0.1337	0.43707	0.59482	0.60418	0.60745	0.60869	0.61071	0.61073	0.61105	0.61144	0.61306	0.61196	0.61242	0.61315	0.6139	0.61375	0.61222	0.6135	0.61377	0.61416	0.61269	0.61272	0.61432	0.61398	0.61318	0.61349	0.61314	0.61398	0.61548	0.61328	0.61306	0.61246	0.61387	0.61465	0.61447	0.61328	0.61185	0.61423	0.61261	0.61134	0.61211	0.6113	0.61212	0.61264	0.61015	0.61391	0.61345	0.61014	0.61163
602.262	0.13377	0.43821	0.59262	0.60628	0.60698	0.6087	0.61071	0.61099	0.61066	0.61073	0.61219	0.61235	0.61333	0.6127	0.61405	0.61372	0.61435	0.61311	0.61183	0.61535	0.61328	0.61345	0.6146	0.61443	0.61556	0.61339	0.61297	0.61353	0.61432	0.61463	0.61542	0.61316	0.61619	0.6152	0.61498	0.61293	0.61344	0.61392	0.6143	0.61426	0.61504	0.6132	0.61347	0.6124	0.61231	0.61088	0.61244	0.61212	0.61312
602.003	0.13467	0.43838	0.59547	0.60564	0.61095	0.60977	0.61232	0.61257	0.61233	0.61286	0.61463	0.61249	0.61464	0.6131	0.61488	0.61507	0.61532	0.61521	0.616	0.61505	0.61485	0.61523	0.61531	0.61472	0.6161	0.61595	0.61795	0.61421	0.61647	0.61574	0.61338	0.61536	0.61637	0.61639	0.6143	0.61569	0.61453	0.61288	0.61534	0.61614	0.61414	0.61558	0.61478	0.61253	0.61166	0.61128	0.61207	0.61358	0.61217
601.744	0.13399	0.43871	0.59576	0.60644	0.61036	0.61077	0.61204	0.61274	0.61296	0.61228	0.61508	0.61411	0.61405	0.61574	0.61569	0.61467	0.61477	0.61585	0.61621	0.61374	0.61425	0.61461	0.61674	0.61554	0.61532	0.61688	0.61618	0.61529	0.61619	0.61652	0.61683	0.61598	0.6147	0.61669	0.61537	0.61585	0.61768	0.61696	0.61606	0.61409	0.61497	0.6154	0.61526	0.61494	0.61129	0.61295	0.61314	0.61209	0.61488
601.485	0.13509	0.43908	0.59735	0.6054	0.61091	0.61208	0.61124	0.61144	0.61436	0.61306	0.61518	0.61507	0.61553	0.61625	0.61459	0.61656	0.61586	0.61712	0.61591	0.61592	0.61819	0.61393	0.61822	0.61659	0.61591	0.61736	0.61517	0.61697	0.61794	0.61739	0.61608	0.61593	0.61698	0.61926	0.61689	0.61788	0.61614	0.61578	0.61663	0.61498	0.61418	0.61456	0.61473	0.61333	0.61585	0.6148	0.61633	0.61455	0.61353
601.263	0.13383	0.43874	0.59821	0.60609	0.61008	0.61253	0.61273	0.6126	0.61248	0.61364	0.61569	0.61355	0.61471	0.61545	0.61699	0.61537	0.61536	0.61696	0.61687	0.61797	0.61509	0.61471	0.61681	0.61734	0.61804	0.61756	0.61632	0.61648	0.61625	0.61708	0.61713	0.61714	0.61763	0.61643	0.61602	0.61701	0.61464	0.61631	0.61701	0.61598	0.61691	0.6169	0.61637	0.61549	0.61577	0.61403	0.61637	0.61437	0.61432
601.003	0.13536	0.43967	0.59607	0.60606	0.61111	0.61383	0.61294	0.61491	0.61328	0.61501	0.61626	0.61554	0.61591	0.61685	0.61572	0.61795	0.61674	0.61812	0.61726	0.61648	0.6163	0.61606	0.61652	0.61559	0.61727	0.616	0.6177	0.61821	0.61726	0.61547	0.61629	0.61711	0.61658	0.61786	0.61833	0.6161	0.61681	0.61771	0.61664	0.61634	0.61755	0.61753	0.61563	0.61414	0.61397	0.616	0.61654	0.61448	0.61505
600.744	0.13474	0.44067	0.5986	0.60998	0.61207	0.61353	0.61489	0.61414	0.61482	0.61618	0.61738	0.61738	0.61618	0.61644	0.6186	0.61763	0.6164	0.61841	0.61693	0.61836	0.61805	0.61988	0.61773	0.61723	0.62089	0.6168	0.61685	0.61807	0.6188	0.61671	0.6167	0.61901	0.61749	0.61664	0.61812	0.61946	0.61682	0.61604	0.61766	0.6169	0.61727	0.61888	0.61548	0.61399	0.61444	0.61531	0.61717	0.61351	0.61517
600.485	0.13577	0.44214	0.60059	0.60946	0.61367	0.61361	0.61573	0.61527	0.61443	0.61537	0.61785	0.61792	0.61683	0.61838	0.61906	0.61793	0.61898	0.6177	0.62028	0.61952	0.61833	0.61878	0.61783	0.61884	0.61904	0.61846	0.61805	0.6193	0.62079	0.61869	0.61894	0.61918	0.61774	0.61968	0.61985	0.61836	0.61944	0.61625	0.61799	0.61794	0.6172	0.61794	0.61783	0.61857	0.61536	0.616	0.61759	0.61812	0.61664
600.263	0.13586	0.44115	0.59946	0.60885	0.61291	0.61324	0.61538	0.61556	0.61636	0.61774	0.61761	0.6164	0.61758	0.62093	0.61998	0.61973	0.61871	0.61991	0.6201	0.6213	0.61854	0.6197	0.61905	0.6189	0.61925	0.61856	0.61837	0.61913	0.61845	0.61987	0.61982	0.61948	0.61987	0.61936	0.61646	0.61932	0.61812	0.61775	0.61755	0.61984	0.61704	0.6185	0.61652	0.61639	0.61752	0.61951	0.61753	0.61712	0.61486
600.004	0.13658	0.4423	0.59958	0.61068	0.61442	0.61536	0.61759	0.61787	0.61586	0.61852	0.62013	0.61771	0.62086	0.61924	0.62149	0.61967	0.61929	0.61997	0.61914	0.61986	0.62076	0.61996	0.61887	0.61924	0.61898	0.61928	0.61929	0.62137	0.62062	0.6214	0.61737	0.61915	0.62249	0.61943	0.61956	0.61871	0.62158	0.61821	0.6193	0.61881	0.61871	0.6182	0.61703	0.61797	0.61663	0.61667	0.61746	0.61792	0.61841
599.745	0.13632	0.44195	0.60213	0.61246	0.61382	0.61572	0.61793	0.61714	0.61831	0.61966	0.61744	0.61957	0.62032	0.6217	0.6204	0.61906	0.62031	0.62056	0.62025	0.62066	0.6215	0.62001	0.62123	0.62151	0.622	0.62255	0.62076	0.62173	0.62028	0.62099	0.62106	0.61914	0.62045	0.61909	0.62034	0.62048	0.61913	0.61892	0.62188	0.62073	0.61878	0.61911	0.61882	0.61898	0.61836	0.61719	0.61861	0.6184	0.61739
599.485	0.13693	0.44419	0.60216	0.61165	0.61657	0.61745	0.6183	0.61956	0.61898	0.61885	0.6208	0.61839	0.62085	0.61877	0.62129	0.62098	0.62263	0.62081	0.62117	0.62157	0.62105	0.62087	0.62188	0.62317	0.62313	0.62014	0.62181	0.62113	0.62165	0.62154	0.62264	0.61973	0.6229	0.62206	0.62048	0.62108	0.61939	0.61852	0.62005	0.61955	0.62035	0.62042	0.61785	0.61867	0.61908	0.61896	0.61949	0.61948	0.6178
599.263	0.13714	0.44523	0.60353	0.61212	0.61503	0.61678	0.62068	0.61978	0.61864	0.62003	0.62151	0.62225	0.62049	0.62096	0.62051	0.61897	0.62144	0.62344	0.62076	0.62237	0.62161	0.62062	0.62304	0.62257	0.62029	0.62223	0.62281	0.62131	0.62258	0.62189	0.62427	0.62069	0.62197	0.62152	0.62304	0.62144	0.62035	0.62183	0.61961	0.6205	0.62104	0.62161	0.62031	0.61964	0.61821	0.61942	0.61883	0.61902	0.61853
599.004	0.1372	0.44358	0.60244	0.61335	0.61574	0.61915	0.61935	0.61958	0.61856	0.6199	0.62018	0.62144	0.62131	0.6228	0.62197	0.62155	0.62094	0.62153	0.62119	0.62339	0.62155	0.62246	0.62272	0.62276	0.62332	0.62253	0.62193	0.62167	0.62413	0.62203	0.62088	0.62135	0.62277	0.62136	0.62384	0.62265	0.62215	0.62222	0.62042	0.62104	0.61935	0.62109	0.61899	0.62118	0.61907	0.61952	0.61907	0.61934	0.61987
598.745	0.13804	0.44511	0.60374	0.61434	0.61861	0.61747	0.6191	0.62048	0.62046	0.62213	0.62147	0.62093	0.62247	0.62105	0.62175	0.62263	0.62154	0.62159	0.62207	0.62388	0.62347	0.6224	0.62279	0.62246	0.62334	0.62334	0.62337	0.62464	0.62233	0.62234	0.62187	0.62287	0.62341	0.62407	0.62535	0.6229	0.62087	0.62158	0.62183	0.6211	0.62221	0.62176	0.62194	0.6211	0.62118	0.62133	0.62151	0.62041	0.61949
598.486	0.13816	0.44567	0.60425	0.61259	0.61826	0.6183	0.61966	0.61939	0.62036	0.62219	0.62052	0.61909	0.62203	0.62367	0.62256	0.62355	0.6238	0.62229	0.62269	0.62313	0.6226	0.62164	0.62324	0.62427	0.62432	0.62224	0.62337	0.62252	0.62364	0.62317	0.6229	0.62454	0.62346	0.62473	0.62386	0.62309	0.62043	0.62163	0.62269	0.6209	0.62178	0.62131	0.62083	0.62022	0.61928	0.61984	0.62099	0.61987	0.62027
598.263	0.13837	0.44686	0.60438	0.61515	0.6191	0.61948	0.62075	0.62091	0.6217	0.62231	0.62334	0.62234	0.62283	0.62271	0.624	0.62399	0.62226	0.62417	0.62543	0.62365	0.62338	0.62419	0.62446	0.62532	0.62268	0.62284	0.62423	0.62299	0.62428	0.6258	0.6233	0.62567	0.62541	0.62454	0.62418	0.62383	0.62308	0.62343	0.62284	0.6233	0.62265	0.62285	0.62252	0.62262	0.62187	0.62217	0.62108	0.61989	0.62115
598.004	0.13867	0.4472	0.60597	0.61563	0.61814	0.62082	0.62125	0.62101	0.62099	0.62254	0.62341	0.6239	0.62206	0.62393	0.62274	0.62342	0.62402	0.62381	0.62438	0.62503	0.62305	0.62356	0.62471	0.62326	0.62477	0.62568	0.62431	0.62386	0.62375	0.62478	0.62525	0.62491	0.62427	0.62524	0.62446	0.62581	0.62505	0.62434	0.62496	0.62187	0.62316	0.62284	0.62442	0.62191	0.62252	0.62252	0.6219	0.62139	0.62202
597.745	0.13866	0.44693	0.60644	0.61545	0.61869	0.62028	0.62194	0.62221	0.62367	0.62356	0.62408	0.62388	0.62464	0.62296	0.62383	0.62342	0.62417	0.62469	0.62496	0.62596	0.62458	0.62563	0.6267	0.62527	0.62576	0.62458	0.62579	0.62506	0.62449	0.62406	0.62529	0.62494	0.62587	0.62377	0.62503	0.62502	0.62348	0.62366	0.62362	0.62331	0.62256	0.62302	0.62317	0.62364	0.622	0.62141	0.62403	0.62273	0.62209
597.485	0.13885	0.4483	0.60759	0.61693	0.61938	0.62023	0.6238	0.62256	0.62379	0.62377	0.6254	0.6247	0.62516	0.62413	0.62495	0.62475	0.62543	0.62536	0.62443	0.62524	0.62343	0.62539	0.62478	0.62708	0.62527	0.62593	0.62599	0.62433	0.62576	0.62403	0.62436	0.62503	0.62514	0.62548	0.6257	0.6248	0.62454	0.62399	0.62549	0.62437	0.62333	0.62355	0.62525	0.62405	0.62176	0.62318	0.62528	0.62184	0.62118
597.263	0.13929	0.44862	0.6059	0.61722	0.62019	0.62029	0.62221	0.62222	0.62172	0.62389	0.62419	0.62369	0.62551	0.6254	0.62418	0.62734	0.62558	0.62565	0.62545	0.62615	0.62479	0.62608	0.62696	0.62641	0.62582	0.62531	0.62595	0.62569	0.62609	0.62632	0.62647	0.6258	0.62682	0.62657	0.62563	0.62528	0.62486	0.62454	0.62468	0.62487	0.62392	0.62344	0.62332	0.62216	0.62211	0.62363	0.62368	0.62444	0.62389
597.004	0.13967	0.45094	0.60802	0.61816	0.6204	0.62105	0.62294	0.62418	0.62321	0.62557	0.62625	0.62565	0.62506	0.62568	0.62494	0.62613	0.6249	0.62447	0.6232	0.62693	0.62618	0.62744	0.62859	0.62816	0.62528	0.62651	0.62617	0.62521	0.62706	0.62614	0.62765	0.62759	0.62583	0.62689	0.62525	0.62717	0.62536	0.62536	0.62703	0.62573	0.62538	0.62616	0.62402	0.6235	0.62448	0.62352	0.6245	0.62397	0.6235
596.744	0.14031	0.4498	0.6063	0.61929	0.62212	0.62397	0.62512	0.62759	0.62468	0.6261	0.62727	0.62624	0.62458	0.62588	0.62697	0.62827	0.62695	0.6275	0.62626	0.62672	0.6273	0.62642	0.62692	0.62752	0.62756	0.6271	0.6276	0.62615	0.62735	0.62675	0.6266	0.62679	0.62757	0.62691	0.62723	0.62778	0.62508	0.62624	0.62501	0.62637	0.62658	0.62657	0.62551	0.62428	0.62562	0.62287	0.62419	0.62431	0.62556
596.485	0.14044	0.45109	0.60996	0.61893	0.62295	0.62297	0.62369	0.62562	0.62561	0.62642	0.62542	0.6272	0.62763	0.62847	0.62786	0.6276	0.62869	0.6259	0.62692	0.62706	0.62665	0.62618	0.62781	0.62887	0.62589	0.62729	0.62657	0.62929	0.62846	0.62867	0.6281	0.62867	0.62715	0.62802	0.62826	0.62972	0.62719	0.62697	0.62681	0.6258	0.62707	0.62654	0.62664	0.62536	0.62453	0.62471	0.62514	0.6256	0.62572
596.262	0.14031	0.45169	0.60866	0.61938	0.62314	0.62404	0.62487	0.62578	0.62462	0.62586	0.62764	0.62609	0.62749	0.62874	0.62896	0.62792	0.62649	0.62545	0.62912	0.62578	0.62951	0.62954	0.6262	0.62847	0.62893	0.62909	0.6286	0.62851	0.62737	0.62733	0.62905	0.6281	0.62807	0.62941	0.62818	0.63035	0.62691	0.62891	0.62752	0.62919	0.62767	0.62656	0.62634	0.6264	0.62488	0.62474	0.62601	0.62561	0.62585
596.003	0.14099	0.45246	0.60976	0.6206	0.62319	0.62359	0.62589	0.62594	0.62507	0.62836	0.62807	0.62882	0.62722	0.62803	0.62771	0.62979	0.63073	0.62848	0.62856	0.62893	0.62994	0.62998	0.62741	0.62934	0.63046	0.62871	0.63052	0.62869	0.62962	0.62881	0.62956	0.62935	0.62903	0.63063	0.62856	0.62964	0.6289	0.62685	0.62889	0.62759	0.62733	0.62652	0.62711	0.62802	0.62635	0.62639	0.62653	0.62604	0.62646
595.744	0.14143	0.45251	0.61236	0.62027	0.62413	0.62591	0.62633	0.62727	0.62863	0.6279	0.62838	0.62939	0.62823	0.62851	0.62999	0.62941	0.6288	0.62965	0.62865	0.62847	0.62898	0.6283	0.62913	0.63181	0.62871	0.63007	0.62904	0.62826	0.62976	0.62934	0.63076	0.62915	0.6318	0.63006	0.62926	0.6301	0.62901	0.62879	0.6282	0.629	0.62815	0.62746	0.62748	0.62748	0.62627	0.62571	0.62648	0.62723	0.62644
595.484	0.14149	0.45502	0.61143	0.61971	0.62498	0.62546	0.62822	0.62696	0.62871	0.62829	0.6297	0.63032	0.63018	0.62865	0.63135	0.63077	0.63223	0.63019	0.63018	0.62964	0.63064	0.62892	0.62978	0.62918	0.63057	0.63017	0.62976	0.62959	0.63068	0.63023	0.63087	0.63	0.6312	0.63047	0.62821	0.6313	0.63086	0.62827	0.62919	0.63063	0.62937	0.62794	0.63025	0.62781	0.6284	0.62782	0.62884	0.62714	0.62583
595.262	0.14088	0.45423	0.6097	0.62214	0.62416	0.62603	0.62671	0.62782	0.62735	0.62857	0.62913	0.62881	0.63084	0.62912	0.62923	0.62971	0.63057	0.62961	0.63162	0.62945	0.62856	0.63063	0.63063	0.63067	0.6302	0.63129	0.6296	0.63101	0.63001	0.63185	0.63111	0.62952	0.63366	0.63035	0.63248	0.63112	0.62816	0.62916	0.62876	0.62986	0.63016	0.62818	0.62961	0.62657	0.62885	0.62779	0.62912	0.62594	0.62635
595.002	0.14195	0.45515	0.61118	0.62179	0.62673	0.62708	0.62832	0.62789	0.62929	0.62889	0.62999	0.62829	0.62825	0.63089	0.63094	0.63112	0.63068	0.6309	0.62922	0.63259	0.63145	0.63242	0.6313	0.6319	0.63128	0.6312	0.6325	0.63133	0.63179	0.6308	0.63169	0.63003	0.63098	0.63115	0.63217	0.6302	0.62989	0.63109	0.62985	0.63034	0.62965	0.628	0.62916	0.62889	0.62936	0.62841	0.62865	0.62846	0.62794
594.743	0.14239	0.45498	0.61321	0.62316	0.62726	0.6278	0.62906	0.62903	0.62739	0.63086	0.63213	0.63176	0.63061	0.63219	0.63149	0.63287	0.63115	0.63198	0.63229	0.63255	0.63209	0.63136	0.63328	0.63197	0.63236	0.6324	0.63184	0.63183	0.63309	0.63127	0.63249	0.63241	0.6311	0.63284	0.63255	0.63172	0.63183	0.63043	0.63023	0.63043	0.6305	0.63147	0.63105	0.62841	0.62969	0.63094	0.62978	0.62998	0.63058
594.483	0.14252	0.45719	0.6136	0.62299	0.6286	0.627	0.62913	0.63019	0.62998	0.63154	0.63239	0.62982	0.63285	0.63264	0.63086	0.63381	0.63244	0.6329	0.63211	0.63367	0.63054	0.63357	0.63433	0.63283	0.63096	0.63162	0.63511	0.63243	0.63117	0.63269	0.63179	0.63017	0.63335	0.63296	0.63199	0.63355	0.63206	0.63193	0.63265	0.63263	0.63046	0.6308	0.63101	0.63127	0.63127	0.63013	0.62954	0.62757	0.62901
594.261	0.14299	0.45634	0.61543	0.62507	0.62792	0.62963	0.62795	0.62994	0.6295	0.63139	0.63198	0.63341	0.63381	0.63325	0.63277	0.6317	0.63295	0.63242	0.63386	0.63105	0.63399	0.63172	0.63367	0.63538	0.63232	0.63307	0.63359	0.63386	0.63422	0.63297	0.6334	0.63401	0.63254	0.63368	0.63264	0.633	0.63202	0.63212	0.63353	0.63138	0.6306	0.62986	0.63293	0.6302	0.62983	0.62984	0.63022	0.62991	0.63021
594.001	0.14352	0.45753	0.61431	0.62557	0.62816	0.62913	0.62987	0.62804	0.63066	0.63108	0.63261	0.63318	0.63335	0.63418	0.63489	0.63258	0.63323	0.63451	0.63239	0.63226	0.63375	0.63333	0.63443	0.63348	0.63192	0.6339	0.63491	0.63388	0.63217	0.63419	0.63438	0.63413	0.63399	0.63618	0.63232	0.63532	0.63275	0.63405	0.63129	0.63338	0.63232	0.63178	0.63296	0.63094	0.63073	0.62951	0.63147	0.63166	0.62979
593.741	0.14393	0.45783	0.61527	0.62535	0.628	0.62965	0.6322	0.6313	0.63141	0.63187	0.63547	0.63248	0.63377	0.63158	0.63421	0.63466	0.63524	0.63452	0.63313	0.63669	0.63489	0.63412	0.63476	0.63492	0.63573	0.63307	0.63346	0.63455	0.63514	0.63512	0.63435	0.6336	0.63353	0.63358	0.6328	0.63329	0.63246	0.63489	0.63388	0.63206	0.63338	0.63293	0.63322	0.63234	0.63236	0.63343	0.63125	0.63236	0.63161
593.482	0.14413	0.45841	0.61441	0.62674	0.62979	0.63095	0.63269	0.63246	0.63226	0.63472	0.63477	0.63322	0.63419	0.63519	0.63674	0.63632	0.63673	0.63505	0.63535	0.63486	0.63543	0.63599	0.63566	0.6369	0.63617	0.63381	0.6334	0.63663	0.6347	0.63592	0.63495	0.63502	0.63625	0.63591	0.63396	0.63543	0.63443	0.63438	0.63571	0.6345	0.63494	0.63292	0.63221	0.6351	0.63303	0.63384	0.63326	0.63193	0.63206
593.259	0.14494	0.4606	0.61653	0.62886	0.6306	0.63005	0.63259	0.63365	0.63574	0.63495	0.63471	0.63376	0.63556	0.63622	0.63598	0.63694	0.63346	0.63805	0.63732	0.6347	0.63564	0.63596	0.63662	0.6375	0.63702	0.63594	0.63565	0.63447	0.63596	0.63592	0.63542	0.63677	0.63674	0.63567	0.63576	0.63524	0.63711	0.63553	0.63437	0.63598	0.63512	0.63478	0.63481	0.63402	0.63414	0.63272	0.63358	0.63517	0.63239
593	0.14528	0.45933	0.6165	0.62939	0.63147	0.62946	0.63322	0.6332	0.63399	0.635	0.63539	0.6358	0.63789	0.63676	0.63756	0.63553	0.63908	0.6365	0.63721	0.63755	0.63673	0.63747	0.63601	0.63823	0.63731	0.63586	0.63611	0.63848	0.63738	0.63647	0.63657	0.6358	0.6374	0.6375	0.63771	0.63784	0.63472	0.63617	0.63495	0.6361	0.63686	0.63496	0.634	0.63486	0.6323	0.6344	0.63408	0.63374	0.63528
592.74	0.14406	0.4621	0.61992	0.62751	0.63195	0.63368	0.63354	0.63405	0.6353	0.63682	0.6343	0.6362	0.63548	0.63383	0.63819	0.63469	0.63725	0.63683	0.63625	0.63752	0.63826	0.63698	0.639	0.63774	0.63693	0.63759	0.63628	0.63752	0.63555	0.63639	0.63808	0.63785	0.63698	0.63769	0.6406	0.63776	0.63747	0.6347	0.63592	0.63699	0.63697	0.63459	0.63395	0.63451	0.6337	0.63589	0.63427	0.6353	0.63355
592.517	0.14569	0.46164	0.62044	0.6304	0.63318	0.63222	0.63601	0.63752	0.63675	0.63541	0.63694	0.63691	0.63698	0.63698	0.63714	0.63781	0.63724	0.63958	0.63719	0.63781	0.63513	0.63877	0.63842	0.63698	0.63936	0.63694	0.63889	0.63785	0.63886	0.63713	0.63828	0.63643	0.63765	0.63718	0.63792	0.63662	0.63764	0.63524	0.63495	0.6368	0.63668	0.63509	0.63557	0.63617	0.63555	0.63655	0.63557	0.63439	0.63345
592.258	0.14614	0.46277	0.61965	0.63221	0.63174	0.63463	0.63582	0.63731	0.6362	0.63772	0.637	0.63734	0.63724	0.63688	0.63893	0.63885	0.63898	0.63866	0.64149	0.64125	0.6375	0.6384	0.63775	0.63995	0.6386	0.63758	0.6379	0.63767	0.64043	0.63751	0.63703	0.63844	0.63823	0.64018	0.64104	0.63913	0.63595	0.63742	0.63754	0.63756	0.63763	0.63525	0.63463	0.63284	0.63625	0.63474	0.63635	0.63494	0.63501
591.998	0.14566	0.46389	0.61948	0.63015	0.63387	0.63524	0.63748	0.63646	0.63735	0.6381	0.63729	0.63858	0.64005	0.63764	0.63923	0.64048	0.63933	0.63972	0.63887	0.6418	0.63923	0.64102	0.63976	0.63939	0.64111	0.63895	0.6399	0.63921	0.63992	0.63848	0.64017	0.63963	0.63865	0.63925	0.6389	0.63903	0.63751	0.63827	0.63811	0.63778	0.63886	0.63766	0.6366	0.63879	0.63518	0.63717	0.63763	0.63617	0.63526
591.738	0.14643	0.46336	0.62007	0.6327	0.63471	0.63583	0.63693	0.63648	0.63745	0.63832	0.63941	0.63954	0.63809	0.63987	0.64069	0.64145	0.63941	0.639	0.63796	0.64081	0.64018	0.64056	0.64134	0.6417	0.64205	0.6387	0.64033	0.6397	0.64054	0.63983	0.64058	0.63975	0.64164	0.64106	0.63789	0.63954	0.64077	0.63862	0.63944	0.63944	0.63876	0.6385	0.63809	0.63827	0.63657	0.63617	0.63791	0.63854	0.63707
591.515	0.14676	0.46425	0.62158	0.63431	0.63367	0.63697	0.63727	0.63713	0.6397	0.63607	0.6382	0.64114	0.64165	0.64014	0.63956	0.64125	0.64089	0.64089	0.64327	0.63987	0.64079	0.64085	0.63917	0.64163	0.63984	0.64005	0.64225	0.64039	0.64313	0.63984	0.64174	0.63884	0.64065	0.64031	0.64135	0.64019	0.63968	0.63863	0.64031	0.64	0.64021	0.63827	0.63652	0.63811	0.63749	0.63633	0.63742	0.63677	0.6363
591.256	0.14709	0.46527	0.62279	0.63284	0.63562	0.6373	0.63672	0.63948	0.63857	0.64084	0.63817	0.64131	0.64056	0.64099	0.64107	0.64271	0.64263	0.64087	0.64095	0.64302	0.64163	0.64222	0.64257	0.64238	0.64138	0.64173	0.64171	0.64224	0.64323	0.64086	0.64175	0.64154	0.64089	0.64323	0.64112	0.64188	0.63923	0.63937	0.64103	0.64055	0.6399	0.64036	0.64018	0.64002	0.63837	0.64002	0.63854	0.63856	0.63767
590.996	0.14792	0.46639	0.62419	0.63507	0.63532	0.63828	0.64046	0.63936	0.63892	0.64107	0.64103	0.64017	0.64211	0.64224	0.64242	0.64216	0.64187	0.64268	0.64293	0.64146	0.64115	0.64131	0.64244	0.64236	0.64174	0.64224	0.64336	0.6423	0.64261	0.64363	0.64252	0.64148	0.64143	0.64353	0.6419	0.64103	0.64225	0.64167	0.64071	0.64213	0.64126	0.63926	0.63924	0.63918	0.6377	0.63824	0.63854	0.6388	0.63685
590.736	0.14814	0.46677	0.62265	0.6337	0.63726	0.63908	0.63911	0.64106	0.64124	0.64087	0.64092	0.6414	0.64295	0.64195	0.64143	0.64235	0.64262	0.64213	0.6421	0.64293	0.64196	0.64179	0.64338	0.64284	0.64232	0.6416	0.64306	0.64323	0.64388	0.64341	0.64237	0.64429	0.6426	0.6435	0.64302	0.64144	0.64376	0.64161	0.64194	0.64119	0.64207	0.63998	0.64158	0.64088	0.63805	0.63826	0.64039	0.64082	0.6394
590.513	0.14804	0.46778	0.62416	0.63507	0.63738	0.63841	0.63894	0.64058	0.63985	0.64256	0.64306	0.64138	0.64233	0.64298	0.64272	0.64288	0.64413	0.64237	0.64417	0.64217	0.6432	0.64603	0.64322	0.64488	0.64485	0.64255	0.64121	0.64485	0.64211	0.64284	0.64405	0.64306	0.64342	0.64344	0.64272	0.64353	0.64071	0.64262	0.64233	0.64277	0.64166	0.64032	0.64151	0.64046	0.64072	0.64001	0.64001	0.64079	0.63936
590.254	0.14864	0.4679	0.62503	0.63517	0.63822	0.63997	0.64069	0.64048	0.6433	0.64297	0.64299	0.64318	0.64434	0.64243	0.64347	0.64262	0.64432	0.64459	0.645	0.64609	0.64388	0.6441	0.64371	0.64474	0.64296	0.64457	0.64245	0.6441	0.6426	0.64589	0.64317	0.64573	0.64474	0.64485	0.64157	0.64507	0.64336	0.64461	0.64215	0.64384	0.64436	0.64236	0.64391	0.64276	0.64049	0.6416	0.63978	0.63995	0.64166
589.994	0.14924	0.4693	0.62515	0.63726	0.63932	0.64073	0.64089	0.64228	0.64138	0.64282	0.64518	0.64512	0.64402	0.64344	0.64452	0.64458	0.6453	0.64577	0.64708	0.6448	0.64352	0.64562	0.64509	0.64551	0.64533	0.64407	0.64413	0.64459	0.64562	0.64546	0.64379	0.64463	0.645	0.64367	0.64596	0.64323	0.64297	0.64273	0.64439	0.64355	0.64345	0.64416	0.64378	0.6423	0.64188	0.64255	0.64228	0.64145	0.6418
589.734	0.14928	0.46841	0.62643	0.63756	0.63999	0.64056	0.64247	0.64175	0.64322	0.64378	0.64592	0.64463	0.64373	0.64445	0.64413	0.64274	0.647	0.64567	0.6457	0.64494	0.64609	0.64423	0.64447	0.64696	0.6457	0.64621	0.64451	0.64718	0.64393	0.64583	0.645	0.64551	0.64487	0.64477	0.64448	0.6465	0.64389	0.6449	0.64507	0.64481	0.64362	0.64327	0.64325	0.6435	0.64315	0.64325	0.64382	0.64212	0.641
589.511	0.14879	0.46853	0.62658	0.63596	0.63893	0.64061	0.64531	0.64396	0.64437	0.64454	0.64728	0.64606	0.64512	0.64564	0.64514	0.64585	0.64576	0.64475	0.64638	0.64749	0.64713	0.64466	0.64513	0.64578	0.64556	0.64473	0.64577	0.64412	0.64651	0.64411	0.64524	0.64709	0.64658	0.64684	0.64709	0.64462	0.64453	0.64456	0.64382	0.64451	0.64332	0.64362	0.6429	0.64303	0.64332	0.64177	0.6434	0.6436	0.64305
589.251	0.14901	0.47009	0.62897	0.63721	0.64145	0.64152	0.64232	0.64368	0.64287	0.64452	0.64741	0.64567	0.64525	0.6452	0.64646	0.64584	0.64552	0.647	0.64488	0.64634	0.64462	0.64485	0.64711	0.64568	0.64584	0.6461	0.64751	0.64681	0.6479	0.64565	0.64531	0.64634	0.64722	0.64619	0.64631	0.64425	0.64433	0.64524	0.64451	0.64403	0.64327	0.64417	0.64366	0.64442	0.64341	0.64207	0.64329	0.64153	0.64394
588.991	0.14894	0.47125	0.62883	0.63781	0.64189	0.64274	0.64329	0.64159	0.64463	0.64415	0.64524	0.64446	0.64561	0.64482	0.64655	0.64786	0.6458	0.64543	0.64583	0.6456	0.64635	0.64735	0.64696	0.64603	0.6481	0.64747	0.64675	0.6473	0.64644	0.64674	0.64657	0.64529	0.64739	0.64839	0.6463	0.64657	0.64634	0.64396	0.64495	0.64548	0.64413	0.64462	0.6435	0.64326	0.64283	0.64341	0.64313	0.64287	0.6418
588.769	0.14985	0.47181	0.62986	0.6402	0.6423	0.64312	0.64343	0.64494	0.64481	0.64706	0.64666	0.64712	0.64708	0.64791	0.64853	0.64768	0.64594	0.6476	0.64814	0.6468	0.64938	0.64611	0.64716	0.64793	0.64717	0.64708	0.64823	0.64575	0.649	0.64828	0.64722	0.64731	0.64724	0.6478	0.6465	0.64986	0.64632	0.64418	0.6468	0.64568	0.64691	0.64537	0.64632	0.64245	0.64394	0.64238	0.64231	0.64454	0.64236
588.509	0.151	0.47228	0.6311	0.64018	0.64352	0.64413	0.64489	0.6435	0.64756	0.6474	0.64773	0.64878	0.64717	0.64709	0.6486	0.65108	0.6499	0.64849	0.64831	0.65014	0.64859	0.64731	0.65112	0.64931	0.64761	0.64791	0.64806	0.64921	0.64989	0.64611	0.64935	0.64803	0.64992	0.64486	0.6479	0.64809	0.64664	0.6495	0.64539	0.64654	0.64694	0.64671	0.64565	0.64421	0.64309	0.64562	0.645	0.64335	0.64476
588.249	0.15111	0.47407	0.63167	0.63875	0.64302	0.64277	0.64587	0.64678	0.64708	0.6464	0.64831	0.64935	0.64812	0.64987	0.64927	0.64973	0.65024	0.6477	0.64939	0.64874	0.6477	0.64927	0.65006	0.64942	0.64798	0.64921	0.64795	0.64944	0.64901	0.64882	0.6495	0.6506	0.64991	0.64875	0.6489	0.64865	0.64685	0.64852	0.64873	0.64668	0.64542	0.64727	0.64577	0.64484	0.64491	0.64587	0.64654	0.64541	0.64388
587.989	0.15072	0.47255	0.63168	0.64072	0.64356	0.64344	0.64753	0.64642	0.64694	0.64741	0.65053	0.64875	0.64705	0.64909	0.6484	0.65003	0.64938	0.64856	0.64928	0.65027	0.64947	0.64736	0.64802	0.64765	0.64992	0.64914	0.6495	0.64965	0.65044	0.64714	0.64911	0.65095	0.64829	0.64907	0.64983	0.64991	0.64681	0.64554	0.64696	0.64673	0.64759	0.64743	0.64574	0.64646	0.64549	0.64363	0.64534	0.64684	0.64594
587.766	0.15233	0.4759	0.63211	0.64048	0.64479	0.64454	0.6473	0.64779	0.64723	0.64715	0.64871	0.65044	0.64821	0.64762	0.64976	0.65008	0.64941	0.65112	0.65066	0.64804	0.64993	0.64942	0.65057	0.649	0.65034	0.6503	0.64916	0.64931	0.64973	0.64851	0.65055	0.65065	0.64992	0.64983	0.64911	0.64998	0.64887	0.64919	0.65044	0.64746	0.64934	0.64737	0.64748	0.64644	0.64712	0.64637	0.64716	0.6467	0.6459
587.506	0.15255	0.475	0.63335	0.64258	0.64539	0.64586	0.64777	0.64661	0.64899	0.64882	0.6509	0.65033	0.65066	0.64917	0.65236	0.6513	0.65093	0.65142	0.65031	0.65143	0.65148	0.65015	0.65137	0.65108	0.65008	0.64632	0.65242	0.65036	0.6493	0.65181	0.65009	0.65234	0.65092	0.65157	0.65166	0.65137	0.64912	0.6512	0.65233	0.64857	0.64759	0.64884	0.64919	0.64578	0.64667	0.64811	0.64892	0.646	0.64603
587.246	0.15275	0.47564	0.63395	0.64402	0.64641	0.64729	0.64772	0.64868	0.651	0.64907	0.65032	0.6495	0.65094	0.65161	0.65112	0.65123	0.65131	0.65096	0.65146	0.65364	0.65087	0.65098	0.65322	0.65208	0.65203	0.65337	0.65229	0.65165	0.65173	0.65195	0.65066	0.64979	0.65021	0.6525	0.65153	0.6502	0.64858	0.65141	0.65083	0.65114	0.64852	0.64833	0.64785	0.65	0.64785	0.64892	0.64812	0.64942	0.64821
586.986	0.1535	0.47801	0.637	0.64679	0.64752	0.64779	0.65096	0.649	0.65011	0.65034	0.65463	0.65165	0.64942	0.65064	0.65166	0.65338	0.65175	0.65171	0.65089	0.6515	0.65255	0.65201	0.6515	0.65204	0.65276	0.65461	0.65392	0.65266	0.6495	0.65295	0.65161	0.65356	0.65237	0.65081	0.65209	0.65231	0.65134	0.64913	0.65264	0.65135	0.64963	0.64907	0.65097	0.65005	0.64735	0.6502	0.64872	0.6475	0.64801
586.763	0.15323	0.47853	0.63297	0.64484	0.64895	0.64679	0.65218	0.65121	0.65036	0.65177	0.65418	0.6523	0.65332	0.65435	0.65174	0.65363	0.65057	0.65335	0.65283	0.65311	0.65239	0.65166	0.65304	0.6525	0.65145	0.65244	0.65315	0.65256	0.65138	0.65442	0.65402	0.65188	0.65313	0.65179	0.65257	0.65285	0.65095	0.64979	0.65202	0.65156	0.65257	0.65229	0.65237	0.64953	0.64944	0.64945	0.64866	0.6493	0.64936
586.503	0.15368	0.48049	0.63608	0.64402	0.646	0.64867	0.6501	0.64864	0.65243	0.65193	0.65386	0.65403	0.6531	0.65449	0.65328	0.65291	0.65367	0.65551	0.65423	0.65352	0.65203	0.65404	0.65313	0.65227	0.65355	0.65499	0.65281	0.65313	0.65326	0.65426	0.65443	0.65389	0.65317	0.65159	0.65381	0.65269	0.65122	0.65292	0.6534	0.65083	0.65326	0.65273	0.65021	0.65095	0.64976	0.65134	0.6496	0.64931	0.64889
586.243	0.15394	0.47874	0.63524	0.64558	0.64907	0.64925	0.65089	0.65203	0.65247	0.64928	0.65449	0.65389	0.65363	0.65376	0.65456	0.65255	0.65414	0.65369	0.65376	0.65357	0.65669	0.65481	0.65692	0.65424	0.65299	0.65465	0.65547	0.65423	0.65584	0.65352	0.65257	0.65471	0.65376	0.65536	0.65185	0.65388	0.65243	0.65206	0.65259	0.6548	0.65264	0.65068	0.65411	0.65025	0.65081	0.65182	0.65143	0.65018	0.65212
585.982	0.15445	0.48025	0.63784	0.64564	0.65014	0.65294	0.65272	0.65201	0.65229	0.65398	0.653	0.65319	0.65404	0.65453	0.65438	0.6547	0.65499	0.65593	0.65295	0.65571	0.6557	0.6554	0.65613	0.6545	0.65489	0.65494	0.65451	0.65467	0.65647	0.65591	0.65524	0.65424	0.65423	0.65539	0.65153	0.6549	0.65238	0.6542	0.65389	0.65457	0.65344	0.65372	0.65243	0.65107	0.65167	0.65097	0.65201	0.65098	0.64959
585.76	0.15443	0.48146	0.63706	0.64706	0.64993	0.65047	0.65241	0.65259	0.65202	0.65442	0.65413	0.65542	0.65299	0.65677	0.65256	0.65438	0.65508	0.65381	0.65445	0.65731	0.65539	0.65611	0.65672	0.65615	0.65472	0.65382	0.65452	0.6543	0.65473	0.65824	0.65488	0.65561	0.65659	0.65366	0.65696	0.65353	0.65357	0.65348	0.65498	0.65319	0.65425	0.65186	0.6534	0.65081	0.65063	0.65121	0.65111	0.65058	0.64904
585.499	0.15561	0.48202	0.63693	0.64477	0.65105	0.65078	0.65464	0.6541	0.6554	0.65377	0.6554	0.65515	0.65466	0.65533	0.65435	0.65435	0.65503	0.65526	0.65716	0.65708	0.65682	0.65691	0.65568	0.65803	0.65701	0.6559	0.65677	0.65581	0.65635	0.65515	0.65647	0.6579	0.65619	0.65624	0.6552	0.65281	0.65378	0.65518	0.65453	0.65512	0.65356	0.65511	0.65387	0.65241	0.65232	0.65322	0.65155	0.64909	0.65102
585.239	0.1562	0.48031	0.63856	0.64795	0.65318	0.65565	0.6549	0.65433	0.65422	0.65571	0.65569	0.65626	0.65489	0.6573	0.65675	0.65627	0.65568	0.65604	0.65742	0.65658	0.6566	0.65638	0.65737	0.65758	0.65507	0.6541	0.65654	0.65748	0.65799	0.656	0.65555	0.6573	0.65453	0.6565	0.65841	0.65541	0.6547	0.65358	0.65761	0.65491	0.65545	0.65394	0.65568	0.65294	0.65497	0.65292	0.65186	0.65248	0.65245
585.016	0.15575	0.48129	0.63754	0.64693	0.65268	0.65374	0.65489	0.65438	0.65487	0.6555	0.65758	0.65673	0.65612	0.6573	0.65646	0.65895	0.6558	0.65554	0.65505	0.65792	0.6587	0.65504	0.65788	0.65736	0.65849	0.65521	0.65621	0.65774	0.65794	0.65851	0.65715	0.65744	0.65859	0.65953	0.65736	0.65729	0.65553	0.65603	0.65397	0.65473	0.65595	0.65363	0.65407	0.65266	0.65242	0.65472	0.6548	0.65346	0.65353
584.756	0.1561	0.48466	0.63851	0.64916	0.65324	0.65314	0.65469	0.65388	0.65614	0.65537	0.65782	0.65859	0.65709	0.65761	0.6589	0.65873	0.65751	0.65692	0.65719	0.6559	0.65776	0.65703	0.66003	0.65794	0.65741	0.6573	0.6563	0.65585	0.65812	0.6578	0.65731	0.65778	0.65909	0.65471	0.65639	0.65812	0.65631	0.65506	0.65439	0.65519	0.65487	0.65646	0.6551	0.65445	0.65458	0.65368	0.65365	0.65386	0.65405
584.496	0.15687	0.48368	0.6406	0.65005	0.65232	0.65478	0.65537	0.65541	0.6549	0.65706	0.65697	0.65715	0.65837	0.65822	0.65728	0.65739	0.65805	0.65477	0.66064	0.65811	0.65727	0.65957	0.65928	0.65782	0.65679	0.65811	0.66076	0.65968	0.65628	0.66014	0.65804	0.6569	0.65819	0.66026	0.65642	0.65915	0.65594	0.65705	0.65891	0.65346	0.65491	0.6547	0.65519	0.65353	0.65577	0.65565	0.65491	0.65325	0.65524
584.236	0.15665	0.48476	0.64139	0.64981	0.65388	0.65524	0.65603	0.65743	0.65774	0.65742	0.65861	0.65826	0.65668	0.65893	0.65978	0.65975	0.6583	0.66005	0.65849	0.65844	0.65958	0.66014	0.65899	0.65828	0.66073	0.66074	0.65882	0.66042	0.66095	0.65861	0.65809	0.65981	0.65886	0.66023	0.65812	0.65845	0.65812	0.65716	0.65656	0.65774	0.65402	0.6573	0.65621	0.65585	0.65426	0.65587	0.65959	0.65412	0.65603
584.012	0.15672	0.48657	0.64176	0.65366	0.65586	0.65481	0.65556	0.65767	0.6589	0.65999	0.66055	0.65984	0.65949	0.66055	0.66038	0.6588	0.65988	0.65931	0.65948	0.65961	0.65787	0.65883	0.65955	0.66104	0.66031	0.65955	0.65988	0.65998	0.66077	0.66025	0.65971	0.65811	0.65937	0.65915	0.65885	0.65835	0.65869	0.66103	0.65805	0.65821	0.6559	0.65802	0.6585	0.65687	0.65735	0.6532	0.6562	0.65535	0.65508
583.752	0.15809	0.48587	0.64441	0.65213	0.65618	0.65683	0.65691	0.65834	0.65813	0.65979	0.65962	0.65907	0.65908	0.66059	0.66207	0.66123	0.65909	0.65907	0.65941	0.66203	0.66052	0.66152	0.66111	0.66127	0.65934	0.66048	0.6591	0.66098	0.66061	0.66065	0.66024	0.66235	0.66007	0.65899	0.66157	0.66083	0.66036	0.65785	0.66077	0.66078	0.65856	0.65916	0.65743	0.65641	0.65601	0.65746	0.65489	0.65708	0.65606
583.492	0.15786	0.48437	0.64085	0.65225	0.65715	0.65591	0.65918	0.65942	0.65774	0.65796	0.66121	0.65985	0.66042	0.66042	0.66006	0.66224	0.6603	0.65998	0.6617	0.66172	0.66218	0.66079	0.66212	0.66132	0.65921	0.6612	0.66142	0.66161	0.66239	0.66139	0.6594	0.66194	0.66003	0.66137	0.65995	0.661	0.65934	0.65806	0.66063	0.6564	0.65842	0.65834	0.65882	0.65597	0.65718	0.65653	0.6574	0.65728	0.65515
583.232	0.15789	0.48733	0.64374	0.65423	0.65637	0.65722	0.6602	0.65924	0.65962	0.65971	0.65969	0.66038	0.66274	0.66101	0.66076	0.66313	0.66333	0.66031	0.66305	0.66197	0.66199	0.66102	0.66314	0.66232	0.66151	0.66252	0.66099	0.66173	0.66322	0.66286	0.66229	0.66185	0.66134	0.66354	0.66278	0.66036	0.66091	0.65952	0.6601	0.66126	0.65798	0.65711	0.66085	0.65802	0.65772	0.65827	0.65818	0.65713	0.65835
[truncated: 1,533 more rows]
[truncated: 12 more columns]

## Sheet: Figure 1g
Emission spectra of PdL (100 µM) in H2O/DMSO mixtures with different volumetric ratios (fw = Vwater/Vtotal)
[truncated: 133 more rows]
