# Supplementary material for: In vivo metallophilic self-assembly of a light-activated anticancer drug
Source: Nat Chem. 2023 May 11;15(7):980–7. doi: 10.1038/s41557-023-01199-w (PMC10322715; doi:10.1038/s41557-023-01199-w)
Supplement: Source Data Fig. 2 — Statistical source data for DLS, 24-h absorption, stability in cell medium and PDT mechanism determination spectra in Fig. 2a–c,f–h. [file 41557_2023_1199_MOESM8_ESM.xls]

## Sheet: Figure 2a
Size distribution of Opti-MEM complete medium and its PdL (25 µM) solution at 0 min (red line) or 30 min (blue line) according to DLS analysis at room temperature
Size (d. nm)	Intenstiy (%)
	Opti-MEM	PdL 0 min	PdL 30 min
0.4	0	0	0
0.4632	0	0	0
0.5365	0	0	0
0.6213	0	0	0
0.7195	0	0	0
0.8332	0	0	0
0.9649	0	0	0
1.117	0	0	0
1.294	0	0	0
1.499	0	0	0
1.736	0	0	0
2.01	0	0	0
2.328	0	0	0
2.696	0	0	0
3.122	0.2	0	0
3.615	0.6	0	0
4.187	1.2	0	0
4.849	1.9	0	0
5.615	2.7	0	0
6.503	3.5	0	0
7.531	4.4	0	0
8.721	5.3	0	0
10.1	6	0	0
11.7	6.6	0	0
13.54	7	0	0
15.69	7.1	0	0
18.17	6.9	0	0
21.04	6.4	0	0
24.36	5.8	0	0
28.21	5	0	0
32.67	4.2	0	0
37.84	3.5	0	0
43.82	2.8	0.2	0
50.75	2.3	0.7	0
58.77	1.9	1.7	0
68.06	1.7	3.1	0.4
78.82	1.5	4.8	1.5
91.28	1.4	6.6	3.4
105.7	1.3	8.3	5.8
122.4	1.2	9.7	8.1
141.8	1.1	10.7	10.1
164.2	1	11.1	11.5
190.1	0.8	10.7	11.9
220.2	0.6	9.7	11.5
255	0.4	8	10.3
295.3	0.2	6	8.5
342	0.1	3.9	6.5
396.1	0	2.1	4.4
458.7	0	0.7	2.6
531.2	0	0.1	1.2
615.1	0	0	0.3
712.4	0	0	0
825	0	0	0
955.4	0	0	0
1106	0	0	0
1281	0	0	0
1484	0	0	0
1718	0	0	0
1990	0	0	0
2305	0	0	0
2669	0	0	0
3091	0.2	0	0.1
3580	0.4	0	0.2
4145	0.7	0.1	0.4
4801	0.9	0.6	0.6
5560	1.1	1.3	0.7
6439	0	0	0
7456	0	0	0
8635	0	0	0
10000	0	0	0
			--
			--
			--
			--
			--
			--
			--
			--
			--
			--
			--
			--
			--
			--
			--
			--
			--
			--
			--
			--
			--
			--
			--
			--
			--
			--
			--
			--

## Sheet: Figure 2b
DLS-derived count rate of PdL solution in Opti-MEM complete medium for 0 and 30 min
	Opti-MEM	PdL 0 min	PdL 30 min
Derived count rate (kcps)	807.7	15095.7	30816.6
Derived count rate (kcps)	796.6	17823.9	32182.9
Derived count rate (kcps)	790.8	20101.1	30533.6

## Sheet: Figure 2c
Observation of absorbance spectra of PdL (25 µM) in Opti-MEM complete medium over 24 h (30 s interval for the first 30 min, 15 min interval for the next 23.5 h).
Wavelength (nm)	Absorption at different time (s)
	0	0.5	1	1.5	2	2.5	3	3.5	4	4.5	5	5.5	6	6.5	7	7.5	8	8.5	9	9.5	10	10.5	11	11.5	12	12.5	13	13.5	14	14.5	15	15.5	16	16.5	17	17.5	18	18.5	19	19.5	20	20.5	21	21.5	22	22.5	23	23.5	24
799.992	0.00072702	0.00242331	0.00251403	0.00280793	0.00202608	0.0014917	0.00324875	0.0039172	0.0033168	0.00367414	0.00331014	0.00312702	0.0028757	0.00478734	0.0040853	0.00486838	0.00590555	0.00472497	0.00729297	0.00652839	0.00646646	0.00708887	0.00680845	0.00663352	0.00583481	0.00391841	0.00728136	0.00813194	0.00763347	0.00728604	0.00759717	0.00729452	0.00910292	0.00838897	0.00691496	0.00834371	0.00936838	0.00925545	0.00865248	0.00838514	0.0084683	0.00886799	0.00805646	0.00967984	0.0073795	0.00896554	0.0079578	0.00917504	0.00938234
799.506	0.00220535	0.00295654	0.000384447	0.00174394	0.00244374	0.00372503	0.00262194	0.00297674	0.0033162	0.00418364	0.00352531	0.00457845	0.00389756	0.00491561	0.00408851	0.00483121	0.00525669	0.00498321	0.00423947	0.00544611	0.00546129	0.00501615	0.00521642	0.0036005	0.00653599	0.00587097	0.00714965	0.00452956	0.00710697	0.0070307	0.00687827	0.00621432	0.00810246	0.0082883	0.00885811	0.00891673	0.00832297	0.00819849	0.00835355	0.00812031	0.00749073	0.00807817	0.00808378	0.00969818	0.00938449	0.00865491	0.00959292	0.00894585	0.00854874
798.986	0.00339626	0.00535975	0.00337385	0.00354225	0.0045429	0.00246209	0.00382156	0.00488231	0.00498049	0.00503302	0.00676995	0.00591744	0.00644526	0.00574612	0.00527865	0.00694331	0.00679606	0.00779574	0.0078325	0.00717213	0.00863598	0.00817467	0.00770076	0.00650474	0.00783664	0.00850043	0.00703217	0.0102123	0.00878866	0.007775	0.00938938	0.00893483	0.00981721	0.00973085	0.0102503	0.0100706	0.0103478	0.010728	0.00864134	0.00963839	0.00968614	0.0091659	0.0121733	0.0109612	0.0114807	0.010211	0.0111345	0.0109437	0.0113834
798.501	0.000711722	0.00333399	0.00151396	0.00224592	0.00157727	0.00363995	0.00320845	0.00207619	0.00384666	0.00265286	0.00320715	0.00310204	0.00438491	0.00217249	0.0055693	0.00510572	0.00455433	0.00561467	0.0054799	0.00219583	0.00589219	0.0041269	0.00554607	0.00572188	0.00576836	0.00492312	0.00549456	0.00577361	0.00535726	0.00632376	0.00597341	0.00717663	0.00714094	0.00630622	0.00736271	0.00739351	0.00950793	0.00968704	0.00784734	0.00904794	0.00800449	0.00817829	0.00981221	0.00969019	0.00882123	0.00761856	0.0114165	0.0086181	0.0093337
798.015	0.00437251	0.00454013	0.00218888	0.00421338	0.00418212	0.00389936	0.00238356	0.00328954	0.0034104	0.00579108	0.0034512	0.00560738	0.00481595	0.00462777	0.00518572	0.00492084	0.00624799	0.00686141	0.00622409	0.00454492	0.00778177	0.00646916	0.00786121	0.00739635	0.00688731	0.00791087	0.00740402	0.00725917	0.00684205	0.00917314	0.00864741	0.00772308	0.0085928	0.00878393	0.00990285	0.010854	0.00974753	0.0106942	0.0093842	0.00816185	0.00969876	0.0102578	0.0107248	0.0102384	0.0102991	0.0109681	0.00986445	0.0075432	0.0121967
797.494	0.00149419	0.00327219	0.00198592	0.00380519	0.000822165	0.00273584	0.00156228	0.00326857	0.00283578	0.00398862	0.0034928	0.00273326	0.0042986	0.00549886	0.00444696	0.00484385	0.00636124	0.00658148	0.00451847	0.00590083	0.0053863	0.00442709	0.00556655	0.00657409	0.00549988	0.00678907	0.00660999	0.00665854	0.00722384	0.00758729	0.00736463	0.00809874	0.00787133	0.00656382	0.00946454	0.00781592	0.00733335	0.00938541	0.00864231	0.0094252	0.00883502	0.0086881	0.00792342	0.0085311	0.00927372	0.0116395	0.00840807	0.00953095	0.00896041
797.008	0.00208707	0.00413084	0.00258202	0.00376644	0.00167312	0.00190893	0.00325699	0.00186387	0.00445387	0.00355253	0.00521825	0.00242487	0.00575692	0.00385828	0.00611014	0.00274944	0.00607006	0.00570824	0.00541442	0.0077341	0.00613742	0.00604231	0.0071176	0.00689676	0.00620138	0.00563709	0.00805551	0.00751035	0.00641541	0.00887367	0.00722866	0.00814977	0.00930816	0.00717084	0.00830532	0.00943541	0.00915157	0.00881042	0.0083212	0.00973551	0.00821102	0.00857435	0.0092294	0.00982118	0.0107177	0.00988683	0.0108319	0.0105812	0.0107608
796.488	0.0012744	0.00327329	0.00288516	0.00207687	0.0026713	3.58018e-05	0.00320663	0.00451465	0.00230738	0.0045309	0.00320248	0.00315064	0.00476439	0.00348468	0.00418589	0.00536347	0.00517909	0.00653136	0.00383028	0.00370779	0.00577313	0.00508542	0.00567241	0.0064586	0.00737713	0.00737455	0.00708953	0.00593806	0.00823453	0.00649208	0.00594751	0.00941896	0.00704598	0.00740328	0.00802366	0.00869537	0.00787995	0.00945742	0.00883372	0.0096358	0.00748075	0.00804882	0.00986064	0.0114753	0.00903201	0.0105738	0.0102556	0.0116209	0.0107141
796.001	0.00171889	0.00418068	0.00161419	0.0013371	0.00273063	0.00300966	0.00373803	0.00336925	0.00279388	0.00304466	0.00403842	0.00365697	0.00374208	0.00527414	0.00411848	0.00520919	0.00631273	0.004629	0.00659349	0.00535084	0.00545204	0.00696538	0.00545081	0.00570407	0.0054398	0.00665328	0.00706353	0.0087488	0.00765049	0.00694089	0.00674824	0.00665518	0.00653063	0.00831009	0.00819169	0.00957286	0.007757	0.0100002	0.0083626	0.00982478	0.0088086	0.00848161	0.00931873	0.00816119	0.00998164	0.00827542	0.00944782	0.00840966	0.0104327
795.515	3.24104e-05	0.00177352	0.00220327	0.00242992	0.00112384	0.00343291	0.00216753	0.0027124	0.00377712	0.00334995	0.00363392	0.00320029	0.00463925	0.00447704	0.00355713	0.00368811	0.00506958	0.00358837	0.00383603	0.00484762	0.00463407	0.00414169	0.00476441	0.00416586	0.00421048	0.00650587	0.0057389	0.00533095	0.00773763	0.00669697	0.00725951	0.00656681	0.00795503	0.00682215	0.00772271	0.00906957	0.00886413	0.00827476	0.00760297	0.00821902	0.00636135	0.00715305	0.00816652	0.00894871	0.00814806	0.00774493	0.00972918	0.0090512	0.00885805
794.994	0.00283302	0.0040106	0.00298607	0.00251875	0.00298497	0.00347646	0.00213256	0.00583174	0.00430678	0.0053591	0.00430788	0.00463119	0.00507984	0.0058345	0.00697953	0.00728278	0.00583967	0.00554712	0.0068455	0.00581789	0.0073303	0.00782792	0.00522714	0.0062597	0.00844178	0.00825532	0.00954389	0.00829627	0.00898026	0.00683653	0.00903457	0.00974218	0.00902709	0.0102174	0.00988661	0.00997971	0.00968204	0.00895864	0.0091347	0.0104527	0.00779226	0.0105622	0.010726	0.00938306	0.0100571	0.00997036	0.0130152	0.011439	0.0105744
794.508	0.000491127	0.00371756	0.00178316	0.00118185	0.000973185	0.00183081	0.0026034	0.00414193	0.00271229	0.00249906	0.00419365	0.0025659	0.00348873	0.00319518	0.00442774	0.00437432	0.00440345	0.00323203	0.00438355	0.00434982	0.00490974	0.00739967	0.0057947	0.00514113	0.00643821	0.00541938	0.00382762	0.00557012	0.00426799	0.00753727	0.00629379	0.00654266	0.00720226	0.00785203	0.00653654	0.00722842	0.00709495	0.00781508	0.00811264	0.00828608	0.00973977	0.00936013	0.00915921	0.00774034	0.00871354	0.00898097	0.00860495	0.00873033	0.00977154
793.987	0.00178225	0.00455627	0.00172655	0.00234022	0.00412831	0.00418536	0.00464998	0.00248511	0.00494166	0.00350214	0.00461338	0.00489723	0.00589135	0.0058091	0.00505006	0.00515467	0.00754038	0.00662319	0.00595158	0.00702749	0.00424616	0.00586273	0.00602622	0.00733348	0.00671214	0.00678949	0.00718452	0.00776435	0.00925704	0.00899778	0.00626151	0.00894768	0.00977975	0.00875136	0.00811939	0.00913058	0.010136	0.00933846	0.00862993	0.00988359	0.00975883	0.0103269	0.0100521	0.0103324	0.0105487	0.0105528	0.0103176	0.0100315	0.0104346
793.5	0.00185576	0.00505928	0.000545708	0.00495111	0.00279255	0.00402598	0.00413043	0.00495168	0.00472547	0.00373594	0.00502304	0.00391229	0.00421265	0.00776727	0.0050118	0.00532823	0.00656024	0.00377153	0.00675349	0.00750195	0.00648948	0.00771605	0.00545891	0.00799083	0.00918818	0.00957733	0.00758134	0.00669321	0.00755529	0.00665131	0.00925032	0.00838263	0.00720397	0.00890981	0.00966957	0.0095835	0.00921719	0.00981144	0.0085494	0.0103958	0.0105936	0.0081791	0.0118988	0.00954288	0.00951372	0.0107006	0.0108747	0.0100357	0.0113949
793.013	-0.00112298	0.00215257	-0.000563069	-0.000409064	-6.86959e-05	0.000827378	0.00129942	0.000290434	0.00294697	0.00086247	0.000846	0.000979775	0.00300507	0.00181448	0.00314728	0.00262507	0.00275645	0.00305971	0.00167941	0.00330952	0.00358638	0.00386369	0.00213142	0.00373416	0.0056314	0.00448041	0.00598866	0.00474677	0.00560074	0.00617181	0.00594365	0.00724819	0.00496653	0.00551684	0.00736142	0.00804673	0.00610959	0.00582366	0.00647978	0.00648133	0.00637661	0.00879674	0.00666414	0.0065666	0.00875455	0.00807772	0.00724698	0.00725806	0.00652416
792.492	0.003121	0.00479333	0.00191683	0.00330555	0.00180193	0.000763427	0.00249547	0.00411861	0.00336307	0.00514103	0.00469145	0.00355251	0.00429625	0.00357759	0.00659475	0.00608111	0.0068896	0.00511457	0.00519504	0.00604753	0.00545867	0.00606895	0.00543096	0.00618607	0.00615147	0.00548279	0.00725095	0.00756904	0.00736721	0.00633222	0.00802598	0.00957778	0.00727222	0.00910102	0.00825651	0.00843381	0.00850413	0.00864667	0.00897265	0.00810578	0.00879304	0.00984962	0.00752344	0.00922033	0.00971663	0.00702865	0.0096944	0.00951954	0.00964937
792.005	0.00369936	0.00453542	0.00237903	0.000904128	0.00382054	0.00202717	0.00338269	0.00317604	0.00595037	0.00474379	0.00306935	0.00533811	0.00493249	0.00554088	0.00453709	0.00500219	0.00502333	0.00705435	0.00804146	0.00459114	0.00671335	0.00642229	0.00712758	0.00648729	0.0077931	0.00917335	0.00707769	0.00717887	0.00958199	0.0088663	0.00758774	0.0081177	0.00689694	0.00751631	0.00830397	0.00861131	0.0101933	0.010041	0.00963064	0.0102456	0.0100701	0.0102511	0.00891615	0.0117096	0.0107646	0.00979523	0.0111046	0.011616	0.00977707
791.483	0.00127832	0.00442918	0.00215283	0.00263962	0.000951211	0.00275064	0.00351286	0.00432349	0.00489618	0.00480846	0.0026533	0.00350624	0.00370686	0.00481982	0.00622719	0.00593195	0.00815634	0.00730521	0.00616465	0.00628759	0.0061381	0.00795732	0.00805314	0.00569702	0.0078407	0.00846419	0.00666282	0.00671025	0.00972963	0.00843048	0.00852102	0.00658447	0.00847271	0.00872423	0.00839715	0.00941806	0.00914345	0.00916352	0.00910213	0.00831036	0.0109447	0.00958355	0.0106042	0.0115412	0.0114156	0.012043	0.0106191	0.0105289	0.0103518
790.996	0.00179904	0.00368973	0.00384225	0.00294116	0.00407202	0.00375701	0.00379728	0.00449328	0.00490608	0.00513068	0.00532099	0.00461134	0.00468457	0.00525428	0.00655512	0.00518564	0.00518071	0.00537042	0.0064704	0.00752207	0.00632904	0.00707045	0.00640695	0.00645219	0.00721074	0.00731732	0.00803532	0.00922396	0.00876768	0.00947888	0.0086852	0.00920278	0.00849974	0.0106697	0.00952192	0.00938943	0.0119354	0.01063	0.0115892	0.0102042	0.0110792	0.010407	0.0103949	0.0122698	0.0114824	0.0115236	0.014553	0.0126707	0.00997637
790.509	0.00279	0.00420489	0.0042597	0.00280826	0.00256098	0.00409452	0.00437139	0.00512856	0.00558325	0.0048159	0.00445429	0.00537406	0.00461565	0.00648325	0.00572891	0.00690086	0.00751652	0.00849468	0.00643574	0.00846311	0.00762041	0.00633729	0.00667318	0.00684713	0.00640892	0.00824643	0.00739833	0.00922462	0.00920709	0.00942901	0.00843497	0.00934053	0.00999505	0.0101385	0.0100536	0.0101719	0.00970988	0.0116002	0.0106446	0.00959949	0.0100095	0.0107579	0.009115	0.0106396	0.0093724	0.0117155	0.0102223	0.0119517	0.0115139
789.987	0.00101382	0.00298615	0.00230738	0.00164275	0.00331288	0.00324739	0.0037315	0.00279266	0.00463355	0.00338081	0.00532846	0.00451664	0.0046701	0.00526219	0.00661543	0.00602341	0.00336871	0.00689662	0.00675334	0.00567105	0.00608494	0.00643853	0.00788403	0.00657499	0.00550538	0.00745508	0.00806786	0.00866442	0.00923297	0.00882632	0.00758192	0.0078785	0.00832751	0.00810172	0.0101538	0.00755084	0.00992099	0.00981229	0.00907596	0.00892968	0.0103849	0.0090729	0.00943647	0.0112357	0.0102781	0.0107936	0.00976569	0.00986591	0.0120272
789.499	0.00230119	0.00355869	0.00222986	0.00202368	0.0039659	0.00285959	0.00383459	0.00310674	0.00293874	0.00399954	0.00393246	0.00307949	0.00604076	0.00435084	0.00462751	0.0063184	0.00713081	0.00588603	0.00672379	0.00506937	0.00515839	0.00558396	0.00643081	0.00518349	0.00669445	0.00535354	0.00786013	0.00678612	0.00777112	0.00554196	0.00831418	0.00620141	0.00721066	0.0108294	0.00896639	0.00951798	0.0102037	0.00892588	0.00934608	0.0100913	0.0100421	0.00965734	0.0107605	0.00969331	0.0101715	0.0107592	0.0100037	0.0107022	0.010737
789.012	0.000934556	0.00301357	0.00194419	0.00275517	0.00104942	0.00309819	0.00219942	0.00467947	0.00335102	0.00366681	0.00297387	0.00452216	0.0049543	0.00453158	0.00562791	0.00441373	0.00627698	0.00664406	0.005632	0.00635636	0.00424781	0.00693484	0.00610712	0.00644691	0.00584625	0.00740115	0.00593224	0.00779929	0.00552901	0.0063982	0.00865882	0.00896768	0.00618318	0.00778464	0.00728486	0.00916944	0.0093651	0.00912756	0.00846015	0.00831117	0.00919363	0.00995327	0.0114026	0.0093933	0.00971285	0.00932413	0.00972018	0.0111504	0.00928179
788.489	0.00129789	0.00477721	0.00193498	0.00264127	0.00368521	0.00251731	0.00349222	0.00486877	0.00328286	0.00363867	0.00455033	0.00585286	0.00369837	0.00473366	0.00461573	0.00424909	0.00603381	0.00510142	0.00498182	0.00533934	0.00696488	0.00523052	0.00713013	0.00713079	0.00680992	0.00762641	0.00559935	0.00739475	0.00865898	0.00667555	0.00762222	0.00928591	0.00970763	0.00877661	0.00917221	0.00875006	0.00939113	0.00937417	0.00890117	0.0102958	0.00932037	0.00878057	0.0114074	0.0106299	0.00959004	0.0112609	0.0110168	0.0103663	0.0115993
788.002	0.00217335	0.00345008	0.001411	0.0035463	0.00306223	0.00292631	0.00292101	0.00228602	0.00329001	0.00382083	0.00456864	0.0033481	0.0046881	0.00593134	0.00344812	0.0062493	0.00517694	0.00573966	0.00670162	0.00619474	0.00654345	0.00644925	0.00462	0.00690551	0.00635688	0.0060862	0.00671779	0.00790502	0.00757389	0.00699153	0.00810776	0.0089675	0.00795466	0.00689597	0.00876615	0.0106452	0.0074645	0.00818164	0.00886231	0.00937811	0.0101678	0.0102486	0.0095369	0.0103123	0.0112425	0.0107053	0.00981832	0.0105519	0.0106712
787.514	0.00192112	0.00430783	0.00267015	0.00242271	0.00338848	0.00459331	0.00378874	0.00355112	0.00430435	0.00541676	0.0056977	0.00520801	0.00413571	0.00553404	0.00536429	0.00647983	0.00698737	0.00651488	0.0074713	0.00738798	0.00612188	0.00750525	0.0076668	0.00775494	0.0075132	0.0075879	0.00826864	0.00700468	0.00890883	0.00941792	0.00966338	0.00947784	0.00933571	0.00897894	0.0113214	0.00929483	0.0102115	0.00902704	0.00800362	0.0084323	0.0108957	0.0111342	0.00979007	0.0103283	0.0100006	0.0122357	0.0112901	0.0132034	0.012021
786.991	0.00264311	0.0036979	0.00179462	0.00172965	0.00254726	0.0038224	0.00351093	0.00521993	0.00495292	0.00659664	0.0058637	0.00530158	0.0023065	0.00604543	0.00624397	0.00748339	0.00712876	0.00462837	0.00640514	0.0056228	0.00618975	0.00773204	0.00599357	0.00676817	0.00673425	0.00794021	0.0075432	0.00644066	0.0070614	0.0078873	0.00856447	0.00909954	0.00931577	0.00769507	0.009119	0.00918602	0.0100582	0.00876816	0.0105418	0.00804288	0.00940753	0.00768153	0.0119384	0.00876552	0.00994618	0.0105694	0.00932299	0.0121513	0.0101411
786.503	0.00193465	0.00546318	0.00253062	0.00451923	0.00446388	0.0044744	0.0026222	0.00402429	0.00355684	0.0048866	0.0055622	0.00496203	0.0058484	0.00501806	0.00630291	0.00575315	0.00629505	0.00703578	0.00675839	0.00606528	0.00585926	0.00709495	0.00768625	0.00622811	0.00770914	0.00816196	0.00661257	0.0071996	0.00910869	0.00698579	0.00764923	0.00797504	0.0084739	0.00849264	0.00880646	0.00890981	0.0110688	0.0102791	0.010513	0.00972616	0.00971266	0.0097938	0.00932521	0.0113204	0.0107191	0.0111539	0.0100004	0.0113272	0.0118418
786.015	0.00470569	0.0074673	0.00483733	0.00413978	0.00652755	0.00604843	0.00502817	0.00530218	0.00605165	0.00475434	0.00660426	0.0075815	0.00724061	0.00736039	0.00711563	0.00888495	0.00664708	0.00811034	0.00787771	0.00713084	0.00900122	0.00928832	0.00929432	0.00979899	0.00941102	0.00890083	0.00936751	0.010313	0.00955124	0.00919564	0.0110973	0.0117942	0.00979799	0.0115737	0.0109225	0.0131599	0.0146592	0.0113537	0.0114659	0.0119072	0.0114968	0.0128792	0.012484	0.0112333	0.0125877	0.0137118	0.0133604	0.0126327	0.0127437
785.492	0.00300908	0.00432495	0.00250896	0.00300512	0.00325258	0.00427672	0.00544048	0.0036849	0.00460508	0.00506426	0.00435275	0.00484513	0.00570753	0.00619342	0.00771191	0.00572998	0.00670231	0.00595638	0.00678539	0.00615535	0.00592565	0.00686727	0.00751941	0.00665215	0.00809961	0.007314	0.00799226	0.00909417	0.00815141	0.00820554	0.00810193	0.0085851	0.010296	0.0101646	0.00888616	0.0108172	0.0092288	0.0099421	0.00968969	0.0104997	0.00984779	0.0105734	0.00943171	0.0113469	0.0100736	0.0106157	0.0104109	0.0102402	0.0120524
785.004	0.000725931	0.00346811	0.00191377	0.001179	0.00055916	0.0032337	0.00266364	0.0025302	0.00426435	0.00271063	0.00406823	0.00378096	0.00376944	0.00476344	0.00352463	0.00621004	0.00429144	0.00543927	0.00616543	0.00569397	0.00527825	0.00408247	0.00753669	0.00571577	0.00664876	0.00730086	0.00821904	0.00527812	0.00726527	0.00666159	0.00878078	0.00756245	0.00638764	0.00750949	0.00727657	0.00754736	0.00833123	0.00791387	0.00925307	0.0088357	0.00989138	0.00861982	0.0100044	0.0093345	0.00999886	0.0101671	0.0110414	0.00882186	0.00932249
784.516	0.00205393	0.00401535	0.00340826	0.00182587	0.0038553	0.00262613	0.00483851	0.00412878	0.00361384	0.00340497	0.00447092	0.00544265	0.00466911	0.00523919	0.00655149	0.00588233	0.00671724	0.00612878	0.00532398	0.00636148	0.00664674	0.00647326	0.0072941	0.00654098	0.00613314	0.0077921	0.0075988	0.00821488	0.00753588	0.0086562	0.00966713	0.00748979	0.00926656	0.00879529	0.00880178	0.0102762	0.00941009	0.0101255	0.00952976	0.00959443	0.00945977	0.0108995	0.0106688	0.0102887	0.010175	0.0117094	0.0106805	0.0122535	0.0114869
783.992	0.0018672	0.00501246	0.0040571	0.00371787	0.00370513	0.000678872	0.00281694	0.0055777	0.00259944	0.00472231	0.0053999	0.0033967	0.0049654	0.00598997	0.00481629	0.00677122	0.00475552	0.0058802	0.00625952	0.00557971	0.00643603	0.0069401	0.00673094	0.00796729	0.0073716	0.00768535	0.00590156	0.00827468	0.00654482	0.0092348	0.00863854	0.00873282	0.00851331	0.0092495	0.00883681	0.00995002	0.0105603	0.0102123	0.0105314	0.00959406	0.0128837	0.00816523	0.00959911	0.00835107	0.00790681	0.0094756	0.0116322	0.0101584	0.011195
783.504	0.00157052	0.00330044	0.00114842	0.00181495	0.00322984	0.00336826	0.00211503	0.00372691	0.00395926	0.00264054	0.00391603	0.0040276	0.00433141	0.00332379	0.00519677	0.00466526	0.00510415	0.00527108	0.00580354	0.00659267	0.00535459	0.00500031	0.00774986	0.0051053	0.00582901	0.00563538	0.00692269	0.00783915	0.00835762	0.00702725	0.0089105	0.00863769	0.00788633	0.0082339	0.0098667	0.00912753	0.0104072	0.00986614	0.0107684	0.00933799	0.00875865	0.00800955	0.0101527	0.00994938	0.00917631	0.0110236	0.0100457	0.00843515	0.0102004
783.015	0.00145406	0.0045975	0.00275822	0.0013083	0.00367848	0.00255114	0.00224482	0.0019127	0.00535991	0.00317242	0.00470004	0.00256934	0.00362175	0.00209334	0.00447618	0.0039492	0.00548724	0.00387022	0.0055052	0.00311521	0.00560224	0.00502079	0.00526002	0.00740154	0.00491139	0.00659583	0.00700344	0.00569145	0.00493752	0.00615443	0.00791709	0.00898742	0.00642547	0.00834183	0.00765226	0.00691893	0.00896282	0.00825513	0.00713129	0.00910475	0.007115	0.007551	0.00940964	0.00891047	0.00910277	0.00773773	0.00895135	0.00846949	0.00967801
782.492	0.0018065	0.00403103	0.00291961	0.00250479	0.00311505	0.00314963	0.00344567	0.00368341	0.00406006	0.00346028	0.00374604	0.00383885	0.00375902	0.00401219	0.00568707	0.00536494	0.00420836	0.00578499	0.00334768	0.0040668	0.00603732	0.00546258	0.00658016	0.00751986	0.00600459	0.00703801	0.00698295	0.00764646	0.00722	0.00734493	0.00588794	0.00810968	0.00733738	0.00676738	0.00839493	0.00807587	0.00946311	0.009182	0.00872954	0.0113081	0.010921	0.00959123	0.0107322	0.00936528	0.00829666	0.00990367	0.00836785	0.0114146	0.0106936
782.003	0.00448062	0.00506279	0.00470425	0.00471184	0.00582405	0.0045202	0.00456694	0.0052503	0.00543377	0.00604572	0.00668767	0.00642926	0.00637346	0.00747851	0.00651397	0.00719274	0.00719771	0.0083588	0.00762283	0.00889182	0.00802155	0.0079762	0.00844268	0.0072803	0.0078199	0.00985049	0.00952838	0.0100697	0.00940001	0.0087268	0.00954407	0.0102924	0.00968595	0.0100112	0.0102885	0.0106391	0.0120738	0.0115693	0.012833	0.0112059	0.0117431	0.0117636	0.0131557	0.0120274	0.0111687	0.0115923	0.0134334	0.01195	0.0122874
781.514	0.0037191	0.00493993	0.00511871	0.00335545	0.00306541	0.00432958	0.00270112	0.00526518	0.00435615	0.00594588	0.00495847	0.00629928	0.00582172	0.00721626	0.00640414	0.00468844	0.00578386	0.00698416	0.00699539	0.00709279	0.00584384	0.00862805	0.0072279	0.00890056	0.00813426	0.0100457	0.00821071	0.00829595	0.00865163	0.00890421	0.00856062	0.00941277	0.0101309	0.00793821	0.0108995	0.0102901	0.0111503	0.0111919	0.0108345	0.0111299	0.0114212	0.0108703	0.0113553	0.0121165	0.0119314	0.0109187	0.011123	0.0112191	0.0115981
780.99	0.00310846	0.00515965	0.00335005	0.0024591	0.00192047	0.00284305	0.00312275	0.00265249	0.00429606	0.00467151	0.00498949	0.00524026	0.00703199	0.00460849	0.00611723	0.00575005	0.00682741	0.00561973	0.00523188	0.00480548	0.00665557	0.00581999	0.00772158	0.00667202	0.00533944	0.00766201	0.00876562	0.00801799	0.00896337	0.00883528	0.00944395	0.0103798	0.00912426	0.00832978	0.00991683	0.00981824	0.01023	0.00960655	0.00981075	0.0108134	0.0101484	0.0110313	0.0101952	0.0107095	0.0105559	0.00973707	0.0107062	0.0111072	0.0117214
780.501	0.000654606	0.00371973	0.0015581	0.00200329	0.000726761	0.00262113	0.00223879	0.00143539	0.0014771	0.0022008	0.00273881	0.00255434	0.00280795	0.00260663	0.00431356	0.00254405	0.00540646	0.00576112	0.0040646	0.00492406	0.00358017	0.00462413	0.00453678	0.00526759	0.00643175	0.00403011	0.00821807	0.00657341	0.00660621	0.00642437	0.0064049	0.00821327	0.00628132	0.00634057	0.00883528	0.00883404	0.00891806	0.0086195	0.00852905	0.00782713	0.00817763	0.00870379	0.00842758	0.0075461	0.00952737	0.00957072	0.0101432	0.00958803	0.00832144
780.012	0.00218147	0.00382645	0.000612998	0.00168832	0.00311959	0.00396234	0.00642426	0.00499979	0.00498714	0.00352216	0.00482121	0.00608581	0.00481917	0.00524118	0.00678689	0.00763042	0.00807661	0.00867791	0.00581443	0.00793019	0.00673236	0.00465971	0.00664577	0.00599244	0.00903869	0.00875569	0.00901586	0.00856751	0.0079269	0.0102096	0.00803352	0.00933571	0.00965861	0.00865008	0.00949118	0.00987311	0.00990338	0.011163	0.00951671	0.0109607	0.00939938	0.0110693	0.0103674	0.0103879	0.0104308	0.0105181	0.0110962	0.00879214	0.00955511
779.488	0.00168131	0.00503338	0.00185966	0.00299641	0.00312992	0.00116213	0.00249216	0.00302556	0.00352617	0.00338653	0.00303541	0.00344719	0.00499842	0.00395874	0.00582563	0.00615821	0.00541547	0.0048077	0.0050713	0.00535933	0.00709229	0.00522847	0.00689841	0.00429115	0.00587031	0.00760713	0.00556823	0.00731595	0.00956315	0.00815062	0.00728349	0.00781218	0.00831402	0.00713773	0.00886181	0.00808885	0.00836392	0.00953478	0.0100631	0.00927864	0.00913782	0.00981387	0.0107885	0.00967412	0.00796204	0.00951187	0.00961383	0.0104574	0.0107058
778.998	0.00226041	0.00135198	0.00131319	0.00175285	0.000469437	0.00337017	0.00325448	0.00315959	0.00186686	0.00219216	0.00233221	0.00401992	0.00397849	0.00433672	0.00435555	0.00458753	0.0048795	0.00562303	0.00539063	0.00481718	0.00564645	0.00534969	0.00582699	0.0063054	0.00530585	0.00695925	0.00632011	0.00656579	0.00724845	0.00710476	0.0081441	0.00634475	0.00753266	0.00815626	0.0091016	0.00760363	0.00921645	0.00924958	0.00969763	0.00902783	0.00811343	0.00959866	0.00834513	0.00785372	0.0102342	0.00823416	0.0103843	0.00840475	0.0101257
778.509	0.00239048	0.00393238	0.0021886	0.00187791	0.0006327	0.00301404	0.00399406	0.00463085	0.00423207	0.00483409	0.00424033	0.00498237	0.0062462	0.00637351	0.00543953	0.00439921	0.00552114	0.00522902	0.0056325	0.00621146	0.00859581	0.00481744	0.00585179	0.00838319	0.00618226	0.0066787	0.00820997	0.00580086	0.00727041	0.00808355	0.00685052	0.0108135	0.00922369	0.00927428	0.00888582	0.00983503	0.00919321	0.0106539	0.0113248	0.00778122	0.00877283	0.00991951	0.00947033	0.0104853	0.0108047	0.00931003	0.0100948	0.0104249	0.0103315
777.984	0.00417339	0.00512054	0.00256015	0.00421542	0.00455096	0.0023433	0.00491529	0.00279039	0.0045049	0.00510341	0.00479511	0.00490437	0.00387254	0.00588721	0.00614385	0.00647447	0.00637398	0.00666511	0.00530351	0.00681702	0.00664847	0.00769054	0.00836888	0.00746284	0.00836535	0.00801483	0.0087605	0.00832906	0.00857775	0.00913055	0.0089731	0.00980604	0.00989967	0.00974218	0.0106096	0.0114852	0.0097278	0.011525	0.0111893	0.0112285	0.0113655	0.0110364	0.0124625	0.00936698	0.0117029	0.0116557	0.0104065	0.01218	0.0134501
777.495	-0.000106948	0.00191876	0.000808809	0.00113869	0.0024509	0.00276098	0.00281806	0.0037096	0.00435594	0.00317628	0.00359716	0.00409645	0.0031562	0.00439419	0.00384475	0.00613162	0.00519761	0.00421866	0.00618329	0.00708079	0.00622281	0.00745521	0.00682462	0.00577062	0.00750306	0.0080755	0.00901422	0.00673856	0.00744928	0.00754876	0.00877872	0.00749071	0.00746021	0.00851701	0.00595082	0.00877479	0.00865475	0.00926764	0.00939293	0.00933574	0.00678084	0.00948001	0.00992594	0.0106601	0.00922182	0.00920696	0.00870403	0.0112727	0.00848032
777.005	0.00331781	0.00401018	0.00321393	0.00386497	0.0031659	0.00405608	0.00380521	0.00586428	0.00471349	0.00675357	0.00547532	0.00545015	0.00335133	0.00527359	0.00586396	0.00618155	0.00603328	0.00772371	0.00558302	0.00660224	0.00770451	0.00750388	0.00769312	0.00672187	0.00704506	0.00749218	0.00736734	0.00733525	0.00721542	0.00804344	0.0084137	0.00795437	0.0104667	0.00889547	0.00996895	0.0113171	0.01031	0.00721866	0.00976926	0.00980794	0.010328	0.0103326	0.0112416	0.0094975	0.0114022	0.0117943	0.0114537	0.0113668	0.00995651
776.515	0.00227415	0.00447202	0.00254294	0.00443988	0.0029023	0.00322932	0.00454792	0.00502325	0.00468156	0.00600105	0.00625143	0.00550187	0.00580459	0.00510085	0.00681873	0.00717131	0.00588041	0.00606462	0.00530593	0.00725488	0.00930649	0.00848979	0.00902574	0.00717242	0.00578114	0.00868647	0.00858987	0.0100688	0.00890178	0.00775149	0.0105761	0.00965869	0.00986771	0.00950952	0.00950658	0.0104657	0.0112789	0.00998395	0.0120727	0.0106282	0.0114459	0.0103893	0.0126355	0.0118407	0.0109398	0.0113012	0.0119658	0.0126117	0.0126905
775.99	0.00319458	0.00445201	0.00289224	0.00272935	0.00328224	0.00182717	0.00378918	0.00354489	0.00399351	0.00464574	0.00491733	0.00253939	0.00478674	0.00441129	0.00603013	0.00584037	0.00684547	0.00505585	0.00483969	0.00644218	0.00701102	0.00596641	0.00613361	0.00585664	0.00608638	0.00650669	0.00683143	0.00832263	0.00635977	0.00835271	0.00770769	0.00797188	0.00883259	0.00813698	0.00885203	0.0105472	0.00880638	0.0109713	0.00881943	0.00976733	0.0088258	0.00897537	0.0109088	0.0104777	0.0110523	0.00992973	0.0124728	0.011977	0.0112853
775.5	0.00354499	0.00423356	0.00313297	0.00288393	0.00388586	0.00323386	0.00412507	0.00404814	0.00323787	0.00582676	0.00547395	0.00478255	0.00523052	0.00540777	0.00764399	0.00699076	0.00757807	0.00593271	0.00910255	0.00674768	0.00703551	0.00645776	0.00848364	0.00930223	0.00904496	0.00932442	0.00992067	0.00891777	0.00932992	0.0089545	0.0101607	0.00963217	0.00961716	0.0103728	0.00988553	0.00993153	0.0114301	0.0120229	0.00988931	0.010379	0.0095006	0.0119393	0.0111485	0.0132578	0.0104545	0.0111992	0.0127602	0.011789	0.0128511
775.01	0.00368767	0.00516644	0.00324444	0.00253413	0.00414044	0.0047965	0.00477192	0.00612939	0.00685802	0.00557835	0.00680161	0.00559435	0.00651199	0.0063012	0.00509506	0.00778757	0.00769433	0.0070734	0.00761443	0.0070206	0.00985661	0.00784186	0.00721461	0.00723558	0.00821659	0.00973019	0.00922512	0.00871446	0.00969419	0.0105044	0.00966703	0.0104545	0.00896551	0.0111067	0.0101285	0.0101618	0.0105795	0.0108213	0.0104606	0.0121598	0.0114148	0.011301	0.013605	0.00922726	0.010875	0.0118623	0.0110162	0.0125437	0.0121466
774.485	0.00141235	0.00364042	0.00186554	0.000169716	0.00101436	0.003294	0.00215751	0.00309965	0.00254744	0.00327934	0.00227129	0.00446582	0.00367733	0.00402878	0.00517346	0.00458711	0.00279472	0.00527202	0.00622806	0.00550604	0.00480718	0.00551079	0.00691464	0.00723798	0.00818021	0.00705972	0.00730218	0.00717171	0.00712963	0.00778401	0.00734543	0.00780934	0.00825503	0.00786658	0.00894202	0.00785409	0.00875334	0.00849993	0.00718871	0.00865615	0.00929856	0.00979648	0.0113518	0.0100097	0.00941374	0.0103221	0.0100693	0.0101935	0.01104
773.994	0.00271461	0.00312812	0.00254734	0.00338587	0.0039049	0.00315064	0.00374881	0.00423445	0.00467408	0.00251343	0.00300004	0.00429282	0.00518776	0.00383624	0.00499505	0.00366897	0.00701255	0.00778672	0.00557728	0.00645387	0.00527904	0.00516303	0.00665683	0.00705885	0.00460231	0.00967388	0.0070102	0.00689862	0.00893568	0.00781339	0.00833756	0.00905384	0.00816378	0.00805778	0.0101091	0.00856424	0.0096792	0.0098381	0.0101038	0.00919321	0.0109672	0.0103109	0.0111526	0.0114697	0.010822	0.00939663	0.00994136	0.00988857	0.0119447
773.504	0.00254044	0.00367923	0.00302029	0.00235566	0.00340849	0.00361032	0.00445753	0.00382475	0.00489194	0.00468078	0.00293097	0.00582896	0.00576873	0.00636876	0.00598987	0.00585732	0.00688952	0.00654571	0.00691532	0.007325	0.00693229	0.00638333	0.00870561	0.00687369	0.0076922	0.00807893	0.00981332	0.00816631	0.00893053	0.00964771	0.0099278	0.00986429	0.00842647	0.0107448	0.00959941	0.010963	0.0101511	0.0116379	0.00950385	0.0117414	0.0112321	0.0094938	0.0101182	0.00917531	0.0108664	0.0110067	0.0117281	0.0111421	0.0129009
773.013	0.00251281	0.00410228	0.00170054	0.00302295	0.00181711	0.00216729	0.00433824	0.00420661	0.00449844	0.00512172	0.00202337	0.00377973	0.00217517	0.00470692	0.00439579	0.00553123	0.00603824	0.00510318	0.0050866	0.00606502	0.00564894	0.00624846	0.0058797	0.00600092	0.00692642	0.00811973	0.00628184	0.00756456	0.00736931	0.0066306	0.00857995	0.00762486	0.00963955	0.00859563	0.00829096	0.0101001	0.00944872	0.00885079	0.00876718	0.00961542	0.00875619	0.00914311	0.00936917	0.0109824	0.0113324	0.0111304	0.00862647	0.010665	0.0113596
772.488	0.00324319	0.00540176	0.00253359	0.00358443	0.00311229	0.00387406	0.00413505	0.00439328	0.00490372	0.00305877	0.00483956	0.00407095	0.00534303	0.00552198	0.00528743	0.00678883	0.00603297	0.00731145	0.00631462	0.00639912	0.00686998	0.00567923	0.00699074	0.00792041	0.00731505	0.00852538	0.00812139	0.00975743	0.00838163	0.00739712	0.00676753	0.00941369	0.00993132	0.00818522	0.0100355	0.00796795	0.0096561	0.0108609	0.011459	0.00994869	0.0100714	0.0106562	0.0125098	0.0123821	0.0110598	0.00902062	0.0124076	0.0120431	0.0116054
771.997	0.00224805	0.00301534	0.00087588	0.000392427	0.00119782	0.0027256	0.00230889	0.00471385	0.0038833	0.0025365	0.00215043	0.00278203	0.00486885	0.00416469	0.00490508	0.00457312	0.00306416	0.00539398	0.00450913	0.00460263	0.00610775	0.00496242	0.00429787	0.00593898	0.00599058	0.00655275	0.0084834	0.00662734	0.00779856	0.00750082	0.00819203	0.00818559	0.00716505	0.00729405	0.0093769	0.00971793	0.00832442	0.00997256	0.00730697	0.00874568	0.00907757	0.00833249	0.0101415	0.00905542	0.011364	0.00893491	0.0107577	0.010349	0.00915556
771.506	0.00370302	0.00403009	0.00485979	0.00289506	0.00298252	0.00392507	0.00489909	0.00418437	0.00481796	0.00318199	0.00471548	0.00428273	0.00617391	0.00525399	0.00603349	0.00699163	0.00678302	0.00780536	0.00699792	0.00717715	0.00708408	0.00561202	0.00750596	0.00713852	0.00743051	0.00821192	0.0084426	0.00714847	0.00871282	0.00922417	0.00983042	0.0101343	0.0103039	0.0102307	0.00966504	0.0102594	0.0106006	0.0100133	0.0105803	0.0115179	0.0101646	0.0106893	0.010806	0.0090937	0.010738	0.00985759	0.0123799	0.0127296	0.0127257
771.016	0.00246368	0.003867	0.00201237	0.000576578	0.00306959	0.00377795	0.00276426	0.0033439	0.00396681	0.00318585	0.00397172	0.00388061	0.00485461	0.00538614	0.00601281	0.00531588	0.00392504	0.00565563	0.00719108	0.00593607	0.00567013	0.00638165	0.00702315	0.00707329	0.00769067	0.00716055	0.00717947	0.00685583	0.00693539	0.00620666	0.00625747	0.00907657	0.00731934	0.00964088	0.00688198	0.00844318	0.00814474	0.00969826	0.00952264	0.00826545	0.00880622	0.00956207	0.00947615	0.0126271	0.00809618	0.00992046	0.0109567	0.0117229	0.0109237
770.49	0.00406045	0.00508306	0.0043812	0.00329765	0.00315539	0.0027899	0.00349165	0.00409784	0.00520361	0.00418356	0.00316652	0.00422844	0.00557652	0.0056008	0.00538932	0.0054884	0.00647271	0.00546016	0.00678457	0.00647631	0.00679217	0.00678436	0.00669426	0.00663806	0.00681484	0.00819849	0.00662208	0.00822076	0.00852268	0.00821849	0.00862111	0.00946956	0.00946052	0.00971338	0.0097317	0.00833278	0.00961206	0.00860347	0.0102661	0.00922853	0.0104478	0.00958901	0.0109212	0.011586	0.0112198	0.0117508	0.0121864	0.0113543	0.0112406
769.998	0.0032211	0.0028171	0.00293801	0.00241308	0.00312329	0.00243205	0.00391812	0.00326025	0.00434464	0.00382524	0.00501005	0.0035738	0.0040582	0.00611484	0.0048088	0.00481105	0.00760505	0.00698853	0.00521896	0.00719297	0.00558171	0.00717602	0.00649604	0.0085254	0.00790839	0.00807883	0.00779149	0.00813674	0.00751965	0.00750896	0.00986697	0.00920714	0.00861992	0.00800093	0.00842008	0.00970623	0.0104413	0.0112306	0.0108946	0.00956011	0.00979759	0.0084219	0.0112719	0.00864252	0.0115269	0.0113661	0.0106842	0.0116474	0.0115316
769.507	0.00472118	0.0068532	0.00542674	0.00478849	0.00501613	0.00485231	0.00518716	0.00613674	0.00558645	0.00722392	0.00589726	0.00544252	0.00719142	0.00584074	0.00753904	0.00765658	0.00803323	0.00888479	0.00843856	0.00684539	0.0102207	0.00797501	0.00982817	0.0111651	0.00882836	0.00984761	0.00909798	0.00933122	0.0095391	0.0100541	0.0110222	0.0104968	0.0120501	0.011401	0.0103467	0.0119853	0.0106675	0.0136146	0.0109289	0.0111296	0.0117445	0.011988	0.0119802	0.0125969	0.0122361	0.0131755	0.0120429	0.0126041	0.0134609
769.016	0.00337179	0.00517802	0.00382537	0.0040531	0.00267958	0.00251578	0.00398695	0.00501668	0.00395937	0.00494113	0.00412946	0.00538208	0.0054723	0.00558388	0.00386865	0.00602312	0.00590547	0.00733814	0.0075309	0.00555651	0.00739164	0.00596179	0.00625098	0.00800578	0.00759691	0.00823052	0.00843581	0.0081446	0.00822044	0.00860379	0.00860659	0.00969424	0.00969752	0.00990679	0.0079753	0.0109078	0.0112718	0.0109827	0.00992742	0.0117931	0.0104238	0.0114217	0.0115212	0.0100522	0.0120895	0.0105865	0.0102936	0.0113776	0.0115566
768.49	0.00336941	0.00497598	0.00217541	0.00484595	0.00419116	0.00378819	0.00401451	0.00488019	0.00447903	0.00481221	0.00643128	0.00589996	0.00494553	0.00595963	0.00659407	0.00755716	0.00617118	0.0069259	0.00617541	0.00611628	0.00645787	0.00715929	0.00755247	0.00812509	0.00770935	0.00894694	0.00781666	0.00864451	0.00924649	0.00943972	0.00944911	0.0086571	0.00930467	0.00816431	0.0104054	0.00999804	0.0097197	0.010981	0.0106251	0.0106215	0.0104858	0.0103857	0.0110439	0.0113734	0.0103538	0.0109371	0.0111513	0.0126147	0.01152
767.998	0.00287346	0.00462314	0.00111751	0.00207596	0.00299449	0.00387092	0.00330621	0.00484218	0.00465278	0.00519255	0.00457215	0.00475586	0.00415978	0.00578523	0.0059889	0.00495302	0.00673801	0.00614587	0.00706706	0.00691311	0.00570362	0.00711255	0.00614188	0.00653133	0.00657215	0.00918935	0.0069432	0.00794754	0.00788438	0.00916946	0.00799434	0.00962238	0.00916251	0.01042	0.00856767	0.0101059	0.0103008	0.0100452	0.00865744	0.0102219	0.0106379	0.0104794	0.0120709	0.0106272	0.0102216	0.0115618	0.0100666	0.0118724	0.0114702
767.507	0.00310494	0.0034864	0.00109864	0.00206839	0.00241079	0.00332246	0.00339607	0.00471479	0.00251937	0.00324478	0.00239035	0.00323965	0.00475148	0.0047713	0.00592578	0.00435144	0.00593953	0.0060442	0.00435094	0.00646052	0.00536004	0.00722145	0.00624794	0.00600764	0.00837833	0.00669016	0.008456	0.00828761	0.00596832	0.0083492	0.00875828	0.00664282	0.00766374	0.00795492	0.00858652	0.00989567	0.00989766	0.0098354	0.0098851	0.00934637	0.0085551	0.00835107	0.00933839	0.00859164	0.00883734	0.00981472	0.0110088	0.0108756	0.0105569
767.015	0.00441613	0.0040344	0.00430956	0.00278495	0.00307553	0.00245923	0.00246235	0.00430365	0.00381699	0.00432064	0.00503807	0.00526869	0.00587115	0.00557151	0.0056326	0.00653917	0.00462463	0.00562542	0.00511397	0.00658248	0.00565878	0.00667563	0.00693621	0.00816294	0.00699847	0.0071056	0.0084096	0.00898068	0.00789772	0.00727986	0.00931413	0.00930578	0.00870746	0.00958702	0.00966618	0.00853332	0.00973988	0.00989241	0.0110949	0.00970718	0.0100602	0.0108571	0.0116464	0.0105292	0.0110195	0.0113093	0.0118707	0.0139905	0.0117142
766.488	0.00392125	0.00442379	0.00191925	0.0021278	0.00230902	0.00316585	0.00363525	0.00496106	0.00380903	0.00475926	0.00536843	0.00408969	0.00681513	0.00518865	0.00570937	0.0053152	0.00564931	0.00600491	0.00734027	0.00749295	0.00652272	0.00632405	0.0082816	0.00682459	0.00723113	0.00794664	0.00753224	0.00833038	0.00820791	0.00871726	0.00866872	0.00818565	0.00958599	0.00911818	0.00931143	0.0102342	0.0105357	0.0105329	0.00907699	0.00958342	0.00957207	0.0110211	0.0112131	0.0103654	0.0106051	0.011152	0.0111957	0.0106175	0.0115675
765.997	0.00311234	0.00424783	0.00327624	0.00133977	0.00231235	0.00267299	0.00208142	0.00499143	0.00368443	0.00533614	0.00447976	0.00553821	0.00483144	0.00436608	0.00590956	0.0053683	0.00604688	0.00601438	0.00677466	0.00787916	0.00619867	0.00552977	0.00736134	0.00705832	0.0070593	0.00740202	0.00787043	0.00840926	0.00812308	0.00771328	0.0090171	0.00877719	0.00899189	0.00952883	0.0102002	0.00922369	0.0106027	0.0113563	0.0100733	0.00898671	0.00914096	0.00932119	0.0112115	0.0112549	0.0115326	0.00927653	0.0111511	0.0123996	0.0116355
765.505	0.00334241	0.0036051	0.00365172	0.00359949	0.0042568	0.00179733	0.00418735	0.0043219	0.00419234	0.00404898	0.00531963	0.0044484	0.00454188	0.0053026	0.00538565	0.0064317	0.00642681	0.00792131	0.00545259	0.00618891	0.00731031	0.00588364	0.00789379	0.00861372	0.00868974	0.00759804	0.00833123	0.00821176	0.00835841	0.00871486	0.00880202	0.00884862	0.00833067	0.0090559	0.00988518	0.0103965	0.0107316	0.0101301	0.0106776	0.00976945	0.0103502	0.0104794	0.0109814	0.011342	0.0115016	0.0104792	0.0103433	0.0113725	0.0118337
765.013	0.00417624	0.00536651	0.00359962	0.00294392	0.00337382	0.00491411	0.00319813	0.00394821	0.00341152	0.00488623	0.00484655	0.0064698	0.00571582	0.00555481	0.00712216	0.00598711	0.00803384	0.006587	0.00488144	0.00735183	0.0065516	0.0072294	0.00919223	0.0075693	0.00764804	0.00865943	0.00874859	0.00920106	0.00797132	0.00903367	0.00943983	0.0101828	0.0101759	0.00944808	0.0103074	0.0104071	0.0110271	0.00945255	0.00998691	0.0102725	0.0114411	0.00935944	0.0103177	0.0119452	0.0111364	0.0116945	0.0126705	0.012952	0.0125351
764.485	0.00437351	0.00376816	0.00356702	0.00318071	0.00344546	0.00426467	0.00358192	0.00512398	0.00475248	0.00501869	0.0055579	0.00514273	0.00603643	0.00493524	0.0061109	0.00643701	0.00717668	0.00673851	0.00690533	0.00651236	0.00745594	0.0076526	0.0066117	0.00770885	0.00816882	0.00718173	0.00915659	0.0096156	0.00860598	0.0085795	0.0083574	0.00826743	0.00918229	0.0106124	0.00989016	0.0107908	0.00860062	0.0105721	0.0109468	0.0107301	0.0111196	0.0113405	0.0117303	0.0115964	0.0128547	0.0119686	0.0125896	0.0121418	0.0116243
763.993	0.00432791	0.00546234	0.0038049	0.00321242	0.00290332	0.00311073	0.00305191	0.00385186	0.00498897	0.00484953	0.00419924	0.00564952	0.00636003	0.00616706	0.0057964	0.00633364	0.00648921	0.00766888	0.00602446	0.00644255	0.00665704	0.00809708	0.00724351	0.00799513	0.00719721	0.00842388	0.00887412	0.00875017	0.00811501	0.00865919	0.00935738	0.0104687	0.0106032	0.00921703	0.00982597	0.00918673	0.00903174	0.0111992	0.0102135	0.00961325	0.010598	0.0110919	0.0121369	0.010872	0.010379	0.0114499	0.0107704	0.0127047	0.0128496
763.501	0.00282254	0.00314282	0.00116604	0.00129408	0.00373837	0.0034345	0.00355405	0.00342047	0.00343824	0.00481474	0.00492723	0.00387957	0.00462335	0.0047942	0.00564496	0.00520107	0.00669292	0.00647437	0.00521645	0.00761024	0.00730542	0.00600391	0.00650603	0.00727372	0.0072195	0.0071005	0.00803218	0.0083493	0.00795136	0.00892244	0.00780997	0.00906372	0.00910047	0.00852099	0.0102237	0.0103138	0.0100496	0.0109412	0.00995685	0.0096422	0.0105055	0.0105328	0.0102867	0.0109986	0.0114301	0.0109031	0.0116538	0.0118419	0.0119966
763.009	0.00216334	0.00311365	0.00211386	0.00190316	0.00294189	0.00165023	0.00317242	0.00408911	0.00344653	0.00380213	0.00371304	0.00405031	0.00445282	0.00512007	0.00629736	0.00499803	0.00557277	0.0054394	0.00529159	0.00604682	0.00672005	0.00561511	0.007107	0.00816531	0.00695328	0.0082316	0.00736118	0.00726883	0.00697793	0.0088677	0.00944983	0.00821374	0.00774221	0.00852089	0.0087105	0.0098975	0.0102543	0.00829239	0.0090845	0.00931564	0.0103953	0.010104	0.00982243	0.0105903	0.0094361	0.00935584	0.010329	0.0115324	0.0120978
762.516	0.00291862	0.00397049	0.00242823	0.00236914	0.00209989	0.00223366	0.00334666	0.00347696	0.00446093	0.00355548	0.00455015	0.00481841	0.00507748	0.00568582	0.00454709	0.00576254	0.00528481	0.0067683	0.0072484	0.00516707	0.00773565	0.00655979	0.00517141	0.00660721	0.00684221	0.00713192	0.00874143	0.00775072	0.00740628	0.0076868	0.00833709	0.00848837	0.0079786	0.00928837	0.0101796	0.00878052	0.00964376	0.0110404	0.00870292	0.0100472	0.00976042	0.00936513	0.0104453	0.0101132	0.0108084	0.0113223	0.0108491	0.0121799	0.0122385
761.989	0.00245848	0.00318569	0.0033601	0.0021509	0.0019782	0.00222266	0.00322504	0.00423416	0.00357232	0.00461864	0.00411224	0.00478933	0.00431379	0.00521836	0.0050844	0.00624634	0.00704209	0.00644949	0.00689728	0.00745336	0.00749771	0.00652182	0.0078742	0.00655393	0.00809486	0.00789202	0.00760189	0.00801166	0.0079293	0.00939269	0.00666585	0.00954031	0.00879143	0.00912172	0.00916167	0.00921978	0.00947057	0.0116556	0.0102511	0.00864585	0.00985142	0.0105234	0.0113524	0.0113762	0.0106227	0.0111027	0.0109908	0.0112053	0.0100481
761.496	0.00470755	0.0074486	0.00470291	0.00478506	0.0052126	0.00499046	0.00531481	0.00521802	0.00639447	0.00481155	0.00652048	0.00500246	0.00666932	0.00678986	0.00862404	0.00731147	0.00842148	0.00849304	0.00828273	0.00799315	0.00973283	0.00936997	0.00874565	0.0087918	0.00996665	0.00984446	0.00959184	0.00985462	0.011389	0.0109689	0.011505	0.0120468	0.0112989	0.0102388	0.0113428	0.0128456	0.0133315	0.0120629	0.012498	0.0136524	0.0122466	0.0127821	0.013014	0.0123918	0.0140373	0.0131113	0.013238	0.0121257	0.014031
761.003	0.00241792	0.00257384	0.00150495	0.00156168	0.00373923	0.00343223	0.00221912	0.00413176	0.00415092	0.00392804	0.00456501	0.00397844	0.00414948	0.00471317	0.00456299	0.00557578	0.00645345	0.00571372	0.0057474	0.00512654	0.00753619	0.00581658	0.00829983	0.00689378	0.00759185	0.0079246	0.00900957	0.00682646	0.00787412	0.00837461	0.00829943	0.00925257	0.00880155	0.00901633	0.00943197	0.0101855	0.0096724	0.00968844	0.0101088	0.0101912	0.0104045	0.00924712	0.0109784	0.0122388	0.0115887	0.0112358	0.0104032	0.0117092	0.00958136
760.51	0.00388014	0.00439113	0.00344888	0.00279086	0.00362468	0.00398471	0.00460069	0.00560801	0.00580425	0.00515025	0.00465767	0.00481563	0.00582416	0.00566961	0.0068709	0.00435196	0.00619581	0.00695651	0.0066573	0.00651086	0.00806561	0.00871591	0.00859302	0.0077935	0.00867112	0.00729755	0.00898422	0.00839427	0.00790486	0.00902714	0.00920138	0.00869135	0.010535	0.00832463	0.0102445	0.0107421	0.0109942	0.011804	0.011568	0.0106534	0.0105839	0.0113893	0.0109834	0.0125404	0.0122844	0.00957472	0.0110847	0.0120274	0.011854
759.982	0.00416657	0.00507439	0.00388526	0.00361765	0.00444566	0.00495951	0.00403215	0.0047832	0.00595956	0.00462714	0.00661149	0.00665491	0.00656905	0.00845371	0.00707469	0.00695562	0.00848705	0.0094489	0.00771304	0.00706637	0.00900225	0.00867289	0.00833453	0.00891467	0.00926986	0.0100063	0.00930308	0.0115508	0.00901192	0.00981824	0.0111861	0.00995712	0.0107724	0.0107897	0.0109566	0.0117533	0.0114646	0.0128033	0.0114042	0.0126012	0.0114805	0.0121138	0.0126256	0.0131766	0.0109515	0.0122271	0.0128777	0.0122591	0.0147992
759.489	0.00429633	0.00542189	0.00380487	0.00440096	0.00339052	0.00438928	0.00282603	0.00502471	0.00597433	0.00463462	0.00614459	0.00656029	0.00525522	0.0065887	0.00586268	0.0074457	0.00872516	0.00812116	0.00826347	0.00759259	0.00798403	0.0086758	0.00647258	0.00849053	0.00852221	0.00726512	0.00804425	0.00963312	0.0093482	0.00995926	0.00991336	0.0102146	0.0102921	0.0105558	0.0111516	0.0118087	0.0118849	0.00935859	0.0116146	0.0109331	0.0119699	0.0121877	0.0127385	0.0115334	0.0103638	0.0138713	0.0117266	0.013769	0.0112716
758.996	0.00236703	0.00342756	0.00214203	0.00277653	0.00205547	0.00185197	0.00420991	0.0037256	0.00397008	0.00558168	0.00487498	0.00517301	0.00584696	0.00562542	0.00394583	0.00523678	0.00709653	0.00649378	0.0071876	0.00702691	0.00706187	0.00790597	0.00734328	0.00755113	0.00771523	0.00752892	0.00852152	0.0101037	0.00709418	0.00798638	0.00917531	0.00860228	0.0084762	0.0102671	0.010117	0.0106364	0.0106855	0.00934164	0.00847438	0.0106256	0.0118719	0.0102497	0.0104593	0.011148	0.0132727	0.011035	0.0113637	0.0125552	0.012493
758.503	0.00292206	0.00538879	0.00376148	0.00244921	0.0027874	0.00432916	0.00314183	0.00532445	0.00534046	0.0065676	0.0036271	0.00623019	0.00566539	0.00546182	0.00564079	0.00677361	0.00661249	0.00726922	0.00720305	0.007103	0.00745734	0.00643795	0.00717387	0.00822524	0.00855634	0.00836318	0.0088691	0.00940848	0.0107197	0.00870921	0.0092055	0.0103413	0.0104679	0.0105925	0.010996	0.0106421	0.0123737	0.0118972	0.0122329	0.0113509	0.0117064	0.0108942	0.0122913	0.0105036	0.011666	0.0114393	0.0121339	0.0114179	0.0120711
758.01	0.00374226	0.00391629	0.00270727	0.00279274	0.00405995	0.0029623	0.00343787	0.00531905	0.00353985	0.00473646	0.00612471	0.00588957	0.00478444	0.00595809	0.00608378	0.00728804	0.00746403	0.00729994	0.00645711	0.00606415	0.00710118	0.00831616	0.00894831	0.00948708	0.00924725	0.00885568	0.00771299	0.00902566	0.010877	0.00871377	0.0112466	0.00995833	0.00921679	0.01131	0.0102471	0.0112305	0.0112028	0.0117749	0.00986871	0.01164	0.0118382	0.0111063	0.0115099	0.0116575	0.0110096	0.0122784	0.0123115	0.013395	0.0117167
757.517	0.00340693	0.00640934	0.00207812	0.00511015	0.00383634	0.0036081	0.00503846	0.00612868	0.00607129	0.00656742	0.00482521	0.00659386	0.00634115	0.00624318	0.00745115	0.00804863	0.00844109	0.00683977	0.00663289	0.00823226	0.00806411	0.00818939	0.00813875	0.0093811	0.00893206	0.00999902	0.00978652	0.00863804	0.00929948	0.0100229	0.00916219	0.00982288	0.00947726	0.0121417	0.0124165	0.0112662	0.011443	0.0124066	0.0125381	0.0121146	0.0128559	0.0134863	0.0120341	0.0122279	0.0123829	0.0133699	0.0139707	0.0140798	0.0140553
756.988	0.00386155	0.00301057	0.00157917	0.00394667	0.00168721	0.00279196	0.0042397	0.00583987	0.0031471	0.00493105	0.00545909	0.00509364	0.00595132	0.00534426	0.00626414	0.00571488	0.0061317	0.00766227	0.00648133	0.00704225	0.00749455	0.00700715	0.00674458	0.00768709	0.00861081	0.00834479	0.00894334	0.00886484	0.0080519	0.00944776	0.00998175	0.00969257	0.0101058	0.0091517	0.0100371	0.0117532	0.0114164	0.0115571	0.00928232	0.0109528	0.0103948	0.011082	0.0112259	0.0109858	0.0129289	0.0120246	0.0112196	0.0114143	0.0118731
756.494	0.00452276	0.00514338	0.00520484	0.00377968	0.00451933	0.00531837	0.00630122	0.00456746	0.00673346	0.00610557	0.00576613	0.00571325	0.00636794	0.00585814	0.00783179	0.0088152	0.0083663	0.00955955	0.00867479	0.00744907	0.00806561	0.00866719	0.00878018	0.00923472	0.00902284	0.0112195	0.00970771	0.0100006	0.0101877	0.0114185	0.0107176	0.0114062	0.0124819	0.0133767	0.0114521	0.0119351	0.0124578	0.0123054	0.0117851	0.0115745	0.0125797	0.0118719	0.012629	0.0138134	0.0136503	0.0138257	0.0132685	0.0140026	0.0128077
756.001	0.000180799	0.00129202	0.00186848	0.00047633	0.00226502	0.00179491	0.00261957	0.00213805	0.0041165	0.00218907	0.00251659	0.00412533	0.00320006	0.00402303	0.00388894	0.00529521	0.00380247	0.00443907	0.00436823	0.0052885	0.00582773	0.00509886	0.0064265	0.00632413	0.00674032	0.00645611	0.00651123	0.00626443	0.00606215	0.00839448	0.00781727	0.00787963	0.00726917	0.00777492	0.00968074	0.00886556	0.00831856	0.00881547	0.00926754	0.0100882	0.00941726	0.00915371	0.00959422	0.011049	0.00965742	0.00915244	0.0116374	0.00813817	0.0100141
755.507	0.00363031	0.00439043	0.00375855	0.00451528	0.00391355	0.00447001	0.00526408	0.00548601	0.00630616	0.00523175	0.00459996	0.0064306	0.00527068	0.00692584	0.00567706	0.00764198	0.008556	0.00713592	0.00840047	0.00798245	0.007814	0.00619573	0.0074989	0.00964154	0.00901068	0.00851194	0.0103404	0.0100826	0.0087269	0.00938565	0.0100026	0.0111261	0.0106633	0.0105932	0.0106546	0.0104286	0.012429	0.00894081	0.0112755	0.0117441	0.0114405	0.0123	0.00970509	0.0118126	0.0121302	0.0124676	0.0129469	0.013621	0.0145683
755.013	0.00481009	0.00458876	0.00381775	0.00403704	0.00417776	0.00477161	0.00333406	0.00400422	0.00412029	0.00513301	0.0063039	0.00529733	0.00525347	0.00526709	0.0067088	0.00560688	0.00648827	0.00817006	0.00772169	0.00637979	0.00732461	0.00896218	0.00747857	0.007579	0.00892942	0.0091425	0.00932905	0.0080399	0.0106228	0.00885338	0.0105608	0.0107341	0.00910662	0.0119477	0.0102432	0.0106349	0.0111556	0.0112167	0.0111548	0.010889	0.00982224	0.0113048	0.0118859	0.011109	0.0130698	0.0129968	0.0122522	0.0131441	0.0105562
754.484	0.00352688	0.00404025	0.00321341	0.00245876	0.00425816	0.00474233	0.00381255	0.00576993	0.00487788	0.00493642	0.00462565	0.00636468	0.00617179	0.00594279	0.00582109	0.0069921	0.00758295	0.00673583	0.00796731	0.00694699	0.00703904	0.00774032	0.00834162	0.00797412	0.00961846	0.00865436	0.00878374	0.00992811	0.00915791	0.00843315	0.0100671	0.00982868	0.0109541	0.00904755	0.0102328	0.00997086	0.0104972	0.010702	0.00983731	0.0122324	0.0120031	0.0111931	0.0121865	0.0108248	0.0122358	0.0110144	0.0126551	0.012153	0.0134311
753.99	0.00426603	0.00397959	0.00450346	0.00386967	0.00475769	0.00465532	0.00466141	0.00422789	0.00485937	0.00538376	0.00692729	0.00680011	0.00557366	0.00724861	0.00774287	0.00801741	0.00836007	0.00801968	0.00729997	0.00723035	0.00833775	0.00851735	0.00959755	0.00864171	0.00897627	0.00904794	0.0101058	0.0104901	0.00816689	0.00980945	0.0110219	0.0108816	0.0103268	0.00985629	0.00981742	0.0111884	0.0126557	0.0135122	0.0116453	0.0113493	0.0124152	0.0132262	0.011401	0.0118282	0.0146161	0.0132812	0.0133367	0.0129392	0.0141703
753.496	0.00518443	0.00416788	0.00388014	0.00357221	0.00296376	0.00463876	0.00435128	0.00465354	0.00529909	0.00466086	0.0050155	0.00457395	0.00586698	0.00576862	0.00519266	0.00642277	0.00828632	0.00720882	0.00652437	0.00702499	0.00759093	0.00650924	0.00788042	0.00849087	0.00984395	0.00787705	0.00923607	0.0100051	0.00919902	0.00938295	0.0106963	0.0102531	0.00934375	0.0083017	0.0118519	0.0105738	0.0111689	0.00965565	0.0125671	0.0108138	0.0111572	0.0098412	0.0112792	0.011106	0.0115148	0.0105677	0.0120389	0.0126427	0.0116612
753.002	0.00130225	0.00392757	0.0029802	0.00347148	0.00231594	0.00349689	0.00355692	0.00382462	0.00439053	0.00471116	0.00549878	0.00522156	0.00539309	0.00590584	0.00683117	0.0053505	0.00616184	0.00708321	0.00597803	0.00716589	0.00740215	0.00735773	0.00742334	0.00812896	0.00693886	0.00875823	0.00818375	0.00895106	0.00832751	0.00768622	0.00890648	0.00845901	0.00885229	0.0103739	0.00768912	0.0103925	0.0110386	0.0100395	0.00963098	0.0115986	0.0107221	0.012252	0.0109622	0.0110865	0.0118595	0.0114638	0.0109738	0.0117324	0.0119199
752.508	0.00371578	0.00445293	0.00149952	0.00397117	0.00288216	0.00444749	0.00420104	0.0053598	0.00454036	0.00510389	0.00499819	0.00541178	0.00585318	0.00609534	0.00529956	0.00651008	0.0083868	0.00713729	0.0075713	0.00730302	0.0075182	0.00778693	0.00773966	0.00954955	0.00889311	0.00931379	0.00872841	0.0104058	0.0102311	0.00966343	0.0102524	0.00886183	0.0101328	0.00993664	0.0110282	0.0107092	0.00981949	0.0110415	0.0122831	0.0107928	0.0119529	0.0118907	0.0119469	0.0108251	0.0126148	0.0129477	0.0120132	0.0135049	0.0128611
752.013	0.0026906	0.00351393	0.00205752	0.00221064	0.00310157	0.00326244	0.0053162	0.00550989	0.00385564	0.00413918	0.00506685	0.00574572	0.00524293	0.00647584	0.00452399	0.0068672	0.00686383	0.00591245	0.00693097	0.00648417	0.00610318	0.00743909	0.00672547	0.00851806	0.00848435	0.00771012	0.00837706	0.00908765	0.0094712	0.00877975	0.0099648	0.009101	0.00986628	0.0100233	0.00995982	0.0103886	0.0108727	0.00978599	0.0100959	0.0115601	0.0108336	0.0109384	0.0114017	0.0122658	0.0130975	0.010971	0.0111329	0.012424	0.0133138
751.484	0.00179795	0.00273626	0.00178841	0.00223564	0.00176767	0.0035833	0.0030846	0.00293274	0.00349731	0.00367182	0.00477336	0.00371432	0.00415648	0.00274967	0.00463583	0.00473987	0.00662145	0.00587726	0.00631972	0.00594491	0.00711944	0.00709276	0.00707848	0.00800053	0.00737885	0.00779531	0.00785021	0.0089412	0.00787309	0.00800673	0.00930652	0.00736839	0.00796178	0.00935132	0.00808877	0.0104181	0.00991495	0.0101999	0.0100088	0.00939642	0.00970268	0.0108324	0.0112885	0.0108712	0.0119688	0.0107511	0.0120691	0.0106998	0.011372
750.989	0.00106358	0.00472406	0.0024162	0.00210889	0.00276825	0.00344176	0.00290189	0.00280235	0.00213269	0.00403416	0.0048388	0.00402481	0.00472443	0.00467816	0.00617412	0.0065666	0.00614837	0.00541285	0.00488534	0.0079792	0.00589902	0.00693537	0.00765671	0.0074097	0.00774788	0.0084946	0.00827769	0.00777294	0.00811591	0.0082845	0.00958313	0.00925484	0.00799249	0.00953714	0.00948335	0.0103658	0.0113806	0.010049	0.00990743	0.0101729	0.0110775	0.0104549	0.00965361	0.010832	0.0103115	0.0113341	0.0111697	0.0112408	0.0120077
750.494	0.0036307	0.00362783	0.00325271	0.00429876	0.00380634	0.00386008	0.00448695	0.00412792	0.00469046	0.00621278	0.00583122	0.00578853	0.00599887	0.00659183	0.00679496	0.00479456	0.007366	0.00745026	0.0068759	0.00829463	0.00729928	0.00792012	0.00828426	0.00822514	0.00782676	0.00873784	0.00870099	0.00788583	0.00837326	0.0104091	0.0102162	0.0108159	0.00884408	0.0096305	0.00993238	0.0104636	0.0116857	0.0114118	0.0115684	0.0119607	0.0119192	0.0110578	0.0119574	0.0123391	0.0119873	0.0123644	0.0138345	0.012589	0.0126795
750	0.00341752	0.00520492	0.00351866	0.00214151	0.00377208	0.00371411	0.00396112	0.00490969	0.00388868	0.00521184	0.00494823	0.004046	0.00577605	0.00545647	0.00636594	0.00502257	0.00669216	0.00653872	0.00688466	0.00670433	0.00745329	0.00743667	0.00786316	0.00939478	0.01032	0.00796323	0.0091084	0.00854248	0.00962868	0.00833149	0.00945996	0.0105114	0.0112459	0.0116435	0.0110623	0.0113947	0.00942081	0.0111358	0.0109151	0.0118073	0.0109686	0.0114854	0.0111659	0.0119477	0.012525	0.0125934	0.0129054	0.0127903	0.0127014
749.505	0.00388806	0.00551086	0.00454107	0.00384888	0.00420269	0.00480045	0.00479425	0.00371537	0.005146	0.00544294	0.00553582	0.00549574	0.00569848	0.0070554	0.00776812	0.00800921	0.00761938	0.00684366	0.00753927	0.0075521	0.0076584	0.00799566	0.0091885	0.00905349	0.00930228	0.00928557	0.00911323	0.00962042	0.0101377	0.0107215	0.0106429	0.0104818	0.00995171	0.0101955	0.0112819	0.0119531	0.0113622	0.0126338	0.0108528	0.0132052	0.0117351	0.011428	0.0128415	0.0129574	0.0131622	0.0127291	0.0120143	0.0125758	0.0133327
749.01	0.00164516	0.00342522	0.00230228	0.00213079	0.00251869	0.00268901	0.00383671	0.00431128	0.00399184	0.00409105	0.00473623	0.00464153	0.00424221	0.00525564	0.00617339	0.00711168	0.00592497	0.00620332	0.0066818	0.00488288	0.00657906	0.00738648	0.00633027	0.006625	0.00809038	0.00802735	0.00937872	0.00863495	0.00899889	0.00780462	0.00860836	0.00977832	0.00853345	0.0102419	0.00973784	0.0099038	0.0106007	0.0105751	0.0106977	0.0101155	0.00984822	0.0107585	0.0111098	0.0116846	0.011791	0.0114103	0.0118088	0.0125797	0.0124394
748.515	0.00295594	0.00414122	0.00221607	0.0038331	0.00240725	0.00344301	0.00363439	0.00489019	0.00389806	0.00518302	0.00518082	0.00378009	0.00564294	0.00557324	0.00531989	0.0051673	0.00704798	0.00625219	0.00643895	0.00608788	0.00690451	0.00822559	0.00738585	0.00872558	0.00747232	0.00860772	0.00867318	0.00918065	0.00906333	0.00998368	0.00936491	0.00861459	0.0092659	0.00828811	0.010083	0.0112149	0.0109445	0.011934	0.0108335	0.0117322	0.0113658	0.0116673	0.0114608	0.0116878	0.0119393	0.0120277	0.01201	0.0125261	0.0129354
747.985	0.00251281	0.00498905	0.00317888	0.00370226	0.00396671	0.00315028	0.00408848	0.00420959	0.00407678	0.00422047	0.00560617	0.00533009	0.00496349	0.00547781	0.00614275	0.00648769	0.00592586	0.00758922	0.00713647	0.00728194	0.0076085	0.00895526	0.008286	0.00857232	0.00821582	0.00921037	0.00785267	0.0109258	0.00922985	0.0100153	0.00960404	0.009565	0.00939179	0.0112564	0.0113432	0.0109849	0.0114616	0.0115546	0.011337	0.0110897	0.0129026	0.0130011	0.0125005	0.0124175	0.0114071	0.0131821	0.0132716	0.013026	0.0134812
747.49	0.0030321	0.00473471	0.00436927	0.00530215	0.00481825	0.00545964	0.00583397	0.005175	0.00503629	0.00541822	0.00602423	0.00661123	0.0059959	0.00718231	0.0069068	0.00760025	0.00816512	0.00785889	0.00699792	0.00814721	0.0081585	0.00804011	0.00888157	0.00865137	0.00863334	0.00940102	0.00992327	0.0116607	0.0109921	0.0103291	0.010513	0.0117667	0.00991633	0.0117326	0.0123687	0.012959	0.0124223	0.0125017	0.0114583	0.0119485	0.0115819	0.0124652	0.0124726	0.0135444	0.0135303	0.0135504	0.0139173	0.0135148	0.0145749
746.994	0.0036756	0.00370017	0.00354277	0.00301904	0.00294278	0.00498426	0.00529937	0.00544289	0.00545487	0.00453689	0.00482828	0.00632216	0.00712058	0.00761556	0.00683309	0.00803463	0.00700121	0.00783685	0.00791411	0.00780146	0.00860595	0.0089695	0.00848409	0.00930771	0.00811559	0.00946266	0.00901004	0.00981721	0.00939211	0.00981962	0.00981705	0.0107521	0.0108561	0.0109072	0.0107003	0.0116627	0.0128256	0.0117436	0.0117527	0.0119527	0.0124273	0.0131712	0.0129561	0.0110365	0.0128923	0.0123401	0.0124769	0.0132862	0.0136261
746.499	0.00431703	0.00459512	0.00329812	0.0033422	0.00321104	0.00373735	0.00386416	0.00553144	0.004255	0.00307683	0.0044711	0.00497418	0.00596504	0.00572138	0.00656276	0.00622935	0.00857443	0.00592303	0.00619602	0.00699813	0.00785145	0.00658626	0.00794601	0.00955865	0.00827827	0.00859919	0.00913578	0.0084426	0.0102477	0.00842441	0.00948351	0.00992613	0.0106085	0.0108242	0.0114244	0.0100561	0.0108219	0.0109904	0.0126432	0.0116592	0.0108686	0.0111613	0.0104841	0.0117873	0.0114875	0.0139212	0.0128092	0.0126807	0.0116819
746.004	0.00310285	0.00559768	0.00291755	0.00148627	0.00379083	0.00473092	0.00376265	0.00528114	0.0051245	0.0052115	0.00546252	0.00510375	0.00541387	0.00517285	0.00647129	0.0071595	0.00665744	0.00721969	0.00691811	0.00737879	0.00678757	0.00854343	0.00840551	0.00787162	0.00873316	0.00896356	0.00901842	0.00921026	0.0111431	0.0103542	0.00926899	0.0110879	0.0103087	0.00982748	0.0110259	0.0109206	0.0109375	0.0115146	0.0118676	0.00892567	0.0118518	0.0116058	0.0129835	0.0112239	0.0126632	0.0133212	0.013078	0.0136511	0.0128597
745.508	0.00439626	0.00425659	0.00314493	0.00198148	0.00286775	0.00272839	0.00381864	0.00397287	0.00506583	0.00400545	0.00462656	0.00487508	0.00424493	0.00547157	0.00657117	0.0060395	0.00696485	0.00662298	0.00696135	0.00610421	0.00647442	0.0068795	0.00764359	0.00814252	0.00740923	0.00752395	0.00838825	0.00728309	0.0108814	0.0102502	0.00913555	0.0102769	0.0104685	0.0109757	0.00874637	0.0106517	0.0107015	0.0114082	0.0118601	0.0123469	0.0119332	0.0109897	0.0112561	0.0121061	0.0126376	0.011261	0.0119144	0.0118242	0.0126941
745.013	0.00317471	0.00444296	0.00326653	0.00220832	0.0040477	0.00395895	0.00499756	0.00458795	0.00499193	0.00420554	0.00621753	0.00641139	0.00626585	0.00445654	0.00678197	0.00803099	0.00757433	0.00601071	0.0063929	0.00821577	0.00797451	0.00844663	0.00782006	0.00981708	0.00833202	0.0085683	0.00857995	0.00856741	0.0107031	0.0105815	0.0105185	0.0101109	0.0109619	0.0103281	0.0106596	0.0110108	0.0105739	0.0110068	0.0119776	0.0109156	0.0124617	0.0126798	0.0119717	0.0126976	0.0125895	0.0112819	0.01103	0.0132212	0.012812
744.517	0.00391478	0.00462779	0.0037562	0.00195441	0.00341301	0.00396381	0.00384982	0.00609709	0.00517993	0.00563845	0.005868	0.00640099	0.00633261	0.00627806	0.00689171	0.0073551	0.00697151	0.00776285	0.00790768	0.00741057	0.00716963	0.00861248	0.00851957	0.00802772	0.00932601	0.00856796	0.00889729	0.00989339	0.0108565	0.0108577	0.011302	0.0111957	0.0121351	0.0113499	0.0113746	0.0115936	0.0115186	0.0118211	0.0115857	0.0125516	0.0128566	0.0130223	0.0114275	0.013686	0.0128158	0.0137778	0.0138382	0.0141243	0.0140052
743.986	0.00315852	0.00371978	0.00208142	0.00213368	0.00325076	0.00204275	0.00325018	0.00366007	0.00318139	0.0043739	0.00463967	0.00397209	0.0051754	0.00559112	0.0034888	0.00468193	0.00547377	0.00561496	0.00629316	0.00605688	0.00679054	0.00746074	0.00635097	0.00703041	0.0083007	0.00638554	0.00856334	0.00855349	0.0091834	0.00796019	0.00885026	0.00916827	0.00996758	0.00887187	0.0102753	0.011202	0.0104659	0.0106985	0.0113067	0.0114526	0.0109111	0.0111032	0.0109053	0.0104598	0.011735	0.0122483	0.0119651	0.0120011	0.012705
743.49	0.00438117	0.00487013	0.00425894	0.00343435	0.00386836	0.0047748	0.00487749	0.0044125	0.00493399	0.00550287	0.0052993	0.0053059	0.00641339	0.00652574	0.00725983	0.00700518	0.00762776	0.00786376	0.00811715	0.00686217	0.00918287	0.00851915	0.00883116	0.00882556	0.00921674	0.00933275	0.00997579	0.00912579	0.00977498	0.00965043	0.0112778	0.0122797	0.0116514	0.0114827	0.0123834	0.0114032	0.0119199	0.011747	0.0124139	0.0114912	0.0100482	0.0116764	0.0138263	0.0124328	0.0135139	0.0124351	0.0131932	0.0143297	0.0140464
742.994	0.00464373	0.00489204	0.00230129	0.00316538	0.00319106	0.00297614	0.00543298	0.00466544	0.00534804	0.00528046	0.00593919	0.00591447	0.00495794	0.00567226	0.00794237	0.00658169	0.00796423	0.00682025	0.00808887	0.00692108	0.00840042	0.0091632	0.00830191	0.00886157	0.00850141	0.00990661	0.0106969	0.0101172	0.00866584	0.00993998	0.00969543	0.0103739	0.0106803	0.0108972	0.0110783	0.0111764	0.0107028	0.0112524	0.0112216	0.0120651	0.013268	0.0117702	0.0122382	0.0123482	0.0117663	0.0122748	0.0143755	0.0132866	0.0122611
742.498	0.00520702	0.00439709	0.00384601	0.00247027	0.00445507	0.00284406	0.00433892	0.00344244	0.00505462	0.00532435	0.00606685	0.00476468	0.00591526	0.00623082	0.00660905	0.00685999	0.00718242	0.00794134	0.00666708	0.00675534	0.00740747	0.00825315	0.00778161	0.00779655	0.00899815	0.00879515	0.00848723	0.00913718	0.0101233	0.00990025	0.0087413	0.0108863	0.0108356	0.0104897	0.0100908	0.011916	0.0104138	0.0113431	0.0125994	0.0113326	0.0107855	0.0108791	0.0119751	0.0116234	0.012719	0.0118627	0.0133549	0.0118175	0.0134684
742.002	0.00405054	0.00417509	0.00228427	0.00330592	0.00353124	0.00395861	0.00481192	0.00452211	0.00428587	0.00526846	0.00594908	0.00459849	0.00586677	0.0058966	0.00716073	0.00671687	0.0061249	0.00743119	0.00746629	0.00787634	0.00770432	0.00839039	0.00698324	0.00704248	0.00915402	0.00992557	0.00924448	0.00867997	0.0103738	0.00954373	0.0109707	0.0103256	0.0105677	0.0107884	0.0113932	0.0107176	0.0112741	0.0114461	0.011485	0.0113788	0.0120603	0.0121351	0.011572	0.0129768	0.0126972	0.0127523	0.012229	0.01327	0.0132758
741.505	0.00417344	0.00397279	0.00193764	0.00317536	0.00309435	0.00281499	0.00507633	0.00435202	0.00573397	0.00459153	0.00479799	0.00553464	0.00572671	0.00688997	0.00648716	0.0076467	0.00621312	0.00758334	0.00758577	0.00726872	0.00658623	0.00723661	0.00855307	0.00894987	0.00937822	0.00659774	0.00850735	0.00778095	0.0110317	0.00933725	0.00979214	0.0109102	0.0107582	0.00925162	0.0106524	0.00939636	0.0108391	0.012075	0.011476	0.0119171	0.0114777	0.0121558	0.012607	0.0129422	0.0128025	0.0127601	0.0117895	0.0126248	0.0132026
741.009	0.00532364	0.00317359	0.00366271	0.00353004	0.00376625	0.00468075	0.00529277	0.00485856	0.00563567	0.00577696	0.00614341	0.00589642	0.00597913	0.00704885	0.00678762	0.00795207	0.00756767	0.00713523	0.00857741	0.00731447	0.0070724	0.00822614	0.00923853	0.0093901	0.00938801	0.00971324	0.0094071	0.010811	0.00982701	0.00970994	0.0109605	0.0106511	0.0116233	0.0114495	0.0125427	0.0114788	0.012252	0.012761	0.0129325	0.01179	0.0137914	0.0130773	0.0128064	0.0131335	0.0140705	0.0127955	0.0141393	0.013947	0.0135426
740.513	0.00578255	0.00504831	0.0030767	0.00389931	0.00376048	0.00398627	0.00439341	0.00478682	0.00435547	0.00525019	0.00550646	0.0057597	0.00707	0.00612629	0.00616223	0.00672865	0.00777774	0.0085465	0.00697985	0.00782344	0.00847997	0.00826885	0.00739054	0.00952449	0.00866732	0.00897622	0.00909219	0.0101061	0.0100441	0.00988344	0.010225	0.0101289	0.00890466	0.00942562	0.0113166	0.0111029	0.0125764	0.0120799	0.0126978	0.0117985	0.0123757	0.0118566	0.0117171	0.0122788	0.0136615	0.0120841	0.013582	0.0135689	0.0129938
740.016	0.00543833	0.0052127	0.00405689	0.00290439	0.00328497	0.00371116	0.00505323	0.00516353	0.00649828	0.00477242	0.00511559	0.00645027	0.00669587	0.00687248	0.008109	0.0070302	0.00788195	0.00779943	0.00854655	0.00847058	0.00764148	0.00917288	0.0093883	0.0093761	0.00966118	0.0105001	0.00921053	0.0109479	0.0106772	0.0101098	0.0109314	0.0107033	0.0124449	0.011311	0.0120009	0.011776	0.0126084	0.0121799	0.0131285	0.0128719	0.0127036	0.0140261	0.0133068	0.0135033	0.0142815	0.01438	0.0136042	0.013699	0.0147616
739.484	0.00607255	0.00459033	0.00282468	0.0035956	0.00390762	0.00285913	0.00397339	0.00389077	0.00469156	0.00527501	0.00454447	0.00571986	0.00586863	0.00729349	0.00712815	0.00749908	0.00643144	0.00788353	0.00661701	0.00752998	0.009142	0.0079549	0.00914794	0.00868441	0.00900106	0.00911395	0.00889536	0.00962947	0.0100407	0.010048	0.0101796	0.0111711	0.0105805	0.0107291	0.0106619	0.010438	0.0110768	0.0112137	0.010758	0.0117551	0.0125234	0.0127205	0.0137882	0.0122475	0.0128049	0.0131154	0.013154	0.0130334	0.0138281
738.988	0.00524419	0.00497708	0.00288537	0.00368239	0.00415029	0.00539576	0.00441048	0.00434195	0.004688	0.00410952	0.00655278	0.00582956	0.00492027	0.00641131	0.0064466	0.00766775	0.00737166	0.0082531	0.00781055	0.00828389	0.00806575	0.00867321	0.00891148	0.00763384	0.00902857	0.0100267	0.0102662	0.00998106	0.00954341	0.0108649	0.0101945	0.0112062	0.0101091	0.0113868	0.0117878	0.0116225	0.0125273	0.012466	0.0110349	0.0119243	0.0123063	0.0130776	0.0117589	0.0125215	0.0133893	0.0123151	0.0132851	0.0134513	0.0136644
738.491	0.00476795	0.00409839	0.00325167	0.00298995	0.00197274	0.00360763	0.00329186	0.00487516	0.00553934	0.00489621	0.00531822	0.00629261	0.00542583	0.00642308	0.00722292	0.00699416	0.00761285	0.00691651	0.00763679	0.00752566	0.00739277	0.00841998	0.00841187	0.00846102	0.00849378	0.00867361	0.00891851	0.00930435	0.0106092	0.0100976	0.0103866	0.0103362	0.0102795	0.0107763	0.0119438	0.0120297	0.0115508	0.0124515	0.0118386	0.0118299	0.0120642	0.0129277	0.0125153	0.0129228	0.0123956	0.0134347	0.0132658	0.0139841	0.0130995
737.994	0.00602024	0.00471351	0.00345431	0.00416537	0.00342154	0.00516704	0.00444817	0.0052847	0.00640078	0.00539904	0.00571564	0.00529314	0.00565757	0.00826081	0.00772026	0.00689294	0.00826869	0.0085518	0.0082612	0.00742284	0.00803911	0.00892308	0.00976598	0.00906322	0.0103586	0.00881486	0.00923477	0.00940504	0.0103301	0.0100299	0.0102416	0.010275	0.0105627	0.0116938	0.0124922	0.0122593	0.0114313	0.0115194	0.0127365	0.0128484	0.0125966	0.0131769	0.012853	0.0129322	0.0135341	0.0124555	0.0136621	0.014151	0.0139092
737.497	0.00642426	0.0052362	0.00256442	0.00299772	0.00396169	0.00315333	0.00455208	0.00366059	0.00517233	0.0051619	0.00587684	0.00618019	0.00652385	0.00607426	0.00632402	0.00745442	0.00657012	0.00776198	0.00734941	0.00746279	0.00716463	0.00887158	0.00858478	0.00808173	0.00972516	0.0092687	0.00927917	0.00985555	0.00923036	0.00969236	0.0103932	0.0106274	0.0113979	0.0110449	0.0122597	0.011595	0.012513	0.0118601	0.0118578	0.0118587	0.0125369	0.0121575	0.011794	0.0133227	0.0131232	0.0130542	0.0130024	0.0129773	0.0138376
737	0.00593956	0.00539681	0.00239548	0.0040408	0.00377641	0.00405188	0.00433086	0.00489021	0.00425939	0.00562851	0.00456095	0.00579635	0.00483885	0.00597	0.00621272	0.00686614	0.0077737	0.00857937	0.00688897	0.00649326	0.00744136	0.00774282	0.00800731	0.00906563	0.00920251	0.00950285	0.00824658	0.0101237	0.0105075	0.00891671	0.0107478	0.0111154	0.0107642	0.0111272	0.0105573	0.0121849	0.0123586	0.0120274	0.011599	0.0110293	0.0130472	0.0117957	0.0126554	0.0123192	0.0127591	0.0131286	0.0122041	0.0139141	0.0139748
736.503	0.00600811	0.0055815	0.00531879	0.00342498	0.00501649	0.00532891	0.00517938	0.00538486	0.0058812	0.00604402	0.00562547	0.00654379	0.00577765	0.00723951	0.00681639	0.00739048	0.00824833	0.00810443	0.00795959	0.00743656	0.00876343	0.00871071	0.00883047	0.00882212	0.00988532	0.0103391	0.0107101	0.0105343	0.011149	0.00954603	0.0113259	0.0106442	0.0109702	0.0120969	0.0113417	0.0111478	0.0121172	0.0122384	0.0125879	0.0118535	0.0127482	0.0130927	0.0134236	0.0140114	0.0136297	0.0133472	0.0141375	0.0142988	0.0144519
736.006	0.00465639	0.00545369	0.00344703	0.00409888	0.00463227	0.00438237	0.00586506	0.00453485	0.00591387	0.00552382	0.0059885	0.0059595	0.00701091	0.00645818	0.0078707	0.00681434	0.00763927	0.00822308	0.00735257	0.00788854	0.00937904	0.00743203	0.00902815	0.0097147	0.00934653	0.0102048	0.00989128	0.0100565	0.0101673	0.0105761	0.0103128	0.0109302	0.0110685	0.011424	0.0125693	0.0118096	0.0125415	0.0121082	0.0116363	0.0128874	0.0121079	0.0124675	0.0137041	0.0132853	0.0139328	0.01373	0.0138521	0.012904	0.0140373
735.509	0.00492108	0.00426232	0.00237864	0.0033463	0.00264767	0.00302034	0.00375537	0.00414028	0.00428448	0.00428461	0.00484142	0.00533824	0.00666298	0.00585365	0.00651938	0.00638444	0.00646496	0.0080225	0.00700528	0.0077263	0.0084828	0.00765663	0.00815465	0.00831518	0.00853316	0.00826584	0.00884609	0.00917039	0.00968127	0.0101099	0.00943197	0.0101017	0.00970279	0.00989554	0.0100828	0.0111808	0.0118087	0.0119324	0.0114828	0.0108407	0.010919	0.0122181	0.01108	0.0119472	0.0121809	0.0122772	0.0124067	0.0122127	0.011859
735.011	0.00508524	0.00535671	0.00383841	0.00497905	0.00409105	0.00414658	0.00543917	0.00513602	0.00611726	0.00597113	0.00626648	0.00723282	0.0067679	0.00601464	0.00692705	0.00739657	0.00848691	0.00817462	0.00875733	0.00773307	0.00896361	0.0087109	0.00858958	0.00891552	0.0099889	0.0106731	0.00920621	0.0101615	0.0114344	0.0109445	0.0118852	0.0104862	0.0112324	0.0115755	0.0112787	0.012406	0.0124202	0.0124681	0.012322	0.0133106	0.0127976	0.0133275	0.013854	0.0139995	0.0123956	0.0145185	0.0139854	0.0134187	0.0135699
734.514	0.00417397	0.00529861	0.00328333	0.0026746	0.00288847	0.00449124	0.00497685	0.00429473	0.0052934	0.00531303	0.00448162	0.00529788	0.00603822	0.00682541	0.00611846	0.00699629	0.00647227	0.00797522	0.00838303	0.00749181	0.00791053	0.00744944	0.00827545	0.00885467	0.00891512	0.00910369	0.00873696	0.0104656	0.0103852	0.010524	0.0100748	0.0107558	0.0106853	0.0103716	0.00987986	0.0111397	0.0124024	0.0129989	0.0120676	0.0123043	0.012698	0.0121181	0.0128809	0.0136804	0.0125352	0.0126277	0.013628	0.0133703	0.0140889
734.016	0.00575726	0.00578342	0.00383415	0.00496153	0.00529911	0.00479519	0.00588878	0.00596263	0.00575023	0.00606764	0.00654999	0.0066322	0.00716934	0.00797061	0.00785491	0.00769299	0.00789445	0.00804752	0.00887288	0.00883768	0.0103699	0.00898634	0.00901411	0.00969998	0.00989742	0.0100983	0.0109789	0.0109153	0.0117174	0.0113073	0.0118029	0.0110358	0.0117087	0.0120326	0.0125937	0.0127442	0.0139236	0.0140401	0.0119875	0.0125055	0.0127836	0.0126898	0.0139808	0.0146075	0.0136157	0.0149114	0.014176	0.013561	0.0147477
733.483	0.00467324	0.00476062	0.00245892	0.00308346	0.00406259	0.004042	0.00431031	0.00495456	0.00415559	0.00481946	0.00495779	0.00442589	0.00470736	0.00536256	0.00572073	0.0071696	0.00732319	0.00796502	0.00763964	0.00621299	0.00760205	0.00795376	0.00845706	0.00893497	0.00854198	0.00926103	0.00954891	0.00970022	0.00973233	0.011053	0.0101568	0.010841	0.0106924	0.0106017	0.0116629	0.0120225	0.011669	0.0114752	0.0109793	0.0126252	0.0126686	0.0118345	0.0127266	0.0124184	0.0127268	0.0133205	0.0131333	0.0137742	0.0138787
732.986	0.00329619	0.00470032	0.00335313	0.00325527	0.00384345	0.00329554	0.00480634	0.00487147	0.00387413	0.00547005	0.00562358	0.00565964	0.00583371	0.00544098	0.00646656	0.007096	0.00787976	0.00791514	0.0070934	0.0064823	0.00766475	0.00804752	0.00841393	0.0084522	0.00875344	0.00918202	0.00895796	0.00921333	0.0106345	0.00930408	0.00947104	0.0103405	0.010462	0.0107918	0.0109024	0.0124429	0.0107691	0.0118166	0.0116319	0.0113956	0.0122028	0.0119759	0.0130212	0.0131049	0.0122038	0.0136273	0.013721	0.012439	0.0134674
732.488	0.00446119	0.00488948	0.00271664	0.00399482	0.00388936	0.00433946	0.00473487	0.00506958	0.00623391	0.00471888	0.00560198	0.00523683	0.00634651	0.00623237	0.0067567	0.00750137	0.00753743	0.009177	0.0076169	0.00773202	0.00834421	0.00846783	0.00939655	0.00876449	0.00849227	0.00961502	0.0103802	0.0102884	0.010781	0.00990346	0.0111759	0.0114217	0.0119047	0.011301	0.0115886	0.0109808	0.012478	0.0126202	0.0117598	0.0120933	0.0121735	0.0127288	0.0140922	0.0136566	0.0127109	0.0134604	0.0137608	0.0129025	0.0140308
731.99	0.0044285	0.00457555	0.00340539	0.0035962	0.00321597	0.00468816	0.00494338	0.00440348	0.00547691	0.00538077	0.00636568	0.00670675	0.00652243	0.0070307	0.00637254	0.0068719	0.00688224	0.00835368	0.0080769	0.00687732	0.00728096	0.00808178	0.00863867	0.00867149	0.00970041	0.00982825	0.00986651	0.0102148	0.0101025	0.0108752	0.0105691	0.011115	0.0111474	0.0113306	0.0114332	0.0120091	0.011698	0.0123531	0.0118641	0.0129467	0.0120897	0.012439	0.0132222	0.0130346	0.0126572	0.013528	0.0131803	0.0140963	0.0142271
731.492	0.0042184	0.00445818	0.00317122	0.00372526	0.00340171	0.00412483	0.00421474	0.00500769	0.00389939	0.00518404	0.00586462	0.00646796	0.00682462	0.00653023	0.00750796	0.00743493	0.00822229	0.00725627	0.0066091	0.0069669	0.00820422	0.0086167	0.00830877	0.00855236	0.00835635	0.0100597	0.00918575	0.0100775	0.0098797	0.0106855	0.00955029	0.0111586	0.0112006	0.0111199	0.0122043	0.0116286	0.0115997	0.0119328	0.0122178	0.0114052	0.0124171	0.0118618	0.0130813	0.0122095	0.0126629	0.0114122	0.0133203	0.014196	0.0133929
730.994	0.00486877	0.00428203	0.00229234	0.00359672	0.00363989	0.00429413	0.00399479	0.00437178	0.00405446	0.00605585	0.00592494	0.00656928	0.00624613	0.00692216	0.00694775	0.00744639	0.00753661	0.00715576	0.00733182	0.00777099	0.00781529	0.00824197	0.00857855	0.00908151	0.00978554	0.00896026	0.00921774	0.00945798	0.0105203	0.0105727	0.00908722	0.0108204	0.011032	0.0113483	0.0114369	0.0121073	0.0121546	0.0125925	0.0128633	0.0120261	0.0124091	0.0133696	0.0124864	0.0135054	0.012871	0.0138304	0.0123442	0.0136744	0.0137949
730.496	0.00502786	0.00636742	0.00384716	0.00423981	0.00339821	0.00495925	0.00498311	0.00529005	0.00498185	0.00452051	0.00635294	0.00631097	0.00695362	0.00640312	0.00663465	0.0071746	0.00828835	0.00789682	0.00876652	0.0072453	0.00842737	0.00851841	0.00834595	0.0093948	0.00973596	0.00948904	0.00953889	0.0103962	0.0108994	0.0114207	0.010939	0.0108417	0.0117764	0.0115749	0.0123408	0.0122412	0.0129925	0.0127793	0.0124815	0.0123402	0.0132161	0.0129647	0.0131648	0.013248	0.0139616	0.0143588	0.0132405	0.0141602	0.0147811
729.998	0.00406282	0.00452402	0.00302123	0.00209612	0.00415207	0.0040674	0.00344231	0.00423212	0.00464111	0.00473871	0.00631191	0.00533829	0.00555216	0.00526591	0.00643927	0.00651197	0.00659046	0.00704238	0.00707913	0.00737458	0.00746851	0.00727286	0.00900685	0.00778422	0.009346	0.00916748	0.00922985	0.00966928	0.00975939	0.0101377	0.0102429	0.0105543	0.00947647	0.00939055	0.0109899	0.0109125	0.0125314	0.0112849	0.0109918	0.0118019	0.0123274	0.0123571	0.01189	0.0129052	0.0122051	0.0125513	0.0127074	0.0135142	0.0132298
729.499	0.00379378	0.00496739	0.00342112	0.00376748	0.00375965	0.00405501	0.00378573	0.00522632	0.00490406	0.00495648	0.00527029	0.00605998	0.00648659	0.00582505	0.00627501	0.00787526	0.00794411	0.00746379	0.00818892	0.00880712	0.00868166	0.00810894	0.00965758	0.00940039	0.00944874	0.0094443	0.00995004	0.0102102	0.0102083	0.00989938	0.0107656	0.0106638	0.0105125	0.0118456	0.011502	0.0125872	0.0121384	0.0122929	0.0126365	0.0127151	0.0124824	0.0128283	0.0128445	0.0132036	0.0135415	0.0140067	0.0137347	0.0147739	0.0149174
729.001	0.00512198	0.00533905	0.00421082	0.00388936	0.00427055	0.00421024	0.00490723	0.00476028	0.00551776	0.0058484	0.00576235	0.00534909	0.0052219	0.00678192	0.00709808	0.00751778	0.0076864	0.00761948	0.00702609	0.0082292	0.00856022	0.00857007	0.00879106	0.00901374	0.00947824	0.0103726	0.0103149	0.0098734	0.00981599	0.0110405	0.0107755	0.0115942	0.00995931	0.0112273	0.0118903	0.0112741	0.0125777	0.0123034	0.0123708	0.0122449	0.0124677	0.0125591	0.0132351	0.0130092	0.014212	0.0131667	0.0137779	0.0146133	0.0146682
728.502	0.00477917	0.00567824	0.00330075	0.00438258	0.00520447	0.00384337	0.004946	0.00404584	0.00431667	0.00561152	0.0059821	0.00623599	0.00699915	0.00677661	0.00630451	0.0082202	0.00779547	0.00776435	0.00712581	0.00795389	0.00768519	0.00745552	0.00832297	0.00865911	0.00919323	0.00958003	0.00983543	0.00964514	0.00990695	0.01068	0.00999812	0.0102784	0.0103135	0.0116582	0.0116413	0.0123526	0.0120689	0.0124792	0.0131318	0.0118349	0.0129258	0.0130451	0.0130053	0.0120385	0.0134662	0.0129971	0.0138172	0.0133503	0.0135998
728.004	0.00435675	0.00413712	0.00218079	0.00310994	0.00362081	0.00353943	0.00365866	0.00424342	0.00477446	0.00442377	0.00478059	0.00598152	0.0049786	0.00591232	0.00653433	0.00726351	0.00706195	0.00668619	0.00745379	0.00694078	0.00710663	0.00835363	0.00762054	0.00918779	0.010031	0.00899765	0.00814373	0.00883203	0.0099591	0.00985354	0.0102789	0.0095785	0.0100977	0.0104655	0.0113615	0.0120923	0.0110209	0.0116959	0.0118509	0.0112861	0.0126196	0.0130257	0.0125626	0.0125858	0.0131973	0.0126408	0.0135272	0.0140665	0.0134232
727.505	0.00551779	0.00599667	0.00435756	0.00409217	0.00366754	0.00522281	0.00525997	0.00492312	0.00598559	0.00712244	0.00652692	0.0072125	0.00659514	0.00637112	0.00717076	0.0088901	0.00805952	0.00831078	0.00785931	0.00834118	0.00861596	0.00915358	0.00921695	0.00945906	0.0105143	0.00994806	0.0111851	0.0102709	0.0107035	0.0112656	0.0100245	0.0112721	0.0107567	0.0122729	0.0122285	0.0127801	0.0139414	0.0139351	0.0127759	0.0126575	0.0134812	0.0135041	0.0137393	0.0133611	0.0140284	0.0145708	0.0142567	0.0152465	0.0136576
727.006	0.0042288	0.00515164	0.00345488	0.00345723	0.00415499	0.00479621	0.00401122	0.00558795	0.00466071	0.00571262	0.00510734	0.00612736	0.00658529	0.00693516	0.00713665	0.00761134	0.0077755	0.00846482	0.00829505	0.00795624	0.00880678	0.00823609	0.00803545	0.00905664	0.00986164	0.00944012	0.0103509	0.0102951	0.0101417	0.0117371	0.0111761	0.0110602	0.0111715	0.0112478	0.0119961	0.0122365	0.0120068	0.0127481	0.0127225	0.0128769	0.013447	0.0135368	0.0131681	0.0130775	0.0136873	0.0131742	0.0141953	0.0146343	0.0149354
726.508	0.00519774	0.00542978	0.00328774	0.00300728	0.00473358	0.00508325	0.00549385	0.0056228	0.00570703	0.00565741	0.00563232	0.00725554	0.00674145	0.00591187	0.0073423	0.0076693	0.00827231	0.00869249	0.00867704	0.0089268	0.00776646	0.00825685	0.00907374	0.0105848	0.0097314	0.0100439	0.0105435	0.0100439	0.010764	0.0112758	0.0111001	0.00991823	0.011665	0.011588	0.0121443	0.0131453	0.0130769	0.0130127	0.0134402	0.0133736	0.0127835	0.0127742	0.0131347	0.0136663	0.01342	0.0144174	0.0139852	0.0139044	0.0147379
726.009	0.00395673	0.0046117	0.00373244	0.00356083	0.00293537	0.00364355	0.00539676	0.00494318	0.00446135	0.00469109	0.00516253	0.00620705	0.00488199	0.00673967	0.00717592	0.00695312	0.00778177	0.00667705	0.00764385	0.00799102	0.00858541	0.00875434	0.00802574	0.00887182	0.00921478	0.00952515	0.010371	0.00997515	0.0105833	0.00975049	0.010512	0.0106424	0.0106283	0.0109162	0.0118	0.012677	0.0132499	0.012585	0.0115275	0.013197	0.0121846	0.0130477	0.0139229	0.0132056	0.0142411	0.0135403	0.0138601	0.0138642	0.0128488
725.51	0.00327405	0.0052328	0.00440865	0.00348925	0.00348526	0.00433782	0.00474382	0.00478577	0.00542203	0.00572146	0.00526942	0.00607011	0.00708055	0.00639576	0.00658902	0.00767942	0.00776885	0.00763434	0.00711089	0.00767302	0.00783825	0.00908291	0.00903193	0.00893462	0.00887832	0.0104322	0.00999793	0.00968074	0.0105698	0.0104488	0.0113798	0.0108305	0.0110849	0.0114265	0.0117767	0.0119283	0.0123867	0.0131531	0.013115	0.0122041	0.0140664	0.0135604	0.0127549	0.0134687	0.0133701	0.0143354	0.0141722	0.0145925	0.0143665
725.011	0.00408174	0.00567459	0.00264215	0.00385721	0.00425735	0.0043522	0.00484642	0.00612119	0.00596528	0.0057644	0.00612001	0.00586742	0.00607832	0.00667168	0.00692858	0.00670586	0.00753898	0.00890606	0.00802379	0.00824205	0.00889092	0.00910641	0.00997754	0.00995399	0.0102462	0.0105991	0.0104127	0.0104683	0.00932426	0.0108622	0.0108003	0.0113347	0.0119171	0.0119599	0.0111744	0.0123118	0.011887	0.0127917	0.0135942	0.0136692	0.0131733	0.0133349	0.0138964	0.0135159	0.0142513	0.0145391	0.0142567	0.0137347	0.0143613
724.511	0.00298195	0.00452927	0.0017607	0.00245874	0.00280188	0.00413832	0.00326421	0.00467709	0.00456833	0.0051409	0.00528378	0.00575957	0.00598661	0.00584037	0.00627318	0.00654158	0.00755402	0.00759678	0.00786703	0.00666261	0.00835933	0.00773755	0.00833004	0.00859838	0.00924186	0.00839749	0.00911815	0.00957006	0.00988352	0.00957604	0.01035	0.0103303	0.0106573	0.0103747	0.0109435	0.0106014	0.0120786	0.0119857	0.0122733	0.0111876	0.0111501	0.0115742	0.0133071	0.012329	0.0131269	0.0128578	0.0134174	0.0136858	0.0144569
724.012	0.00453071	0.00502773	0.00351132	0.00290069	0.00419312	0.00357169	0.00453683	0.00433052	0.00446111	0.00436096	0.0058138	0.00568965	0.00658166	0.00717234	0.00669058	0.00763453	0.00801891	0.0083373	0.00853219	0.00809114	0.00861604	0.0082364	0.00875619	0.008925	0.00914506	0.00987329	0.00973678	0.00974994	0.0110963	0.0105246	0.011116	0.0110544	0.0114924	0.0112843	0.0128345	0.0124251	0.0118541	0.013122	0.0121023	0.0127803	0.0129829	0.0131952	0.013453	0.0129054	0.0140105	0.0141324	0.0134475	0.0141322	0.0143025
723.513	0.00419171	0.00484558	0.00289769	0.00359414	0.00331093	0.00451878	0.00349473	0.00425782	0.00412476	0.00464896	0.00546507	0.00613156	0.0055886	0.00607412	0.00675013	0.00745987	0.00794142	0.00782929	0.00836611	0.00712797	0.00828912	0.0080918	0.00806042	0.00778759	0.00924006	0.00964082	0.00973585	0.0101691	0.0105432	0.0106122	0.010376	0.0111641	0.0119686	0.0118155	0.0116146	0.0124549	0.0125143	0.0121613	0.0131939	0.0130501	0.0127078	0.0123469	0.0124425	0.0126075	0.0143186	0.0129742	0.0142887	0.0144612	0.0147691
723.013	0.00509404	0.00554943	0.00340771	0.00464556	0.00448125	0.00510975	0.00444966	0.00402468	0.00539555	0.00604315	0.00623402	0.00619085	0.00679333	0.00714479	0.0076991	0.00807785	0.00763716	0.0088821	0.00746595	0.00844191	0.00913359	0.00836828	0.00911379	0.00911302	0.00970676	0.0103606	0.0096196	0.0105746	0.0107514	0.0114031	0.0110408	0.0117332	0.0116646	0.0118792	0.0127314	0.0128408	0.0129765	0.012612	0.0134941	0.0132156	0.0130646	0.0131086	0.0132254	0.0131094	0.0138501	0.0144042	0.0142319	0.014112	0.0139849
722.514	0.00511043	0.00555504	0.00374983	0.0039433	0.00470019	0.00410291	0.00495807	0.00524393	0.00613296	0.00601604	0.00532526	0.00635988	0.00693163	0.00691162	0.00767444	0.00864308	0.00810006	0.00877423	0.0085625	0.00865631	0.00878834	0.00946142	0.00951039	0.00994165	0.00948904	0.0107374	0.0110975	0.0110069	0.0111397	0.0110089	0.0118285	0.0108613	0.0117384	0.0119093	0.0130874	0.0130692	0.0133981	0.0139204	0.0136685	0.0135239	0.0144807	0.0140434	0.014148	0.0142889	0.0151793	0.0142243	0.0140668	0.0149722	0.0153144
722.014	0.00469321	0.00485416	0.00263231	0.00423949	0.00370028	0.00332634	0.00413722	0.00516133	0.00384922	0.00510653	0.00621065	0.00618586	0.00627767	0.00625106	0.00642602	0.00685205	0.00704948	0.00760273	0.00819504	0.00807477	0.00808236	0.00815566	0.0086059	0.00887398	0.00987576	0.0100276	0.00953685	0.0100464	0.0100992	0.00991956	0.0105383	0.00996551	0.0113415	0.0109087	0.0112304	0.011561	0.0124376	0.0129066	0.0124698	0.0124385	0.0133444	0.0122089	0.0127825	0.0122124	0.013253	0.0132306	0.014052	0.0148873	0.0139683
721.515	0.00371712	0.00404487	0.00322783	0.0030413	0.00386836	0.00347552	0.00444184	0.004988	0.00549702	0.00396216	0.0054647	0.00582736	0.00640107	0.00717987	0.00664329	0.00614519	0.00752616	0.00808945	0.0081374	0.00777597	0.00817151	0.00813487	0.00943276	0.00923385	0.00931461	0.00906216	0.00974401	0.00980074	0.0104165	0.0100878	0.0104026	0.0100922	0.0109747	0.0112016	0.0108835	0.0120583	0.0126163	0.0122041	0.0121084	0.012544	0.0118018	0.0130601	0.012285	0.0134404	0.0126586	0.0138968	0.0136378	0.0138669	0.0133795
721.015	0.00630674	0.00519971	0.00388267	0.00434869	0.00456226	0.00501489	0.00492016	0.0060725	0.00568645	0.00470341	0.00697056	0.00630096	0.00643798	0.00722153	0.00775378	0.0070206	0.00855743	0.00858937	0.00807076	0.00927396	0.00927478	0.00891779	0.0093505	0.0100481	0.010014	0.00994247	0.0107038	0.0111124	0.0104356	0.0111506	0.0116116	0.0115976	0.0116595	0.0117075	0.0125144	0.0136776	0.0136831	0.0136896	0.0122239	0.0136452	0.013595	0.0141018	0.0131338	0.0144889	0.0146519	0.0146634	0.0146441	0.0147076	0.0152173
720.515	0.00548772	0.00416942	0.00295878	0.00287049	0.00363407	0.00468732	0.00416364	0.00500369	0.0050459	0.00504944	0.00598349	0.00619552	0.00695041	0.00627265	0.00740212	0.00747351	0.00759925	0.00760468	0.00800035	0.00820142	0.00865396	0.00916629	0.00825505	0.00880656	0.00899754	0.00932587	0.0101699	0.0101036	0.0109405	0.0109749	0.0114127	0.0109432	0.0110324	0.0113546	0.0116862	0.0120445	0.0128705	0.0131876	0.0125053	0.0134887	0.0124792	0.0128317	0.0133821	0.013827	0.0139786	0.0140851	0.0145244	0.0139223	0.0150434
720.015	0.00474269	0.00501125	0.00297721	0.00364381	0.00392204	0.0043977	0.00417078	0.00519897	0.00500191	0.00565248	0.00606628	0.00487272	0.00608187	0.00640514	0.00822495	0.00715731	0.00831629	0.00792945	0.00798245	0.00870553	0.00873784	0.00854417	0.00893661	0.00964413	0.00933884	0.0095436	0.00956691	0.0105572	0.011247	0.0103457	0.0111927	0.011253	0.0109463	0.0117458	0.0117671	0.012313	0.0122656	0.0129849	0.0128003	0.0128003	0.0129197	0.0129131	0.013493	0.0128001	0.013764	0.0138732	0.0145338	0.0137567	0.0139678
719.515	0.00521621	0.00450824	0.00250711	0.00323897	0.00358834	0.00340377	0.00455232	0.00443823	0.00437317	0.00525976	0.00590251	0.00552735	0.00678818	0.00706593	0.00685631	0.00720024	0.00738624	0.00780146	0.0075088	0.00806382	0.00831481	0.00758139	0.0100264	0.00849531	0.00936325	0.00920632	0.00985288	0.0104277	0.0102101	0.0102667	0.0104164	0.0113586	0.0120455	0.0114987	0.0110236	0.0129237	0.0127082	0.0129351	0.0118165	0.0124204	0.0129331	0.0132487	0.0130126	0.013729	0.0132825	0.0135925	0.0139882	0.0145096	0.014648
719.015	0.00469577	0.00453924	0.00234072	0.00313531	0.00326773	0.0042672	0.004354	0.00465681	0.00496378	0.00507212	0.00575934	0.00487252	0.00557358	0.00614587	0.00674608	0.00668254	0.00707569	0.00754473	0.00710455	0.00775734	0.00747143	0.00831774	0.00819158	0.00835572	0.00932315	0.00955992	0.0097237	0.009782	0.00927835	0.0110076	0.0105703	0.0105285	0.0102595	0.0108399	0.01157	0.0116568	0.0117428	0.0129432	0.0124199	0.0123067	0.0121274	0.0125435	0.0124835	0.0121236	0.0134546	0.0129615	0.0139378	0.0139741	0.0143573
718.515	0.00456417	0.00441284	0.00283351	0.00290074	0.00290186	0.00332692	0.00487388	0.00431507	0.00408195	0.00458473	0.00535957	0.00544299	0.00559964	0.00699168	0.00600105	0.00670609	0.00704154	0.00764059	0.00778714	0.00756556	0.00801179	0.00738777	0.00920947	0.0086012	0.00873319	0.00981687	0.00932545	0.00943356	0.00967137	0.0103781	0.0103789	0.0105647	0.0108875	0.0114747	0.0116964	0.0119411	0.0122883	0.0126538	0.012191	0.0124824	0.012226	0.0128883	0.0133849	0.0130184	0.0133401	0.0137274	0.0136289	0.0144392	0.0139976
718.015	0.00416605	0.00398395	0.0026447	0.00265838	0.00357198	0.00408579	0.00342467	0.00479485	0.00458371	0.00497973	0.00552722	0.00456867	0.00575055	0.00572109	0.00660986	0.00631042	0.00716526	0.00729457	0.0076424	0.00767397	0.00799088	0.00843196	0.00885406	0.00781516	0.00909592	0.00903883	0.00896826	0.0101953	0.0100496	0.00985772	0.0101642	0.0101075	0.0110212	0.0104398	0.0114589	0.0123324	0.0119521	0.0120698	0.0123551	0.0120744	0.0121018	0.0129183	0.0124811	0.0129601	0.0126155	0.0134065	0.0137082	0.0133059	0.0140111
717.514	0.00461401	0.00476564	0.00288813	0.00327851	0.00377015	0.00429604	0.00310275	0.00426794	0.00493726	0.00568888	0.0061202	0.00540887	0.00612765	0.00662069	0.00624271	0.00748599	0.0075146	0.00771433	0.00751812	0.00853277	0.00820831	0.00857952	0.00887237	0.00908876	0.00929078	0.010297	0.0103798	0.00980678	0.0103596	0.0106042	0.010416	0.0115358	0.0108347	0.0116579	0.0116861	0.0128624	0.011869	0.0126575	0.0128684	0.0125388	0.0124583	0.0133606	0.0138395	0.0139258	0.0132596	0.0139694	0.0141544	0.0146963	0.0137557
717.014	0.00422112	0.00395863	0.00295367	0.00307926	0.00384266	0.00406656	0.00454853	0.00454513	0.00478538	0.00503155	0.00548182	0.00572967	0.00664824	0.0066122	0.00738372	0.00731447	0.00793083	0.00824711	0.00827125	0.00824896	0.00853446	0.00834909	0.00940531	0.00897984	0.00898811	0.0098193	0.0105307	0.0104495	0.0102315	0.0112489	0.0107861	0.0114207	0.0107415	0.0114184	0.011514	0.0128158	0.0126129	0.012917	0.0128572	0.0127626	0.0130623	0.0132475	0.0134306	0.0140619	0.013708	0.0137806	0.014632	0.013657	0.0154418
716.513	0.0036772	0.00451287	0.00316877	0.00271352	0.00397444	0.00345877	0.00363029	0.00494208	0.00406609	0.00491074	0.00547631	0.00474429	0.0054367	0.00629925	0.00630459	0.00695459	0.00725185	0.00787597	0.00734125	0.00801725	0.00739406	0.00782225	0.00860991	0.00887409	0.00949639	0.00912732	0.010117	0.00941287	0.0104541	0.0104747	0.011001	0.0101748	0.0110223	0.0113894	0.0119734	0.0121726	0.0124605	0.0123722	0.0123761	0.0130462	0.0126443	0.0126894	0.0132062	0.0134009	0.0129387	0.0134734	0.0136027	0.0140197	0.0145355
716.013	0.00369518	0.00457636	0.00313098	0.00325876	0.00369247	0.00397136	0.0042781	0.00496915	0.00550874	0.00470862	0.00550455	0.00555772	0.00612185	0.00664298	0.00691112	0.00773165	0.00834783	0.0080744	0.00777942	0.00818195	0.00872878	0.00855436	0.00880971	0.00930043	0.00920347	0.00986757	0.00937666	0.00995939	0.010181	0.0102449	0.011003	0.0115424	0.0113477	0.0118448	0.0118853	0.0117197	0.0131064	0.0129747	0.0122128	0.0125102	0.0131854	0.0133627	0.0128239	0.0132151	0.0149184	0.0143279	0.0141377	0.0146413	0.0149135
715.512	0.00378391	0.00436679	0.00253471	0.00286223	0.00381966	0.00442314	0.00437534	0.00454808	0.00519952	0.00565487	0.00520427	0.00546897	0.00570646	0.00573838	0.00626645	0.00726338	0.00798403	0.00744531	0.00800233	0.00787602	0.00757921	0.00823426	0.00864081	0.00908759	0.00982367	0.0100778	0.00992483	0.00920146	0.0102021	0.00983839	0.0112748	0.0102084	0.0112665	0.0116651	0.0118471	0.0120588	0.01258	0.0121232	0.0121078	0.012817	0.0126122	0.0131187	0.0132858	0.013441	0.0140877	0.0139247	0.0134787	0.0148176	0.0145257
715.011	0.00389767	0.00490841	0.00260655	0.00300434	0.00400375	0.0037755	0.00469957	0.00492396	0.00557531	0.00470108	0.00575307	0.00593218	0.0059472	0.00629503	0.00720984	0.00774688	0.0072901	0.00778448	0.00762705	0.0087334	0.00917703	0.00840895	0.00940136	0.0090568	0.0091426	0.010421	0.00997979	0.00980935	0.0101529	0.0107111	0.0109159	0.0113153	0.0114413	0.0120839	0.0127243	0.01268	0.0128116	0.0133081	0.0133554	0.0129888	0.01368	0.0138891	0.0137321	0.0133618	0.0139978	0.0142264	0.0145734	0.0148547	0.0148686
714.51	0.0027169	0.00424741	0.00216053	0.0028874	0.00349316	0.0034709	0.00290744	0.00411407	0.0045525	0.00432961	0.00460644	0.00532419	0.00491163	0.00660539	0.00621763	0.00652153	0.00710013	0.00769982	0.00745792	0.00697174	0.00803524	0.00817093	0.00861794	0.00815275	0.00945819	0.00984499	0.010124	0.00913155	0.0103983	0.00988733	0.0103088	0.010498	0.0112587	0.0114465	0.0114154	0.0117393	0.0121899	0.012348	0.0119174	0.012155	0.0124634	0.0124585	0.0131244	0.0136476	0.0136879	0.013471	0.0135048	0.013211	0.0141966
714.009	0.00383629	0.00387053	0.00264832	0.00363744	0.0031144	0.0038001	0.00502995	0.00423597	0.00471278	0.00471493	0.00466105	0.0061474	0.00549052	0.00602934	0.00660376	0.0073551	0.00731555	0.00823405	0.0079651	0.0078479	0.00795176	0.00844695	0.00868676	0.0089931	0.00944126	0.00938293	0.00984099	0.0101055	0.0108538	0.0107653	0.0109078	0.0111225	0.0117873	0.012068	0.0121362	0.0120307	0.0131453	0.012885	0.0128126	0.013073	0.0136232	0.012822	0.0134416	0.0139097	0.0131235	0.0137967	0.0134419	0.0146575	0.0146681
713.508	0.0026944	0.00389325	0.00336975	0.00261942	0.00298075	0.00468622	0.00472139	0.00422449	0.0047479	0.00488325	0.00478446	0.00599352	0.0055347	0.00641793	0.0068288	0.00744731	0.0074125	0.00790517	0.00779521	0.00820187	0.00812453	0.00903949	0.00864511	0.00904062	0.009463	0.00920918	0.00980034	0.0103067	0.0110657	0.00994975	0.0105053	0.011176	0.0112405	0.011766	0.0121979	0.0125522	0.0125247	0.0130658	0.0125444	0.0134088	0.0134228	0.013192	0.0133926	0.0130742	0.0130193	0.0144046	0.0144733	0.0149431	0.0144207
713.007	0.00403957	0.00496734	0.00309281	0.00440044	0.00395184	0.00471197	0.0046734	0.00526002	0.005941	0.00571357	0.00595641	0.00659877	0.00602688	0.00671211	0.00782246	0.00712787	0.00799727	0.00792226	0.00889198	0.00921624	0.00904453	0.00982984	0.00931035	0.00942329	0.00976892	0.0103772	0.0104874	0.010662	0.0104999	0.0114769	0.0122191	0.0126827	0.0118714	0.0118959	0.013086	0.0123566	0.0131782	0.0130732	0.0137756	0.0136816	0.014303	0.0141824	0.0139591	0.014309	0.0141716	0.0145726	0.0151408	0.0144712	0.014987
712.506	0.00359343	0.00504876	0.00300426	0.00276437	0.00389662	0.00360374	0.00469525	0.00503503	0.00521556	0.00422844	0.00536759	0.00518789	0.00600976	0.00599045	0.00694904	0.00794185	0.00751897	0.00698361	0.00843246	0.00799281	0.00873802	0.00845941	0.00907271	0.0098756	0.00949528	0.00939885	0.00969363	0.0103512	0.00982648	0.0104928	0.0101379	0.0111835	0.011221	0.011351	0.012319	0.0128357	0.012691	0.0130684	0.0126809	0.0134157	0.0131909	0.0130449	0.0137136	0.0137708	0.0142265	0.0137927	0.0147882	0.0145139	0.0141855
712.005	0.00311539	0.00534903	0.00419292	0.00326046	0.00402097	0.00455072	0.00470006	0.00556584	0.00543652	0.00511476	0.00606168	0.005876	0.00691682	0.00668554	0.00753806	0.00792924	0.0082912	0.00854341	0.00919363	0.00854753	0.00864184	0.00923459	0.00979587	0.00977813	0.0103418	0.010219	0.0104979	0.0110794	0.0111549	0.0113281	0.0115969	0.0120639	0.0120483	0.0121568	0.0125226	0.0134863	0.0129014	0.0137115	0.0130985	0.013029	0.0132483	0.013968	0.0137328	0.0139674	0.0140981	0.0145717	0.0148413	0.0155506	0.0149072
711.503	0.00367041	0.005052	0.00317012	0.00354974	0.00410934	0.00380263	0.00512039	0.00416542	0.00561197	0.00610521	0.00551658	0.00647734	0.00668696	0.00749134	0.00634128	0.0071021	0.00798614	0.00877558	0.00821216	0.00839316	0.00793939	0.00888305	0.00922763	0.0100154	0.00999616	0.0101418	0.0106364	0.00930033	0.0108617	0.0108783	0.011637	0.0111506	0.0115439	0.0118233	0.0127094	0.013497	0.0134105	0.013002	0.0131686	0.0130082	0.0136148	0.014292	0.0141598	0.0136895	0.0147102	0.0143396	0.0148195	0.0153959	0.0152876
711.002	0.00375111	0.00453777	0.00311902	0.00358805	0.00330115	0.00386625	0.00383786	0.00459915	0.00472322	0.00545681	0.0052389	0.00599779	0.00659083	0.00726783	0.00656481	0.00714373	0.00703564	0.00826946	0.00824073	0.00753535	0.00870176	0.00809758	0.00933474	0.00988108	0.00991503	0.0102123	0.00956723	0.00949584	0.0105348	0.0102916	0.0111227	0.0109423	0.0112457	0.0112426	0.0122767	0.01239	0.0126898	0.0128103	0.0126092	0.0130112	0.012507	0.0139448	0.0135405	0.0130091	0.0140987	0.0145334	0.0144486	0.0134567	0.0149333
710.5	0.00324343	0.00498845	0.00289876	0.00392321	0.00446841	0.00435743	0.00433975	0.00541977	0.00568626	0.0065634	0.00625821	0.00633897	0.00681402	0.0070367	0.00729797	0.00794638	0.00796151	0.00864564	0.00823089	0.00866632	0.0087848	0.00930517	0.00943681	0.0102883	0.00893251	0.00966295	0.0105788	0.0109361	0.0109568	0.011508	0.0119941	0.0113696	0.0118217	0.0113954	0.0123943	0.0130083	0.0132537	0.0137467	0.0134581	0.0139156	0.0134505	0.0138379	0.0141856	0.0142773	0.0143059	0.0153204	0.0151841	0.0150467	0.0153478
709.999	0.00371017	0.00490927	0.0035144	0.00297799	0.00437251	0.00373834	0.00490906	0.00464613	0.00572584	0.00412392	0.00584289	0.00612996	0.00687319	0.00695404	0.00727122	0.00797385	0.0082249	0.00858776	0.00790362	0.00854011	0.00929504	0.00901517	0.00971465	0.00972852	0.00964016	0.0103103	0.0106719	0.0103781	0.0110371	0.0108095	0.0118148	0.0115341	0.0115321	0.0123506	0.0127629	0.012826	0.0135204	0.0132367	0.0126183	0.0129678	0.0124812	0.0136825	0.014106	0.0133517	0.0147614	0.0147056	0.0147966	0.0144771	0.0145655
709.497	0.00356441	0.00513052	0.00193849	0.00314235	0.00335517	0.00451748	0.00443106	0.00455962	0.00551404	0.00531554	0.00595843	0.00627824	0.00628686	0.0066358	0.00639988	0.00752329	0.00810929	0.00818752	0.00834118	0.00795012	0.00864305	0.0082345	0.00853942	0.00889525	0.00854489	0.00974062	0.00942112	0.00933833	0.0106545	0.0106701	0.0106686	0.0108195	0.0110779	0.0114055	0.011976	0.0131149	0.012277	0.0133265	0.0132319	0.0129611	0.0133558	0.0130863	0.01323	0.0142202	0.0139213	0.0144158	0.0143895	0.0154695	0.0150018
708.995	0.00384971	0.00489445	0.00314796	0.00441639	0.00437738	0.00419793	0.00444231	0.00499175	0.00536528	0.00531816	0.00566053	0.00633918	0.0064813	0.00693684	0.00735654	0.0070494	0.00804544	0.00800979	0.00739606	0.00882788	0.00821263	0.00925865	0.00985929	0.0101824	0.00920423	0.0097834	0.0105746	0.0104273	0.0108735	0.011524	0.0109392	0.0112769	0.0109186	0.0130286	0.0115909	0.0130767	0.0127255	0.0135349	0.0130838	0.0132437	0.0138059	0.0133522	0.0137503	0.0146875	0.0149498	0.0147097	0.014484	0.0150466	0.0147021
708.493	0.00323414	0.00384279	0.00231904	0.00320577	0.00373093	0.00367425	0.00347602	0.00352912	0.00446258	0.00464242	0.00482176	0.00499342	0.00498706	0.00558994	0.0063499	0.00649951	0.00725461	0.00708816	0.00687456	0.00787499	0.00789408	0.00762876	0.00794778	0.00932802	0.00958948	0.00912616	0.00953566	0.00973058	0.0103096	0.0104266	0.00977874	0.0101084	0.0113816	0.0117851	0.011553	0.0114515	0.0119198	0.0125667	0.0129226	0.0124133	0.0126302	0.0123774	0.0128873	0.0126954	0.0140164	0.0140902	0.0133193	0.0140878	0.0145934
707.991	0.00469857	0.00442385	0.00320866	0.0028036	0.00357399	0.00358317	0.00422386	0.00495394	0.00464846	0.00476509	0.00593835	0.00605512	0.00589786	0.00634732	0.00690407	0.00718379	0.00823107	0.00826798	0.00729218	0.00716768	0.0084195	0.00893177	0.0091002	0.00947091	0.00927081	0.00993675	0.0106004	0.0106162	0.00964315	0.0115478	0.0107481	0.0117731	0.011172	0.0119642	0.0117941	0.0122391	0.0125805	0.0124154	0.0122541	0.0133262	0.013772	0.0133662	0.0139973	0.0136087	0.0143619	0.0142243	0.0149793	0.0148793	0.0150682
707.489	0.00537666	0.00518525	0.00354684	0.00392752	0.00477677	0.00500078	0.00495975	0.00503226	0.00521666	0.00558357	0.00576739	0.00687443	0.00709511	0.00765542	0.00826294	0.00833065	0.00832202	0.00881335	0.00891277	0.00789692	0.00907869	0.00937065	0.00999271	0.00983657	0.0109483	0.0104783	0.0112325	0.0105209	0.0112613	0.0117044	0.012294	0.0120485	0.0128797	0.0123887	0.0132736	0.0134224	0.0133379	0.0141066	0.0136242	0.0145635	0.0129933	0.0139263	0.0145068	0.0152441	0.0150598	0.0150786	0.0156379	0.0156371	0.0155921
706.987	0.00452153	0.00511651	0.00330441	0.00370824	0.00395647	0.00329577	0.00530268	0.00435128	0.00541065	0.00536822	0.00597118	0.00593691	0.00680122	0.00650479	0.00721487	0.00765663	0.00765887	0.00785907	0.00857522	0.00786355	0.00866069	0.00952833	0.00893304	0.00945522	0.00947467	0.00986037	0.00998702	0.0108431	0.0108729	0.0109816	0.01152	0.0114851	0.0112612	0.0127947	0.0122023	0.012473	0.0131526	0.0135134	0.0134759	0.0126156	0.013653	0.0130727	0.0139679	0.0138274	0.014365	0.0150112	0.0138937	0.0141698	0.0152971
706.485	0.00464878	0.00509349	0.00314689	0.00416283	0.0039608	0.00402802	0.00454942	0.0053749	0.0047513	0.00522808	0.00528239	0.00688871	0.00627491	0.00701662	0.00712423	0.00804135	0.00776266	0.00824838	0.00798229	0.00937713	0.0089982	0.00946044	0.00951428	0.00932754	0.0102751	0.0107149	0.0107854	0.0109017	0.0111108	0.0107249	0.0115718	0.011387	0.0113818	0.0123765	0.0127026	0.0127482	0.013716	0.0138092	0.0135746	0.0134362	0.0133383	0.0143042	0.0142104	0.0148523	0.0147777	0.0148512	0.014616	0.0142785	0.0159641
705.983	0.00412619	0.00494037	0.00284891	0.00308395	0.00421359	0.00467117	0.00485409	0.00470676	0.00533708	0.00514616	0.00525782	0.00592465	0.00683406	0.00707713	0.00634238	0.00729273	0.00788778	0.00747138	0.00784244	0.00815373	0.00880783	0.00939285	0.00922234	0.00933862	0.00967092	0.00975174	0.0100779	0.0102714	0.0106962	0.0110386	0.0112659	0.0113941	0.0114596	0.0120055	0.0130135	0.0129037	0.0130308	0.0133156	0.0132982	0.013603	0.0129584	0.0141839	0.0144143	0.0145321	0.0140334	0.0146547	0.0137131	0.0143204	0.0152894
705.516	0.00409745	0.00399863	0.00262132	0.00337348	0.00341074	0.00372779	0.00396872	0.00504566	0.00498418	0.00462423	0.00453312	0.00657916	0.00662921	0.00678029	0.00715997	0.00758213	0.00598157	0.00757647	0.00776013	0.00772646	0.00778749	0.00857871	0.00875146	0.00948573	0.00937801	0.00929676	0.00998689	0.0101588	0.0110401	0.0104575	0.0112328	0.0100684	0.0116713	0.0120759	0.0124145	0.0131417	0.0123202	0.0131695	0.0129653	0.0132765	0.012567	0.0135626	0.0135295	0.0138279	0.014443	0.0144224	0.0146185	0.0145009	0.0148903
705.014	0.00430124	0.00447652	0.00304052	0.00294043	0.00344815	0.00358978	0.00339409	0.00487783	0.00464095	0.00506958	0.00469996	0.00546074	0.00530658	0.00663375	0.00707987	0.00672355	0.00736344	0.00755189	0.00839419	0.00849468	0.00799473	0.0083492	0.00883795	0.00934886	0.00981671	0.0097969	0.0108121	0.0099844	0.0106114	0.00971137	0.0104647	0.0110554	0.0118805	0.0120325	0.0121061	0.0123231	0.0136579	0.0132	0.0128669	0.013021	0.0130685	0.0132868	0.0143836	0.014069	0.0141233	0.0143582	0.0152333	0.0137175	0.0147167
704.511	0.00460404	0.00457827	0.00345981	0.00407584	0.00301568	0.00450304	0.00407639	0.00548745	0.00556776	0.00523198	0.00608951	0.00625398	0.0062111	0.00643974	0.00665218	0.00799054	0.00809433	0.00741895	0.00807579	0.00831365	0.00892072	0.00849444	0.00924622	0.00941213	0.00971052	0.00998029	0.0101593	0.010017	0.010682	0.0114815	0.0106735	0.0104459	0.0115874	0.0115303	0.0127951	0.0123668	0.0130041	0.0132024	0.0131119	0.0133031	0.013028	0.012682	0.0135705	0.0143249	0.0142787	0.0140512	0.0140203	0.0145554	0.0139716
704.009	0.00457518	0.00439728	0.00296185	0.00356	0.00343983	0.00379143	0.00445512	0.00527768	0.00569489	0.00566373	0.00601824	0.00695388	0.00533769	0.00642805	0.00667946	0.00761519	0.00788424	0.00812799	0.00841784	0.00803909	0.00873961	0.00923564	0.0090263	0.0088366	0.0102291	0.00952759	0.00987618	0.0113671	0.0107984	0.0112657	0.0107476	0.0120721	0.0116954	0.0125611	0.0122877	0.0133383	0.013767	0.0130669	0.0128057	0.0125351	0.0138925	0.0133748	0.0134856	0.0143296	0.0142218	0.0147816	0.014868	0.0153839	0.0152573
703.506	0.00529219	0.00459888	0.00322872	0.00353293	0.00339427	0.0033433	0.00427614	0.00464116	0.0049951	0.00547906	0.00604176	0.00571084	0.00591972	0.00655344	0.00628815	0.00831323	0.00804884	0.00776893	0.00810507	0.00849824	0.00825877	0.00908868	0.00914033	0.00910393	0.00986453	0.00961817	0.00998029	0.0103209	0.0106846	0.0113821	0.0112219	0.0113445	0.0113906	0.0122866	0.012203	0.0125506	0.0131656	0.0129464	0.0132008	0.0136734	0.0133672	0.0143545	0.0135666	0.0140062	0.0141596	0.0143091	0.0139605	0.0152738	0.0151968
703.003	0.00586296	0.00433779	0.00261551	0.00320128	0.00385107	0.00397123	0.00394108	0.00474198	0.00501416	0.00527398	0.00578591	0.00650566	0.00584037	0.00670515	0.00617888	0.00769802	0.00757652	0.00854657	0.00802113	0.0089216	0.00873945	0.00953216	0.00864548	0.00938118	0.00998636	0.00979219	0.0102932	0.010525	0.0102795	0.0111722	0.01142	0.0115387	0.0122166	0.0119078	0.0127491	0.0127939	0.0133828	0.0129238	0.0132067	0.0135304	0.0137586	0.0128869	0.0139776	0.0139757	0.0139526	0.0145526	0.0143417	0.0156267	0.0151575
702.5	0.00596536	0.0045976	0.00340813	0.00275851	0.0040195	0.00420802	0.004891	0.00501505	0.00561233	0.00545272	0.005537	0.00680243	0.00698434	0.00693973	0.00670389	0.00765584	0.00747843	0.00856788	0.00779753	0.00883261	0.00953775	0.0088678	0.00978075	0.00941052	0.00972598	0.00978684	0.0109772	0.0105602	0.0118041	0.010543	0.011426	0.0114808	0.0125525	0.0126106	0.013742	0.013276	0.0137663	0.0137499	0.0139217	0.0134455	0.0138176	0.014076	0.0138735	0.0145067	0.0148529	0.0149709	0.015416	0.0154403	0.0155577
701.997	0.00538226	0.00425081	0.00300429	0.00253887	0.00355167	0.00422588	0.00412084	0.00440565	0.00435272	0.0048777	0.00524739	0.00565579	0.00624313	0.00672786	0.00725614	0.00721126	0.00778946	0.00797214	0.00776759	0.00751889	0.00807453	0.00907583	0.00854209	0.00871805	0.00958811	0.0095133	0.0103262	0.0100753	0.0105007	0.0109857	0.0108896	0.0115752	0.011844	0.0122252	0.0123936	0.0122338	0.0133324	0.0129959	0.0127165	0.0129769	0.0135617	0.0139933	0.01365	0.0137452	0.0138806	0.0141744	0.0145716	0.0145152	0.0143094
701.494	0.00543642	0.00411493	0.0030724	0.0030285	0.00396161	0.00425149	0.0041823	0.00469936	0.00546252	0.00535978	0.00589159	0.00645456	0.00704885	0.00739106	0.0073611	0.00735815	0.00781189	0.00809341	0.00703259	0.00822097	0.00919789	0.00838432	0.00965853	0.00867052	0.00989948	0.0108248	0.0101138	0.0108213	0.0109898	0.0110019	0.0116905	0.0108561	0.012005	0.011856	0.0127266	0.0133589	0.0128978	0.0135633	0.0134152	0.0135582	0.014034	0.0140481	0.014425	0.0147291	0.0144242	0.0149912	0.0144355	0.0150757	0.0158737
700.991	0.00603829	0.00512408	0.00309662	0.00302418	0.0037221	0.00436749	0.00472524	0.00484045	0.00508369	0.00522085	0.00584489	0.00646777	0.00593693	0.00655322	0.00692127	0.00796441	0.00802896	0.00892699	0.00834556	0.00868718	0.00850075	0.00904522	0.00981562	0.00939052	0.0102224	0.0101022	0.0105501	0.0103671	0.0108237	0.011429	0.011503	0.011858	0.0116823	0.0123433	0.0126986	0.0127794	0.013101	0.0133076	0.0136151	0.013899	0.0141588	0.0144974	0.0146721	0.0145521	0.0153668	0.0152655	0.0151318	0.0153605	0.0152181
700.488	0.00624106	0.00462287	0.00328281	0.00388388	0.00347028	0.00430652	0.00490903	0.00512604	0.00551304	0.00571834	0.00671514	0.00680692	0.00644967	0.00695451	0.00710697	0.00772234	0.00860704	0.00829207	0.00841742	0.00858124	0.00980503	0.00944723	0.00927729	0.0100795	0.00951528	0.0104239	0.011105	0.0108198	0.0106645	0.0114171	0.0112441	0.0120742	0.0121122	0.0124867	0.0124603	0.0129158	0.0135526	0.0136029	0.0139927	0.0141738	0.0136621	0.0144196	0.0141015	0.0144034	0.0147718	0.0149675	0.0149439	0.0148942	0.0156814
699.985	0.00660568	0.00560924	0.00383963	0.00408833	0.00419987	0.00456472	0.00457469	0.0051427	0.00636061	0.00641412	0.00579336	0.00672205	0.00710387	0.00667315	0.00768343	0.00718479	0.00795735	0.00885227	0.00886363	0.00896485	0.00956514	0.00961939	0.00975772	0.0102089	0.0104228	0.011239	0.0111602	0.0109677	0.0120573	0.0123796	0.0120927	0.0122034	0.012875	0.0129911	0.0129199	0.0133694	0.0142811	0.0144056	0.0137388	0.0139301	0.0147645	0.0137403	0.0152763	0.014627	0.0152411	0.0153343	0.015252	0.0157047	0.0161779
699.517	0.00510721	0.00336931	0.00232123	0.00245871	0.00338079	0.0036685	0.00487602	0.00462332	0.00484998	0.00500447	0.00556288	0.00567627	0.00631614	0.00633671	0.00641071	0.0067918	0.00774835	0.00790942	0.0074817	0.00762981	0.00862005	0.00868066	0.00894134	0.00957003	0.00974692	0.0103132	0.00997197	0.00993712	0.010609	0.0105892	0.0114285	0.0119321	0.0116988	0.0116434	0.0123449	0.0131763	0.0130831	0.0128655	0.0136143	0.0135158	0.0140947	0.0141749	0.0141974	0.0147793	0.0141517	0.014266	0.0155247	0.0142994	0.0151716
699.014	0.00640966	0.00586399	0.00346689	0.00439984	0.00485762	0.00476271	0.0046606	0.00517765	0.00645753	0.00652324	0.00687335	0.0072743	0.0073993	0.00700849	0.00788322	0.00912635	0.00838949	0.00950682	0.00957075	0.00931553	0.00946311	0.0104566	0.0104658	0.010853	0.0102284	0.0113999	0.0116821	0.011746	0.0116689	0.0114969	0.0122815	0.0129499	0.0136	0.0133965	0.0133785	0.014649	0.0144337	0.0138918	0.0145791	0.0145534	0.0146779	0.0148332	0.0147361	0.0153883	0.0155132	0.0165001	0.016289	0.0160874	0.0164896
698.51	0.00579567	0.00526225	0.00282067	0.00385763	0.00388398	0.00449299	0.00477475	0.00522593	0.00554683	0.00600029	0.00635956	0.00600121	0.00668301	0.00687835	0.00700321	0.00801419	0.00843296	0.00883187	0.00842518	0.00809093	0.00951745	0.00992014	0.0101216	0.00997025	0.00994644	0.0107546	0.0106869	0.0112276	0.0115688	0.0113397	0.0119051	0.0126308	0.0118213	0.0129867	0.013846	0.0136517	0.0136529	0.0139236	0.0145058	0.0138665	0.0140747	0.0148362	0.0145535	0.0154151	0.0153687	0.0153069	0.0159004	0.0159605	0.0153143
698.007	0.00476949	0.00395116	0.00317896	0.00358375	0.00381506	0.00398157	0.00428746	0.00554382	0.00482147	0.00546132	0.00502432	0.00568301	0.0060285	0.00667904	0.00690885	0.00614989	0.00810765	0.0076672	0.00798324	0.00795458	0.00841517	0.00878522	0.00897241	0.00929763	0.00978952	0.01029	0.0108919	0.00984914	0.0108256	0.0116254	0.0119464	0.0114409	0.0113974	0.0115972	0.0130076	0.0132872	0.0126779	0.0144385	0.0132517	0.0131879	0.01374	0.0142809	0.0137336	0.0140677	0.0145132	0.0146725	0.015564	0.0156109	0.0153797
697.503	0.00490621	0.0048832	0.00288591	0.00373477	0.00338407	0.00379124	0.00393713	0.00443914	0.00444628	0.00527249	0.005357	0.00635523	0.00653097	0.00672192	0.00614162	0.00667315	0.00729207	0.00757241	0.00761551	0.00814743	0.00802208	0.0084938	0.00929996	0.00956223	0.00943689	0.00940208	0.0102604	0.0115382	0.010366	0.0109995	0.0113046	0.0111799	0.0116829	0.0124123	0.0133943	0.0133353	0.0140663	0.013841	0.0141779	0.0131492	0.0137471	0.0141196	0.0141879	0.0136959	0.0139134	0.0150239	0.0145738	0.0152033	0.0151307
696.999	0.00574738	0.00545511	0.00362243	0.00392282	0.00398815	0.00500136	0.00510986	0.00491184	0.00484079	0.0057724	0.00625424	0.0069869	0.00760631	0.00796797	0.00804847	0.0083412	0.00842512	0.00825611	0.00777718	0.00883417	0.00835447	0.00972587	0.00982359	0.0102159	0.0104928	0.0105821	0.0100478	0.0113952	0.0112992	0.0120052	0.012297	0.0116818	0.0129243	0.0119856	0.013483	0.0139464	0.0135867	0.0137406	0.0142225	0.0144054	0.014168	0.0157498	0.0146354	0.0158865	0.0161203	0.015151	0.0148717	0.0165911	0.0163555
696.495	0.00497488	0.004298	0.00214651	0.00335598	0.0029949	0.00395419	0.00348019	0.00399489	0.0047681	0.005205	0.00571999	0.00602357	0.00631092	0.00603822	0.00614653	0.00789682	0.00805317	0.00850996	0.00825917	0.00854148	0.00817037	0.00941634	0.0088859	0.00910488	0.009097	0.00963757	0.0102773	0.00969419	0.00983315	0.0115043	0.0111826	0.0109886	0.0118817	0.0114763	0.0120538	0.0136462	0.0132517	0.0134986	0.0130975	0.0128607	0.0142519	0.0135658	0.0146256	0.0145034	0.015138	0.0139807	0.0156951	0.01541	0.0157303
695.991	0.00452708	0.00318611	0.00158538	0.00227186	0.00342036	0.00278237	0.00346689	0.00424151	0.00477862	0.00503223	0.00496695	0.00484773	0.006103	0.00645477	0.00689562	0.00680003	0.00732758	0.00802598	0.00729989	0.00797314	0.00775223	0.00834218	0.00880004	0.00973138	0.00945237	0.0090429	0.0102105	0.0100525	0.00923324	0.0104224	0.00986606	0.0110179	0.0111141	0.0120152	0.0124135	0.0133877	0.0130294	0.0131223	0.0129305	0.0138082	0.0126356	0.0130635	0.0129007	0.0138708	0.0147407	0.0146498	0.0130401	0.014387	0.0140689
695.487	0.00641192	0.00629392	0.00470514	0.00515059	0.0059757	0.00513532	0.00604808	0.00696117	0.00622367	0.00697964	0.00632323	0.00734628	0.00762665	0.007417	0.00796499	0.00900035	0.00882976	0.00943078	0.00969548	0.00991839	0.00941144	0.00969535	0.0100896	0.0108457	0.0118623	0.0114361	0.0113283	0.0117926	0.0131955	0.0129726	0.0136744	0.0130832	0.0142445	0.0135937	0.0135931	0.0150111	0.0157156	0.0153444	0.0146089	0.0158446	0.0150901	0.015834	0.0152657	0.015635	0.015184	0.0162247	0.0167139	0.0175396	0.0165985
694.983	0.00487162	0.00425926	0.00340946	0.00313211	0.00351339	0.00510349	0.00429756	0.00474492	0.00506654	0.00508181	0.0050057	0.00674879	0.00627349	0.00635113	0.00650314	0.00736868	0.00718916	0.00709879	0.00926436	0.0092036	0.00846221	0.00950832	0.00962542	0.0101747	0.00969281	0.0101226	0.0106363	0.0114544	0.0112485	0.0121689	0.0121989	0.0121197	0.0127446	0.0125237	0.0135344	0.0132761	0.0146236	0.0135321	0.013532	0.0137382	0.0144755	0.0153308	0.0141331	0.0149596	0.014816	0.015279	0.0155175	0.015406	0.0158075
694.515	0.00539322	0.00640695	0.00428846	0.00453743	0.00584609	0.00493427	0.00517427	0.00631627	0.00526796	0.00645456	0.00714394	0.00772677	0.00774119	0.0083173	0.00756841	0.00819142	0.00902923	0.0104096	0.00969588	0.00889623	0.0102736	0.010178	0.010573	0.0102677	0.0108608	0.0115279	0.0120328	0.0124584	0.0126318	0.0127649	0.0134504	0.0128607	0.0134258	0.0124898	0.0141889	0.0139516	0.0149633	0.0149915	0.0141882	0.0149707	0.0158993	0.0156631	0.0152072	0.0156969	0.0163685	0.0162999	0.014981	0.0172302	0.0167461
694.011	0.00482956	0.00504417	0.00261163	0.00297608	0.00451225	0.00538635	0.00493713	0.00560316	0.00548871	0.00565023	0.00634703	0.00620592	0.00743282	0.00701946	0.00844756	0.00791121	0.00769328	0.00841169	0.00769881	0.00902749	0.00934579	0.00987276	0.00972595	0.00921896	0.0101886	0.0107717	0.0114422	0.0114758	0.0113679	0.0110358	0.0119252	0.0123612	0.0131161	0.013904	0.0131386	0.0146741	0.0145749	0.0140771	0.0137033	0.0142265	0.014451	0.015299	0.0150165	0.0144828	0.0157469	0.0144861	0.0165886	0.0171691	0.016912
693.506	0.00404681	0.00465197	0.00248336	0.00245163	0.00390331	0.00360251	0.00483089	0.00539201	0.00532443	0.00487306	0.00538685	0.00624003	0.00709584	0.00639736	0.00707908	0.00805897	0.00824397	0.00777869	0.0087096	0.00898055	0.00949446	0.00963198	0.00979529	0.00972095	0.0101002	0.0103749	0.010147	0.0121398	0.010255	0.0114183	0.0125555	0.0124545	0.0119496	0.0127197	0.0131544	0.0133722	0.0143729	0.0138783	0.0139336	0.0140019	0.0150892	0.0143427	0.0146841	0.0144998	0.0146202	0.0156719	0.0154183	0.0152476	0.0159754
693.002	0.00590964	0.00519701	0.00350196	0.00392917	0.00412551	0.00473994	0.00490294	0.00495852	0.00584596	0.00561517	0.00673157	0.00684368	0.00648204	0.00738972	0.0081987	0.00896448	0.008213	0.00917861	0.00922361	0.00906388	0.00967711	0.00893896	0.0102688	0.0104981	0.0100301	0.0119716	0.010995	0.0116351	0.0123766	0.0123934	0.0118121	0.0115545	0.0118112	0.0128031	0.0132325	0.0140647	0.0144962	0.0143437	0.014135	0.0150627	0.0137018	0.0143134	0.0147089	0.0156032	0.0153777	0.0162881	0.0163418	0.0155459	0.01646
692.497	0.0050563	0.00509034	0.00295461	0.00382101	0.00400054	0.00489893	0.00480174	0.00511719	0.00628407	0.00632746	0.00558847	0.00682851	0.00681397	0.00731108	0.008133	0.00881354	0.00770551	0.00916066	0.00933497	0.00909846	0.00941972	0.00903729	0.00978292	0.0103055	0.0113707	0.0116732	0.0108852	0.0116226	0.0118897	0.0119764	0.0132376	0.0125276	0.012282	0.013483	0.012698	0.0145912	0.0148594	0.0147016	0.0126663	0.0137076	0.0142615	0.0151212	0.0157543	0.014652	0.0164456	0.0159414	0.0158402	0.0154934	0.0171999
691.993	0.00530689	0.00534964	0.00327997	0.00446849	0.00370328	0.00385959	0.0052438	0.00547571	0.00629715	0.00577261	0.00569001	0.00640107	0.0068733	0.00746882	0.00744307	0.00866336	0.00949322	0.00917978	0.00854652	0.00783986	0.00940486	0.00913689	0.010152	0.010827	0.0100775	0.0113049	0.0118977	0.0115086	0.0121854	0.0125764	0.0127271	0.0130933	0.0136609	0.012949	0.0141497	0.0136117	0.0143013	0.0146071	0.0149849	0.0141545	0.0145354	0.0154874	0.0162579	0.0157668	0.0155678	0.0152533	0.0171961	0.0157881	0.0163699
691.488	0.00462005	0.00446917	0.00407479	0.0046404	0.00363405	0.00540522	0.0053157	0.00505143	0.00567289	0.00628331	0.00630882	0.00570793	0.0075501	0.00648848	0.0073537	0.00861564	0.00828503	0.00962997	0.00906259	0.00983559	0.00980334	0.00905762	0.00976058	0.00939502	0.00973109	0.0106008	0.0112085	0.0121127	0.0122715	0.0119068	0.0120394	0.0110854	0.0131565	0.0133249	0.0141573	0.0139738	0.0130892	0.0149467	0.0148813	0.0140003	0.0147882	0.0160565	0.0150639	0.0154315	0.0148709	0.0160048	0.0147942	0.0163232	0.0164443
690.983	0.00533161	0.00433486	0.00337259	0.00386008	0.0040466	0.00568317	0.00581941	0.00540798	0.00587409	0.00650606	0.00691069	0.00677695	0.00697311	0.00773607	0.00849182	0.008797	0.00893135	0.00907557	0.00919136	0.00854082	0.00874737	0.0106811	0.0101187	0.0109626	0.0103824	0.0112818	0.0116114	0.01176	0.012794	0.0124377	0.0120941	0.0131981	0.0130632	0.0130693	0.014186	0.0147911	0.0147735	0.0146306	0.0143477	0.0145902	0.0160655	0.0156062	0.0151436	0.0160762	0.0158409	0.0167262	0.0154444	0.0157643	0.0171388
690.515	0.00518768	0.0050944	0.00307386	0.0033824	0.00389479	0.00522378	0.00507377	0.00497889	0.00587309	0.00644862	0.00676911	0.00635089	0.00673167	0.00774498	0.00780591	0.00826329	0.00861321	0.00863529	0.00878567	0.00897624	0.00960216	0.00860638	0.00968095	0.011063	0.0105892	0.0112377	0.0106323	0.0119674	0.0122291	0.0123174	0.012235	0.0128609	0.0129934	0.0127656	0.013349	0.0144489	0.014098	0.0138404	0.013964	0.0146488	0.0147628	0.0143135	0.0155257	0.0148316	0.0148665	0.0166135	0.0154789	0.0152754	0.0167417
690.01	0.00572164	0.00513225	0.00360677	0.00465234	0.00463695	0.00429763	0.00508508	0.00589421	0.00546929	0.00529922	0.00659648	0.00770142	0.00721682	0.00674669	0.00739506	0.00835115	0.0086562	0.00883671	0.00914096	0.00865536	0.00985023	0.00970115	0.0103383	0.0104553	0.0106238	0.0110143	0.0116711	0.010922	0.0120167	0.0127298	0.0122595	0.0130191	0.0126949	0.0137386	0.0141911	0.0141022	0.0146718	0.0160922	0.0144888	0.0147785	0.0141502	0.0153163	0.0153598	0.0156242	0.0164192	0.0158845	0.0162839	0.0166398	0.0164687
689.505	0.00563525	0.00605297	0.00354567	0.00449582	0.00506209	0.00511654	0.00566483	0.00640183	0.00643995	0.00688392	0.00646451	0.00756601	0.0075516	0.00783063	0.00892183	0.00904102	0.00901232	0.00926973	0.00891689	0.00971332	0.00977773	0.00984726	0.0103452	0.0104829	0.0117437	0.0114624	0.0122342	0.0119496	0.0128266	0.0135688	0.0125253	0.0139207	0.01405	0.0146058	0.0143784	0.014336	0.0152411	0.0161671	0.0145082	0.0147857	0.0154455	0.0152741	0.0155575	0.0165213	0.0161387	0.016415	0.0159055	0.0167031	0.0168473
689	0.00490807	0.00650771	0.00367127	0.0049226	0.00528816	0.00548567	0.00599661	0.00544509	0.00627031	0.00731487	0.00760626	0.008657	0.00880205	0.00864939	0.00828584	0.00908228	0.00850592	0.00941507	0.00970745	0.0108552	0.010711	0.0111936	0.0115081	0.0112846	0.0117206	0.0114634	0.0119258	0.0135381	0.0132296	0.0121557	0.0131213	0.0134267	0.0137534	0.0139594	0.0141924	0.014811	0.0156857	0.0154182	0.0156171	0.015084	0.0171785	0.0165058	0.0166785	0.016078	0.0173168	0.0172398	0.0172496	0.01662	0.0185382
688.495	0.00515337	0.0061165	0.00390054	0.00507788	0.00551849	0.00614719	0.005897	0.00585656	0.0066321	0.00643275	0.00670586	0.00749716	0.00692987	0.00847174	0.00870744	0.00802925	0.0100754	0.00981048	0.00920518	0.00983315	0.0104365	0.0105425	0.0104705	0.0110867	0.011429	0.0109945	0.0125022	0.0119501	0.01238	0.0131979	0.0135397	0.0132723	0.0140056	0.0140761	0.0147043	0.0147393	0.0149033	0.0151095	0.0151297	0.0149121	0.0152693	0.0161841	0.0165209	0.015888	0.0165515	0.0168411	0.0160172	0.0165022	0.0167156
687.989	0.00464506	0.0050498	0.00383566	0.00412559	0.00514614	0.004866	0.00545138	0.00538051	0.00575349	0.00568781	0.00670502	0.00521199	0.00703909	0.00801251	0.00790098	0.00821348	0.00885713	0.00957628	0.0100271	0.00923665	0.00956834	0.0103702	0.0106709	0.0111117	0.0121176	0.0107779	0.0112745	0.0123162	0.0123558	0.0126459	0.013029	0.013107	0.0133214	0.0145903	0.0135502	0.0139612	0.013917	0.0152938	0.0149583	0.0153109	0.014616	0.0151401	0.0154771	0.015411	0.0163812	0.0168125	0.0159011	0.0170674	0.0172357
687.484	0.00530055	0.00640338	0.00482548	0.00465129	0.00632578	0.00671516	0.00592901	0.00604703	0.00632993	0.00731863	0.00817444	0.00793955	0.00813743	0.00882331	0.00873435	0.0106054	0.00980281	0.00975618	0.00990076	0.0109756	0.00991635	0.0106594	0.0109642	0.0116542	0.0106456	0.0125646	0.0122536	0.0128409	0.0134761	0.0138795	0.0135266	0.0140027	0.014917	0.0146439	0.0146335	0.0144555	0.0151512	0.015164	0.0157746	0.016294	0.0153045	0.0165167	0.0149702	0.0165485	0.0174119	0.0174839	0.0177736	0.0172305	0.0176296
687.015	0.0037643	0.00558569	0.00355332	0.00417844	0.00465417	0.00477399	0.00512594	0.00563407	0.00563892	0.00561087	0.006244	0.00756796	0.00748046	0.00731524	0.00839884	0.00767405	0.00874888	0.00913383	0.00876721	0.00858512	0.00982515	0.0103197	0.0105693	0.010868	0.0113066	0.0110398	0.0116714	0.012031	0.012148	0.0135334	0.0127107	0.0130526	0.0129709	0.0128331	0.0138147	0.014991	0.0138436	0.0157837	0.0142478	0.0155588	0.0160042	0.0155801	0.0156898	0.0165612	0.0164231	0.0158232	0.0169954	0.0164831	0.0147186
686.509	0.00436274	0.00615396	0.00430804	0.00474078	0.00461652	0.005048	0.00523864	0.00592402	0.00595328	0.00605882	0.00711942	0.0073913	0.00805636	0.0078684	0.00892567	0.0085292	0.00953291	0.0100715	0.00903275	0.0100544	0.00983	0.0109088	0.00968733	0.0114048	0.0113026	0.0124622	0.0125404	0.0127847	0.0119608	0.0129567	0.0133952	0.0132332	0.0138714	0.0133585	0.0148224	0.0155589	0.0153294	0.0155175	0.0156603	0.014862	0.0157967	0.0163497	0.0162242	0.0168675	0.0174138	0.0176932	0.0178505	0.0177933	0.016776
686.004	0.00361851	0.00500761	0.00396916	0.00478745	0.00502849	0.00545841	0.00543828	0.00567181	0.00639941	0.0067876	0.00763303	0.00780396	0.00819847	0.00806989	0.00842602	0.00905717	0.00971332	0.0100717	0.0100692	0.00952915	0.010878	0.0103123	0.0109759	0.012342	0.0122932	0.0115396	0.0122257	0.0132139	0.0124129	0.0126066	0.0137609	0.0142373	0.0129345	0.0142336	0.0141814	0.0144226	0.0152668	0.0161547	0.0149967	0.0150972	0.0152808	0.0161297	0.0165888	0.0168515	0.0168329	0.0167751	0.0187533	0.0175765	0.017815
685.498	0.00568319	0.00615252	0.00550237	0.00572655	0.00605362	0.00689744	0.0061716	0.00759588	0.00802791	0.00711384	0.00838044	0.00861913	0.00859362	0.00976124	0.00964675	0.0102048	0.0106071	0.0106725	0.0111348	0.0106754	0.0108642	0.0116892	0.0122204	0.0120438	0.01242	0.0129767	0.0120505	0.0136857	0.0139652	0.0142592	0.0143632	0.0137586	0.0147666	0.0150068	0.0159662	0.0158845	0.0167285	0.0161101	0.016455	0.0158556	0.016809	0.0172161	0.0172601	0.0177484	0.0181629	0.017509	0.0170647	0.0192274	0.0190651
684.992	0.003715	0.00511834	0.00291354	0.0035778	0.0040946	0.00475347	0.00603021	0.00648974	0.00610825	0.00629064	0.00617554	0.0074876	0.00748691	0.00788931	0.00824819	0.00792948	0.00963185	0.0097897	0.0101431	0.0099618	0.00936222	0.0103987	0.0102678	0.0108983	0.0114582	0.0113418	0.0117666	0.011699	0.0120055	0.0126311	0.013456	0.012984	0.0134443	0.0134169	0.0132338	0.013786	0.0148767	0.0152978	0.0149883	0.0148256	0.0158163	0.0149731	0.0155944	0.0155224	0.0155423	0.0161099	0.0162767	0.0161611	0.0177905
684.487	0.00450639	0.00652574	0.00459486	0.0038208	0.00510923	0.00563798	0.00554036	0.00685618	0.00630193	0.00716489	0.0067418	0.00811277	0.00821749	0.00892046	0.00855244	0.00935952	0.0101343	0.0104918	0.00969654	0.0103705	0.010029	0.0115244	0.0117169	0.0117989	0.0120239	0.0123061	0.0121046	0.0128068	0.0131056	0.0128469	0.0141496	0.0137714	0.0134975	0.0146508	0.0146483	0.0145965	0.0155067	0.0157751	0.0158586	0.0146126	0.0162759	0.0162296	0.016069	0.0171707	0.0163329	0.0169458	0.0179044	0.0174713	0.0181845
684.017	0.00445358	0.00640782	0.00375892	0.00350937	0.00510331	0.00673948	0.00509925	0.00691293	0.00720374	0.00717552	0.00707127	0.00639812	0.00805153	0.00862277	0.00871248	0.00933336	0.00953886	0.0100236	0.00960168	0.0089044	0.00940306	0.0119658	0.0110509	0.0116662	0.011668	0.0119362	0.012094	0.0124549	0.0129906	0.0127551	0.0139205	0.0135155	0.0142586	0.014525	0.0140074	0.0159674	0.0161579	0.0157819	0.0168567	0.0158155	0.0164106	0.0163572	0.0165715	0.0164995	0.0164974	0.016375	0.0170686	0.0174629	0.0178368
683.511	0.00489296	0.006983	0.00501691	0.00581521	0.00628786	0.00756904	0.00731974	0.0076737	0.00734643	0.00791783	0.00817069	0.00878105	0.00923342	0.00873704	0.0088105	0.0109149	0.0102788	0.0108941	0.0105449	0.0102054	0.0123266	0.0113413	0.0126114	0.0128415	0.012103	0.0121836	0.0131766	0.0136693	0.0143527	0.0144342	0.0152981	0.0142393	0.0153823	0.0152819	0.0154347	0.0162279	0.0171333	0.0169495	0.0176548	0.0161796	0.0167369	0.0177303	0.0174405	0.018293	0.0172545	0.0186706	0.0188517	0.0182904	0.0184246
683.005	0.00345467	0.00622651	0.00342031	0.00454361	0.00428961	0.00499821	0.00557263	0.00586832	0.00616483	0.00732211	0.00692532	0.00671622	0.00829772	0.00883636	0.00925556	0.00905942	0.00959676	0.00986299	0.0102372	0.0105672	0.0111102	0.0113543	0.0112891	0.011744	0.011444	0.0123543	0.0122119	0.013072	0.0134461	0.013258	0.0136424	0.013321	0.0139956	0.0141519	0.015163	0.0147958	0.0158029	0.0159039	0.0159312	0.0154413	0.0164514	0.0155939	0.0167315	0.0164987	0.0162878	0.0168121	0.0174869	0.017869	0.0181492
682.499	0.00444563	0.00660179	0.00503247	0.00440952	0.00635116	0.00730902	0.00720982	0.0074234	0.00728281	0.00686036	0.00867662	0.00819725	0.00876927	0.00945237	0.00939967	0.00969106	0.0107207	0.00992441	0.0108606	0.0117979	0.0111057	0.0114017	0.0119692	0.0118946	0.0119493	0.0137859	0.0128496	0.0137749	0.012715	0.014402	0.0146216	0.0135691	0.0149064	0.0153863	0.0150968	0.0156745	0.0167988	0.016738	0.0167751	0.016163	0.0161376	0.0173561	0.0178294	0.0176568	0.0175856	0.0173489	0.0181396	0.0181615	0.018945
681.992	0.00479975	0.00623573	0.00435816	0.00549183	0.0056625	0.00567548	0.0059193	0.00713144	0.00686236	0.00726596	0.00802535	0.00671561	0.00753461	0.00812746	0.0095165	0.00940877	0.0094929	0.0100157	0.0101108	0.0104075	0.0110038	0.0112702	0.0114738	0.012296	0.0132901	0.0129209	0.0129874	0.0134771	0.0136732	0.0141446	0.0144641	0.0145087	0.0142864	0.0153285	0.0155856	0.0153806	0.0163574	0.0167397	0.0166012	0.0162355	0.015891	0.0169865	0.016554	0.0172287	0.0176218	0.0170428	0.0175509	0.018389	0.0185438
681.486	0.00462625	0.00533575	0.0039066	0.00475572	0.0059034	0.0051361	0.00608911	0.00598966	0.00667363	0.00706706	0.00701078	0.00786321	0.00802168	0.00903349	0.00918453	0.00886772	0.00998347	0.0107028	0.0101399	0.0099172	0.0101235	0.0106285	0.0117912	0.0111947	0.0117711	0.0124027	0.0127715	0.0120893	0.013111	0.01342	0.0130716	0.0142765	0.01426	0.0147995	0.0152539	0.015006	0.0161603	0.0161971	0.0156467	0.016891	0.0165342	0.0166063	0.0168402	0.0164334	0.0175994	0.0167941	0.0170514	0.0171036	0.0187203
681.016	0.00307915	0.00570386	0.00273639	0.00469383	0.00436315	0.00605039	0.00573568	0.00614172	0.00608896	0.00721097	0.00669303	0.00724672	0.00641018	0.00845759	0.00868816	0.00863473	0.00922264	0.00939441	0.00987901	0.0103543	0.010731	0.0113829	0.0105325	0.0105063	0.0125109	0.0118344	0.0116018	0.0126466	0.0131591	0.012393	0.0141465	0.0141344	0.0141892	0.0136792	0.0148108	0.0154819	0.0150942	0.0153917	0.0151824	0.015183	0.0156071	0.0152672	0.0165886	0.0169635	0.0168404	0.0164979	0.0170806	0.0168527	0.0182531
680.51	0.00418061	0.0068399	0.0059209	0.00559078	0.00592665	0.0059599	0.00598231	0.006838	0.00726143	0.00719776	0.00811311	0.0077142	0.00883547	0.00935142	0.0093924	0.0102884	0.0107093	0.00942925	0.0102443	0.0102541	0.0115206	0.0110509	0.0119906	0.0116519	0.0123822	0.0135021	0.0127468	0.0133409	0.0136736	0.0136594	0.0142525	0.0146425	0.0142594	0.0147381	0.0151724	0.0160793	0.0165018	0.0170991	0.015411	0.0171365	0.016722	0.0169924	0.0167361	0.0165157	0.0169408	0.0180001	0.0188485	0.0183467	0.0178144
680.003	0.00422896	0.00676882	0.00439328	0.00524003	0.00496114	0.00514019	0.00659462	0.00697101	0.00732643	0.0067413	0.00653407	0.00773159	0.00756403	0.00914998	0.00885478	0.00988847	0.0103751	0.0103914	0.0101656	0.0109253	0.0110837	0.0111524	0.0119718	0.011318	0.0120483	0.0130093	0.0124634	0.0118689	0.0133914	0.0136088	0.0139368	0.0139529	0.0144308	0.0147306	0.015386	0.0155524	0.0154599	0.0160528	0.0150723	0.0163369	0.0171457	0.0160977	0.0178152	0.0170623	0.0176683	0.0169936	0.0176189	0.0180989	0.0186463
679.497	0.00418392	0.00517723	0.00410518	0.00361778	0.00511709	0.00542213	0.00543914	0.00615189	0.00662292	0.00666593	0.00689589	0.00691293	0.00772437	0.00857715	0.00924289	0.00919083	0.00903491	0.0104726	0.00966351	0.0105047	0.0114289	0.0099657	0.0111476	0.0110914	0.0113548	0.0121965	0.012553	0.012262	0.0121707	0.0136358	0.0133719	0.0137113	0.0147996	0.0141519	0.0154804	0.0147941	0.015943	0.0164675	0.01581	0.0154644	0.0157007	0.0167805	0.0164144	0.0176698	0.0164293	0.0169337	0.0171784	0.0172778	0.0182104
678.99	0.00502361	0.00771562	0.0055649	0.0047221	0.00634149	0.00534075	0.0063598	0.00787776	0.00665665	0.00680974	0.00753538	0.00622688	0.00829912	0.00991373	0.00949824	0.00996925	0.0105481	0.0101274	0.0101323	0.0115102	0.0110391	0.0111231	0.0115275	0.0122018	0.0110412	0.0131036	0.01222	0.0136325	0.0139797	0.0142281	0.0143682	0.0148241	0.0142992	0.0149137	0.0150571	0.016159	0.0170159	0.0160122	0.0159505	0.016633	0.0160645	0.0161212	0.0167787	0.0178292	0.0179944	0.0185923	0.0194447	0.0176964	0.0172197
678.483	0.0039288	0.00705288	0.00431588	0.00437858	0.00558168	0.00534985	0.00695478	0.00746585	0.00699047	0.00664808	0.00714465	0.00700247	0.00802896	0.00854668	0.00929496	0.00980842	0.00941758	0.00966602	0.00921026	0.0100089	0.0107123	0.0112418	0.0119018	0.0121108	0.0128319	0.0125476	0.012334	0.0127612	0.01211	0.0139064	0.0134085	0.013955	0.0141751	0.0148872	0.0159363	0.0159845	0.0168941	0.0167343	0.017383	0.0164844	0.0160632	0.0161186	0.0174853	0.0170373	0.0166356	0.0179879	0.0180104	0.0180756	0.019087
678.012	0.00551703	0.00745426	0.00507851	0.0059251	0.00576896	0.00662311	0.00699581	0.0084162	0.00818633	0.00753548	0.00881032	0.00933579	0.00970019	0.00950735	0.00976855	0.00968159	0.011579	0.011189	0.0112888	0.0115585	0.0107115	0.0127562	0.0128794	0.0133327	0.0139217	0.0142592	0.0143387	0.014683	0.0146896	0.0143694	0.0151792	0.0152742	0.0153996	0.015732	0.0153956	0.0169676	0.0167598	0.0183789	0.016945	0.0176627	0.0176423	0.0173852	0.0177795	0.0187795	0.0185673	0.0190831	0.019018	0.0191026	0.0196188
677.506	0.00435183	0.00598908	0.00488634	0.00573193	0.00655378	0.00629595	0.00687101	0.00684124	0.00717631	0.00750369	0.00857422	0.00858113	0.00838733	0.00911765	0.0092358	0.0113583	0.0115063	0.0110673	0.0117365	0.0109852	0.0117353	0.0124734	0.0109517	0.0121425	0.0132251	0.0130258	0.0137575	0.0140484	0.0134976	0.014696	0.0148991	0.0150601	0.0144402	0.0156082	0.0163617	0.0159195	0.0163404	0.0160707	0.0165295	0.0174426	0.0166502	0.0172959	0.0174619	0.0181819	0.0176978	0.0185138	0.0185293	0.0182578	0.0185663
676.999	0.00283922	0.00532388	0.00434158	0.00305353	0.00434048	0.00551448	0.00520243	0.00557625	0.00654095	0.0068506	0.00653596	0.00704827	0.0084957	0.00784613	0.00893063	0.00883951	0.00853047	0.0106306	0.0104209	0.00935682	0.0104902	0.0101925	0.0106246	0.0122472	0.0122295	0.0121516	0.0133572	0.0126198	0.0136486	0.0132475	0.014199	0.0131471	0.0140192	0.014075	0.0147508	0.0146454	0.0153468	0.0163958	0.015995	0.0159357	0.0162014	0.0167572	0.0162649	0.0173863	0.0170581	0.0174465	0.0171546	0.0177785	0.0188624
676.491	0.00481461	0.00654392	0.00594953	0.00618292	0.00577547	0.00637375	0.00812582	0.00782697	0.00841116	0.00746442	0.00788548	0.00868597	0.00992125	0.00953111	0.00853274	0.0107836	0.01074	0.0114918	0.0113375	0.0109237	0.0111032	0.0120836	0.0128523	0.0122163	0.0125637	0.0143017	0.0140074	0.0138596	0.0151411	0.0147389	0.0155857	0.0159731	0.0135422	0.016055	0.0179208	0.0159003	0.0166889	0.0175013	0.0176375	0.0174815	0.016753	0.0178453	0.0189335	0.0186881	0.0183037	0.0194246	0.0189369	0.0193653	0.0192309
675.984	0.00472652	0.00640845	0.00504776	0.00497151	0.00552248	0.00709497	0.00678794	0.00789373	0.00677377	0.00687748	0.00828078	0.00828046	0.00836044	0.00958641	0.00992883	0.0102961	0.00947208	0.00992936	0.010321	0.0109009	0.0108944	0.0117889	0.0107593	0.0124955	0.0127098	0.0133692	0.0136692	0.0145952	0.0144834	0.0144275	0.0141235	0.0145603	0.0154919	0.0151372	0.0158951	0.015361	0.0165706	0.016552	0.0172146	0.0172	0.0166186	0.0175714	0.0164372	0.0184054	0.0176826	0.0191279	0.0182941	0.0191069	0.0191699
675.513	0.005401	0.00808571	0.00537058	0.00588096	0.00681852	0.00622748	0.00827529	0.00845532	0.00813669	0.00950306	0.00905889	0.00932236	0.00914993	0.00998275	0.0106569	0.00977567	0.012096	0.0120441	0.0114446	0.0125341	0.012972	0.0125273	0.0133007	0.0136545	0.0127791	0.0143878	0.0149683	0.0140699	0.0153252	0.0156723	0.0157733	0.015737	0.016319	0.0163847	0.0168056	0.0167633	0.015774	0.0180959	0.0176791	0.0173766	0.0184853	0.0179398	0.0202232	0.019304	0.0186714	0.0204248	0.0204499	0.0202292	0.0203401
675.006	0.00545225	0.00789993	0.00574181	0.0062872	0.00653935	0.00609095	0.00632668	0.00701862	0.00838554	0.00952915	0.00899958	0.00907731	0.00963717	0.00957871	0.0104093	0.0101128	0.0116941	0.0110625	0.0109348	0.012177	0.0103949	0.012662	0.0129253	0.0124952	0.0141161	0.0141809	0.014091	0.0140102	0.0147883	0.0143223	0.0152745	0.0162286	0.0156359	0.0156683	0.0169385	0.0177025	0.0182252	0.0177683	0.0177945	0.017033	0.0174146	0.0165204	0.0194675	0.019004	0.0200974	0.019429	0.0193704	0.0189619	0.0193681
674.499	0.00585491	0.00766451	0.00698921	0.00625469	0.00798907	0.00746677	0.00820052	0.00735578	0.00712344	0.0089403	0.00943356	0.00982658	0.0108076	0.0108582	0.0114061	0.0121954	0.0125586	0.0122697	0.0118645	0.0126544	0.0131321	0.0134819	0.0135277	0.0139944	0.0142474	0.0148074	0.0149627	0.0147509	0.0154553	0.0154466	0.0167919	0.016481	0.0171719	0.0174335	0.0162745	0.017809	0.0184801	0.0190942	0.0165326	0.0189249	0.0188251	0.018463	0.0187161	0.0189132	0.0203645	0.0201549	0.0204816	0.0192787	0.0205158
673.991	0.0038108	0.00692824	0.00513961	0.00481016	0.00471977	0.00495163	0.00534057	0.00725688	0.00597575	0.00761917	0.00837989	0.00736176	0.00746859	0.00860627	0.00930392	0.0101909	0.0106831	0.0108548	0.0103346	0.0109033	0.010878	0.0122738	0.0121809	0.012244	0.0115056	0.0130473	0.0115868	0.0139709	0.0134238	0.014029	0.0144714	0.0141064	0.0148482	0.0155976	0.0150155	0.0159096	0.0164484	0.0151282	0.0164084	0.0153705	0.0167083	0.0172947	0.0178441	0.0175903	0.0182008	0.0176771	0.0179365	0.0197026	0.0190237
673.484	0.00420541	0.0064116	0.00537637	0.00613204	0.00603003	0.00470797	0.00664485	0.00694052	0.00832328	0.00698508	0.00813128	0.00831848	0.00879518	0.00833431	0.00959308	0.0103052	0.00995749	0.0103066	0.010772	0.0112317	0.0112657	0.0109558	0.0120416	0.0124336	0.0118293	0.0131104	0.0130899	0.0128643	0.0144927	0.0141381	0.0148544	0.0150006	0.0147113	0.0147442	0.015756	0.0162061	0.0161391	0.0166527	0.016548	0.0159096	0.0174922	0.0182168	0.017911	0.0173881	0.0171797	0.0184518	0.0167515	0.0190948	0.0193415
673.012	0.00421437	0.0062295	0.00503131	0.00543183	0.00522331	0.00603635	0.00702778	0.00660027	0.006629	0.00781724	0.00761466	0.00823614	0.00902405	0.00917351	0.00901951	0.0109486	0.010024	0.010706	0.0101522	0.0113404	0.0106238	0.0118568	0.0119147	0.0120225	0.0128378	0.012344	0.0125266	0.0143634	0.0138039	0.0145018	0.0154659	0.0145689	0.0142681	0.0151967	0.0154559	0.0161167	0.0160962	0.0160977	0.0165047	0.0177488	0.0177171	0.0177589	0.018377	0.0184326	0.0184806	0.0184489	0.0186285	0.018992	0.0185357
672.505	0.00461019	0.00651207	0.00540045	0.00449511	0.00572518	0.00632576	0.007149	0.00711168	0.00738166	0.00787054	0.00831173	0.00831838	0.00920664	0.00837495	0.00980339	0.010186	0.0109233	0.0111801	0.0104319	0.010588	0.0118237	0.0118421	0.0120816	0.0126752	0.0128381	0.0136121	0.0130026	0.0127254	0.0145874	0.0146628	0.0152029	0.0148528	0.0158422	0.0163123	0.0157204	0.0152181	0.0174786	0.016873	0.0168143	0.0168694	0.017639	0.0178391	0.0173334	0.0177852	0.0193578	0.0185337	0.0181202	0.0185479	0.0199408
671.997	0.00418074	0.00717642	0.00578263	0.00576896	0.00625348	0.00808679	0.00865362	0.00775457	0.00777033	0.00859328	0.00943644	0.00899987	0.00929779	0.00953918	0.0111712	0.0115379	0.0111145	0.0127919	0.0118482	0.0109081	0.0131492	0.0126274	0.0120851	0.0132903	0.0143891	0.0146565	0.014782	0.014781	0.0152573	0.0147702	0.0156365	0.0156453	0.0166459	0.0174764	0.0173772	0.017542	0.0170794	0.0165844	0.0174214	0.0176654	0.0187767	0.0175359	0.0180227	0.0188528	0.0198617	0.0198643	0.0192352	0.0201796	0.0205889
671.489	0.00400098	0.00679798	0.00471139	0.00530897	0.00520843	0.00609397	0.00589902	0.00635967	0.00709605	0.00770941	0.00848486	0.00851302	0.00885803	0.00930474	0.00989986	0.0102011	0.0109497	0.0108421	0.00970837	0.0116536	0.0121325	0.011977	0.0119005	0.0124038	0.0131739	0.0129031	0.0128647	0.0151387	0.0134645	0.0139155	0.0147	0.0158581	0.0157712	0.0153566	0.0160253	0.0167939	0.0178904	0.0165846	0.0164098	0.0161584	0.0162876	0.0176969	0.0174819	0.0177775	0.0185493	0.0187368	0.0174738	0.0188374	0.0190602
671.017	0.0039898	0.0058723	0.00514991	0.00468263	0.00521315	0.00558074	0.0063475	0.00708724	0.00687871	0.00651241	0.00806155	0.00835891	0.00874111	0.0091936	0.00978928	0.0095332	0.0116727	0.00974141	0.0111071	0.0109208	0.0117263	0.0119147	0.0118368	0.0124925	0.012497	0.0133731	0.0132764	0.0141679	0.0132041	0.0141365	0.0144309	0.014492	0.0151275	0.014954	0.0156911	0.0164979	0.015824	0.0167627	0.0162037	0.0171676	0.0160892	0.0178039	0.0178197	0.0176003	0.0181852	0.0187656	0.0181823	0.0189716	0.0197027
670.509	0.00459072	0.00709737	0.00490304	0.0055229	0.00683488	0.00622709	0.00673827	0.00732706	0.00725925	0.00740894	0.00765853	0.00914448	0.00878084	0.00920436	0.00853367	0.0110318	0.0105818	0.0117754	0.0101524	0.0124329	0.0119154	0.0112257	0.0117103	0.0129594	0.0135935	0.0131412	0.0136395	0.0138081	0.0152631	0.014985	0.0152432	0.0151454	0.0145022	0.0154814	0.0163567	0.0167883	0.0176603	0.0175297	0.0166176	0.0183583	0.0177479	0.0178819	0.01787	0.0181948	0.0183853	0.0187247	0.0190061	0.0191044	0.0188218
670.001	0.00407887	0.00638436	0.00506704	0.00531549	0.00593119	0.00624765	0.00684053	0.00741049	0.00724082	0.00783459	0.00839052	0.00837627	0.00907305	0.0083032	0.00982629	0.00952298	0.00954947	0.0100069	0.0119887	0.0120051	0.0124044	0.0118194	0.011729	0.0133532	0.0133034	0.0138939	0.0135386	0.0147655	0.0144295	0.0152065	0.0151949	0.0147821	0.0145949	0.0164338	0.0167944	0.0162563	0.0175734	0.0165299	0.0176443	0.0172891	0.0176809	0.0186121	0.0178327	0.0193767	0.0183173	0.0193445	0.0194693	0.0189066	0.020498
669.493	0.00488534	0.00704206	0.00603249	0.00596997	0.00732471	0.00717721	0.00742445	0.00741426	0.00831608	0.00855349	0.00932699	0.00959239	0.00982338	0.00993105	0.010188	0.0115065	0.0120935	0.0113316	0.011178	0.0122071	0.0125396	0.0122866	0.0131554	0.0134541	0.0137006	0.0134998	0.0148334	0.0140999	0.0150237	0.0150188	0.0149984	0.0166006	0.0159658	0.0165835	0.0173008	0.0178306	0.0176756	0.0175041	0.0186191	0.0177444	0.0184212	0.0184786	0.0183919	0.0194747	0.0194284	0.0193115	0.019559	0.019654	0.0197913
668.985	0.00364488	0.00529033	0.00332919	0.00432367	0.00552174	0.00467782	0.00500308	0.0063903	0.00558357	0.00644329	0.00800053	0.00734085	0.0087535	0.00879999	0.00905593	0.00852564	0.0104312	0.0108259	0.00975621	0.0106736	0.0116341	0.0113059	0.0117287	0.0117543	0.0122825	0.012546	0.0125461	0.0129317	0.013358	0.0133665	0.0127435	0.0139616	0.0131142	0.0146921	0.01513	0.0154709	0.0161539	0.0164002	0.0156102	0.0154342	0.0167351	0.016916	0.0175829	0.0165572	0.0173213	0.0175336	0.0180973	0.0185895	0.0185373
668.513	0.00506662	0.00686054	0.00454133	0.00586645	0.00722261	0.00671742	0.00746553	0.00708003	0.00804563	0.00833883	0.00768169	0.00839564	0.00936864	0.00959144	0.00876459	0.0108094	0.0116055	0.0112502	0.0124124	0.0118482	0.0125361	0.0137102	0.0129131	0.0133973	0.0132803	0.013994	0.0141365	0.0145349	0.0153347	0.0153737	0.0157838	0.0152652	0.0165199	0.016936	0.0173477	0.0168406	0.0177405	0.0166628	0.0183155	0.0183618	0.0180888	0.017731	0.0194292	0.019891	0.0199596	0.0190841	0.0196751	0.0205143	0.02007
668.004	0.0044807	0.0067948	0.00501662	0.0051185	0.00560421	0.00574919	0.00705877	0.00739301	0.00762923	0.00801061	0.00832701	0.00905392	0.00898729	0.00983429	0.010029	0.0106221	0.0109075	0.0114033	0.010361	0.0117998	0.0111063	0.0126843	0.0126374	0.0129378	0.0134752	0.0141737	0.0140479	0.0143556	0.0139562	0.0154441	0.015917	0.0158024	0.0156181	0.0162553	0.0169914	0.0161055	0.0170488	0.0173593	0.0180823	0.0166011	0.0187865	0.0170552	0.0181748	0.0184923	0.0189727	0.0187166	0.0198991	0.0199162	0.019083
667.496	0.00434103	0.00720868	0.00478498	0.00615842	0.00793301	0.00638452	0.00748831	0.00706443	0.00715381	0.00736381	0.00922845	0.00858853	0.00904757	0.00907813	0.00990205	0.0108129	0.0109494	0.0120652	0.0115725	0.0113643	0.0113059	0.0123121	0.0120491	0.0132886	0.0132116	0.0144209	0.0133774	0.0139643	0.0149858	0.0154456	0.0158815	0.0151646	0.0155898	0.0162692	0.017311	0.017826	0.0175875	0.0176908	0.0171898	0.0178577	0.017607	0.0186745	0.0187875	0.0191158	0.0185591	0.0201666	0.0197358	0.0197477	0.0196566
666.987	0.00620516	0.00731829	0.00547262	0.00554403	0.00679754	0.00747554	0.00716547	0.00841942	0.0076311	0.0089504	0.00914443	0.00913843	0.00989914	0.0109948	0.0095848	0.0113739	0.0118471	0.0128711	0.0120238	0.0130141	0.0135341	0.0133106	0.0128739	0.013824	0.0140862	0.0140897	0.0150027	0.0154132	0.0155812	0.0159453	0.0164416	0.01643	0.0169463	0.0169526	0.0171116	0.0178955	0.0179158	0.0179335	0.0188766	0.0181548	0.0185741	0.0189257	0.0188811	0.0207819	0.018987	0.0216125	0.020555	0.0200041	0.0208602
666.515	0.00579118	0.00825358	0.00583911	0.0074625	0.00712294	0.00782228	0.00788343	0.00858174	0.00833268	0.00951055	0.00973686	0.00986527	0.0100917	0.0114805	0.0108091	0.0112229	0.0117179	0.0127871	0.0121868	0.0127557	0.0128027	0.0137163	0.0132688	0.0143751	0.0142963	0.0142375	0.0151247	0.0149703	0.0143647	0.0150857	0.0158432	0.016844	0.0164496	0.0170495	0.0174703	0.0180028	0.0175223	0.0182565	0.0189599	0.0183012	0.0185683	0.0194725	0.018454	0.0195199	0.0211304	0.0193568	0.0204565	0.0211278	0.0206426
666.006	0.00448013	0.00598194	0.00541311	0.00522363	0.00603365	0.00719139	0.00625779	0.00707385	0.00782288	0.00791182	0.00860205	0.00816225	0.00857263	0.00925915	0.00965181	0.010329	0.0107289	0.0118816	0.0122105	0.0107926	0.0121389	0.0127033	0.0136666	0.0129121	0.0143199	0.0140139	0.014199	0.0150721	0.0136827	0.0151764	0.0148881	0.015543	0.0156069	0.0168023	0.0164116	0.0169485	0.0178177	0.0176452	0.0168298	0.0172412	0.0169358	0.0177505	0.0191389	0.0191879	0.0189841	0.018482	0.018844	0.0207886	0.0199652
665.498	0.00478095	0.00734033	0.00493019	0.00533425	0.00597247	0.00654503	0.0069188	0.00745228	0.0078388	0.00812762	0.00737076	0.00825764	0.00949086	0.00996617	0.00969289	0.0100889	0.00997589	0.0109449	0.0117796	0.0109399	0.0119077	0.0121212	0.0123671	0.0136503	0.0144114	0.0137272	0.0137454	0.0140303	0.0141447	0.0159363	0.0144467	0.0155598	0.0159719	0.0162237	0.0159256	0.0172026	0.0169843	0.0170472	0.0172067	0.0170849	0.0178647	0.0179901	0.01831	0.018888	0.0187232	0.0187993	0.0182001	0.0194866	0.0187347
664.989	0.00556975	0.00775125	0.00624665	0.00666921	0.00707663	0.00753574	0.0081599	0.00827307	0.00834975	0.00929853	0.00932519	0.00980564	0.0102808	0.0102506	0.0112293	0.0115846	0.0118473	0.0119909	0.0113011	0.0120823	0.0131224	0.0138755	0.0140739	0.0131863	0.0143818	0.0149481	0.0150641	0.0155953	0.0153515	0.0156487	0.0152674	0.0172951	0.0172004	0.0170437	0.0168914	0.0181694	0.019189	0.0185704	0.0188082	0.0178395	0.0186486	0.0189957	0.0197321	0.0188882	0.0205691	0.0206451	0.0209766	0.0201711	0.0208447
664.516	0.00507673	0.00783943	0.00471419	0.00603963	0.00683963	0.0067861	0.00798949	0.00703593	0.00890368	0.00828919	0.0082235	0.00855362	0.00964233	0.0103839	0.011581	0.0103225	0.0112697	0.0115396	0.0115079	0.0130776	0.0127487	0.0126671	0.0127373	0.0144075	0.0141544	0.0146389	0.0152146	0.0149563	0.0149315	0.0149755	0.0167488	0.0161203	0.0152636	0.0176296	0.0171621	0.0176707	0.0177763	0.0186189	0.0185176	0.0186968	0.0180906	0.0190356	0.0195068	0.019739	0.019339	0.0191917	0.0201965	0.019451	0.0198043
664.007	0.00438269	0.00647996	0.0049431	0.00524144	0.00599047	0.00590161	0.00645881	0.0064301	0.00773953	0.007456	0.00826371	0.00941943	0.00892387	0.00993195	0.00965551	0.0104999	0.0103621	0.0111082	0.0116302	0.0113265	0.0115887	0.0121269	0.0133295	0.012378	0.0127983	0.0139767	0.0139509	0.0133664	0.0152428	0.0148773	0.0153732	0.0155929	0.0156623	0.0160276	0.0164115	0.0172591	0.0173264	0.0166732	0.017676	0.0178235	0.0179483	0.0172521	0.019092	0.019299	0.0188524	0.0186772	0.0193337	0.0202344	0.0194323
663.498	0.00410215	0.00655346	0.00450939	0.005009	0.00565463	0.00702262	0.00766704	0.0077507	0.00823239	0.00828233	0.00829703	0.00877159	0.00963823	0.010437	0.0100001	0.0106952	0.0115649	0.0122	0.0126499	0.012029	0.0118369	0.0124482	0.0127835	0.0124749	0.0131077	0.013892	0.0129149	0.0147785	0.0146591	0.0157883	0.015747	0.0150749	0.016333	0.0163979	0.0170108	0.0174398	0.0181791	0.0182051	0.0174985	0.0179099	0.0186162	0.0177319	0.0191888	0.0194428	0.019114	0.0200396	0.0188146	0.0207301	0.0198175
662.989	0.00397836	0.00653664	0.00433071	0.00408872	0.00586598	0.0055164	0.00612728	0.00684518	0.00656516	0.00769436	0.00913192	0.00817272	0.00987449	0.00912378	0.00963855	0.0107303	0.0107913	0.0104478	0.0109273	0.0119002	0.011189	0.0116405	0.0124907	0.0130228	0.0136934	0.0126049	0.0133186	0.01434	0.0143586	0.0141657	0.0144486	0.0158325	0.0157159	0.015637	0.0164094	0.0169188	0.0166953	0.0175564	0.0176899	0.0177331	0.017454	0.0173977	0.0186978	0.0178892	0.0188564	0.0183883	0.0193449	0.0198941	0.0202079
662.516	0.00535614	0.00763634	0.00635998	0.0066015	0.00667	0.00751238	0.00759148	0.00796676	0.00848016	0.00873646	0.00824165	0.00935513	0.010196	0.0101977	0.0107092	0.0112776	0.0106999	0.0120613	0.0115389	0.012941	0.013706	0.0129728	0.0139808	0.0137411	0.0139377	0.0136455	0.0157209	0.0146057	0.0157745	0.0152862	0.0157204	0.0154276	0.0167249	0.0162771	0.0167726	0.0178512	0.0190762	0.0189688	0.0184105	0.0187006	0.0188961	0.0184907	0.019588	0.0198115	0.0204165	0.0196227	0.0191116	0.020768	0.0203425
662.007	0.00463318	0.00633253	0.00402677	0.0054954	0.00622336	0.00667168	0.00667355	0.00786653	0.00712629	0.00789094	0.00805037	0.00882363	0.00943218	0.00931461	0.00966083	0.00962918	0.0106058	0.0115332	0.0117587	0.0113396	0.0115304	0.0124993	0.0128095	0.0133581	0.012946	0.0140864	0.013459	0.0142599	0.0144132	0.014771	0.0149959	0.0150583	0.0156778	0.0159913	0.016497	0.0165812	0.0175723	0.018251	0.0171216	0.0172962	0.0179866	0.0188302	0.0180321	0.0183585	0.0191744	0.0187368	0.0198562	0.0190448	0.0205583
661.497	0.00498224	0.00665972	0.00536921	0.00603021	0.00574785	0.00656442	0.00709942	0.00857163	0.00815349	0.00741805	0.00919025	0.00920931	0.00938245	0.00931252	0.0101577	0.0106463	0.010506	0.0123737	0.0113989	0.0115417	0.0120973	0.0127553	0.0130046	0.0139139	0.013547	0.0145574	0.0146688	0.0143586	0.0144686	0.015694	0.0156796	0.0160253	0.0162974	0.016932	0.0173957	0.0184212	0.017937	0.0183724	0.0178546	0.0187925	0.0178796	0.0187305	0.0187125	0.0186727	0.019803	0.0203291	0.0194647	0.0197993	0.0207147
660.988	0.00535606	0.00734796	0.00569324	0.00541285	0.00553058	0.0069376	0.00735889	0.00791171	0.00759691	0.00855835	0.00839847	0.0090139	0.00966115	0.010286	0.0112672	0.0111458	0.0115849	0.011702	0.012372	0.0121404	0.0123075	0.0125849	0.013376	0.014045	0.0135527	0.0150482	0.01438	0.0143528	0.0157623	0.0156345	0.0159725	0.0163868	0.0162341	0.0171792	0.0171428	0.0173303	0.0180663	0.0180711	0.0179533	0.0177264	0.0189468	0.0195376	0.0187934	0.0202422	0.0195542	0.0205125	0.0200387	0.0200957	0.0208083
660.515	0.00543455	0.00693392	0.00617034	0.00581973	0.00741413	0.00753938	0.00753058	0.00890738	0.00907644	0.00848612	0.00935217	0.0109278	0.0101626	0.00995563	0.010317	0.0109787	0.0118095	0.0116181	0.0116792	0.0123861	0.0122893	0.0138444	0.0135898	0.0144771	0.0145004	0.0150999	0.0154672	0.0150298	0.0154103	0.0162331	0.0164173	0.0164559	0.0166142	0.0170223	0.0177226	0.0178918	0.0185258	0.0190797	0.0183392	0.0191258	0.0193234	0.0193487	0.0199828	0.0198051	0.0198044	0.0209915	0.0207956	0.0213462	0.0218246
660.005	0.00391498	0.0057692	0.00502634	0.00500701	0.00487733	0.00616	0.00667405	0.00707516	0.0073493	0.00729755	0.00805253	0.00873556	0.00838873	0.00878387	0.00956606	0.00874534	0.010857	0.0113055	0.0105011	0.0113333	0.0117812	0.0123488	0.0120437	0.0133686	0.0138148	0.0139853	0.0135498	0.0149076	0.0144136	0.014687	0.0148287	0.0154763	0.0146824	0.0160755	0.0168439	0.0167628	0.0173007	0.0167967	0.0159705	0.018324	0.0179617	0.0184388	0.0181637	0.0192836	0.0176108	0.019548	0.0186445	0.0201143	0.0195463
659.495	0.00360909	0.00642813	0.00535847	0.00546436	0.0060747	0.0057197	0.00705901	0.0074343	0.00738969	0.00810372	0.00880096	0.00857097	0.00971923	0.00926235	0.0102552	0.0106118	0.0103547	0.0113893	0.0113508	0.0113699	0.012287	0.0126513	0.0129308	0.0131621	0.013312	0.0137498	0.0143686	0.0151378	0.0151657	0.0151018	0.0151857	0.0163814	0.0159438	0.0166367	0.0176104	0.0174951	0.0182049	0.0186019	0.0175011	0.0182005	0.0183951	0.0187509	0.0182591	0.0192651	0.0190875	0.0188728	0.0204535	0.0204212	0.0206921
658.985	0.00491008	0.00714897	0.0043869	0.00577904	0.00591214	0.0067266	0.00738171	0.00745905	0.00773049	0.00845123	0.00756509	0.00935441	0.0100089	0.0100893	0.0104788	0.0111573	0.0109535	0.0120111	0.0118556	0.012358	0.012997	0.0132354	0.0133312	0.0130214	0.0139137	0.0140288	0.0149012	0.0149123	0.0155784	0.015041	0.0158623	0.0159745	0.0166162	0.0166704	0.0175876	0.0174314	0.0179539	0.0177406	0.0183934	0.0189693	0.0189607	0.0193447	0.0190814	0.0187326	0.0193967	0.0199039	0.0204374	0.0197019	0.0201341
658.512	0.00600963	0.00785646	0.00643706	0.00721676	0.00645915	0.00775296	0.0079231	0.00883443	0.00817953	0.00847036	0.00878797	0.00986731	0.010802	0.0112515	0.0108084	0.0115148	0.0123239	0.0126788	0.0116072	0.013423	0.0136397	0.0137729	0.0138317	0.0139782	0.0139706	0.0152524	0.0151169	0.0157045	0.0160757	0.0163363	0.0164307	0.0158708	0.0172953	0.0178163	0.0176488	0.0183789	0.0182711	0.0190459	0.0184578	0.0185583	0.0199383	0.0180057	0.01979	0.0202764	0.0199574	0.0207864	0.020991	0.0210441	0.0213451
658.002	0.00571637	0.00691456	0.00627664	0.0053206	0.00676291	0.00647505	0.00794997	0.00705882	0.0078901	0.00760702	0.00876641	0.00929557	0.00950475	0.00994183	0.00990963	0.0113313	0.0111866	0.0118928	0.0116949	0.012242	0.0126304	0.0130517	0.0144464	0.013048	0.0137526	0.0143316	0.0141344	0.0149047	0.0144355	0.0146081	0.0163649	0.016204	0.0159518	0.0164611	0.0174467	0.0173129	0.0180033	0.0190432	0.018518	0.0178989	0.0189204	0.018366	0.0192576	0.0193058	0.0198292	0.0197838	0.0204136	0.0202896	0.0198021
657.492	0.00427133	0.0060505	0.00536164	0.00499643	0.00595213	0.00607181	0.00782138	0.00766425	0.00797343	0.00818683	0.00749729	0.00898095	0.00826046	0.00873699	0.00940753	0.0102646	0.0112908	0.0117403	0.0116733	0.0125074	0.0126218	0.0121323	0.012674	0.0126332	0.0140622	0.0131608	0.0138765	0.0145926	0.0156071	0.0150627	0.0150506	0.0143958	0.0161037	0.0158949	0.017561	0.017807	0.017435	0.018478	0.0177409	0.0185623	0.0186717	0.0184118	0.0190479	0.0189797	0.0191486	0.0194984	0.0199352	0.0201751	0.0200857
656.982	0.00613613	0.00774704	0.00516463	0.00636994	0.00625119	0.00734493	0.00817441	0.00878033	0.00861266	0.0085659	0.0105544	0.0104948	0.0101851	0.0100314	0.0109806	0.0118353	0.0112638	0.0117411	0.0121576	0.0127134	0.0122295	0.0129682	0.0146066	0.0137329	0.0144904	0.0155182	0.0157938	0.0154144	0.0154685	0.0148353	0.0164013	0.0163788	0.0170384	0.017369	0.0184848	0.018415	0.019237	0.0186933	0.0191686	0.0197577	0.0190432	0.0195289	0.0203956	0.0203529	0.0198744	0.0202873	0.021823	0.0210287	0.0210499
656.508	0.00520728	0.00700978	0.00643275	0.0060048	0.00679425	0.00636455	0.0081494	0.00818219	0.00877888	0.00806364	0.00972539	0.00931752	0.00935098	0.0107564	0.010776	0.0121486	0.012195	0.0118058	0.0134008	0.0121817	0.0123768	0.0138861	0.0134516	0.0133621	0.014395	0.0146643	0.0152541	0.0152944	0.0149057	0.0154978	0.0164387	0.0166896	0.0176111	0.0171938	0.0174678	0.0172504	0.0189775	0.0196523	0.0180063	0.0189305	0.0189218	0.0202043	0.0198466	0.0206638	0.0207552	0.0215324	0.0212013	0.0204637	0.0210956
655.998	0.00489778	0.00703033	0.00551089	0.00616782	0.0067968	0.00755484	0.00769418	0.00847168	0.00711637	0.00817496	0.0088542	0.00938158	0.0100355	0.0100948	0.0109438	0.0115205	0.0120061	0.0114471	0.0121116	0.0121134	0.0129749	0.0128404	0.0131474	0.013445	0.0146958	0.0149241	0.015353	0.0153265	0.0152558	0.0150105	0.0162069	0.0157267	0.0167044	0.0177362	0.0174292	0.0173978	0.0197569	0.0192574	0.0185398	0.0186964	0.0189226	0.0199461	0.0200658	0.0196129	0.0199751	0.0204001	0.0210355	0.0215982	0.02129
655.488	0.00522981	0.00643919	0.00493097	0.00500748	0.00637343	0.00668115	0.00662737	0.00810509	0.00778975	0.00739148	0.00888022	0.00975947	0.00971745	0.00996628	0.0109827	0.0112818	0.0111111	0.0122045	0.0116092	0.0120016	0.0127501	0.0134611	0.0129739	0.0133276	0.0140698	0.0139514	0.014524	0.0139222	0.0160878	0.0151542	0.0167181	0.0166361	0.0171867	0.0173361	0.0175496	0.0172927	0.0186078	0.019433	0.0182124	0.0187214	0.0189577	0.0186709	0.0201355	0.019792	0.019505	0.0201688	0.020383	0.0205544	0.0216864
655.014	0.00453798	0.00583822	0.006105	0.00529227	0.00585772	0.0067374	0.00699726	0.00797881	0.00806461	0.00800138	0.00931186	0.0101038	0.00989162	0.00987793	0.0108104	0.0105829	0.0110171	0.0117804	0.0120258	0.0118217	0.0137348	0.0134043	0.013555	0.0135976	0.0137	0.0142784	0.0143858	0.0156933	0.014873	0.0165017	0.0162112	0.0155583	0.0166872	0.018013	0.017577	0.0181534	0.0187895	0.0181329	0.0193388	0.0175737	0.0183614	0.0185372	0.0195037	0.0199351	0.0204569	0.0196589	0.0200661	0.0205433	0.0211772
654.503	0.00492946	0.00624655	0.00498193	0.00628113	0.00677319	0.00697772	0.00813587	0.00770437	0.00851772	0.00815228	0.00909573	0.00844075	0.0105831	0.0100984	0.0101111	0.0111301	0.0109111	0.0118977	0.0120794	0.0121883	0.0124694	0.012665	0.0130754	0.0136697	0.013721	0.0146096	0.0156463	0.0149216	0.0161007	0.0154602	0.0170009	0.0165731	0.016656	0.0173475	0.0173778	0.0168747	0.018977	0.017906	0.0185474	0.0198976	0.0192897	0.0188754	0.0198713	0.019542	0.020161	0.0205187	0.0204144	0.0211752	0.0208739
653.993	0.00605864	0.00659572	0.00458031	0.00648669	0.00617625	0.00682262	0.00700042	0.0084432	0.00800257	0.00855611	0.00998784	0.00954116	0.0110564	0.0103312	0.0108453	0.0119364	0.0123069	0.0125144	0.0115699	0.0129568	0.0136326	0.0133061	0.0134163	0.0140945	0.014704	0.015545	0.0158757	0.0153355	0.0156797	0.0165865	0.0169364	0.0167585	0.0168822	0.0175243	0.018705	0.018586	0.0189894	0.0187733	0.0191095	0.0188927	0.0185972	0.0192339	0.0194424	0.0196397	0.0200751	0.0214083	0.020988	0.0206167	0.0220455
653.482	0.00528046	0.00860764	0.00721479	0.00633314	0.00722713	0.00778609	0.00877011	0.00842499	0.00856162	0.00949758	0.00961849	0.0104688	0.00999862	0.0118103	0.0116593	0.0123717	0.0134143	0.0138328	0.012319	0.0139924	0.0140695	0.0138649	0.014702	0.014701	0.0158764	0.0155717	0.0154152	0.0154552	0.0170629	0.0165443	0.0171259	0.0177672	0.0171867	0.0181386	0.0188001	0.0192918	0.0198111	0.0195475	0.0194696	0.0191462	0.0193197	0.0207671	0.0211448	0.0206315	0.0207032	0.0212946	0.0222418	0.0219651	0.0222991
653.008	0.00614333	0.00806451	0.00615078	0.00699634	0.0076717	0.0063033	0.00806991	0.00882413	0.00861947	0.00968204	0.0104278	0.0108113	0.0110274	0.0113582	0.0117911	0.0122323	0.0116619	0.0128236	0.0131526	0.0134282	0.0136182	0.0133986	0.014941	0.0148571	0.0155969	0.0157692	0.0158945	0.014784	0.0166173	0.0167453	0.0161665	0.0174928	0.0172136	0.0177866	0.0181836	0.0190934	0.0188318	0.0200535	0.020127	0.0196709	0.0195252	0.0205791	0.0205528	0.0208343	0.0216084	0.0209609	0.0209594	0.0210259	0.0214604
652.497	0.0045818	0.00717689	0.00548218	0.00627593	0.00674534	0.00712894	0.00719921	0.00823711	0.00831075	0.00834503	0.00974988	0.00978388	0.00953862	0.0105197	0.0113716	0.0114101	0.0116654	0.0116179	0.013064	0.0128649	0.0123096	0.0126692	0.0127695	0.0137506	0.0144047	0.0143216	0.0156918	0.0149968	0.015156	0.0156775	0.017474	0.0170754	0.0171832	0.0171742	0.018073	0.0184699	0.0191871	0.0195552	0.0183709	0.019579	0.0195293	0.0196679	0.0199287	0.020738	0.0200566	0.0199376	0.0214963	0.0218863	0.022244
651.986	0.0046442	0.00720876	0.00458816	0.00603417	0.00673759	0.00731021	0.00707061	0.00753264	0.00799218	0.00813002	0.00852989	0.00937327	0.00955259	0.0105067	0.0104124	0.0107413	0.0113851	0.0112857	0.0123217	0.0118146	0.0124053	0.0132198	0.0130446	0.0143387	0.0142372	0.0145168	0.0147605	0.0149642	0.0158731	0.0163855	0.0163961	0.0175692	0.0160624	0.0164423	0.0184845	0.0175919	0.018635	0.0185796	0.0194842	0.0187208	0.0177766	0.0192295	0.0203535	0.0204905	0.0199645	0.0219049	0.0207778	0.0209622	0.0211796
651.512	0.00505845	0.00669647	0.00508178	0.00520707	0.00581904	0.00727522	0.00774456	0.0082311	0.00828576	0.00809613	0.00778772	0.00932688	0.00995362	0.0102625	0.0101046	0.0110485	0.0115879	0.0121726	0.0119084	0.0121588	0.012091	0.0128107	0.0133341	0.0138632	0.0147979	0.0149067	0.0150891	0.0152493	0.0152482	0.0163348	0.017016	0.0160226	0.016924	0.0164734	0.0184055	0.0173716	0.0192541	0.0189357	0.0184193	0.0190493	0.0188204	0.0192759	0.0198923	0.0204993	0.020937	0.0198725	0.021314	0.0211141	0.0211961
651.001	0.00432153	0.00720029	0.00542334	0.00597221	0.00771984	0.00717434	0.00793286	0.0078553	0.00948456	0.00943755	0.0100011	0.0100842	0.0102517	0.0112822	0.0107904	0.0119463	0.0117559	0.0113673	0.0125678	0.0142142	0.0140028	0.013354	0.0142653	0.0142027	0.0140296	0.0143676	0.015822	0.0151778	0.0160265	0.0176563	0.016342	0.0167424	0.0171407	0.0173096	0.017895	0.0193279	0.0193404	0.0192363	0.0196351	0.0198348	0.0184694	0.0203702	0.019862	0.0209657	0.0202725	0.0208785	0.0210636	0.0213201	0.0214054
650.49	0.00481223	0.00759351	0.00474554	0.0046303	0.00616407	0.0073878	0.00718329	0.00820419	0.00879285	0.00951002	0.00916767	0.00940798	0.0109654	0.00978904	0.0111265	0.0116903	0.0117393	0.0122268	0.0128994	0.01244	0.0127325	0.0139309	0.0140649	0.0133117	0.0142353	0.0150969	0.0152651	0.0154226	0.0163377	0.016034	0.0166846	0.0168343	0.0173502	0.0175597	0.0180156	0.0184077	0.0197076	0.0190506	0.0195114	0.019464	0.0194166	0.0207185	0.0205173	0.0194899	0.0198699	0.0216824	0.0214509	0.0208623	0.0220151
650.015	0.00463695	0.00559854	0.00599367	0.00578722	0.00705161	0.0072375	0.0073304	0.00777824	0.00786661	0.00843064	0.00954209	0.00959157	0.0105701	0.0107722	0.011271	0.01132	0.0116486	0.0124143	0.0126949	0.0125436	0.0125383	0.0133726	0.0138909	0.0142236	0.0150377	0.0149407	0.0148196	0.0157833	0.0153289	0.0163226	0.0172293	0.0166181	0.0171093	0.0175741	0.0179615	0.018775	0.0189755	0.0201512	0.0183528	0.0191173	0.0201637	0.0202574	0.0198945	0.0206686	0.0210517	0.0218215	0.0215311	0.0211891	0.0217033
649.504	0.00563578	0.00753603	0.0064648	0.00647689	0.00737492	0.00834281	0.00834672	0.00915984	0.00844056	0.00964808	0.00975955	0.0103421	0.0113835	0.011659	0.0116711	0.0113472	0.0129682	0.0126304	0.0131643	0.0138222	0.0132249	0.0137835	0.0142385	0.0152012	0.0150419	0.015946	0.0153898	0.0151211	0.017123	0.0174544	0.0173413	0.0170724	0.0180228	0.0177058	0.0189344	0.0195952	0.0193718	0.0198027	0.0199694	0.0196304	0.0197276	0.0203415	0.0202883	0.0200189	0.0208248	0.0211436	0.0210672	0.0227676	0.0230209
648.993	0.00508613	0.00710716	0.00626716	0.00615157	0.00663325	0.00726667	0.0075423	0.00938726	0.00794675	0.00803062	0.00806451	0.0101368	0.0103883	0.0110962	0.0117586	0.0122999	0.0118969	0.0118823	0.0128337	0.0129854	0.0124786	0.0138828	0.0143278	0.015314	0.0151737	0.0153238	0.0145659	0.015489	0.0166146	0.0163186	0.0175176	0.017398	0.0173713	0.0168074	0.0185676	0.0196492	0.0193154	0.0198254	0.0192399	0.0196604	0.0191504	0.020505	0.0205806	0.0210482	0.021092	0.0212001	0.0213571	0.0213405	0.022274
648.518	0.0059003	0.0076825	0.00559623	0.00664527	0.00719274	0.00790338	0.00768224	0.00818232	0.00999711	0.00957315	0.00989241	0.00952391	0.0111775	0.0111906	0.0114795	0.0126114	0.0131034	0.0126279	0.0133531	0.0132528	0.0136394	0.0138764	0.0146426	0.0150236	0.0158639	0.0155608	0.0162638	0.0167677	0.0168724	0.0166929	0.0172843	0.0169636	0.0178698	0.0182656	0.0193625	0.0197922	0.0204019	0.0202464	0.0194835	0.0200914	0.0203377	0.0200388	0.0208502	0.0215761	0.0217088	0.0214575	0.0216037	0.0222923	0.0229422
648.006	0.00658826	0.00780683	0.00582825	0.00612067	0.00735618	0.00761485	0.00752392	0.00777036	0.00872669	0.00905535	0.0100873	0.0102956	0.0102249	0.0104811	0.011555	0.0117206	0.0122792	0.0120886	0.0133942	0.0131721	0.0131058	0.013652	0.0141707	0.0145663	0.0149414	0.0161914	0.0159249	0.0169834	0.0164971	0.0165248	0.0177874	0.017081	0.0171558	0.0180627	0.0173463	0.0189725	0.0190005	0.0203208	0.0200673	0.0191098	0.0207155	0.0197815	0.0203965	0.0215206	0.0209964	0.0214124	0.0219018	0.0224274	0.0230811
647.495	0.00521477	0.00778928	0.00561315	0.00615929	0.00731324	0.00762575	0.007939	0.00870577	0.00842636	0.0100023	0.0097287	0.0108175	0.0104011	0.011321	0.0122166	0.0114886	0.0119424	0.0124546	0.0124407	0.012765	0.0140947	0.0132918	0.0140072	0.0152635	0.0149349	0.0156256	0.0150707	0.0157064	0.0160678	0.0171098	0.0170334	0.0172025	0.0174495	0.0178473	0.0186115	0.0188178	0.0197507	0.0194047	0.0199113	0.0193618	0.0193767	0.0208536	0.0196105	0.0211755	0.0215822	0.0213004	0.0213547	0.0220904	0.0216372
646.983	0.00535462	0.00803057	0.00618762	0.00652298	0.00677298	0.00720774	0.00794332	0.00938504	0.00983757	0.00939126	0.00969366	0.00951695	0.0109544	0.0108545	0.0112222	0.012999	0.0121552	0.0125646	0.0129652	0.0136887	0.0142825	0.0145846	0.0148593	0.0152941	0.0150605	0.016006	0.0168227	0.0169601	0.0168871	0.0176325	0.0177982	0.0175424	0.0184036	0.0187556	0.0196464	0.0187739	0.019775	0.0204626	0.0199565	0.0196909	0.0198519	0.0210784	0.0204273	0.0214008	0.0221356	0.0211551	0.0225449	0.022609	0.0228591
646.508	0.00447191	0.00606667	0.00657078	0.00463478	0.00631436	0.00733717	0.00638764	0.0079511	0.00829843	0.00753456	0.00933074	0.00948118	0.0105868	0.0107991	0.00966907	0.0104734	0.0121675	0.0122667	0.012766	0.0127168	0.0132361	0.0134971	0.0138189	0.0148609	0.0142719	0.0147502	0.0148163	0.01569	0.0169207	0.0162662	0.0179231	0.0173506	0.017552	0.0173527	0.0181722	0.0188427	0.0191552	0.0191405	0.0190835	0.0192073	0.0194239	0.019962	0.0207323	0.0211256	0.0213054	0.0211399	0.0223198	0.0210627	0.0217636
645.996	0.00695717	0.00857477	0.00691272	0.00693237	0.00713563	0.00848726	0.007219	0.00967124	0.0104139	0.00959189	0.010875	0.0105331	0.0107434	0.0121137	0.0122142	0.0122235	0.0127895	0.0136091	0.0127208	0.014244	0.0134946	0.0149302	0.0144847	0.0157269	0.0158197	0.0163429	0.0173612	0.016979	0.0165941	0.0166083	0.0179702	0.0186415	0.0179408	0.018637	0.0194295	0.0201717	0.0199825	0.0208202	0.0207245	0.0200341	0.0213941	0.0213118	0.0213945	0.0210479	0.0227269	0.0219549	0.0236482	0.0232494	0.0237576
645.484	0.00484937	0.00654463	0.00514692	0.00613708	0.00725517	0.00706469	0.00752044	0.00776822	0.00781026	0.00816338	0.00914839	0.00918847	0.00917734	0.0101917	0.0103924	0.0118547	0.0115556	0.0120258	0.0116983	0.0129555	0.0131983	0.0129152	0.013325	0.0142283	0.0140596	0.0148532	0.0153326	0.0151763	0.0157041	0.015818	0.01644	0.0173297	0.0177862	0.0179549	0.0185011	0.0194417	0.0194888	0.0201545	0.0188133	0.0202179	0.0200291	0.0201339	0.019902	0.0207497	0.0206572	0.0213047	0.0210039	0.0210468	0.0218563
645.009	0.00439485	0.00599664	0.00500885	0.00562492	0.00569641	0.00637435	0.00666154	0.00690146	0.00794327	0.00875627	0.00841425	0.00885665	0.00869877	0.00949134	0.0106042	0.0102542	0.0112027	0.011526	0.011048	0.0130204	0.0125787	0.0121082	0.0132441	0.0137748	0.0141358	0.0141881	0.0147224	0.0145498	0.0150219	0.0150812	0.0165878	0.0163591	0.0161582	0.0176512	0.0176494	0.018618	0.0187036	0.0190003	0.0182191	0.0188522	0.0193239	0.0190459	0.0193738	0.0201412	0.0200805	0.0212285	0.0212895	0.0214509	0.022364
644.497	0.00459718	0.00679393	0.00605407	0.00648511	0.00738103	0.00730526	0.00738314	0.00949017	0.00856561	0.00936481	0.00981623	0.0105432	0.010008	0.009834	0.0108686	0.0124767	0.0122028	0.0122361	0.0130747	0.0127114	0.0135996	0.013955	0.014546	0.0142856	0.0155364	0.0155308	0.0151451	0.0162505	0.0164534	0.0166814	0.0167347	0.0166098	0.0170808	0.0184438	0.0182834	0.0197777	0.0206073	0.0192946	0.0187782	0.0201412	0.0207222	0.0215584	0.0209953	0.0208108	0.0212856	0.0223271	0.0220103	0.0233241	0.0230695
643.985	0.00573355	0.00796742	0.00689392	0.00704469	0.00743267	0.00745205	0.00899117	0.00908204	0.00872257	0.00958387	0.00999136	0.0102432	0.0113761	0.0112752	0.0117281	0.0123002	0.0132874	0.0124005	0.0127243	0.0134219	0.0136241	0.0149002	0.0154862	0.0156018	0.0154377	0.0157509	0.0161046	0.0171542	0.015815	0.0175476	0.0168273	0.0183793	0.0182533	0.0185437	0.0194777	0.019432	0.020187	0.0207341	0.0205315	0.0200657	0.0201056	0.0215214	0.0216697	0.0211961	0.0220312	0.021729	0.0224777	0.0221895	0.0240746
643.51	0.0055283	0.00763279	0.00594305	0.00665039	0.006931	0.0083882	0.00815679	0.00875183	0.00907953	0.00970401	0.00951415	0.010658	0.0106782	0.0115058	0.012507	0.0118809	0.0127104	0.0135026	0.0136489	0.014046	0.0139854	0.0128282	0.0149961	0.0154767	0.0162096	0.0153211	0.016853	0.0154129	0.017266	0.0174503	0.017503	0.0179075	0.018955	0.0184908	0.0195651	0.019641	0.0192843	0.020295	0.0195659	0.0211361	0.0206782	0.0208893	0.0217934	0.0206713	0.0219285	0.0218859	0.0224368	0.0221398	0.0227109
642.997	0.00584998	0.00713252	0.00612413	0.0063101	0.00701533	0.00793056	0.00847596	0.00933236	0.0088757	0.0101767	0.0098917	0.0096052	0.00971563	0.0115429	0.0118672	0.0124237	0.0143068	0.0133267	0.0129792	0.0138086	0.013773	0.0136828	0.0149218	0.0151325	0.0157051	0.0156105	0.0163523	0.0167765	0.0173795	0.0174198	0.0170506	0.0183369	0.0181793	0.0183151	0.0187313	0.0200304	0.0195454	0.0200839	0.0200184	0.020529	0.0214815	0.0212354	0.0215941	0.0218536	0.0217601	0.0223918	0.0220505	0.0225783	0.0241734
642.485	0.00530737	0.00769455	0.00627336	0.00739377	0.00736866	0.00757415	0.00759933	0.0091255	0.00903436	0.00952777	0.00954918	0.010712	0.0110714	0.0111027	0.0112037	0.0123534	0.0130674	0.0129405	0.0131361	0.0131078	0.013284	0.0142268	0.0145736	0.0150139	0.0148753	0.015189	0.0167057	0.0161977	0.0168352	0.0160364	0.0166836	0.0176969	0.0176418	0.0186895	0.0192427	0.0195535	0.0207728	0.0194779	0.0197056	0.019689	0.0213333	0.0214129	0.0216225	0.0216336	0.0226802	0.0222053	0.0211896	0.0222603	0.0218748
642.009	0.00430691	0.00716105	0.0065214	0.00633159	0.00691398	0.00769705	0.00737466	0.00849333	0.00864419	0.00939893	0.00954693	0.00946157	0.010353	0.0104112	0.0107411	0.0110884	0.0122964	0.0126279	0.0134104	0.0135076	0.0132584	0.0136488	0.0141222	0.0150542	0.0155639	0.0153873	0.0167253	0.0148773	0.0165644	0.0171566	0.0174678	0.0168801	0.0182598	0.0182736	0.0189094	0.0190741	0.0190021	0.0201473	0.0197671	0.019815	0.0212157	0.0209854	0.0204425	0.0213324	0.0214375	0.0216241	0.0225773	0.0231351	0.0225525
641.497	0.00515433	0.00829685	0.00617759	0.00698363	0.00738024	0.00803381	0.009166	0.00950922	0.00930556	0.0103075	0.00971412	0.01077	0.0114109	0.0114422	0.0120653	0.0111616	0.0137773	0.0134248	0.0133839	0.0139441	0.0138214	0.0143171	0.0146337	0.0162972	0.0155509	0.0159913	0.0163874	0.0166103	0.0166344	0.0173983	0.0168602	0.0185072	0.0184105	0.0199263	0.0193764	0.0195005	0.0216235	0.0199626	0.01975	0.0207407	0.0211648	0.0214623	0.0213611	0.0218838	0.0226672	0.0222128	0.0225243	0.0234412	0.0241436
640.984	0.00572348	0.008073	0.00627257	0.00749784	0.00757489	0.00844257	0.00883251	0.00956135	0.00910184	0.0101949	0.010466	0.0110576	0.011469	0.0108133	0.0125488	0.0128174	0.0130303	0.0141519	0.0136642	0.014114	0.0133753	0.0144637	0.0150812	0.0150921	0.0162598	0.0160531	0.016164	0.0172399	0.017218	0.0178437	0.0176833	0.0193663	0.0188827	0.0193938	0.0195215	0.0189284	0.0211335	0.0201399	0.0208064	0.0219637	0.0217502	0.0220602	0.0223053	0.020528	0.0220024	0.0222267	0.0230579	0.0238998	0.0236109
640.508	0.00589794	0.00707214	0.00638244	0.0057879	0.00787307	0.00784945	0.00929726	0.00836603	0.00906343	0.00919947	0.00958612	0.00967793	0.00925548	0.0113125	0.0119092	0.011513	0.0123664	0.0141574	0.0131328	0.0133901	0.0132401	0.0145188	0.0151948	0.015112	0.0148613	0.0163379	0.0162043	0.0164079	0.0169691	0.0171568	0.0170947	0.0174322	0.0183689	0.0185533	0.0189228	0.0192448	0.0206598	0.0194178	0.0208935	0.020191	0.0202835	0.0206206	0.0206425	0.0219291	0.0226993	0.0217327	0.0213907	0.0231601	0.023119
639.996	0.00547456	0.00717873	0.00624481	0.00573788	0.00623483	0.00678754	0.00786495	0.0088934	0.00866743	0.00940681	0.00967362	0.0102526	0.0103912	0.0111361	0.011892	0.0121129	0.0136369	0.0131076	0.0118665	0.0129988	0.0131277	0.0143154	0.0139497	0.0145224	0.0149333	0.0150924	0.0152792	0.015996	0.0167053	0.0170385	0.0174373	0.0181551	0.0180269	0.0189625	0.019195	0.0195108	0.0205687	0.0195235	0.0203936	0.0199302	0.0206072	0.0207299	0.0208423	0.0214916	0.0222088	0.0212481	0.0220636	0.0221089	0.0220337
639.483	0.00562217	0.00763882	0.00635053	0.00662758	0.00739814	0.0076897	0.00825363	0.00884189	0.00908043	0.00928594	0.00879846	0.0106191	0.01041	0.0113033	0.012201	0.0127475	0.0125226	0.0129151	0.0124249	0.0126631	0.0138286	0.0141194	0.0145392	0.0142554	0.0157794	0.0162117	0.0163974	0.0164966	0.016901	0.0175406	0.016948	0.0173072	0.0184934	0.0186485	0.0192897	0.0196107	0.0205538	0.0200007	0.0197354	0.02021	0.0201844	0.0211946	0.0213444	0.0210577	0.0218188	0.0221071	0.0220728	0.0235071	0.0233165
639.007	0.00592339	0.00816172	0.0068866	0.00692427	0.00757649	0.00892678	0.0084034	0.00963632	0.00969276	0.00944655	0.00974183	0.0108407	0.0118946	0.0116148	0.0124572	0.0126203	0.0125958	0.0143401	0.0142434	0.013832	0.0143143	0.0144974	0.015533	0.0161371	0.0168723	0.0169796	0.0168092	0.0173946	0.0170857	0.0169958	0.0181329	0.0183141	0.0193119	0.019753	0.02004	0.0202382	0.0206252	0.0211981	0.0210442	0.0212299	0.0215401	0.0219008	0.0216195	0.0222071	0.0225262	0.0232704	0.0230919	0.0228097	0.0236099
638.494	0.00639978	0.00871972	0.00760544	0.00692782	0.00848301	0.00888957	0.00930173	0.00969106	0.0100847	0.0107919	0.0103963	0.011249	0.0115098	0.0121869	0.0124212	0.0129563	0.0132018	0.0142881	0.014286	0.0142943	0.0150742	0.0156253	0.0153085	0.0166438	0.0163083	0.0165969	0.0172471	0.0185884	0.0174213	0.0188715	0.0185808	0.0197841	0.0196913	0.020033	0.0202493	0.0206606	0.0213498	0.0213816	0.0212758	0.0212922	0.0222056	0.0222288	0.0218775	0.0238797	0.0229676	0.0226204	0.0235281	0.0236595	0.0236625
638.018	0.00646278	0.00806954	0.00639408	0.00721161	0.00682231	0.0079845	0.00865372	0.00885848	0.00970467	0.0110774	0.0107758	0.0109672	0.0115176	0.0112186	0.0124999	0.0122858	0.012486	0.0131485	0.0139838	0.0135004	0.0144045	0.0140964	0.0150684	0.0152534	0.0162538	0.0162835	0.0168451	0.0176592	0.0171796	0.0180804	0.0181366	0.0193625	0.0186294	0.0185663	0.0193607	0.0198127	0.0213436	0.02037	0.0208796	0.0202095	0.0209158	0.0221545	0.0218178	0.0231702	0.022508	0.0226123	0.0225969	0.0230074	0.0238239
637.505	0.00642831	0.00787826	0.00643398	0.00696972	0.00786753	0.00795785	0.00867627	0.00907972	0.00925185	0.00981986	0.0107859	0.0109179	0.0115867	0.0117265	0.0125199	0.0122333	0.0130375	0.0133367	0.0131702	0.013503	0.0147377	0.0151249	0.015519	0.0151482	0.0161741	0.0160205	0.0170882	0.0169454	0.0175052	0.0162903	0.0186207	0.0188757	0.0190475	0.0190796	0.0194331	0.0198223	0.0213676	0.0207397	0.0215496	0.0209221	0.0217408	0.0219241	0.0222089	0.0226343	0.0225903	0.0230674	0.0234048	0.0232868	0.0235175
636.992	0.00570525	0.00832706	0.00655853	0.0069264	0.00649323	0.00768759	0.0079269	0.00866553	0.0092874	0.00989006	0.0101987	0.0103678	0.0105596	0.0114093	0.0119263	0.0119847	0.0128498	0.0131074	0.0135039	0.0143449	0.0149986	0.0156963	0.0150715	0.0164533	0.0163161	0.0165009	0.0167517	0.0172994	0.0171084	0.0182306	0.0181558	0.0191772	0.0190624	0.0200784	0.0199636	0.0203497	0.0207104	0.0212954	0.0214961	0.0214145	0.0207323	0.0213438	0.0218623	0.0217208	0.0231562	0.0229374	0.0236055	0.0238689	0.0232135
636.515	0.00578785	0.00787017	0.00538174	0.00604239	0.0073561	0.00846815	0.00801604	0.0095731	0.00896602	0.0091421	0.00984499	0.00996874	0.0113467	0.0112916	0.012437	0.0124105	0.0127966	0.0129356	0.0130932	0.0132586	0.0143029	0.0154888	0.0161477	0.015407	0.0153928	0.0159885	0.0171323	0.0176301	0.0174729	0.0178527	0.0175035	0.0177994	0.018981	0.0194367	0.0191062	0.019849	0.0202069	0.0206172	0.0205386	0.0211864	0.0220981	0.0215163	0.0214877	0.0220188	0.0211737	0.0230511	0.0234003	0.0233332	0.0231932
636.002	0.00458528	0.00714318	0.00595494	0.00582248	0.00638089	0.00780372	0.00694028	0.00825123	0.00863524	0.00936788	0.00907921	0.0100263	0.0099199	0.010561	0.0116852	0.0111903	0.0130472	0.0127859	0.0128213	0.0129891	0.0140489	0.014459	0.0137073	0.0143869	0.0151742	0.0151212	0.0162059	0.0164158	0.0165688	0.0176762	0.0175727	0.0172024	0.017635	0.0185453	0.0194076	0.0184862	0.0199509	0.0202366	0.019368	0.0203401	0.0202454	0.0216627	0.020272	0.0213159	0.0220005	0.0215335	0.0215921	0.0224425	0.0226503
635.489	0.00623993	0.00820316	0.00620246	0.00580399	0.0073324	0.00813806	0.00770806	0.00881121	0.00905297	0.00955868	0.00904818	0.010459	0.0110965	0.0109514	0.0118724	0.0120087	0.0131504	0.0125634	0.0134748	0.0133082	0.0138306	0.0142099	0.0150049	0.014571	0.015712	0.0157899	0.0165563	0.0168347	0.0168192	0.0170862	0.0182725	0.0196007	0.0185567	0.0184633	0.0200305	0.0194624	0.0207601	0.0202838	0.0209131	0.0209407	0.0211006	0.0217456	0.0213662	0.0210093	0.0218392	0.0220051	0.0229252	0.0235205	0.0232544
635.012	0.006545	0.00942557	0.00683495	0.00694936	0.00766409	0.00878144	0.00954698	0.00962373	0.0101233	0.0109559	0.0101674	0.0119936	0.0132562	0.0126601	0.0121713	0.0140391	0.0130752	0.0149405	0.0149763	0.0156488	0.0139936	0.0157161	0.0160192	0.0165335	0.0166219	0.0174323	0.0170663	0.0186897	0.0186255	0.0179857	0.0187938	0.0191288	0.0199546	0.0204406	0.0203198	0.0214632	0.0221034	0.0218648	0.0216319	0.022218	0.0219782	0.0231387	0.0226282	0.0230059	0.0231121	0.0235721	0.0237404	0.0245909	0.0243946
634.499	0.00567404	0.00702928	0.00526049	0.00634522	0.00798659	0.00708897	0.0082087	0.00810401	0.00870025	0.00889375	0.00982727	0.0101475	0.0101712	0.010586	0.0103905	0.0126103	0.0129119	0.012987	0.013254	0.0131661	0.0145038	0.0141413	0.0144901	0.0149686	0.0152908	0.0158337	0.0157905	0.0168224	0.0164062	0.0173561	0.0185462	0.0186334	0.0181483	0.0189416	0.0195804	0.0199811	0.0202742	0.0207792	0.0204563	0.0198767	0.0208217	0.0219426	0.0211387	0.0223085	0.021748	0.0220641	0.0235621	0.0227437	0.0232665
633.985	0.006219	0.00807316	0.00581348	0.00689113	0.00790784	0.00750232	0.00812021	0.00902371	0.0084474	0.00980879	0.00956625	0.0100701	0.0120159	0.0116071	0.0118283	0.0128065	0.0131719	0.0128617	0.0135269	0.0143666	0.0144167	0.0138216	0.0140519	0.0156377	0.0157098	0.0160349	0.0167814	0.0174074	0.0172194	0.0184888	0.0172851	0.0184297	0.0188263	0.0189629	0.0200209	0.0202918	0.0209476	0.0205894	0.0206282	0.0216446	0.0216127	0.0216067	0.0226121	0.0221406	0.0221481	0.0226043	0.023436	0.023074	0.0237248
633.508	0.00631318	0.00809027	0.00641536	0.00706837	0.00801947	0.00806192	0.00922451	0.00931408	0.00899517	0.00949909	0.00980064	0.0109529	0.0111608	0.0125172	0.0118537	0.0122834	0.0134847	0.0138532	0.0143725	0.0140434	0.0150647	0.0147785	0.0157935	0.0161329	0.0171137	0.0173103	0.0162365	0.0172169	0.0178749	0.0178517	0.0189558	0.018153	0.0182689	0.0193083	0.0205248	0.0200472	0.021323	0.0217168	0.0215905	0.0213837	0.0215661	0.021918	0.0221691	0.0236581	0.0232405	0.0230401	0.0234947	0.0235539	0.0241806
632.995	0.00524299	0.00774846	0.00692035	0.00683587	0.00796159	0.00915418	0.00862998	0.00934405	0.00895407	0.0103681	0.0105426	0.0107742	0.0115816	0.0116829	0.011414	0.0129528	0.0141041	0.0143512	0.0137712	0.0146473	0.0145314	0.0150178	0.0160008	0.015524	0.0164354	0.0165634	0.0176109	0.0174447	0.0181017	0.0179033	0.0187747	0.0192425	0.0195675	0.0197123	0.0208867	0.0206334	0.0220298	0.0224216	0.0217464	0.021333	0.0217231	0.0226607	0.022201	0.023382	0.0233404	0.023371	0.0232252	0.0244357	0.0243427
632.517	0.00710716	0.00762344	0.00660713	0.00854415	0.00812324	0.00854966	0.00912307	0.00937491	0.0108599	0.0101914	0.0108448	0.0117286	0.013006	0.0126262	0.0130945	0.0134095	0.0141514	0.0145843	0.0147212	0.0141062	0.0150322	0.0151594	0.0152811	0.0159041	0.0166943	0.0173718	0.0174681	0.0171091	0.0184014	0.0193129	0.0182208	0.0189622	0.0201844	0.0197769	0.0204377	0.0215388	0.0217307	0.0215328	0.0220366	0.0229942	0.0223328	0.023039	0.0224261	0.022982	0.0235976	0.0237386	0.0245445	0.0241018	0.025037
632.004	0.00654776	0.00829036	0.00708292	0.00725256	0.00853926	0.00926415	0.00855352	0.00909484	0.0102628	0.0108251	0.0117792	0.0113198	0.011918	0.0124378	0.0121193	0.0135915	0.0145943	0.0146568	0.0142122	0.0145984	0.0157948	0.0160664	0.0152296	0.0163233	0.0169963	0.0173454	0.0167902	0.0184192	0.018832	0.0181983	0.0193411	0.0188884	0.0199299	0.0201745	0.0210156	0.0216508	0.0222789	0.0218003	0.0221229	0.022278	0.0224945	0.0226919	0.0226692	0.0242865	0.0231747	0.0241419	0.0244021	0.0247632	0.0244374
631.49	0.0060232	0.00740399	0.00686796	0.00694052	0.00805646	0.0081642	0.00829925	0.00910065	0.00964937	0.0102129	0.0109149	0.0113726	0.0114482	0.0117809	0.0124133	0.0126426	0.0135011	0.0141033	0.0134673	0.0146905	0.0146298	0.015578	0.0154634	0.0160984	0.0163045	0.0168889	0.0169687	0.0176933	0.0173317	0.0177616	0.0187086	0.0190465	0.0189392	0.0202005	0.0202715	0.0208076	0.0213583	0.0216512	0.0214969	0.0222705	0.0215168	0.0226231	0.0221289	0.023924	0.0228537	0.0239906	0.0234959	0.0240372	0.0247216
631.013	0.00594071	0.00720092	0.00658744	0.00695907	0.00735934	0.00734865	0.0088887	0.00957374	0.00996297	0.0095128	0.0110942	0.0107948	0.0107813	0.0123144	0.0125453	0.0133483	0.0134057	0.0136632	0.0135446	0.0140285	0.0151378	0.01532	0.0155522	0.0162284	0.0169752	0.0169708	0.016987	0.0180803	0.0171332	0.0184266	0.0194461	0.0182453	0.0190501	0.0196705	0.0200103	0.0205102	0.0217391	0.0213766	0.0213385	0.0216095	0.0217925	0.0223028	0.022229	0.0226771	0.0224751	0.0234088	0.0234572	0.0242897	0.0242232
630.498	0.00592722	0.00715481	0.00655575	0.00721774	0.00728188	0.00759707	0.00810581	0.00875376	0.00990711	0.00976013	0.0107096	0.0107471	0.0114531	0.0113094	0.012364	0.0116038	0.0132253	0.0137324	0.0134241	0.0142152	0.0155183	0.015248	0.0151544	0.0157873	0.0166038	0.0164044	0.0179339	0.0171563	0.018289	0.0178771	0.017178	0.0188918	0.0192666	0.0185654	0.0199609	0.0210118	0.0208161	0.0212594	0.0205959	0.0215293	0.0215596	0.0227166	0.022695	0.0232096	0.0238293	0.0230343	0.0229833	0.0232152	0.0244746
629.984	0.00593877	0.00743182	0.00554888	0.00626918	0.00747014	0.00840583	0.00834099	0.00935357	0.00937362	0.0103376	0.00979147	0.0108445	0.0115163	0.0117674	0.0121398	0.0127261	0.0122267	0.0138762	0.0133264	0.0143714	0.0142362	0.0146253	0.0149426	0.015613	0.0158408	0.0169138	0.0163329	0.0173261	0.0176312	0.0180322	0.0193364	0.0186168	0.0191726	0.0194081	0.0200768	0.0210368	0.0204564	0.0223812	0.0204582	0.0208982	0.0225236	0.0218795	0.0227539	0.0219239	0.0224188	0.022962	0.0228906	0.0247244	0.024362
629.507	0.00599559	0.00730465	0.00586341	0.00645684	0.00679782	0.00776372	0.00843528	0.00905712	0.00894147	0.00936407	0.0101832	0.0101751	0.0112145	0.0111353	0.0119589	0.0122447	0.0130546	0.0132906	0.0140305	0.0135672	0.0138457	0.0144368	0.0150696	0.0158371	0.0159138	0.0171525	0.0174292	0.0172752	0.0176737	0.01793	0.0180847	0.0176801	0.0193902	0.0198944	0.0203507	0.0205237	0.0209244	0.021867	0.0210869	0.02138	0.0209918	0.0218232	0.0224198	0.0216199	0.0231621	0.0228385	0.0232347	0.0237809	0.0236627
628.993	0.00586992	0.00771549	0.00600202	0.00687735	0.00755121	0.00837237	0.00890672	0.00848721	0.00974472	0.00940266	0.0110345	0.0110018	0.0107907	0.012022	0.0126417	0.0131872	0.0131657	0.0142503	0.0141031	0.0141244	0.0144323	0.0156685	0.0152447	0.0157396	0.0160765	0.0169589	0.0170681	0.017522	0.0179717	0.0179275	0.0188277	0.0184256	0.0190361	0.0192325	0.0209481	0.0214256	0.0214623	0.021254	0.0214574	0.0217638	0.0213204	0.0221053	0.0221327	0.0224676	0.0227461	0.0236684	0.0239226	0.0237405	0.0243571
628.515	0.00645624	0.00831284	0.00702507	0.00748744	0.00753714	0.00883782	0.00871127	0.00935767	0.0094666	0.0103276	0.0108768	0.011102	0.0112224	0.0118518	0.0120781	0.0130616	0.0139987	0.0143604	0.0146749	0.0148358	0.0151097	0.0160556	0.0157824	0.0162439	0.017193	0.0163269	0.0172972	0.0175056	0.0180601	0.0187987	0.0191587	0.0193828	0.0198295	0.0202523	0.0203755	0.0203514	0.0218231	0.0221622	0.0214643	0.0220866	0.0216942	0.0228796	0.0224907	0.0234425	0.0236399	0.0241481	0.0242598	0.0238517	0.0244552
628.001	0.00667804	0.008374	0.00664874	0.00770406	0.00758553	0.00854647	0.00965284	0.0107655	0.0098564	0.00998877	0.0106047	0.0109493	0.0119218	0.0124251	0.0124478	0.0136984	0.0138986	0.0148311	0.0147263	0.014526	0.0156202	0.015365	0.016154	0.0168524	0.0166097	0.0176347	0.0174367	0.0177633	0.0185478	0.0193605	0.0191971	0.0192767	0.0202724	0.0199815	0.0203349	0.0213494	0.0221849	0.0223018	0.0212722	0.0220548	0.0224465	0.0226068	0.0231497	0.0239244	0.0236546	0.0244324	0.0242931	0.0244736	0.0248849
627.486	0.00607087	0.00846925	0.00664542	0.00669093	0.00797414	0.00767839	0.00896076	0.00953592	0.00972579	0.00970771	0.010664	0.0114138	0.0119867	0.0120067	0.0120417	0.0139234	0.0134394	0.0142668	0.0146755	0.0151248	0.0147881	0.0154931	0.0160151	0.0164862	0.0172156	0.0175897	0.0175745	0.0180554	0.0184521	0.0179007	0.0189937	0.0191604	0.0202013	0.0204945	0.0202258	0.0216255	0.0217114	0.0216662	0.0219664	0.0220285	0.0224429	0.0227237	0.0233597	0.023825	0.0227517	0.0240192	0.0249537	0.0243742	0.0255716
627.008	0.0074442	0.0086496	0.00804001	0.00832004	0.00859003	0.0099239	0.00996956	0.010702	0.0101293	0.0115447	0.0118958	0.0121213	0.0129385	0.0130794	0.0134534	0.0142722	0.0155577	0.014727	0.014987	0.0154316	0.0162088	0.0169127	0.0166252	0.0172429	0.0172823	0.0185107	0.0178982	0.0197113	0.0194889	0.0207598	0.0199003	0.0207938	0.0210208	0.021542	0.0220274	0.0222661	0.0230374	0.0229806	0.0228003	0.023091	0.0233751	0.0240621	0.0240259	0.0241878	0.024468	0.0252707	0.0246753	0.0261782	0.0259081
626.494	0.00722061	0.00832566	0.00794596	0.00792329	0.00878858	0.00950287	0.00992141	0.0100115	0.0114714	0.0108717	0.0113302	0.0114077	0.0133726	0.012492	0.0135331	0.0147039	0.0142779	0.0149132	0.015053	0.0159542	0.0161302	0.0169087	0.0168557	0.0174337	0.0172697	0.0182377	0.0191337	0.0191979	0.0195711	0.0195129	0.0204677	0.0213772	0.0212901	0.0210024	0.021746	0.0224004	0.0231287	0.0228593	0.0233329	0.0235305	0.0238105	0.0246956	0.0243206	0.0240205	0.0248317	0.0258748	0.0261864	0.0251084	0.0261803
626.016	0.00647623	0.00749545	0.0069255	0.00704793	0.00753851	0.00803885	0.00849734	0.00934933	0.0089754	0.00971491	0.0105198	0.0111857	0.0121131	0.0121199	0.0134419	0.0132283	0.0133535	0.0135588	0.0142767	0.0153194	0.0148702	0.0153777	0.0155958	0.0153647	0.0169239	0.017072	0.0171988	0.0176582	0.0184068	0.018962	0.0190603	0.0190849	0.0194039	0.020244	0.0207544	0.0216618	0.0213776	0.0220196	0.0215153	0.0221661	0.0229388	0.022303	0.0231884	0.0233991	0.0242731	0.0239972	0.0242036	0.0249679	0.0246369
625.501	0.00682165	0.008497	0.00669568	0.00719634	0.00712297	0.00856701	0.00883499	0.00954013	0.00937063	0.0103995	0.0104671	0.0116448	0.0120118	0.0123382	0.0132248	0.0133091	0.0138365	0.0145426	0.0145929	0.0153984	0.0159012	0.0159313	0.0164098	0.015804	0.0178284	0.0170332	0.0180384	0.0181274	0.0193867	0.0189308	0.0189806	0.0200963	0.0209525	0.0208865	0.0216984	0.0217603	0.0217069	0.0221594	0.022108	0.0225386	0.0228599	0.0231692	0.0235669	0.0238452	0.0239428	0.0241473	0.0249085	0.0242648	0.0247458
624.986	0.00615333	0.00789735	0.00679104	0.00659801	0.00829294	0.00779663	0.00927095	0.00934233	0.00908357	0.00961338	0.0106431	0.0101818	0.0120517	0.012063	0.0123356	0.0133154	0.0125682	0.0137758	0.013443	0.0140899	0.0142527	0.0151601	0.0155475	0.0160033	0.0166626	0.0166834	0.0180339	0.0173687	0.0183903	0.0184792	0.0195128	0.0193285	0.0195821	0.0202767	0.0204371	0.0206987	0.0209484	0.0216572	0.0214842	0.0219845	0.0225949	0.0220463	0.0229804	0.0233665	0.023788	0.0241815	0.0242424	0.0244429	0.0237566
624.508	0.00577896	0.00747609	0.00693034	0.00688513	0.00763429	0.00823292	0.00845593	0.00889776	0.00899403	0.00983553	0.0103296	0.010538	0.0111448	0.0113486	0.0132267	0.012947	0.0126107	0.0136385	0.0131872	0.0145126	0.0152933	0.014961	0.0164772	0.0157544	0.0162427	0.0168972	0.0172927	0.0178155	0.0177799	0.0176551	0.0191755	0.0192256	0.0198471	0.0202296	0.0213334	0.0210552	0.0204553	0.0217441	0.0212898	0.0210016	0.0221475	0.0223052	0.0238298	0.0231351	0.0236988	0.0238766	0.0231144	0.0244686	0.0250052
623.993	0.00703151	0.00876406	0.00808901	0.00792766	0.00822503	0.00974493	0.00924778	0.0106095	0.0107281	0.0111123	0.0118884	0.0122419	0.0121148	0.0134776	0.0128302	0.0150697	0.0143799	0.014388	0.0146178	0.0147138	0.0159721	0.0165179	0.0166482	0.0168562	0.0170885	0.018273	0.0186386	0.0186765	0.0192533	0.0200793	0.0204711	0.0205959	0.0208809	0.0207849	0.0218636	0.0221695	0.0221642	0.022484	0.0222087	0.0233387	0.0234301	0.0234145	0.0232405	0.023984	0.0245926	0.0243646	0.0250008	0.0259077	0.0256672
623.515	0.00554133	0.00730281	0.00727912	0.0071311	0.00774928	0.00800615	0.00848515	0.00930321	0.0101376	0.010572	0.0103365	0.0111761	0.0112831	0.0126492	0.012365	0.013481	0.0141668	0.0142533	0.0147419	0.015477	0.0153272	0.0158416	0.0157318	0.0166079	0.0172608	0.0176598	0.0183718	0.0180097	0.0184818	0.019043	0.0193527	0.0200693	0.0200002	0.0204903	0.0216141	0.0214453	0.0216418	0.0225488	0.0222526	0.0225983	0.022773	0.0227028	0.0229825	0.0231552	0.0240558	0.0238214	0.0243811	0.0246981	0.0249994
623	0.00728094	0.00963926	0.00816133	0.00827278	0.00850835	0.00993836	0.0102361	0.0116616	0.0108836	0.0115359	0.0117301	0.0125111	0.0132543	0.0136045	0.0147264	0.0156019	0.0156842	0.0153548	0.0152251	0.0163124	0.0166861	0.0162199	0.0172169	0.0179509	0.0178415	0.0187554	0.0194566	0.0190432	0.0197796	0.0205551	0.0201454	0.0212211	0.0210708	0.0215735	0.0215974	0.0225575	0.0232651	0.0237603	0.023295	0.0232042	0.0238628	0.0243434	0.0249826	0.0249371	0.0253053	0.0258726	0.0255933	0.0257785	0.026191
622.485	0.0062018	0.00911054	0.00625529	0.00779882	0.00830991	0.00804296	0.00829948	0.00952764	0.0100547	0.00965906	0.0099822	0.0111815	0.0118041	0.0121573	0.013264	0.013694	0.0131793	0.0143244	0.0148271	0.0155933	0.0157616	0.0159254	0.0153636	0.0168102	0.0171336	0.0176464	0.01768	0.0181962	0.0181527	0.0194913	0.0191113	0.0198123	0.0213456	0.0213641	0.0213973	0.0216736	0.022036	0.022073	0.0222671	0.022357	0.0227558	0.0233086	0.0228954	0.0234912	0.0236153	0.0238809	0.0242122	0.0255011	0.0254519
622.006	0.00722403	0.00757647	0.00697779	0.00735362	0.00791815	0.00924977	0.0095387	0.00963103	0.0109529	0.00938324	0.011744	0.0116955	0.0118898	0.0128318	0.0127777	0.0141276	0.0138091	0.0145632	0.0146644	0.0155787	0.0161113	0.0153021	0.0161594	0.0171038	0.017617	0.0176872	0.0188842	0.0182649	0.0194883	0.0191751	0.0206726	0.0197012	0.0208276	0.0218623	0.021037	0.0229046	0.0221632	0.0234688	0.022621	0.0228062	0.0230502	0.0231863	0.024067	0.0243461	0.0248438	0.0247649	0.025034	0.0250434	0.02568
621.491	0.00571537	0.00773742	0.00617704	0.00732722	0.00709942	0.00906988	0.0081307	0.00954513	0.00908722	0.0101323	0.00976847	0.010414	0.0118902	0.0122599	0.0122987	0.012695	0.0133857	0.0141418	0.0145277	0.0148816	0.0153521	0.015689	0.0162048	0.0162056	0.0165228	0.0172678	0.0179907	0.0178488	0.0182559	0.0189917	0.0192743	0.0195334	0.020441	0.0206365	0.0220451	0.021645	0.0212446	0.0223446	0.0216252	0.0228206	0.0232088	0.0231045	0.0232071	0.0234444	0.0236504	0.0248147	0.0249221	0.0249879	0.0245386
621.012	0.00695312	0.00824437	0.00753806	0.00787478	0.00808426	0.00856973	0.00902035	0.010499	0.0108394	0.0105318	0.0108145	0.0115818	0.0120743	0.0128729	0.0134165	0.0135469	0.0143294	0.0151554	0.0156928	0.0156447	0.0162416	0.016443	0.0171312	0.0166701	0.0177591	0.0186425	0.0190538	0.0187172	0.019483	0.0197524	0.0206361	0.0202661	0.0209041	0.0215687	0.0215647	0.0217883	0.0222654	0.0231006	0.0229919	0.0228794	0.0237533	0.0248268	0.0247555	0.0243518	0.0248901	0.0252857	0.0253244	0.0257614	0.026569
620.497	0.00655104	0.00768069	0.00663801	0.00708232	0.00758076	0.00799046	0.00894208	0.0103399	0.0098506	0.0105421	0.0110449	0.010964	0.0120628	0.0116543	0.0132709	0.0136542	0.0145802	0.0138571	0.0151297	0.0155853	0.0156683	0.0163694	0.0161808	0.0173745	0.0167887	0.0177955	0.0182059	0.0176632	0.0188457	0.0189439	0.0200062	0.0194376	0.0193238	0.02017	0.0208845	0.021327	0.0213983	0.0225574	0.022089	0.0223099	0.0234021	0.0228981	0.0232005	0.0237923	0.0250012	0.0240752	0.0259099	0.0247367	0.0252217
620.018	0.00604577	0.00707406	0.00609812	0.00688766	0.00782151	0.00804444	0.00815653	0.00926777	0.00986985	0.00999208	0.00987107	0.0109405	0.011329	0.0111558	0.012547	0.0132061	0.0131737	0.0144521	0.0138407	0.0147029	0.0154827	0.0161167	0.0158711	0.0168368	0.0169871	0.018044	0.0171691	0.0176207	0.0180521	0.0188185	0.0189418	0.0191046	0.0192083	0.0208919	0.0204045	0.0211661	0.0220194	0.0216744	0.0210356	0.0222358	0.0223093	0.0227296	0.0236407	0.0240501	0.0233629	0.0247272	0.0246768	0.0233616	0.0246868
619.503	0.00754262	0.00880818	0.00808692	0.0082469	0.0100663	0.00930739	0.0104138	0.0108508	0.0105279	0.0112644	0.0117821	0.0127223	0.0132223	0.0124047	0.0134257	0.0148013	0.0158393	0.0155036	0.0158606	0.0164238	0.0164147	0.0183075	0.0173444	0.0177654	0.0180261	0.019538	0.0200696	0.0194818	0.0201525	0.0199646	0.020787	0.0205831	0.0217076	0.0216605	0.0229771	0.0234112	0.0234041	0.0231143	0.0231287	0.0242103	0.0255215	0.0245427	0.0244151	0.0248713	0.0258611	0.0263582	0.0257605	0.0258236	0.0265797
618.987	0.00742187	0.00840741	0.00701276	0.00775249	0.00823553	0.00868929	0.0100824	0.0100935	0.0101282	0.0115839	0.0117839	0.0124576	0.0129853	0.0129814	0.0133623	0.0135415	0.0145707	0.0150228	0.0151559	0.015962	0.0163892	0.0168608	0.0172535	0.0176913	0.0182215	0.0185735	0.0188838	0.0195846	0.0202489	0.0200138	0.0204366	0.0210863	0.0210575	0.0216398	0.0222762	0.0222432	0.0231427	0.0229682	0.0232906	0.0238064	0.0238425	0.0246038	0.0246852	0.0250606	0.0257508	0.0257539	0.0258502	0.0255864	0.0266562
618.508	0.00675268	0.00835606	0.00742806	0.00851268	0.008499	0.00856437	0.0097443	0.0100053	0.0113391	0.0115661	0.0113313	0.0116875	0.011799	0.012841	0.0135041	0.0145185	0.0147528	0.0147713	0.0145203	0.0155278	0.0164417	0.0163673	0.0163998	0.0170035	0.0181523	0.0180573	0.0194896	0.0186498	0.018928	0.0191823	0.0204898	0.0208341	0.0209126	0.0216209	0.0221624	0.0228361	0.022607	0.023	0.0240406	0.0239312	0.0243257	0.0236689	0.0244571	0.0250015	0.0250858	0.0253685	0.0258268	0.0255566	0.0261042
617.992	0.00769821	0.00833041	0.00612568	0.00835569	0.00804162	0.00839947	0.00963421	0.0104638	0.0112357	0.0109374	0.0111184	0.011493	0.0120436	0.0124819	0.0132999	0.0144485	0.0140732	0.0154168	0.0155939	0.0154047	0.0159843	0.0168375	0.017642	0.0174299	0.0176545	0.0171946	0.0187466	0.0188911	0.0182813	0.0193914	0.0201124	0.0203054	0.0209509	0.0222801	0.0221852	0.0222175	0.0226823	0.0225333	0.0227723	0.023563	0.023529	0.0243489	0.0236673	0.0244008	0.0252624	0.0257572	0.0254195	0.0264637	0.0268217
617.513	0.0073051	0.00950375	0.00779131	0.008144	0.00937317	0.00949033	0.0101318	0.0109631	0.0104996	0.0120831	0.0123889	0.0117229	0.0137482	0.0135693	0.0139937	0.0144176	0.0153461	0.01465	0.016075	0.0168259	0.0161938	0.0173292	0.0177881	0.0180928	0.0185059	0.0181266	0.0203318	0.0195711	0.0206654	0.0202344	0.0213921	0.0209145	0.0225254	0.0218599	0.0232187	0.0234293	0.0234762	0.0236538	0.0241931	0.0241128	0.0243442	0.0248871	0.0252592	0.025104	0.0264461	0.0253737	0.0258899	0.0269704	0.027528
616.997	0.00795178	0.00883663	0.00879011	0.00853644	0.00935526	0.0101209	0.0105595	0.0116799	0.011147	0.0123122	0.0116477	0.0129755	0.013234	0.0145189	0.0142501	0.0151702	0.0161392	0.01653	0.0162604	0.0162107	0.0168795	0.0174545	0.0179829	0.0188421	0.0190341	0.0187897	0.0204969	0.0206307	0.0196667	0.0210815	0.0210067	0.0212305	0.0221624	0.0228386	0.023078	0.0233825	0.0241993	0.0242457	0.0240493	0.024936	0.0257529	0.0243886	0.0263051	0.027146	0.0267623	0.0268669	0.0267378	0.0266129	0.0276531
616.518	0.00683459	0.00926087	0.00699913	0.00850325	0.00848496	0.00921761	0.00999295	0.0109636	0.0107309	0.0117552	0.0121646	0.0124708	0.013082	0.0123061	0.0137839	0.0151379	0.0153186	0.0146778	0.0148669	0.0163688	0.0162248	0.0168652	0.0179989	0.017637	0.0176983	0.0185906	0.0192246	0.0195556	0.0204501	0.0200299	0.0207869	0.0215257	0.021525	0.0213318	0.0212022	0.0230998	0.0235457	0.0239761	0.0223943	0.0241934	0.0239877	0.0251546	0.0249219	0.0254108	0.024808	0.0264212	0.0263024	0.026536	0.0264689
616.002	0.00674737	0.00884587	0.0069199	0.00801161	0.00841705	0.00891153	0.00951571	0.0097775	0.0109738	0.0104618	0.0117352	0.0124284	0.0121648	0.0127182	0.0129687	0.0140835	0.0143249	0.0146178	0.0149928	0.0159698	0.0158154	0.0166433	0.0174598	0.0175715	0.0178725	0.0183286	0.0186292	0.0192508	0.0194663	0.0202655	0.019734	0.020627	0.0215551	0.0214413	0.0221964	0.0225306	0.0231257	0.0237571	0.0231373	0.0229562	0.0235595	0.0245214	0.024728	0.0250485	0.0251324	0.0257139	0.0261336	0.0260689	0.0261376
615.486	0.00631775	0.0084606	0.00769178	0.00786353	0.00855122	0.00883169	0.0101167	0.0108596	0.0108855	0.0107009	0.0108485	0.0122143	0.0126473	0.0129546	0.0134796	0.0149676	0.0146993	0.0153381	0.0151123	0.0159313	0.0164283	0.0160101	0.0167656	0.0172937	0.0177155	0.0182639	0.0184662	0.0186714	0.0200351	0.0199779	0.0204958	0.021033	0.021518	0.020773	0.0220602	0.023165	0.023237	0.0237497	0.0232188	0.0237717	0.0239821	0.0239627	0.0248243	0.0251882	0.0262217	0.0259776	0.0265598	0.0265872	0.0273264
615.006	0.00714563	0.00846215	0.00837516	0.00883821	0.00899194	0.0095246	0.0102158	0.0109997	0.0108308	0.0113749	0.0113104	0.0134013	0.0129859	0.0138667	0.0136517	0.0145182	0.0152359	0.0161143	0.0155375	0.0159661	0.0166479	0.0169537	0.0177736	0.0176485	0.0189191	0.018677	0.0192348	0.0205723	0.019463	0.020161	0.0212113	0.0215107	0.0222797	0.0224941	0.0228314	0.0233109	0.0233013	0.0240555	0.0244146	0.0250167	0.0246341	0.0248858	0.0254635	0.0251838	0.0251486	0.0263585	0.0257604	0.027241	0.027699
614.49	0.00693402	0.00905009	0.00724161	0.00842573	0.00830299	0.00856535	0.00974549	0.0104915	0.0104162	0.0112593	0.0113694	0.0133627	0.0126512	0.0135911	0.014292	0.0144767	0.0147292	0.0151561	0.0154552	0.0162737	0.0163915	0.0170413	0.0167835	0.0182804	0.0183572	0.0189682	0.0192719	0.0193113	0.0197522	0.0207225	0.0212042	0.0213402	0.0218807	0.0223964	0.022743	0.0230607	0.0237171	0.0240727	0.02331	0.023629	0.0241484	0.0247696	0.0247349	0.0252744	0.0253087	0.0265278	0.0259219	0.0266522	0.0272694
614.01	0.00797156	0.00920756	0.00708682	0.00821899	0.00971714	0.00956365	0.00958967	0.0113728	0.0116973	0.0117232	0.0120553	0.0133389	0.0133111	0.0133306	0.0142349	0.0147487	0.0152752	0.0149664	0.014951	0.0165162	0.0163483	0.0165924	0.0170994	0.0180284	0.0183355	0.0188538	0.0191362	0.0194362	0.0208538	0.0203548	0.021533	0.0203488	0.0218686	0.0225647	0.0229808	0.02321	0.0235934	0.0236636	0.0234561	0.0240632	0.0250445	0.0242506	0.0250355	0.0256659	0.0255052	0.0258278	0.0265047	0.0270817	0.0271582
613.494	0.00760389	0.00846229	0.00802978	0.00852841	0.00915553	0.00988831	0.0103206	0.0108966	0.0111601	0.0113195	0.0116529	0.0128428	0.013273	0.0133997	0.014111	0.0142849	0.0159479	0.0164292	0.0164986	0.0157917	0.0163862	0.0174377	0.017202	0.018721	0.0185051	0.0190068	0.0200912	0.020144	0.0205167	0.0206662	0.0212393	0.0219013	0.0225153	0.022415	0.0227851	0.0241431	0.0238146	0.0247469	0.0240277	0.02485	0.0252232	0.024961	0.0260648	0.026368	0.0261077	0.0264615	0.027108	0.0270361	0.0270988
613.014	0.00755611	0.00943721	0.00702667	0.00810072	0.00845637	0.00955897	0.00978721	0.0107643	0.0109481	0.0108654	0.0116752	0.0134361	0.0130957	0.0133128	0.0137386	0.0145898	0.015069	0.0157076	0.0158008	0.0170479	0.0166525	0.0170579	0.0173451	0.0179326	0.0174446	0.019289	0.0192821	0.0201392	0.0207349	0.0203345	0.0213864	0.0212134	0.0213813	0.0222757	0.0223933	0.023116	0.0233701	0.0239549	0.0244507	0.0245082	0.0247824	0.0245647	0.0256661	0.0254083	0.0259788	0.0254339	0.0258178	0.0270548	0.0273409
612.498	0.00647547	0.00851981	0.00718329	0.00772814	0.0087399	0.00951975	0.00923419	0.0102891	0.010415	0.0110592	0.0121986	0.0120713	0.0127046	0.0138152	0.0142376	0.014105	0.0146762	0.0150819	0.0158077	0.0161486	0.0166417	0.0174083	0.0167853	0.0181189	0.0182879	0.0183139	0.0194466	0.0199881	0.0198984	0.0207333	0.0210722	0.0212439	0.021995	0.0228694	0.0228443	0.0226401	0.0241949	0.0247784	0.0240126	0.0247471	0.0243448	0.0248176	0.0255507	0.0261022	0.0260213	0.0261966	0.0263196	0.0264706	0.027302
612.018	0.00663047	0.00842858	0.00708511	0.00698419	0.00819704	0.00851305	0.00926719	0.00999457	0.00991379	0.0110631	0.0108438	0.0124943	0.0125757	0.0133932	0.0139557	0.0137857	0.0150231	0.0158387	0.0149998	0.015776	0.0164553	0.0161678	0.0167681	0.0178551	0.0181792	0.0190522	0.0186723	0.0194651	0.0193887	0.0201829	0.0207909	0.0213516	0.0209886	0.0208187	0.022543	0.0237901	0.0236025	0.0235423	0.0239665	0.0234833	0.0245197	0.0244864	0.0247974	0.0252061	0.0253481	0.0266008	0.0266146	0.0263838	0.0270521
611.501	0.00716715	0.00777726	0.00762465	0.00816452	0.00859719	0.0092082	0.00989501	0.0109992	0.0106725	0.0113032	0.0113363	0.0123224	0.0120086	0.0130265	0.0143848	0.0144918	0.0148124	0.0148461	0.0157743	0.0160741	0.0166177	0.0168508	0.0181644	0.0181031	0.0179802	0.0188429	0.0190085	0.020124	0.0197229	0.0203782	0.0202788	0.0213389	0.0213949	0.021021	0.0231038	0.0234146	0.0232762	0.024065	0.0240052	0.0240731	0.0245699	0.0249225	0.024681	0.0255261	0.0262805	0.0259581	0.0262519	0.0275493	0.0276404
610.984	0.00636053	0.00807076	0.00658295	0.00731705	0.00831489	0.00903306	0.0092243	0.0101679	0.010718	0.0109064	0.0114033	0.0114409	0.0131376	0.0127503	0.0133177	0.014026	0.015208	0.0144506	0.0148496	0.0159085	0.0157283	0.0176397	0.0174962	0.0182812	0.0183522	0.0184122	0.0189804	0.0194717	0.0199586	0.0204038	0.0203222	0.0201338	0.0219882	0.0222396	0.0228444	0.0228186	0.0235521	0.0240541	0.0234994	0.0244392	0.0237555	0.0254442	0.0249188	0.0256051	0.0264444	0.0255846	0.026937	0.026178	0.0264362
610.505	0.00731229	0.00893629	0.00781384	0.00778145	0.00858436	0.00950565	0.0100254	0.0103576	0.0107009	0.0104124	0.0123392	0.0119096	0.0120541	0.0131112	0.0140543	0.0144475	0.0146866	0.0157408	0.0157192	0.0159506	0.0165295	0.0171766	0.01811	0.018917	0.0182105	0.0194621	0.0190348	0.0195009	0.0197759	0.0207265	0.0207635	0.0204937	0.0223047	0.0218987	0.0228186	0.0231063	0.0241372	0.0238638	0.024298	0.0240909	0.0247547	0.0245722	0.0248397	0.0261316	0.0261415	0.0263264	0.026729	0.0275058	0.0279652
609.988	0.00735181	0.00736721	0.0072184	0.00784249	0.00855183	0.00889824	0.00939882	0.0105324	0.0105468	0.0108798	0.0115268	0.0125316	0.0130313	0.0134534	0.014191	0.0148221	0.0149666	0.0150386	0.0158816	0.015661	0.0164399	0.0169552	0.0169384	0.0183651	0.0180924	0.0184418	0.0190755	0.0198521	0.0204134	0.0195714	0.0211302	0.0208153	0.0215892	0.0219596	0.0228589	0.0231468	0.0233123	0.0235451	0.024534	0.0243613	0.0249089	0.0242906	0.0253766	0.0263665	0.0252109	0.0264613	0.0267653	0.026921	0.0276774
609.508	0.00652445	0.00759857	0.00719755	0.00805559	0.00841567	0.00892622	0.00854526	0.00992064	0.0101894	0.0107219	0.0116009	0.0126544	0.0121361	0.0133987	0.0141303	0.0140052	0.0146948	0.0155256	0.0152901	0.0152403	0.0165864	0.0161988	0.0170927	0.0176051	0.0175427	0.0180629	0.0191389	0.0187237	0.0193302	0.0198268	0.0212349	0.0206887	0.0216974	0.0217979	0.0220506	0.0225557	0.0237149	0.0240153	0.0240578	0.0237924	0.0241951	0.024887	0.0245145	0.0252288	0.0261235	0.0258043	0.0264495	0.0264734	0.0271922
608.99	0.00664971	0.00805841	0.00665954	0.00779856	0.0071581	0.00931715	0.00913436	0.0105566	0.0101671	0.0109245	0.0111458	0.0123472	0.0123835	0.012574	0.0137459	0.0140784	0.0144166	0.0149122	0.015718	0.0150683	0.0160175	0.0168393	0.0174277	0.0178308	0.0178582	0.0182794	0.0187403	0.0194262	0.0193869	0.0202638	0.0203342	0.0207845	0.0212564	0.0223333	0.0229873	0.0227573	0.0236307	0.0243911	0.0240982	0.0242834	0.0246564	0.0242432	0.0251407	0.0256288	0.0261624	0.0260899	0.0267337	0.0266168	0.0273005
608.51	0.00770219	0.00872867	0.00850695	0.00914057	0.00977032	0.0101503	0.0111132	0.0122242	0.0120443	0.0116573	0.0132931	0.0139151	0.0143554	0.0146829	0.0154847	0.014936	0.0160939	0.0172147	0.0167331	0.0171596	0.0176145	0.0186374	0.0180995	0.0197822	0.0195526	0.0198983	0.0207084	0.0210048	0.0212578	0.0218034	0.0225413	0.0223695	0.022954	0.0233536	0.0249061	0.0248078	0.0248816	0.0256374	0.025679	0.0254271	0.0260741	0.0261298	0.0260759	0.0270891	0.0277228	0.0279974	0.0278289	0.0284566	0.028763
607.993	0.00666827	0.00914792	0.00810177	0.00846685	0.00869972	0.00901557	0.0103423	0.0114272	0.011422	0.011045	0.0122212	0.0125501	0.0130559	0.0140156	0.0146205	0.0145057	0.0159557	0.0153357	0.015797	0.0164934	0.0173676	0.0173438	0.0186404	0.0183023	0.0186358	0.0192662	0.020116	0.0197308	0.0207911	0.0214379	0.0211286	0.0220062	0.0227284	0.0225179	0.023036	0.0241924	0.0248101	0.0245552	0.0243992	0.0253093	0.024671	0.0262351	0.0260494	0.0261992	0.0267819	0.0265146	0.0271613	0.0272739	0.0271175
607.513	0.00740286	0.00876169	0.00697764	0.00832175	0.00837704	0.00964929	0.00911942	0.0106412	0.0114111	0.0116919	0.0120381	0.0132622	0.0131934	0.0144304	0.0143723	0.0143093	0.0155857	0.0151074	0.0162513	0.0164958	0.0172883	0.017864	0.0177403	0.018969	0.0190356	0.0193701	0.0205208	0.0206284	0.0198331	0.0219681	0.0220112	0.0216944	0.0221992	0.0231434	0.022936	0.0238759	0.0249066	0.0248396	0.0249666	0.0247438	0.025511	0.0256448	0.0253475	0.0263836	0.0268448	0.0271701	0.0276356	0.0274904	0.0280167
606.995	0.00709926	0.00843024	0.00724322	0.00861176	0.00894165	0.00954899	0.00987284	0.011192	0.0110066	0.0115567	0.0122337	0.0134121	0.0129851	0.0135404	0.0146179	0.0150528	0.0157367	0.0160151	0.0162254	0.0176005	0.0172912	0.0178801	0.0176625	0.018916	0.0191084	0.0203261	0.0198129	0.0202037	0.0205401	0.021004	0.0210966	0.0225323	0.0228015	0.0228547	0.0236245	0.0234865	0.0244955	0.0246404	0.0245169	0.0256881	0.0256015	0.0253384	0.026774	0.0263192	0.0264919	0.0259288	0.0274591	0.0281321	0.0279808
606.515	0.0070172	0.00888693	0.00714739	0.00828666	0.00865013	0.00908167	0.00979473	0.0105223	0.0114496	0.0115446	0.012011	0.0133444	0.0135183	0.0148144	0.0141668	0.0144784	0.0156952	0.0161327	0.0163411	0.0164253	0.0173426	0.0177319	0.0184025	0.0184509	0.0192735	0.0198402	0.020655	0.0199592	0.0200675	0.0210049	0.0218765	0.0218359	0.0228392	0.0230666	0.0234323	0.024134	0.0241843	0.0243381	0.0249601	0.0248679	0.0251463	0.0263506	0.0261231	0.0265946	0.0270641	0.0276834	0.0273681	0.0277655	0.028016
605.997	0.00774298	0.00870606	0.00789294	0.00838332	0.00937851	0.00944602	0.0103706	0.0115138	0.0114296	0.0125679	0.0125906	0.0132553	0.0132349	0.0138677	0.014595	0.0153763	0.0159489	0.0158855	0.0164566	0.0172202	0.0177896	0.0184392	0.0183252	0.0186885	0.0192975	0.0199055	0.0206144	0.0206454	0.0215524	0.0217412	0.0220846	0.0227559	0.0225157	0.0235685	0.0241284	0.0245804	0.0248076	0.0251974	0.0252973	0.024968	0.0256456	0.0260883	0.0265294	0.0275087	0.0271357	0.0272323	0.0276955	0.0277573	0.0285471
605.517	0.00759085	0.00892094	0.00856989	0.00905001	0.00982304	0.0105234	0.0102982	0.0116572	0.0113907	0.0118347	0.0128657	0.0134733	0.0139767	0.0148571	0.0150959	0.0156709	0.0168869	0.0164506	0.0164852	0.0178593	0.0170495	0.0184323	0.0186665	0.0192148	0.0195005	0.0199258	0.0203161	0.0211594	0.0208955	0.0217148	0.0219879	0.0227506	0.0224315	0.023587	0.0243456	0.0243971	0.024995	0.0249633	0.0254361	0.0251753	0.0260944	0.0264768	0.0269796	0.0273299	0.0267084	0.0280088	0.0280119	0.0279966	0.0290544
604.999	0.00768243	0.00884218	0.00808036	0.00840549	0.00909225	0.0103189	0.0110993	0.0112884	0.0113413	0.0114617	0.0124853	0.0134745	0.0134431	0.0145811	0.0146926	0.0157001	0.0160585	0.0164075	0.0170829	0.0171915	0.0181573	0.0181422	0.0181611	0.0190056	0.0201332	0.0202286	0.0196942	0.0211424	0.0209169	0.0217874	0.0218944	0.0225387	0.0229892	0.0233613	0.0241167	0.0246707	0.0248355	0.0252362	0.0253791	0.0257646	0.0258635	0.0258027	0.0265665	0.0265197	0.0276706	0.0272155	0.02814	0.0284925	0.0291562
604.518	0.00722403	0.0092715	0.00784059	0.00846735	0.00889425	0.00984501	0.0105434	0.0106675	0.0111446	0.0125175	0.0126905	0.0135539	0.0137943	0.0144706	0.0149793	0.015651	0.015698	0.0166942	0.016289	0.0174016	0.017252	0.0175057	0.0183464	0.018773	0.019754	0.0194432	0.0209482	0.021462	0.0208875	0.0214408	0.0216364	0.0226823	0.0225481	0.0234913	0.0245528	0.0248586	0.0249559	0.0251246	0.0252325	0.0253291	0.0256889	0.0267522	0.0260092	0.0270115	0.0274298	0.0275367	0.0288511	0.0286333	0.0287062
604.001	0.00755179	0.00976606	0.00790734	0.00946036	0.00990957	0.0102841	0.0100869	0.0106577	0.0119435	0.0127002	0.0126431	0.0137732	0.0138885	0.0147271	0.0151502	0.0159181	0.0160929	0.0164091	0.0171737	0.0179951	0.0181106	0.0181355	0.0190716	0.0194117	0.019723	0.0204397	0.0206177	0.0212795	0.0218839	0.0218494	0.0218162	0.0232878	0.0232	0.0239643	0.0243062	0.0254097	0.024824	0.0252148	0.0258224	0.0262025	0.0259029	0.02668	0.0269245	0.0276724	0.0273297	0.0284891	0.0283993	0.0287096	0.0288577
603.483	0.00670155	0.00899532	0.00776322	0.00843222	0.00941536	0.00982735	0.0106078	0.0108836	0.0107461	0.0112678	0.0124077	0.0135818	0.0136794	0.0137418	0.0146661	0.0154377	0.0160589	0.0159905	0.0161738	0.0164382	0.017941	0.0170494	0.0178228	0.0188447	0.0196449	0.0193479	0.0204515	0.0211239	0.0212979	0.0213196	0.0216354	0.022854	0.0227914	0.0227805	0.0239527	0.0249625	0.024954	0.0248271	0.0253355	0.0253976	0.0258636	0.0250868	0.0262373	0.0265401	0.0270038	0.0273409	0.0280319	0.0289131	0.029018
603.002	0.00750817	0.00879423	0.00776316	0.00823915	0.00940269	0.0103639	0.00993903	0.0107548	0.0108324	0.012048	0.0123441	0.0126973	0.012802	0.0140845	0.0142325	0.0156111	0.0155006	0.0158714	0.0169282	0.0171587	0.0172995	0.0182432	0.0187638	0.0189314	0.0199014	0.0198924	0.019784	0.0208117	0.0213453	0.0214351	0.0214846	0.021918	0.0231797	0.0228863	0.0243522	0.0246765	0.0252776	0.0254403	0.0259312	0.0249403	0.02627	0.0270661	0.0271225	0.0271872	0.0271454	0.0274105	0.0275529	0.0279939	0.0285472
602.484	0.0067007	0.00813535	0.00804966	0.00837809	0.00863167	0.00957546	0.0108924	0.0112164	0.0118556	0.0109464	0.0123328	0.0131329	0.0139587	0.0144424	0.0154559	0.0147464	0.0163723	0.0164631	0.0164003	0.0174479	0.0175502	0.0179409	0.0190344	0.0192519	0.0199671	0.0203509	0.019655	0.0203405	0.0211418	0.0219609	0.0224705	0.0221737	0.0231934	0.0235601	0.0247697	0.0239657	0.0252694	0.0254868	0.0252926	0.0258812	0.0260902	0.0264677	0.0269794	0.0269138	0.0279574	0.0277762	0.0286598	0.028436	0.0292748
602.003	0.00707545	0.00898126	0.00698719	0.0083326	0.00891774	0.00934852	0.0102005	0.0108229	0.0112829	0.0115524	0.0124845	0.0128385	0.0135071	0.0139266	0.0139373	0.015377	0.0156059	0.0161964	0.0164393	0.0171565	0.0171859	0.0175751	0.0184412	0.0188813	0.0193927	0.0199508	0.0195089	0.0202929	0.0208356	0.0214004	0.0224322	0.0221507	0.0231284	0.0230261	0.023927	0.0243185	0.0239235	0.0250759	0.0254647	0.0257943	0.0255503	0.0264179	0.026962	0.0261024	0.0275672	0.0275342	0.0278015	0.0278523	0.0283669
601.485	0.00745592	0.00861137	0.00764298	0.00777117	0.0096615	0.0105651	0.0109696	0.0107783	0.0111271	0.012015	0.0126242	0.0133984	0.0138824	0.0143904	0.0151472	0.0155188	0.0164563	0.0166552	0.0167359	0.0175908	0.0171461	0.0176749	0.0189714	0.0196773	0.0197422	0.0207265	0.0209921	0.0213263	0.0211674	0.0225291	0.0223229	0.0227125	0.0234263	0.0232958	0.0245132	0.0242128	0.0248659	0.0251911	0.0247278	0.0254316	0.0258628	0.026572	0.0270582	0.0273193	0.0280005	0.0282532	0.0282156	0.0297117	0.0291055
601.003	0.00674377	0.00826503	0.00741605	0.00822938	0.00964072	0.0101494	0.00968421	0.0113263	0.0110627	0.0115441	0.0114663	0.0128815	0.0137648	0.0138444	0.0146289	0.0150936	0.0155567	0.0166298	0.0164409	0.0172645	0.0163994	0.017996	0.018422	0.0187946	0.0194299	0.0197471	0.0200249	0.0205799	0.0209265	0.0219641	0.0216963	0.0220989	0.0229473	0.0229266	0.0243184	0.0245053	0.0255035	0.0257142	0.0250062	0.026189	0.0261685	0.0259492	0.0263287	0.0274215	0.0272716	0.0273083	0.0277188	0.0284288	0.0282294
600.485	0.0069143	0.00912769	0.00798833	0.00872621	0.00886429	0.00976511	0.0104788	0.0116838	0.0114826	0.0116578	0.0116917	0.0120958	0.0134785	0.01461	0.0143123	0.0160726	0.0156323	0.0159528	0.0165669	0.0168482	0.0172589	0.0183708	0.0187253	0.0193918	0.0198383	0.0201771	0.0205334	0.0207802	0.0216195	0.0214451	0.021908	0.0227169	0.0232592	0.0239414	0.0236117	0.0246546	0.0249108	0.0258423	0.0257231	0.0255723	0.0253261	0.0260492	0.0273044	0.0275429	0.0273862	0.0281164	0.0287219	0.0287049	0.0291303
600.004	0.00650267	0.00865129	0.0083772	0.00886262	0.00945755	0.0100676	0.0097914	0.0110266	0.0114198	0.0118977	0.0128334	0.0128445	0.0129482	0.0145998	0.0149465	0.015255	0.0160516	0.0159435	0.0172868	0.0176379	0.0178799	0.017957	0.0184772	0.019508	0.0193336	0.0189616	0.0200251	0.0205853	0.0218674	0.0216157	0.0219425	0.0220504	0.0232674	0.0236713	0.0240641	0.0241892	0.0254108	0.0255592	0.0260137	0.0254027	0.0263162	0.0266027	0.0274916	0.0277112	0.0280114	0.0284238	0.0282654	0.0282635	0.0290571
599.485	0.0075177	0.0099284	0.00833173	0.00916841	0.00942562	0.010395	0.0104309	0.0116915	0.0114965	0.0127539	0.0135899	0.0136247	0.0137106	0.0149373	0.0148977	0.0167329	0.0169488	0.0167796	0.0173804	0.0183667	0.0190174	0.0187379	0.0183427	0.0201982	0.0203747	0.0202777	0.0209914	0.0218653	0.0222023	0.0221062	0.0233361	0.0233156	0.0238835	0.0247976	0.0248682	0.0257362	0.026591	0.0260187	0.0270629	0.0263863	0.0270309	0.0275652	0.0277467	0.0281827	0.0284458	0.028315	0.0297899	0.0288241	0.0296977
599.004	0.00647295	0.00826358	0.00728417	0.00837706	0.00893383	0.00968243	0.00997706	0.01072	0.010803	0.0120016	0.0124793	0.0128844	0.0138642	0.0137478	0.014621	0.0149004	0.0162052	0.0161096	0.0167563	0.016358	0.0179685	0.0182889	0.0190887	0.0189197	0.0199869	0.0205984	0.0200725	0.0205369	0.0213257	0.0218369	0.0217919	0.022098	0.0224292	0.0236387	0.0241671	0.0243036	0.0243568	0.0254633	0.0255184	0.0262594	0.026023	0.0259774	0.0264197	0.0275194	0.0272883	0.0275483	0.0285169	0.0287967	0.0287631
598.486	0.00652876	0.00878335	0.0073602	0.00799705	0.00904707	0.0100438	0.0105189	0.0107264	0.0110997	0.0116432	0.0130982	0.0131243	0.0130432	0.0137246	0.0156389	0.0158266	0.0158448	0.0162196	0.0165329	0.0171694	0.0176838	0.0184457	0.0185054	0.0189297	0.0198754	0.0201728	0.0205956	0.0214276	0.0210372	0.0218931	0.0227484	0.0221072	0.0233919	0.0238244	0.0248643	0.0249113	0.0261006	0.0256584	0.0253209	0.0263336	0.0267084	0.0266711	0.0270333	0.0274283	0.0272686	0.0273776	0.0279995	0.0285747	0.0291553
598.004	0.00816987	0.00950957	0.00788248	0.00940353	0.0100848	0.0108353	0.011862	0.0123005	0.012136	0.0130295	0.0137806	0.0143038	0.0148224	0.0152266	0.0161017	0.0162053	0.0170229	0.017323	0.0175297	0.01849	0.0187362	0.0190994	0.0195629	0.0199916	0.0207228	0.0205094	0.0209676	0.0220119	0.0222363	0.0223135	0.0239104	0.0239341	0.0237903	0.0247595	0.0259424	0.0257456	0.0260607	0.0263064	0.0261886	0.0272153	0.0272029	0.0276128	0.0280673	0.0291036	0.0282034	0.0288885	0.0296862	0.029882	0.0305493
597.485	0.00778817	0.00883214	0.00825598	0.00847876	0.00958729	0.00953725	0.0102563	0.0116342	0.0117102	0.0123014	0.0122566	0.0131006	0.0138191	0.0143552	0.0150538	0.0152714	0.0166101	0.016895	0.0169124	0.0176096	0.0181959	0.0189105	0.0186666	0.01933	0.0208249	0.0200784	0.0209898	0.0209814	0.0221277	0.0226567	0.022777	0.0227217	0.0242846	0.0240461	0.0242636	0.0250278	0.026302	0.026043	0.0256695	0.026921	0.026779	0.0274907	0.0269867	0.0281211	0.0283951	0.0279055	0.0280317	0.0290692	0.0291552
597.004	0.00725177	0.00928359	0.00757997	0.00841119	0.00983164	0.00968871	0.0107162	0.0109209	0.0116788	0.0123816	0.0127216	0.0142225	0.0143029	0.0150491	0.0147637	0.0152643	0.0153218	0.0167009	0.0169914	0.0182106	0.0177509	0.0189925	0.0192576	0.0194402	0.0204701	0.0211911	0.0207986	0.0213522	0.0215548	0.0224788	0.0226185	0.0236541	0.0236119	0.0245501	0.0241388	0.0256809	0.0252839	0.0265992	0.0255363	0.0269555	0.0264258	0.026104	0.0279141	0.0275665	0.0278312	0.0279754	0.0285914	0.0289336	0.0296246
596.485	0.00669019	0.00939345	0.00829117	0.0084389	0.00946422	0.0109861	0.0115358	0.0116276	0.0123938	0.0124275	0.0132722	0.0134676	0.0139327	0.0148292	0.0152864	0.0161803	0.0161812	0.0172755	0.0177169	0.0180975	0.0182796	0.0188506	0.0194264	0.0200495	0.0202118	0.0203346	0.0211201	0.0215854	0.0223686	0.0221704	0.0227907	0.0235321	0.0242619	0.0246572	0.0257193	0.0263956	0.0258489	0.0269808	0.0271941	0.0262858	0.0270106	0.0276097	0.0277856	0.0279601	0.0290653	0.0293761	0.0296426	0.0303127	0.0298809
596.003	0.00839029	0.00871853	0.00776134	0.00904491	0.00899509	0.0101231	0.0104047	0.0109998	0.0117593	0.0128374	0.0123885	0.0130063	0.0134436	0.0150104	0.0153119	0.0154773	0.0155681	0.0172159	0.0166385	0.0172197	0.0175581	0.0181279	0.0185194	0.0194241	0.0195059	0.0201829	0.0205928	0.0213034	0.0216032	0.0217497	0.0225139	0.0234902	0.0231855	0.0245798	0.0246738	0.0252771	0.0256579	0.026064	0.0261728	0.0264616	0.0272407	0.0271062	0.0277509	0.0279449	0.0282197	0.0285225	0.0289633	0.0286976	0.0295993
595.484	0.00651525	0.00877886	0.0072364	0.00858116	0.00891636	0.00955061	0.00980985	0.0104609	0.0117909	0.012039	0.0122749	0.012567	0.0133251	0.0141852	0.0155251	0.0153998	0.0159534	0.0168685	0.0165578	0.0171193	0.0169448	0.0172557	0.0189911	0.019553	0.020146	0.0193726	0.0205663	0.0213106	0.021368	0.0218313	0.0224988	0.0231858	0.0228824	0.0233963	0.0247866	0.025272	0.0247756	0.0259362	0.0263807	0.0265861	0.0265533	0.0269316	0.0272031	0.027441	0.0280854	0.0277076	0.0292676	0.0286932	0.0295892
595.002	0.00766901	0.0101258	0.00836049	0.00911516	0.0101522	0.0109952	0.0113118	0.0126434	0.0125202	0.0128699	0.0135559	0.0144665	0.0141574	0.0144874	0.0159654	0.0168512	0.016796	0.018245	0.0178228	0.0184432	0.0188301	0.0192461	0.0195363	0.0202684	0.0207985	0.0206194	0.0219009	0.0219368	0.0227371	0.0237097	0.0233156	0.0242172	0.0245445	0.0249698	0.025637	0.026115	0.0267212	0.0267899	0.027329	0.0270536	0.0276723	0.0287794	0.0288189	0.0291949	0.0290272	0.0296988	0.030385	0.0303751	0.0312628
594.483	0.00790119	0.00946853	0.00918216	0.00976794	0.00981925	0.0106214	0.01151	0.0120534	0.012593	0.0128814	0.0132471	0.0145311	0.0141303	0.0150032	0.0161401	0.0171086	0.0172473	0.0172364	0.017641	0.018551	0.0188165	0.0185965	0.0202482	0.0201395	0.0209832	0.0220306	0.021584	0.022047	0.0231454	0.0226336	0.0238265	0.0240483	0.0242853	0.0242987	0.025644	0.026355	0.0263031	0.0266043	0.0278297	0.0270748	0.0277272	0.0270741	0.0286783	0.0288009	0.0289905	0.0297588	0.0299048	0.0303969	0.0305041
594.001	0.00708879	0.00893018	0.0076066	0.00858248	0.00878958	0.00971409	0.0104706	0.0109922	0.0115646	0.0123783	0.0126548	0.0128036	0.0136064	0.0136757	0.0148377	0.0160226	0.0168009	0.0170322	0.0167022	0.0172992	0.0173567	0.0186543	0.0186591	0.0198746	0.0197141	0.0200313	0.0206954	0.0214702	0.0219202	0.0227761	0.0224797	0.0227463	0.0231929	0.0247113	0.0243423	0.0255439	0.0256602	0.0265822	0.0263082	0.0263364	0.026682	0.0270554	0.0278403	0.0281767	0.0291972	0.0288964	0.0285088	0.0287609	0.0296125
593.482	0.00762433	0.00819319	0.00759459	0.00825102	0.00932693	0.00888579	0.0102512	0.0111878	0.0108572	0.0118893	0.0127153	0.0133967	0.0133477	0.0138991	0.0142808	0.015954	0.0158956	0.0162489	0.0166177	0.0178213	0.0185088	0.0182441	0.0186949	0.0196787	0.0203244	0.0203304	0.0211915	0.0212337	0.0217428	0.0226314	0.0232375	0.0228474	0.0240581	0.0246879	0.0246413	0.0252209	0.025656	0.026275	0.025979	0.0272357	0.0271652	0.027843	0.0273849	0.0280624	0.0285613	0.0287537	0.0287021	0.0293807	0.0298778
593	0.00804813	0.00924522	0.00833793	0.00924564	0.0102736	0.0110406	0.0107066	0.0118164	0.0126984	0.0125854	0.0129245	0.0133967	0.0141867	0.0149038	0.0148505	0.0163381	0.0170395	0.0173505	0.0183407	0.0178552	0.019096	0.0193205	0.0197809	0.0199057	0.0216999	0.0211881	0.0211792	0.0220134	0.0228205	0.0231076	0.0234408	0.0246319	0.0245696	0.0250647	0.0247781	0.0262756	0.0266069	0.0273263	0.0274736	0.0277414	0.0277867	0.0281621	0.02893	0.0291064	0.0288367	0.029746	0.0295365	0.0302562	0.030087
592.517	0.00782062	0.00874151	0.00830758	0.00866122	0.00859774	0.011041	0.0109835	0.0110142	0.0120319	0.0116584	0.013052	0.0135228	0.01405	0.0154626	0.0159679	0.0159382	0.0171045	0.0180681	0.0174922	0.0177215	0.0190658	0.0194852	0.0195936	0.0201175	0.0207903	0.0210805	0.0220497	0.0220836	0.0226125	0.0220371	0.0234798	0.0239673	0.024754	0.0248254	0.0255048	0.0268254	0.0267721	0.0270139	0.0270099	0.0273816	0.0274724	0.0279911	0.0283912	0.0287176	0.0292479	0.0288934	0.0305568	0.0303379	0.0304321
591.998	0.00717371	0.00980699	0.00803803	0.00962669	0.00992528	0.0100244	0.0109208	0.012548	0.0123104	0.0131416	0.0129499	0.0140924	0.0145185	0.0153273	0.0155989	0.0160071	0.017347	0.0176641	0.0180511	0.019182	0.0193145	0.0198024	0.019702	0.0203875	0.0208765	0.0212427	0.0220822	0.0228773	0.0230604	0.0230714	0.023926	0.0240211	0.0245186	0.0254519	0.025834	0.0270334	0.0270801	0.0276771	0.0275656	0.0276074	0.0280742	0.028583	0.0292286	0.0286953	0.0301109	0.0302587	0.0303965	0.0304466	0.03083
591.516	0.00813996	0.00975189	0.00833249	0.00997295	0.0101322	0.0115864	0.0110565	0.0129457	0.012463	0.0135396	0.0132739	0.0145733	0.0155835	0.0153323	0.0165211	0.0177054	0.0176496	0.0175646	0.0180132	0.0186533	0.0192501	0.0189347	0.020452	0.0212203	0.0207108	0.0219652	0.0221427	0.0229273	0.0237261	0.023874	0.0239777	0.024409	0.0254918	0.0257177	0.0265387	0.0263226	0.0269787	0.0278946	0.0280069	0.0277706	0.0282084	0.029	0.028862	0.0297956	0.0303819	0.0302296	0.0307255	0.0310706	0.0315726
590.996	0.007154	0.00904868	0.00812933	0.00893801	0.00848512	0.00955781	0.00965456	0.0120383	0.0113184	0.0127345	0.012783	0.0134944	0.0139249	0.0149999	0.0158798	0.0158879	0.0165609	0.0172089	0.0174207	0.0174804	0.0182691	0.0190001	0.0188287	0.0202451	0.0196316	0.0213538	0.0216036	0.0225226	0.0228396	0.0226805	0.02317	0.0231708	0.0238914	0.0249181	0.0249312	0.0260702	0.0267833	0.0265945	0.0267365	0.0268343	0.0267423	0.0275104	0.0288321	0.028613	0.0290965	0.0286943	0.0294814	0.0298036	0.0303406
590.513	0.00823316	0.00931477	0.00856099	0.00919894	0.0111783	0.0110582	0.0106385	0.0122334	0.0129289	0.0124008	0.01386	0.0144536	0.0143388	0.0159798	0.0166961	0.0165118	0.0182572	0.0166899	0.0180446	0.0182121	0.0189758	0.0195288	0.0203412	0.0203747	0.0210154	0.0212253	0.0219373	0.022984	0.0236517	0.0239376	0.024566	0.0243737	0.0247906	0.0260037	0.0267844	0.0259135	0.027004	0.0269964	0.027401	0.0285538	0.028146	0.0288033	0.0292904	0.0295228	0.0292669	0.0300607	0.0307015	0.0305213	0.0306629
589.994	0.00800312	0.00982534	0.00872439	0.00936616	0.0101421	0.0110837	0.0114241	0.0126533	0.0116127	0.0129911	0.0140381	0.0146057	0.0143824	0.0157995	0.0168416	0.0159463	0.0180585	0.0177535	0.018001	0.0187948	0.0196776	0.0195971	0.0207832	0.0200105	0.0217772	0.0219307	0.0229282	0.022882	0.022987	0.022564	0.0240647	0.0247652	0.0255253	0.0265884	0.0258461	0.0267367	0.0272596	0.0276555	0.0283987	0.0278188	0.0283514	0.0293401	0.029247	0.0294987	0.0299834	0.0299375	0.0306799	0.0303341	0.031035
589.511	0.00884582	0.0111724	0.00933058	0.0105325	0.0115701	0.0121471	0.0116256	0.0131515	0.0142532	0.0135029	0.0146392	0.0154888	0.016002	0.0169292	0.0172989	0.0172343	0.0189442	0.0189328	0.0196292	0.019687	0.0191991	0.0209891	0.0212723	0.0206866	0.0222189	0.0228024	0.0230982	0.0231346	0.0238821	0.0247016	0.0251181	0.0260209	0.0265413	0.0262569	0.027352	0.0272188	0.0286917	0.0284414	0.0290595	0.0288763	0.0290755	0.0304297	0.0305798	0.0307159	0.0306539	0.0313745	0.032184	0.0320903	0.032117
588.991	0.00887887	0.00954423	0.00864057	0.00911133	0.0101776	0.0111268	0.0116006	0.011753	0.0123754	0.0135527	0.0138054	0.0143766	0.0148948	0.0154939	0.0158525	0.0168655	0.0173046	0.0179261	0.0185018	0.0189699	0.0190488	0.0201399	0.0207241	0.0210337	0.0208674	0.0209326	0.022931	0.0226612	0.0228345	0.0233637	0.0238229	0.025295	0.0254699	0.0259011	0.0265783	0.0269015	0.0269683	0.0281192	0.0276672	0.0289861	0.0283212	0.0288472	0.029854	0.0295681	0.0299774	0.0302272	0.0313859	0.031888	0.030731
588.509	0.00806374	0.0100534	0.00973792	0.00981549	0.010539	0.0115094	0.0116602	0.0128455	0.0133006	0.0144644	0.0143795	0.0147651	0.0159657	0.0161405	0.0171777	0.0174575	0.0179745	0.0185557	0.0190052	0.0195291	0.0200577	0.0201894	0.0212698	0.0211046	0.0223987	0.0222455	0.0235198	0.0224845	0.0240902	0.0242508	0.0251782	0.024451	0.0258925	0.0266122	0.0259107	0.0278978	0.0280428	0.0281175	0.0279167	0.0290859	0.0294585	0.0288854	0.030034	0.0303404	0.0302919	0.0311473	0.0308729	0.0318968	0.0320643
587.989	0.00722032	0.00888101	0.00813624	0.00828036	0.00953812	0.010096	0.0108578	0.0119608	0.0117672	0.0124576	0.0124576	0.0133389	0.0139389	0.0146765	0.0152513	0.0153323	0.0172325	0.0174809	0.0174401	0.0184925	0.0178104	0.019267	0.0196762	0.0203762	0.0210956	0.021512	0.0221651	0.0228374	0.0223956	0.0226676	0.0234131	0.0235253	0.0242539	0.0250642	0.02592	0.0265876	0.0268857	0.0277679	0.0266542	0.0278501	0.0284446	0.0283588	0.0295639	0.029416	0.0298903	0.0298769	0.0299608	0.0304231	0.0310392
587.506	0.00777157	0.00961142	0.00862188	0.00914863	0.0101431	0.0102799	0.0111557	0.0120018	0.0124233	0.0131348	0.0131171	0.0139055	0.0141744	0.0156648	0.0162549	0.0168264	0.0161208	0.0179496	0.0180515	0.0185509	0.0193877	0.0195518	0.0200578	0.0204795	0.0213342	0.0219576	0.0231146	0.0227774	0.0236966	0.023019	0.0239054	0.0244431	0.0245755	0.0249216	0.0254801	0.0265349	0.0269246	0.0279247	0.0277552	0.027517	0.0273329	0.0288209	0.0289237	0.0295128	0.0293893	0.030268	0.0306942	0.0316542	0.0312024
586.986	0.00842626	0.0106952	0.00875735	0.00950057	0.010988	0.0109897	0.011227	0.0125075	0.0128777	0.0134628	0.0140834	0.0148464	0.0147815	0.015734	0.0156321	0.0169649	0.0181646	0.0186788	0.0188608	0.0182372	0.0194495	0.0204368	0.0207999	0.0207292	0.021775	0.0221137	0.0229705	0.0237459	0.0236671	0.023656	0.0243677	0.0246294	0.0257555	0.0259805	0.0264101	0.0272134	0.0280819	0.0280057	0.0283213	0.0290474	0.0285279	0.0291095	0.0294785	0.0304494	0.0307606	0.0312918	0.0312256	0.0317069	0.0322158
586.503	0.00835347	0.00984345	0.00861055	0.00975121	0.0101498	0.0113997	0.0119494	0.0126513	0.0124757	0.0135911	0.0136008	0.0142833	0.0153696	0.0153573	0.016406	0.0171428	0.0177486	0.0187756	0.0184538	0.0186147	0.0196424	0.0198986	0.0203675	0.0212733	0.021821	0.0220661	0.0228967	0.0234513	0.0239316	0.023915	0.0243614	0.0248111	0.0253009	0.0258133	0.0270877	0.0279971	0.0277467	0.0278087	0.0281062	0.0285374	0.0288251	0.0286388	0.0295734	0.0296648	0.0301827	0.0307105	0.0315538	0.032089	0.0319421
585.982	0.00798464	0.00963651	0.00856727	0.0092514	0.0100825	0.0109196	0.011543	0.0123724	0.0121993	0.0121552	0.0140085	0.0136716	0.0145562	0.0161047	0.0157245	0.0173197	0.0169631	0.0180608	0.0185122	0.0184485	0.0188627	0.0199278	0.0207324	0.0208619	0.0207551	0.0219014	0.0229182	0.022612	0.0236756	0.024177	0.0247168	0.0247985	0.0252597	0.025456	0.026303	0.0266634	0.027797	0.0280326	0.0284453	0.0278997	0.0285839	0.0293174	0.0295095	0.0306395	0.0305216	0.0309445	0.0306737	0.0309043	0.031802
585.499	0.00810246	0.00991768	0.00936129	0.00966618	0.0103458	0.0112024	0.0123382	0.0124617	0.0129465	0.0134455	0.01413	0.0149803	0.0150672	0.0164151	0.0171354	0.0175742	0.0176255	0.0182524	0.0187766	0.0196007	0.0195319	0.0203971	0.021267	0.0211671	0.0215457	0.0228688	0.022778	0.0230945	0.024528	0.023953	0.0253945	0.0264271	0.0259328	0.0265524	0.0264967	0.027672	0.0280582	0.0288591	0.028655	0.029356	0.0294206	0.0291825	0.0305865	0.030586	0.030699	0.0312441	0.0315189	0.0318885	0.0325477
585.016	0.00770132	0.00981684	0.00807814	0.00866019	0.00982269	0.010666	0.0114556	0.0127258	0.0120708	0.0132077	0.013209	0.0144775	0.0144442	0.0155715	0.0165999	0.0172009	0.0170908	0.0177647	0.0186635	0.0193372	0.0194006	0.0196636	0.0205481	0.0211258	0.0216234	0.022264	0.0223599	0.0226999	0.0236691	0.0236967	0.0240567	0.0242214	0.0258573	0.0256679	0.0267714	0.0270585	0.02701	0.0276303	0.02763	0.028691	0.0281885	0.0296913	0.0285934	0.0297505	0.0303057	0.0299383	0.0304198	0.030417	0.0316929
584.496	0.00754504	0.00961438	0.00916518	0.00861628	0.00936372	0.0106989	0.0113071	0.0125265	0.0126962	0.0126202	0.0135493	0.0146008	0.0156568	0.0162115	0.0166414	0.0169852	0.0173435	0.0185694	0.0174992	0.019304	0.0197757	0.0192064	0.0212775	0.0206567	0.0217348	0.0228263	0.0221778	0.0231278	0.023758	0.0240702	0.0243311	0.0255764	0.0261802	0.0261134	0.0271961	0.0277211	0.0274192	0.027463	0.0278092	0.02798	0.0288711	0.0296786	0.0294444	0.0300574	0.0305627	0.0309035	0.0314676	0.0312043	0.0318402
584.012	0.00814711	0.00957641	0.00858066	0.0093204	0.00985198	0.0115365	0.0116801	0.0130655	0.0131595	0.0137698	0.0140681	0.0145718	0.0149521	0.0159192	0.0165003	0.0175497	0.0179905	0.0181951	0.0193787	0.0196856	0.0199606	0.0206541	0.0199575	0.021485	0.0216893	0.0224359	0.0223667	0.0227313	0.0241869	0.0242653	0.0246435	0.0253054	0.0260699	0.026245	0.0276563	0.0274063	0.028025	0.0286911	0.0286101	0.0291166	0.028752	0.0295859	0.0301235	0.030017	0.030802	0.0310044	0.0314546	0.0312208	0.0331329
583.492	0.009085	0.0102017	0.00897027	0.00959305	0.0107061	0.0117444	0.0121191	0.0132037	0.0130705	0.0144018	0.0138505	0.0152286	0.0157991	0.0162345	0.0166127	0.0180992	0.0187433	0.0184462	0.0193187	0.0192759	0.0201283	0.020496	0.0211924	0.0220689	0.022551	0.0226174	0.0239696	0.0238516	0.0237082	0.0248191	0.0256043	0.0257414	0.0263182	0.0272885	0.0275013	0.0285057	0.0282389	0.0297088	0.0288575	0.0294914	0.0297035	0.0295352	0.0301238	0.0310402	0.0313679	0.0314975	0.0319428	0.0324944	0.033402
583.008	0.00790942	0.00906568	0.00828006	0.00999044	0.0102667	0.0118701	0.0118191	0.0125406	0.0133996	0.0140979	0.0138191	0.0155455	0.015866	0.0158175	0.0160129	0.0177678	0.0176892	0.0188432	0.0191684	0.0190625	0.0210018	0.02074	0.0209909	0.0215628	0.0219273	0.0223104	0.0225837	0.0235423	0.0246224	0.0242443	0.026022	0.0259121	0.0264989	0.0267193	0.0267671	0.0277067	0.0287546	0.0288268	0.0285935	0.029454	0.028705	0.0297026	0.0303494	0.0309349	0.030671	0.0307038	0.031559	0.0316647	0.0318062
582.488	0.00849586	0.0104194	0.00959409	0.0106974	0.0104296	0.0116403	0.0125525	0.0127422	0.0136028	0.0139464	0.0137025	0.0155927	0.0157936	0.0168026	0.0177683	0.0181661	0.0184763	0.0191366	0.0191744	0.0197526	0.0207452	0.0204982	0.0216159	0.0219924	0.0221656	0.0227557	0.0236223	0.0238974	0.0249271	0.0249804	0.0252221	0.0259095	0.0262979	0.0272632	0.0275824	0.0283829	0.0294858	0.0292228	0.0287337	0.0303488	0.0300862	0.0303942	0.0303411	0.0311484	0.0315156	0.0310111	0.0317561	0.032294	0.0325727
582.004	0.00835165	0.0101629	0.00924471	0.00903042	0.0108696	0.0109218	0.0117671	0.0128657	0.0127461	0.0141733	0.0146189	0.0156936	0.0158429	0.0164369	0.0166125	0.0173758	0.018145	0.0187509	0.0193794	0.0203799	0.020061	0.0209275	0.0210079	0.0222503	0.0216217	0.0236164	0.0237986	0.0242994	0.024854	0.0254585	0.0261062	0.0257127	0.0264945	0.0266131	0.0276427	0.0283329	0.0288648	0.0291754	0.0292009	0.0292988	0.0301779	0.0306872	0.0305387	0.0311693	0.0315896	0.0325033	0.032407	0.0325281	0.0332178
581.483	0.00829698	0.00977712	0.00880213	0.00927769	0.00986154	0.0112416	0.0113949	0.0126222	0.0131185	0.0132312	0.0142258	0.0150512	0.0151898	0.0163076	0.0164376	0.0182679	0.0180481	0.0186827	0.0188696	0.0188642	0.0203025	0.0201786	0.0213116	0.0217322	0.0223456	0.0228217	0.0232824	0.0242233	0.0234518	0.0248511	0.0246657	0.0253728	0.0259668	0.0267333	0.0274888	0.0280742	0.028465	0.0291703	0.0290211	0.0292381	0.0298248	0.0306847	0.030724	0.0307304	0.0312321	0.0319781	0.0330173	0.0320422	0.0327552
581	0.00753767	0.00974602	0.0083331	0.00849064	0.0106111	0.0108858	0.0109511	0.0126076	0.0129211	0.0134754	0.0140295	0.015328	0.0151024	0.0160267	0.0171886	0.0170788	0.0180342	0.0185795	0.0184024	0.0188219	0.019873	0.020809	0.0203821	0.0212441	0.0220644	0.0225635	0.0228926	0.0234151	0.0241403	0.0249443	0.0245321	0.0257528	0.0261043	0.0264693	0.0276355	0.0273978	0.0283233	0.028359	0.0279497	0.0287549	0.0291103	0.0303009	0.0303937	0.0308961	0.0314442	0.0317745	0.031363	0.0321992	0.0321487
580.516	0.00841311	0.00991943	0.00891063	0.00922057	0.0101003	0.0108982	0.0123207	0.012763	0.0120908	0.0133292	0.013793	0.0151169	0.0155752	0.0155847	0.0162154	0.0177212	0.0182154	0.0186509	0.0191236	0.0189945	0.0199913	0.0201082	0.0202027	0.0217892	0.0219417	0.0226261	0.022901	0.0232575	0.0240156	0.0248357	0.0250463	0.0257534	0.0266404	0.0267481	0.0270811	0.0285533	0.0286317	0.0289305	0.029128	0.0294402	0.0300267	0.0300034	0.0303717	0.0312616	0.0311351	0.0319685	0.031964	0.0328306	0.0325813
579.995	0.00795621	0.0100951	0.00844867	0.0094929	0.0103294	0.0114561	0.0114624	0.0128198	0.0129476	0.0130501	0.0135117	0.0148243	0.0159019	0.0161175	0.0171779	0.0176482	0.0176273	0.0185983	0.0185734	0.0192608	0.0203805	0.0201082	0.0214939	0.021263	0.0227805	0.0228231	0.0226891	0.0241214	0.0241536	0.0242353	0.0255893	0.0261891	0.0262427	0.0261689	0.0271523	0.027903	0.0281712	0.0291788	0.0287632	0.0295475	0.0303108	0.0304265	0.0300715	0.0311471	0.0312864	0.0319953	0.0322136	0.0326406	0.0332764
579.511	0.00875389	0.0101642	0.00949314	0.0101103	0.0106627	0.0114314	0.012246	0.0127334	0.0131453	0.0144678	0.0145693	0.0145806	0.0162566	0.0163104	0.0167175	0.0173878	0.0177427	0.0194082	0.0192652	0.0191987	0.0202912	0.0207184	0.0209074	0.0223059	0.0226436	0.0233022	0.0237323	0.0246703	0.0249677	0.0250048	0.0252135	0.0258461	0.0262217	0.0264969	0.0280395	0.0285576	0.0290741	0.0295819	0.0295972	0.0296828	0.0304015	0.0301994	0.0308166	0.0314177	0.0307266	0.0316837	0.0324684	0.0336516	0.0336902
578.99	0.00777853	0.0090226	0.00851381	0.00929945	0.0104545	0.0111889	0.0114409	0.0120285	0.0133004	0.0140418	0.0139312	0.0147959	0.0142559	0.0158839	0.0164596	0.0168431	0.018417	0.01905	0.0179238	0.0197688	0.0190709	0.0204507	0.0217516	0.0213666	0.0218446	0.0232101	0.0236005	0.0241894	0.0241991	0.0245825	0.024755	0.0255421	0.0255388	0.0268448	0.027127	0.0290148	0.0283164	0.0290728	0.0289296	0.0297718	0.0300707	0.029743	0.0305905	0.030539	0.030685	0.0316721	0.0321729	0.0327882	0.0329332
578.506	0.00864282	0.0105481	0.00944385	0.010037	0.0113505	0.0112406	0.0123717	0.0127547	0.0139901	0.0134551	0.0152117	0.0152384	0.0159861	0.0172191	0.0181545	0.0176763	0.0190536	0.0195674	0.0200147	0.0203762	0.0203832	0.0215771	0.0221306	0.0219404	0.0230658	0.0232408	0.0234996	0.0244348	0.0246745	0.0258306	0.025402	0.0266928	0.0270582	0.02753	0.0281095	0.0282111	0.0292357	0.0291772	0.0296145	0.0295397	0.0308419	0.0306985	0.0321356	0.0323034	0.0321231	0.0325459	0.0324699	0.032914	0.0334597
577.985	0.0086792	0.0103157	0.0100101	0.0101793	0.0107704	0.0122477	0.0119069	0.0135748	0.0136079	0.0134766	0.0144721	0.0155351	0.0155203	0.0164959	0.0173335	0.0181452	0.0190508	0.0187239	0.0199641	0.0199351	0.0206117	0.0212146	0.0218673	0.0225862	0.0226145	0.0238028	0.0243526	0.0246173	0.024575	0.0254927	0.0250556	0.0263234	0.0261939	0.0269531	0.0287679	0.0289479	0.0286006	0.0302049	0.0299081	0.0302741	0.0308505	0.0317061	0.0318739	0.0313292	0.0326751	0.0322511	0.0327673	0.0333321	0.0332612
577.501	0.00945787	0.0105376	0.0104025	0.010941	0.011672	0.0121004	0.0133424	0.013546	0.0149579	0.015075	0.0153067	0.0160591	0.0165283	0.017772	0.018605	0.0186566	0.019585	0.0201451	0.0214612	0.021248	0.0216661	0.0218304	0.0228362	0.0234528	0.0236262	0.0243115	0.0251716	0.0249371	0.0258757	0.0260935	0.0272487	0.0272272	0.0277907	0.0284726	0.0291142	0.0299603	0.0299464	0.030808	0.0307344	0.0311215	0.0312233	0.0317032	0.0316963	0.0326663	0.0329666	0.0336281	0.034207	0.034527	0.0351426
577.016	0.00847765	0.0100662	0.00914596	0.009782	0.0102556	0.0115748	0.0119286	0.0127985	0.0134051	0.0130141	0.0147661	0.0151956	0.0153842	0.0165149	0.0168127	0.0171288	0.0187806	0.0186634	0.0186194	0.0201977	0.0210429	0.0211353	0.0214954	0.02162	0.0225047	0.0227924	0.023931	0.0244118	0.0245543	0.0253114	0.025393	0.0257939	0.0270664	0.0274789	0.0274005	0.0285285	0.0294447	0.0298764	0.0290312	0.0297595	0.0298062	0.0308279	0.0312236	0.0311285	0.0317892	0.0320208	0.0324663	0.0331509	0.033123
576.495	0.00924963	0.010599	0.0102543	0.0100485	0.0112647	0.0121427	0.0123459	0.0140623	0.013802	0.0144543	0.0154302	0.0162058	0.0164089	0.0162637	0.0178023	0.0175283	0.0196315	0.0198061	0.0197158	0.0206331	0.0205971	0.0214544	0.0217469	0.0228817	0.0232055	0.0243876	0.0242642	0.0250092	0.0260175	0.0266045	0.0262596	0.026988	0.0277508	0.0278295	0.0285426	0.0297728	0.029909	0.030253	0.0300156	0.0303882	0.0309316	0.03126	0.0317276	0.0324176	0.0331502	0.0334366	0.0336779	0.0338567	0.0338709
576.011	0.00871111	0.0105236	0.0100253	0.0103146	0.0117155	0.0122597	0.0126473	0.0126689	0.0139738	0.0144157	0.0157411	0.016122	0.0164843	0.0166933	0.0182419	0.0186995	0.0195758	0.0201752	0.0203854	0.0203616	0.0204103	0.0214711	0.0227059	0.02303	0.0238061	0.0236012	0.0246434	0.0251987	0.0253896	0.0258394	0.0264458	0.0268408	0.0275234	0.0282608	0.0289775	0.0292019	0.0300729	0.0304439	0.0302928	0.0304695	0.031291	0.0320583	0.0323343	0.0324596	0.0326614	0.0328704	0.0334673	0.0344379	0.0344454
575.489	0.00882804	0.0100925	0.00945835	0.00998768	0.0115493	0.011528	0.0122258	0.0125953	0.0138379	0.0143364	0.0148438	0.0156642	0.0163259	0.0169732	0.0172723	0.0187332	0.0190252	0.0188302	0.0198189	0.020262	0.0201062	0.0210406	0.0212393	0.0223725	0.0234859	0.0231536	0.0238672	0.0241437	0.0256308	0.0261038	0.0263492	0.0267111	0.0268975	0.0276669	0.0286698	0.0290977	0.0290454	0.0303718	0.0306692	0.0299667	0.0305939	0.0312971	0.0308233	0.0322531	0.0321205	0.0330522	0.0331545	0.0342641	0.0335382
575.005	0.00965845	0.0105379	0.0094716	0.0105147	0.011195	0.0120818	0.0138086	0.0135604	0.014112	0.0145545	0.0161207	0.0161753	0.0161458	0.0168763	0.0182069	0.0189104	0.0192925	0.0203484	0.0208915	0.0209673	0.0208216	0.0224693	0.0223508	0.0230623	0.024128	0.0235613	0.024937	0.024579	0.0255038	0.0260793	0.0267439	0.0274167	0.0279258	0.0287093	0.0293069	0.0293498	0.0305394	0.0304519	0.0311285	0.030337	0.0316094	0.0317916	0.0318508	0.0327581	0.0331581	0.0331931	0.0345483	0.034324	0.0346922
574.483	0.00921573	0.0107388	0.010631	0.010092	0.0116407	0.0124389	0.0128426	0.0142299	0.0142594	0.014934	0.0148993	0.0163312	0.016988	0.0174378	0.0184018	0.019101	0.0198946	0.0199841	0.0207117	0.0206653	0.0218317	0.0223855	0.0221673	0.0230359	0.0233136	0.0247237	0.0249723	0.025164	0.0260031	0.0264342	0.027025	0.0273798	0.0275234	0.0285248	0.029242	0.0298146	0.0301677	0.0309637	0.0306853	0.03079	0.0316845	0.0315076	0.0324721	0.0325647	0.0332779	0.0334759	0.0341955	0.0340805	0.0353512
573.998	0.00899456	0.0105051	0.00912127	0.0107992	0.0109477	0.0121924	0.0127679	0.0132797	0.0140489	0.0148086	0.0150034	0.016193	0.0163488	0.0173269	0.0174759	0.0185076	0.0190313	0.0190791	0.0202042	0.0201809	0.0215059	0.0214486	0.0216985	0.0229477	0.0233828	0.0238101	0.0245735	0.0254085	0.0253591	0.0260811	0.0268712	0.0272541	0.0280064	0.0282522	0.0285029	0.0297058	0.0305347	0.0301672	0.0302899	0.030345	0.0311702	0.0314689	0.0320423	0.0325682	0.0325381	0.0334335	0.0335432	0.0341507	0.0343697
573.514	0.00945388	0.0112341	0.00963061	0.0104308	0.0115269	0.0116656	0.0128128	0.0134224	0.014129	0.0145901	0.0157139	0.0160263	0.0165334	0.0171633	0.0179853	0.0190859	0.0195444	0.0201102	0.020518	0.0214705	0.0214526	0.0223491	0.0221861	0.0230907	0.0240138	0.024298	0.0245391	0.0250418	0.0258784	0.0256816	0.0272551	0.0276276	0.0276462	0.02846	0.0291425	0.0293603	0.0300437	0.0303611	0.0306787	0.0310988	0.0317676	0.0321379	0.0323677	0.0329433	0.0329315	0.0337696	0.0346892	0.0342935	0.0345351
572.992	0.00904485	0.0105699	0.00933503	0.00964395	0.0117166	0.0110792	0.0125055	0.0137221	0.0141701	0.0143799	0.014588	0.016085	0.0162835	0.0178034	0.0180676	0.0184118	0.0199205	0.0201025	0.0203739	0.0205214	0.0213526	0.0213915	0.0227699	0.0229082	0.0234469	0.0239684	0.0250856	0.0249173	0.0258984	0.0260775	0.0266638	0.0267934	0.0271428	0.0285794	0.029032	0.0294057	0.0306082	0.0307807	0.030415	0.0309409	0.0315522	0.0316773	0.03227	0.0335441	0.0327184	0.0329189	0.0344339	0.0345653	0.0346406
572.507	0.00909679	0.00988322	0.00930511	0.0106399	0.0116048	0.011596	0.0120958	0.0131427	0.0133414	0.014536	0.015473	0.015825	0.015723	0.0166665	0.0174638	0.0189714	0.018572	0.0188602	0.0208508	0.0204179	0.020834	0.021379	0.0225545	0.0224336	0.0231438	0.0242763	0.0247753	0.0252501	0.0257477	0.0266925	0.0268653	0.0267152	0.0275176	0.0285249	0.0284861	0.0292557	0.029874	0.0305484	0.0311095	0.0307573	0.0314691	0.0322118	0.0321825	0.0326687	0.0327984	0.0334409	0.0332431	0.0343134	0.0349907
571.985	0.00919937	0.0108693	0.00977442	0.0109063	0.0114063	0.0117219	0.0129642	0.0136606	0.0141494	0.0147423	0.0150866	0.0161424	0.0169846	0.0175397	0.0175265	0.0187165	0.0194151	0.0204741	0.0205827	0.020217	0.0214739	0.0219543	0.0223437	0.023578	0.0238287	0.0237022	0.0249158	0.025117	0.0260595	0.0259845	0.0267811	0.0275188	0.0277088	0.0281506	0.029609	0.0299153	0.0304783	0.0307878	0.0305351	0.0312852	0.0312233	0.0319823	0.032323	0.0329643	0.0336265	0.0345818	0.0345147	0.034254	0.0350999
571.5	0.00964318	0.0103933	0.0096206	0.0101656	0.0111499	0.0117762	0.0130521	0.0136358	0.0139857	0.014407	0.0155695	0.0165944	0.0166733	0.0177366	0.0185834	0.0184853	0.0194241	0.0203548	0.0200554	0.0213626	0.0214027	0.0220559	0.0232563	0.0234344	0.0236987	0.0238818	0.0246374	0.0256979	0.0262936	0.0261148	0.0268852	0.0270614	0.0275305	0.0284179	0.0287134	0.0298785	0.0300759	0.0304942	0.0308582	0.0316038	0.0319305	0.0322422	0.0322432	0.03319	0.0340849	0.0339208	0.0342986	0.0344728	0.0352443
571.015	0.00875315	0.0102122	0.00992833	0.0104636	0.0108472	0.0119269	0.0125658	0.0135787	0.0133965	0.0149896	0.0148153	0.0157168	0.0170963	0.0170484	0.0175759	0.0188247	0.0189501	0.0195433	0.0200148	0.0207286	0.0211228	0.0219659	0.0227494	0.0232642	0.0236573	0.0244947	0.0242922	0.025362	0.0255599	0.0267133	0.0260231	0.0274069	0.0274005	0.0281125	0.028662	0.0292194	0.0305925	0.0302233	0.0306966	0.0313392	0.0315548	0.0324275	0.032897	0.0332501	0.0335811	0.0339418	0.0341553	0.0346919	0.0348362
570.493	0.0104763	0.0121348	0.0114482	0.0110941	0.0127594	0.0128439	0.0136362	0.0145337	0.0149914	0.0158084	0.0166126	0.0174412	0.0182802	0.0183773	0.0197302	0.0196814	0.0203425	0.0211991	0.02188	0.0225491	0.0228489	0.0234397	0.0237409	0.0241094	0.0249844	0.0255128	0.0261192	0.0268753	0.0269759	0.0272426	0.0285964	0.0286212	0.0297779	0.0303949	0.0304885	0.0308075	0.0319012	0.0324599	0.0320395	0.0328283	0.0328132	0.0338147	0.0337967	0.0338496	0.0350108	0.035594	0.0355138	0.0359442	0.0366234
570.008	0.0098398	0.010478	0.0096025	0.010513	0.0117249	0.0120664	0.0128657	0.0133856	0.0148179	0.0145773	0.0154567	0.0161512	0.0166039	0.0172207	0.0186116	0.0183585	0.0193395	0.0204252	0.0204014	0.0210412	0.0214669	0.0227689	0.0225956	0.0236396	0.0239452	0.0243264	0.0248669	0.0260677	0.025743	0.0267182	0.0268899	0.0272151	0.0282212	0.028868	0.0295085	0.0300134	0.030904	0.0316589	0.0312287	0.0317725	0.0318887	0.0321238	0.0327199	0.0330875	0.0336174	0.0339543	0.0339923	0.0352902	0.035453
569.486	0.00991707	0.010152	0.0101875	0.0111389	0.0117704	0.0122537	0.0125108	0.0136252	0.0143888	0.0152426	0.0161034	0.0162611	0.0169036	0.0170183	0.0182689	0.019393	0.019794	0.020292	0.020685	0.0212568	0.0218956	0.0227334	0.0230156	0.0238679	0.0233233	0.0246105	0.024369	0.0257275	0.0261153	0.0272759	0.0271727	0.0276945	0.0285286	0.0295759	0.0296357	0.0297874	0.0308056	0.031207	0.0311124	0.0315968	0.0322992	0.0320866	0.033451	0.0326154	0.0337882	0.0350607	0.0347362	0.0349461	0.0360378
569.001	0.00957696	0.0110695	0.0105576	0.0110833	0.011817	0.0127982	0.0131307	0.0153371	0.0147515	0.0153879	0.0162584	0.016928	0.01738	0.0177628	0.0190339	0.019887	0.0203251	0.021134	0.0207531	0.021831	0.0218509	0.0228604	0.024134	0.0242638	0.0246738	0.02554	0.0252105	0.0260862	0.0259951	0.0275098	0.0271401	0.0278783	0.0286485	0.0293865	0.030583	0.0311513	0.0315155	0.032035	0.0319484	0.0327295	0.0326738	0.0324293	0.0330965	0.0338911	0.034745	0.0352474	0.0349888	0.0356082	0.0360936
568.515	0.0106868	0.0112252	0.0105269	0.0114282	0.0118934	0.0129576	0.0137708	0.0137179	0.0153981	0.0159016	0.0160758	0.0178033	0.0174372	0.0183537	0.0196028	0.0196015	0.0206473	0.0212786	0.0212648	0.0225461	0.0227379	0.0227644	0.0233879	0.0238961	0.0255196	0.0262819	0.0258023	0.026465	0.0274985	0.0278423	0.028124	0.0289725	0.0295516	0.0296892	0.03007	0.031157	0.0318194	0.0325228	0.0324667	0.0328849	0.0328509	0.0332013	0.0337465	0.0346316	0.0351107	0.035599	0.0354539	0.0359669	0.0362712
567.993	0.0103013	0.0115256	0.0105862	0.0107294	0.01228	0.0117776	0.0136158	0.0137489	0.0144142	0.015057	0.0159727	0.0170524	0.0163215	0.0179868	0.0182709	0.0197642	0.0208735	0.0208948	0.0211532	0.021633	0.0226528	0.0226643	0.023638	0.0237078	0.024601	0.0255111	0.0259136	0.0263724	0.027046	0.0274777	0.0275115	0.0282986	0.029221	0.0301811	0.0305995	0.0310547	0.0320469	0.0316097	0.0320311	0.0323763	0.0329664	0.0330318	0.0333231	0.0341345	0.0345522	0.0348678	0.0353622	0.0362034	0.0362022
567.508	0.00956966	0.0109209	0.00970356	0.0108043	0.0118549	0.0121589	0.012646	0.0140076	0.0136889	0.0151132	0.0155789	0.0166877	0.0172006	0.0176582	0.0187185	0.0193545	0.0201361	0.0204433	0.0201322	0.0219314	0.0221038	0.0223614	0.0228797	0.0236535	0.0243249	0.0251894	0.0256082	0.0264028	0.026978	0.0271965	0.0280266	0.0278324	0.0288766	0.0289148	0.0294862	0.0309334	0.031499	0.031116	0.0313963	0.0315887	0.0325687	0.0326088	0.0331046	0.0340831	0.0337101	0.0351008	0.0355363	0.0352207	0.0356467
566.985	0.0103784	0.0108217	0.0106175	0.0112075	0.0121805	0.0127385	0.0136622	0.0147203	0.0145095	0.0155627	0.0165687	0.0168516	0.0176216	0.0186558	0.0191419	0.0199801	0.0206979	0.0210189	0.02163	0.0220151	0.022923	0.0232106	0.0238054	0.023909	0.0248656	0.0253724	0.0259366	0.0263529	0.0275175	0.0277621	0.0278074	0.028185	0.0295588	0.0298654	0.0299887	0.0313786	0.0324321	0.032156	0.0323254	0.0326365	0.0326597	0.0339831	0.033816	0.0345606	0.0342132	0.0353466	0.0360801	0.0358476	0.0366606
566.499	0.0099422	0.0108052	0.0101305	0.0111368	0.0114392	0.0126052	0.0133342	0.0140193	0.0150452	0.0152225	0.016292	0.0163246	0.0169176	0.0177123	0.0185574	0.0198418	0.0196377	0.0198525	0.0214926	0.0214381	0.0218877	0.0228295	0.0236497	0.0240527	0.0245021	0.0250392	0.0254614	0.0261638	0.0268746	0.0280733	0.027823	0.0286512	0.0282982	0.0295995	0.0303963	0.0308727	0.0315175	0.03194	0.0323611	0.0329068	0.0328392	0.0335313	0.0341896	0.0342529	0.0349621	0.0350634	0.0355903	0.0361561	0.0365344
566.014	0.00985002	0.0110824	0.0102579	0.0113787	0.0124799	0.0126671	0.0138921	0.0140966	0.0149417	0.0157225	0.0164622	0.0171978	0.0180334	0.018723	0.0189413	0.0192733	0.020884	0.021239	0.0214983	0.0211723	0.0225841	0.0237658	0.0237627	0.024251	0.024226	0.0258694	0.0265826	0.0265027	0.0273681	0.0274504	0.0283074	0.0287373	0.0294274	0.0295431	0.0309823	0.0310048	0.031979	0.0322921	0.0327471	0.0328415	0.0332601	0.0340673	0.0341337	0.0342247	0.0349287	0.0356021	0.0352769	0.0368747	0.0367694
565.491	0.00989758	0.0112801	0.0103935	0.010839	0.0118215	0.0125121	0.0135053	0.0146596	0.014867	0.014657	0.016619	0.0169468	0.0177271	0.0189956	0.0191927	0.0199106	0.0210202	0.0214002	0.0219335	0.0225023	0.0228535	0.0231327	0.024086	0.0246067	0.0248278	0.0262957	0.0262408	0.0268173	0.0278589	0.0272238	0.0281684	0.0291834	0.0295488	0.0300439	0.0309905	0.0320704	0.030895	0.0327664	0.032508	0.0328303	0.0338437	0.0337188	0.0344055	0.0346404	0.0347106	0.0350764	0.0359777	0.0364026	0.0371979
565.005	0.00988828	0.0119023	0.0114844	0.0109446	0.0128894	0.0132293	0.0144286	0.0145825	0.015673	0.0160852	0.0172069	0.0174527	0.0181351	0.0186052	0.0199616	0.0207607	0.020292	0.021581	0.0215672	0.0225519	0.0232677	0.0243191	0.0240301	0.0251604	0.0250776	0.0256068	0.0270897	0.0268617	0.0283046	0.0285563	0.0282677	0.0300121	0.0300021	0.0308645	0.0312945	0.031372	0.0327885	0.0331874	0.0329852	0.0328007	0.0337322	0.0341397	0.0349473	0.0351432	0.0355096	0.0361029	0.0364678	0.0368964	0.0372013
564.482	0.00985635	0.010857	0.00973162	0.0109472	0.0116078	0.0123587	0.0130654	0.0141572	0.0140072	0.0150183	0.0158304	0.0161369	0.0176046	0.0177491	0.0183963	0.0196553	0.0196496	0.0202484	0.021312	0.0209249	0.0223656	0.0232631	0.0236714	0.0242212	0.0246082	0.0255792	0.0255101	0.026253	0.0273214	0.0273799	0.0273301	0.0288789	0.0283451	0.0298581	0.0301196	0.0311746	0.0319576	0.0314895	0.032656	0.0326919	0.0327174	0.0330579	0.033453	0.0340671	0.0354565	0.0351255	0.0354837	0.0357286	0.0361777
563.997	0.0102531	0.0108047	0.0102448	0.0109068	0.0126018	0.0132871	0.0136865	0.0149149	0.0152353	0.0156771	0.0164947	0.0169017	0.0184216	0.0191705	0.0186289	0.0202269	0.0210052	0.021513	0.0215099	0.0222977	0.0228049	0.0230262	0.0242408	0.0247005	0.0249577	0.0255678	0.0263139	0.027197	0.0279172	0.0279041	0.0289494	0.0285989	0.0299229	0.0300924	0.031296	0.0312318	0.0320704	0.0332533	0.0327471	0.0329305	0.0341863	0.0333712	0.0344411	0.034758	0.035442	0.0360777	0.0361143	0.0366518	0.0374434
563.511	0.0100638	0.011301	0.0108269	0.0113585	0.0123634	0.013073	0.0139724	0.0152634	0.0149597	0.0160144	0.0157949	0.017177	0.0181633	0.0187884	0.0188333	0.0197113	0.0210839	0.0211836	0.0219268	0.0221272	0.0228321	0.0228938	0.0240785	0.0249791	0.0254261	0.0257836	0.0261512	0.0269897	0.0278605	0.0276028	0.029003	0.0289416	0.0299214	0.0304376	0.0309594	0.0323549	0.0327734	0.0323879	0.0322853	0.0329444	0.0336089	0.0331767	0.0348182	0.0339981	0.0356401	0.0359937	0.0364529	0.0361368	0.0369975
562.988	0.0102651	0.0114792	0.0107839	0.0118942	0.0126429	0.0129083	0.0140458	0.0148369	0.0143558	0.0159648	0.0163983	0.0171691	0.0182945	0.0180415	0.0192582	0.0198281	0.0208372	0.0207644	0.0209969	0.0226871	0.0222114	0.0235981	0.0240439	0.0248514	0.025687	0.0258734	0.026851	0.0271156	0.027438	0.0279996	0.0287471	0.0290098	0.029893	0.0303746	0.031542	0.0313037	0.031591	0.0328658	0.0325777	0.033365	0.0338618	0.034435	0.0352628	0.0353047	0.0357939	0.03637	0.0366976	0.0370553	0.0365437
562.502	0.0112593	0.0117936	0.0109974	0.0124271	0.0124414	0.0130785	0.0143639	0.0148686	0.0155137	0.0156928	0.0169718	0.016893	0.0184276	0.018518	0.0200864	0.0206574	0.0213182	0.0221037	0.021799	0.0221117	0.0232806	0.0239768	0.0243537	0.0248986	0.0253934	0.0268141	0.0279136	0.0272847	0.0283765	0.0278785	0.0295298	0.0297274	0.0308709	0.0314387	0.0312332	0.0323293	0.0329924	0.0329698	0.0335692	0.0335471	0.0338235	0.034391	0.0349283	0.0350525	0.036164	0.0357913	0.0366283	0.0376821	0.0374421
562.016	0.0110282	0.0113027	0.010966	0.0109601	0.0121269	0.012782	0.0140096	0.0155546	0.0153205	0.0164611	0.0165154	0.0167917	0.0176925	0.0186416	0.0194645	0.0202152	0.0212999	0.0216232	0.0224823	0.0219597	0.0238818	0.0241381	0.0248046	0.0249325	0.0259707	0.0263771	0.026794	0.0281176	0.028149	0.0280785	0.0292039	0.0297257	0.0306907	0.0312976	0.0319173	0.0319082	0.0330296	0.0334937	0.0336037	0.0335409	0.0338902	0.0346866	0.0354278	0.0355026	0.0360118	0.0362198	0.037143	0.0369422	0.0381909
561.492	0.0107036	0.0110523	0.0113305	0.0118752	0.0121765	0.0138845	0.0134425	0.0150088	0.01512	0.0158215	0.0162109	0.0168209	0.0185313	0.0192712	0.0199242	0.0202837	0.0211011	0.0216876	0.0222208	0.0228659	0.0235147	0.0239758	0.0250635	0.0249118	0.0250768	0.0266843	0.0265797	0.0271656	0.0282977	0.0284712	0.0288616	0.0292667	0.0300425	0.0305393	0.0317112	0.0320999	0.0323994	0.0333833	0.0330749	0.0336098	0.0341527	0.0347794	0.0348705	0.0348513	0.0362167	0.0367653	0.0367671	0.0362085	0.0375914
561.006	0.0113065	0.0116617	0.0109991	0.0111999	0.013062	0.0139234	0.0142855	0.0150066	0.0153956	0.0167951	0.0158937	0.017987	0.0180918	0.0189907	0.0197093	0.0209767	0.0208951	0.0223864	0.022221	0.0228808	0.0228379	0.0237338	0.025014	0.0253451	0.0260463	0.0273475	0.0270318	0.0274686	0.0285539	0.028299	0.0289813	0.0299912	0.0302472	0.0315897	0.0319522	0.0325599	0.0332659	0.0336082	0.0334381	0.0338427	0.0346072	0.0345441	0.0350501	0.0354734	0.0360696	0.0362538	0.0374618	0.0370627	0.0374244
560.483	0.0126396	0.0116644	0.0116257	0.0127213	0.0138217	0.0134197	0.0152944	0.0151836	0.0168173	0.0172039	0.0176922	0.0185695	0.018791	0.0194235	0.0204558	0.0215805	0.0222045	0.0221367	0.0233934	0.0233877	0.0241972	0.0242194	0.0249896	0.0262777	0.0266802	0.0265995	0.0277851	0.028744	0.029041	0.0300153	0.0297862	0.0306527	0.0304665	0.0311508	0.0326761	0.0327107	0.0341562	0.0343987	0.0344325	0.03422	0.0350723	0.0352731	0.0360993	0.035972	0.0366289	0.0374847	0.0379115	0.0382347	0.0389123
559.997	0.0115589	0.0118681	0.0109692	0.0123114	0.0130675	0.0126628	0.0143875	0.0158675	0.0152893	0.0157819	0.016339	0.0174606	0.0183547	0.0190914	0.020477	0.0210034	0.0213379	0.0219072	0.0230651	0.0235915	0.023911	0.024366	0.0252344	0.0255076	0.0258447	0.0268123	0.0272259	0.0278591	0.0282921	0.0290904	0.0295552	0.030372	0.0307271	0.0310949	0.0318737	0.0325249	0.0331024	0.0341865	0.0342726	0.0343894	0.0348014	0.0347117	0.0352421	0.0359365	0.0364223	0.0370064	0.0375991	0.0372825	0.0381989
559.51	0.0114526	0.0120359	0.0112911	0.0121081	0.0135964	0.0139522	0.0145933	0.0157126	0.0155772	0.0165049	0.0174066	0.0181379	0.0189907	0.0196853	0.0203168	0.0209645	0.0224263	0.0227211	0.0228272	0.0231754	0.0240387	0.0245521	0.0255246	0.0262904	0.0265424	0.0275485	0.0273398	0.0277153	0.0286267	0.0294385	0.0303053	0.0301756	0.0314712	0.0318261	0.0321566	0.0327332	0.0331381	0.0347766	0.0337846	0.0341729	0.0344581	0.0357706	0.0361985	0.0357871	0.0371691	0.0376239	0.0377291	0.0385963	0.0383519
558.987	0.0123415	0.0124321	0.0109591	0.0123688	0.0132516	0.0136587	0.0147864	0.0152955	0.0164753	0.0168535	0.017227	0.0178803	0.0188382	0.0199261	0.0211137	0.0202839	0.0224482	0.0221518	0.022997	0.0230055	0.0241826	0.024809	0.0248685	0.0259435	0.0267846	0.0269889	0.0275524	0.0280413	0.0290106	0.0299778	0.0296935	0.0304085	0.0313524	0.0317623	0.0327087	0.033274	0.0338732	0.0345437	0.0344612	0.0343613	0.0354959	0.0352164	0.0361469	0.0363817	0.036325	0.0374734	0.0380265	0.0387533	0.0390098
558.5	0.0118521	0.0120777	0.0116023	0.0121663	0.0133993	0.0138939	0.0146427	0.0153839	0.0159669	0.0170956	0.0172267	0.0180589	0.0182108	0.0192578	0.0199422	0.0204551	0.0217504	0.0229242	0.0231906	0.023234	0.0240543	0.0242576	0.0257259	0.0255218	0.0265062	0.0275558	0.0278779	0.0278696	0.0288261	0.0299048	0.0304575	0.0309475	0.0308211	0.0308273	0.0326082	0.0335542	0.0342571	0.0347219	0.0343118	0.0349162	0.0356783	0.0358312	0.0363357	0.0365252	0.0373995	0.0370272	0.0378072	0.0381836	0.0380251
558.014	0.0112927	0.0121243	0.0111399	0.0119055	0.0124926	0.0134111	0.0135988	0.0152397	0.0159148	0.0168141	0.0174199	0.0177133	0.0182839	0.0191227	0.019922	0.0203346	0.0215268	0.0219212	0.0228026	0.0234665	0.0236455	0.0234523	0.0248611	0.0258613	0.0262085	0.0266891	0.0274526	0.0281505	0.0283405	0.0293877	0.0297833	0.0304589	0.0308636	0.032033	0.0318011	0.0321003	0.0333912	0.0341449	0.0338955	0.034425	0.0347629	0.0355871	0.0356225	0.0363926	0.0370707	0.0372204	0.0381134	0.0381361	0.0375739
557.49	0.0116799	0.0118963	0.0109863	0.0123947	0.0123367	0.0137182	0.0133638	0.0149957	0.0157037	0.0161425	0.0173417	0.017518	0.0185839	0.0195167	0.0200753	0.0206687	0.0215138	0.0225205	0.0226628	0.0235784	0.0236498	0.0245872	0.0244453	0.025486	0.0266866	0.0266469	0.0277215	0.0281091	0.0283844	0.0296244	0.0296653	0.030355	0.0309738	0.0313199	0.0319631	0.033428	0.0334324	0.0337809	0.0344209	0.0338031	0.0347804	0.035054	0.0358031	0.0362424	0.0361528	0.0368437	0.0379549	0.0379389	0.0390297
557.003	0.0126985	0.0122808	0.0122777	0.0122302	0.0136598	0.0148029	0.0146054	0.016509	0.0163142	0.0172946	0.0184415	0.0189962	0.0189399	0.0204572	0.0210217	0.0213703	0.0225799	0.0235398	0.0230366	0.0238368	0.0248214	0.0259876	0.0259643	0.0264147	0.0273228	0.028247	0.0281654	0.029504	0.0295268	0.0300169	0.0304008	0.0311632	0.0320474	0.0332632	0.0332959	0.0341223	0.0348253	0.0348877	0.0348192	0.0352891	0.0361353	0.0362442	0.0369799	0.0372604	0.0377595	0.0378831	0.0387419	0.0395585	0.0396296
556.517	0.0121351	0.0114735	0.0115935	0.0119449	0.0129399	0.013785	0.0143426	0.0153707	0.0159024	0.0169165	0.0170559	0.0181454	0.0185184	0.0194226	0.0203345	0.0211807	0.0212703	0.0227338	0.0224625	0.0230797	0.0234617	0.0240505	0.0253198	0.0259865	0.0261517	0.0273951	0.0274561	0.0281251	0.0281584	0.0301676	0.0303388	0.0308478	0.03136	0.031576	0.0327597	0.0329686	0.0339028	0.0339887	0.034249	0.0350722	0.0351765	0.0351632	0.0363383	0.0369728	0.0372402	0.037656	0.0374989	0.0384742	0.0392832
555.993	0.0131595	0.0129605	0.0119871	0.0133773	0.0138727	0.0149085	0.0147178	0.0171168	0.0167894	0.0177957	0.0180186	0.0190832	0.0192347	0.0203424	0.0213931	0.0217415	0.0228315	0.0231268	0.0236925	0.0248402	0.0245922	0.025954	0.0260349	0.0272418	0.0270333	0.028086	0.028691	0.0295493	0.0300119	0.0300594	0.0314899	0.0314149	0.0317604	0.0328978	0.0331271	0.0341238	0.0345381	0.035441	0.0355352	0.036164	0.0360096	0.0370408	0.0364891	0.0380587	0.0381537	0.0378803	0.0387562	0.0392401	0.0400371
555.506	0.0132431	0.0119654	0.0119604	0.0128988	0.0134936	0.0145939	0.0152768	0.0163148	0.0170586	0.0175974	0.0181373	0.0187139	0.0198109	0.0203732	0.0206282	0.0217195	0.0227369	0.0230326	0.0231935	0.0239892	0.0247984	0.0258257	0.026526	0.0269238	0.0276369	0.0283078	0.0279071	0.0289997	0.0297986	0.0304799	0.0311325	0.0314838	0.0321304	0.0320448	0.0329767	0.0345214	0.0348085	0.0349108	0.034655	0.0357093	0.0358919	0.0372217	0.0374357	0.037398	0.0383695	0.0384203	0.0387953	0.0395812	0.0401204
554.982	0.0130025	0.0123422	0.0122481	0.0132078	0.014256	0.0148685	0.0154682	0.0159712	0.016761	0.018116	0.0185199	0.0185145	0.0201577	0.0207276	0.0212969	0.0216213	0.0232543	0.0229681	0.0240745	0.0251248	0.0249188	0.0256323	0.0264454	0.0272521	0.0275937	0.0276667	0.0287308	0.0294372	0.0299348	0.0306321	0.0314388	0.031817	0.0319982	0.0329012	0.0338866	0.0345876	0.0353701	0.0358112	0.0351737	0.0362725	0.0366142	0.0370807	0.0375014	0.0379303	0.0384144	0.0385934	0.0391113	0.0390882	0.0402613
554.495	0.0127928	0.0121569	0.0117651	0.0122447	0.0131051	0.0143547	0.0147052	0.0160465	0.0163431	0.0170205	0.0169581	0.0181603	0.0189751	0.0196179	0.0206522	0.0215636	0.0221475	0.0230897	0.0233416	0.0239417	0.0249066	0.0253861	0.0256392	0.0268769	0.0271829	0.027896	0.027919	0.0286804	0.029484	0.0304044	0.0311069	0.0315832	0.0316719	0.0325606	0.0329899	0.0338075	0.0341208	0.0352055	0.0348061	0.0352857	0.0363858	0.0368019	0.0368279	0.0372891	0.0370961	0.0382043	0.0391946	0.039379	0.040292
554.008	0.0136219	0.0128976	0.0123764	0.0123002	0.0133767	0.0140576	0.0160972	0.0170448	0.0167205	0.0176289	0.0183987	0.018694	0.0200946	0.0209697	0.0212135	0.0220876	0.0233401	0.0235947	0.0240691	0.0241459	0.0256646	0.0258113	0.0266303	0.027624	0.0274685	0.0283681	0.0287264	0.0298344	0.0306653	0.0313449	0.0313412	0.0318529	0.0324873	0.0328571	0.0341004	0.0342617	0.035294	0.0355298	0.0354248	0.0358406	0.036351	0.0365547	0.0375677	0.0375753	0.0385998	0.0389857	0.0393214	0.0390688	0.0399961
553.484	0.0133314	0.0126609	0.0124614	0.0131063	0.0136355	0.0147008	0.015934	0.0167266	0.0168697	0.0180527	0.0180588	0.0192722	0.0197429	0.0206214	0.0211571	0.0219249	0.0223308	0.0237803	0.0242073	0.0244445	0.0250739	0.0264764	0.02627	0.0269251	0.0279295	0.0288303	0.0290533	0.0296429	0.0301877	0.0304976	0.0315803	0.0317096	0.0327008	0.0336791	0.0337579	0.0347331	0.0354795	0.0357941	0.035742	0.0361817	0.0368719	0.0374435	0.0382879	0.0381777	0.0384898	0.0391908	0.0389912	0.0395098	0.0407699
552.997	0.0134596	0.0131589	0.0116609	0.0130241	0.0141409	0.0146961	0.0154938	0.0170522	0.017296	0.0175674	0.0183735	0.0190909	0.0198939	0.0209174	0.0217462	0.0224992	0.0232149	0.023881	0.0241369	0.0244054	0.0257269	0.0259221	0.0266465	0.0275171	0.0284458	0.028638	0.0296433	0.0290902	0.0302596	0.0312139	0.0313253	0.032626	0.0322371	0.0332656	0.0346505	0.0348351	0.0353192	0.0358884	0.0356833	0.0362973	0.0368776	0.037386	0.0380286	0.0385817	0.0383641	0.0397628	0.0398939	0.0403879	0.0407454
552.51	0.0140325	0.0134149	0.0126949	0.0137666	0.0148075	0.0154416	0.0155384	0.0170948	0.017832	0.0181662	0.018814	0.0193351	0.0207445	0.0215975	0.0215688	0.0226012	0.0233797	0.024312	0.024519	0.0252934	0.0261852	0.0264368	0.0274894	0.0276232	0.0284864	0.02952	0.0298178	0.0305662	0.0313036	0.0317776	0.0323027	0.0328844	0.033778	0.0340927	0.034304	0.0349019	0.0360424	0.0367497	0.0362517	0.0374673	0.0377583	0.0382663	0.0382508	0.0388489	0.0397621	0.0397947	0.0406413	0.0407572	0.0410988
551.985	0.0133465	0.012775	0.0121336	0.0132089	0.0133652	0.0149893	0.015315	0.0168809	0.0175788	0.017844	0.0185196	0.0190939	0.0198523	0.0208199	0.021438	0.0224811	0.0233855	0.0239472	0.0239085	0.0249234	0.0256785	0.0265252	0.0267801	0.0280866	0.0274465	0.0289673	0.0290525	0.0296443	0.0302756	0.0307386	0.0317893	0.0324425	0.0330533	0.0332433	0.0347061	0.0350244	0.0354397	0.0359859	0.0363271	0.0366763	0.0373035	0.0376051	0.0380708	0.0385285	0.0389181	0.0391063	0.0398402	0.0400234	0.0403387
551.498	0.0139853	0.0136791	0.0125153	0.013478	0.0140645	0.0152657	0.016294	0.0172827	0.01646	0.0179773	0.01879	0.0201235	0.0203099	0.0209195	0.0218983	0.0219421	0.0230584	0.0239719	0.023731	0.0246218	0.0252589	0.0267585	0.0273898	0.028145	0.0278951	0.028644	0.0289861	0.0299864	0.0309716	0.0317144	0.0316921	0.0320004	0.0327279	0.0333618	0.0338374	0.0343737	0.0353479	0.0363031	0.0365004	0.037165	0.0373728	0.0370628	0.0382034	0.0388246	0.0393027	0.0395396	0.0397158	0.0405895	0.0413425
551.01	0.0144272	0.0131737	0.0134917	0.0133196	0.0149847	0.0160274	0.0167098	0.0181	0.0176916	0.0191109	0.0197377	0.0197111	0.0201738	0.02139	0.022299	0.023348	0.0235625	0.0245029	0.0250452	0.0254702	0.0262406	0.0269412	0.0276405	0.0282046	0.0287595	0.0296005	0.0304913	0.0302093	0.0311693	0.0320791	0.0326706	0.0330878	0.0336407	0.0343773	0.0347313	0.0357333	0.0358915	0.0369048	0.0369219	0.0368518	0.0379973	0.0375922	0.0389473	0.0395862	0.0394028	0.0405697	0.0404651	0.0415186	0.0418107
550.486	0.0144456	0.0137109	0.013425	0.0137891	0.014875	0.0162613	0.0168147	0.0179496	0.0181885	0.0186364	0.0189346	0.0199929	0.0208745	0.0217502	0.0223287	0.0231062	0.0235568	0.0247565	0.024994	0.0252255	0.0264784	0.0270788	0.0277874	0.0282925	0.0292386	0.029502	0.0304185	0.031288	0.0318428	0.0322773	0.0329221	0.0327676	0.0335986	0.0346158	0.0349152	0.035704	0.0358649	0.0371868	0.0375125	0.0375786	0.0382097	0.0380683	0.0391266	0.0397442	0.0402437	0.0412595	0.0403237	0.0417074	0.0420323
549.998	0.0143085	0.0136203	0.0132426	0.014446	0.0153882	0.0156087	0.0163399	0.0173448	0.0178223	0.018393	0.0192306	0.0200177	0.0209767	0.0216752	0.0228421	0.0231101	0.0242938	0.0249725	0.0248043	0.0258587	0.0268328	0.0273764	0.0276977	0.027823	0.0290605	0.0292382	0.0305535	0.0306126	0.0312983	0.0323387	0.0321483	0.0337898	0.033997	0.0345875	0.0350019	0.0357385	0.0364178	0.0373797	0.0373576	0.0372835	0.0380512	0.0382836	0.0394835	0.0392142	0.0399275	0.0405717	0.0409579	0.0416938	0.0420172
549.511	0.0145665	0.0138605	0.0134802	0.0140102	0.0152836	0.0160642	0.0166128	0.0181778	0.0179808	0.0195551	0.0204337	0.0206514	0.0213468	0.0227304	0.0227763	0.0236747	0.0247366	0.0244948	0.0256849	0.026157	0.0268949	0.0272001	0.0280153	0.0286065	0.0294082	0.0302293	0.0299548	0.0308103	0.0323988	0.0323423	0.0334612	0.0338046	0.0341391	0.0344341	0.0351613	0.0366149	0.0365243	0.0371184	0.0373039	0.0383454	0.0384222	0.039274	0.0397078	0.0398146	0.0407325	0.0410359	0.0414233	0.0416439	0.0421428
548.986	0.0146292	0.0135052	0.0134647	0.014259	0.0152018	0.0163465	0.016448	0.0178675	0.0187326	0.0188059	0.0199718	0.0199038	0.020885	0.0217294	0.0228098	0.0237497	0.0239999	0.025109	0.0251252	0.0264008	0.0267316	0.0273857	0.0275806	0.0280561	0.0295378	0.0303728	0.0305563	0.0313013	0.0323024	0.0324797	0.0333168	0.0331569	0.0335755	0.0347696	0.0359625	0.0367951	0.0371397	0.0376397	0.0374183	0.0376294	0.0384133	0.0390644	0.0391953	0.0395094	0.0402378	0.0405874	0.0414868	0.0421958	0.0424497
548.498	0.0145064	0.0132505	0.0133002	0.0137684	0.0147799	0.0155138	0.0161053	0.0175513	0.0175246	0.0187667	0.0192482	0.0198021	0.020765	0.0216997	0.0223019	0.0236805	0.0245867	0.0247057	0.0253758	0.0260888	0.0268099	0.0271666	0.0274198	0.0286648	0.0289423	0.0291628	0.0302194	0.030966	0.0314487	0.0321867	0.0327442	0.03364	0.0338233	0.0341648	0.0355191	0.035948	0.0364896	0.037394	0.0365972	0.0377943	0.0384283	0.0383634	0.0388485	0.038959	0.0404664	0.0406858	0.0413686	0.0418476	0.0419089
548.011	0.0145553	0.0138564	0.0132518	0.0148034	0.0151476	0.0161971	0.0171404	0.0184424	0.0187969	0.0194754	0.0199745	0.0209135	0.0210002	0.0224077	0.0226585	0.0239123	0.0244181	0.0253851	0.0255612	0.0268069	0.0273638	0.0275794	0.0280459	0.029082	0.0298202	0.030619	0.0305281	0.0312522	0.0326532	0.0332229	0.0333168	0.0341813	0.0346416	0.035103	0.0358015	0.0372944	0.0373381	0.0381275	0.0379271	0.0382918	0.0390157	0.0392793	0.040212	0.0401485	0.0414421	0.0414985	0.041841	0.0423886	0.0425212
547.486	0.0149287	0.0138788	0.0135558	0.0137297	0.0149594	0.0160748	0.0162332	0.018309	0.0185694	0.0195033	0.0194401	0.0201251	0.0208838	0.0216778	0.0233313	0.0233594	0.0249847	0.0249935	0.0250055	0.0267201	0.0271194	0.0274206	0.0285016	0.0290826	0.0294621	0.030662	0.0306066	0.0318536	0.0316212	0.0327712	0.0328986	0.0344452	0.0340225	0.0351403	0.0358136	0.0368123	0.0370994	0.0376525	0.0379524	0.0386321	0.0385984	0.0389213	0.0397662	0.0399623	0.0409747	0.0412514	0.0414408	0.0416801	0.0428147
546.998	0.0157332	0.014659	0.0140302	0.0147663	0.0158443	0.0168276	0.0173846	0.0191581	0.0193512	0.0203496	0.0207757	0.0218286	0.0223111	0.0236208	0.0237132	0.0245309	0.0256889	0.025923	0.0257547	0.0268137	0.0279973	0.0279622	0.0299903	0.0296087	0.0304532	0.0312848	0.0313794	0.0322569	0.0327759	0.0341844	0.034403	0.0343819	0.0354907	0.0358636	0.036414	0.0376766	0.0381755	0.038438	0.0383614	0.0389957	0.0395196	0.040469	0.0406865	0.0406913	0.0419715	0.0424434	0.0427575	0.0432573	0.0437029
546.51	0.0150201	0.0143159	0.0134405	0.0145992	0.0157703	0.0162144	0.0169436	0.0188066	0.018691	0.0195524	0.0202528	0.0205823	0.021747	0.0226256	0.0233291	0.0240486	0.0253189	0.0257601	0.0261905	0.0266672	0.0271367	0.0276479	0.0290739	0.0296007	0.0298067	0.0309337	0.0310184	0.0314712	0.0327959	0.0329285	0.0339412	0.034322	0.0340446	0.035955	0.0369873	0.0374884	0.0380114	0.0379538	0.03832	0.0383935	0.0393632	0.0398107	0.0399928	0.0402942	0.0414564	0.041513	0.041743	0.042559	0.0433175
545.985	0.0147361	0.0150645	0.0137453	0.0148144	0.0152341	0.0160106	0.0172584	0.0186802	0.0186731	0.0194304	0.0203021	0.0212054	0.0215842	0.0219579	0.0230499	0.0241966	0.0248167	0.0259432	0.0255263	0.0272674	0.0274364	0.0281156	0.0292507	0.0297583	0.0305181	0.0312362	0.0313204	0.0320111	0.032261	0.0331383	0.0339023	0.0339146	0.0346584	0.0355708	0.0366064	0.037268	0.0371404	0.037928	0.0380268	0.0391796	0.039663	0.0403226	0.0401487	0.0413777	0.0416351	0.042502	0.0421837	0.0424888	0.0429263
545.497	0.0151196	0.0141554	0.0137715	0.0145546	0.0160163	0.016834	0.0175522	0.0187883	0.0192216	0.0197451	0.0200319	0.0211199	0.0220504	0.0230261	0.0237165	0.0247384	0.025091	0.0259075	0.0260785	0.026698	0.0274653	0.028555	0.0287706	0.0299525	0.0301368	0.0308734	0.0312333	0.0321791	0.0325654	0.0337927	0.0337758	0.0348726	0.0348262	0.0354779	0.0369275	0.0372858	0.0379694	0.0383622	0.0386033	0.0393439	0.0396748	0.0400692	0.0408052	0.0410348	0.0416514	0.0423091	0.0424606	0.0434522	0.042967
545.009	0.0152773	0.0148554	0.0148991	0.015025	0.0158591	0.0165498	0.0179305	0.0184821	0.0186201	0.0200195	0.0204215	0.0215349	0.0221789	0.0235646	0.0237146	0.0244572	0.0253499	0.0259223	0.0261799	0.02705	0.0276474	0.0281219	0.0294716	0.0300581	0.0305184	0.0309402	0.0316039	0.0325846	0.0332545	0.0338583	0.0342361	0.0350552	0.0359354	0.0358625	0.0374343	0.0379767	0.0382124	0.0384768	0.0391041	0.0396968	0.0399999	0.0408301	0.0404655	0.0412657	0.0419333	0.0424025	0.0430028	0.0429983	0.0441825
544.484	0.0157768	0.015581	0.0143938	0.0151955	0.0164482	0.017205	0.0177235	0.0186154	0.0195792	0.0203808	0.0209499	0.0213977	0.0228028	0.0228402	0.0238007	0.0245114	0.0253439	0.0266175	0.0265601	0.0271738	0.0281308	0.0289757	0.0298264	0.030431	0.0311094	0.0319892	0.0323669	0.0325956	0.033832	0.0343043	0.0348022	0.0354185	0.0359952	0.0368122	0.0374914	0.0379457	0.0385021	0.0391291	0.0392904	0.0398268	0.0402723	0.0408391	0.0408672	0.0416552	0.0419099	0.0425682	0.043025	0.0439941	0.0444372
543.996	0.0156177	0.0148635	0.0146992	0.0150685	0.0158939	0.0170946	0.0181433	0.0189999	0.0189033	0.0197659	0.0210746	0.0212736	0.0228872	0.0231638	0.0243386	0.0246728	0.0258484	0.025959	0.0271751	0.0273117	0.0282601	0.0288404	0.0294585	0.0299687	0.0306093	0.0318502	0.0323961	0.0329134	0.033453	0.0342958	0.034375	0.0354306	0.0354582	0.0363574	0.0373413	0.0384552	0.0388514	0.0392746	0.0392669	0.039618	0.040269	0.0409084	0.0409269	0.0416465	0.0424133	0.0426961	0.0431542	0.0433157	0.0442227
543.508	0.0159471	0.0154068	0.0151939	0.0155165	0.0164953	0.0177457	0.0181496	0.0199737	0.0199869	0.0204062	0.0213593	0.0218445	0.022702	0.0237704	0.0240758	0.0252129	0.0261256	0.0269015	0.0269452	0.0277103	0.0288726	0.0291224	0.0297965	0.0303938	0.0315463	0.0320832	0.0327009	0.0333256	0.0341919	0.034136	0.0348086	0.0357815	0.0360794	0.037127	0.0373614	0.0387411	0.0389756	0.0393897	0.0390036	0.0399252	0.0410048	0.0412716	0.0418669	0.0422077	0.0428236	0.0427342	0.0438263	0.0443723	0.0445465
542.982	0.0163659	0.0158118	0.0147792	0.0161767	0.0168536	0.0183003	0.0189305	0.0195027	0.020356	0.0207741	0.0218708	0.0222499	0.0231906	0.0242133	0.024649	0.0257038	0.0260041	0.0274404	0.0270812	0.0280256	0.0285679	0.0295928	0.0302084	0.0312182	0.0316769	0.0326748	0.0329392	0.0336515	0.0344926	0.0347501	0.0353075	0.0359384	0.0370501	0.0377195	0.0379319	0.0394678	0.0400478	0.040181	0.0405168	0.0404535	0.0409095	0.0420224	0.0424336	0.0427474	0.0433166	0.0440571	0.0445899	0.0447496	0.0451729
542.494	0.0163666	0.0163793	0.0158972	0.0165246	0.0171935	0.0180775	0.0193235	0.0197739	0.0203164	0.021478	0.0223898	0.0233143	0.0234608	0.024661	0.0252349	0.026096	0.0263277	0.0275538	0.0278307	0.0285947	0.0294164	0.0301365	0.0309437	0.0310535	0.0318862	0.0327082	0.0339389	0.0343809	0.0345536	0.0350516	0.035918	0.0364705	0.0368793	0.0381912	0.0383109	0.0397176	0.0399593	0.0410609	0.0408048	0.0409038	0.0418222	0.0419795	0.0424431	0.0434371	0.0435652	0.0443697	0.0446959	0.0450552	0.0456446
542.005	0.0162845	0.0165462	0.0158908	0.0158699	0.0170737	0.0177589	0.0192148	0.0196577	0.0208784	0.0216137	0.0215214	0.0231305	0.023376	0.0241301	0.0251708	0.0254927	0.0264986	0.0279075	0.0278521	0.0288181	0.0297017	0.0303505	0.0308272	0.0315893	0.03166	0.0323778	0.0338164	0.033788	0.0343188	0.035724	0.0356317	0.0362563	0.0370473	0.0376106	0.0388067	0.0395952	0.0395375	0.0403696	0.0410728	0.0407375	0.0416793	0.0419242	0.043134	0.0429348	0.043974	0.0441222	0.0442177	0.0449259	0.0461964
541.517	0.0158181	0.0152235	0.0155256	0.0162607	0.0164813	0.018168	0.0185689	0.0192473	0.019948	0.0205214	0.0220366	0.022135	0.0230572	0.0239281	0.0242858	0.0253757	0.0258949	0.0272243	0.0279673	0.0279364	0.0286949	0.0298816	0.0298032	0.0306414	0.0312093	0.0326132	0.0325516	0.0332283	0.0338728	0.0347777	0.0358401	0.0364467	0.0361037	0.0378176	0.0386959	0.0390124	0.0395836	0.039593	0.0403886	0.0404068	0.0413559	0.0416402	0.0420398	0.0428449	0.0429331	0.0431815	0.0440294	0.0442716	0.0450658
540.991	0.0168766	0.0157297	0.0157374	0.0159804	0.0178402	0.0185789	0.0191217	0.0201865	0.0209222	0.0214094	0.022731	0.0238505	0.0243456	0.0252685	0.0253763	0.0263789	0.0268621	0.0281401	0.0287017	0.029258	0.029368	0.0304693	0.0309643	0.0310904	0.0324433	0.0330718	0.0336775	0.0340634	0.035255	0.0358456	0.0358339	0.0365708	0.0378562	0.038188	0.0388652	0.0395352	0.0408942	0.0405527	0.041383	0.0420674	0.0416443	0.0426948	0.0431762	0.044037	0.0441693	0.0447935	0.0445728	0.0452108	0.0462381
540.503	0.0177644	0.016175	0.0165313	0.0173198	0.018241	0.0186143	0.0197881	0.0209552	0.0213113	0.021562	0.0231112	0.0239644	0.0247071	0.0251665	0.0256235	0.0268649	0.0278623	0.0276765	0.0287954	0.0296212	0.030498	0.0308684	0.0314297	0.032166	0.0325256	0.0335057	0.0340008	0.0349023	0.0349974	0.0358391	0.0364004	0.0366796	0.0373699	0.0382785	0.0391777	0.0398282	0.0406508	0.0409373	0.0416483	0.0416466	0.0424882	0.0431579	0.0434264	0.0441009	0.0445845	0.0449358	0.0454662	0.0453923	0.0465915
540.014	0.0172981	0.0166298	0.0164275	0.0174317	0.0179035	0.0188079	0.020029	0.0207823	0.0218596	0.0215332	0.0233112	0.0235663	0.0249541	0.0251017	0.026118	0.0267105	0.0275874	0.0288757	0.0286822	0.0296595	0.0306013	0.0305088	0.0317247	0.0326279	0.0328196	0.0338667	0.0346575	0.0350355	0.0359452	0.0359286	0.0368545	0.0378198	0.0382358	0.0391875	0.0394074	0.0399412	0.0410456	0.0418711	0.0416609	0.0420946	0.0425426	0.0436388	0.0440248	0.0441166	0.0443454	0.0453767	0.0456378	0.046608	0.0466124
539.488	0.0172831	0.0163276	0.0158869	0.0171464	0.0183818	0.019101	0.0195172	0.0204416	0.0210668	0.0215968	0.0221086	0.0238023	0.0242019	0.0250113	0.0258329	0.0262016	0.0272547	0.0277217	0.0286382	0.0295313	0.0293845	0.0307243	0.031852	0.0322098	0.0327518	0.0336438	0.0337485	0.0346222	0.0350295	0.0364116	0.0371627	0.0375432	0.0376195	0.0383729	0.0400309	0.0402674	0.0412411	0.0416794	0.041587	0.0422025	0.0428621	0.0431554	0.0436281	0.0442833	0.0442629	0.0451616	0.0451404	0.0464609	0.0470954
538.999	0.0170746	0.0168492	0.0157345	0.0175	0.0177735	0.0192985	0.0197087	0.0209391	0.0217405	0.0223174	0.0226266	0.0241646	0.0243738	0.0252109	0.0261159	0.0265005	0.0278506	0.0287007	0.0286311	0.0292093	0.0302866	0.0307357	0.0316525	0.0324727	0.0329156	0.0339204	0.0345388	0.035231	0.0354213	0.0364511	0.0368248	0.0376529	0.0378675	0.0392155	0.0394273	0.0406806	0.0415243	0.0419024	0.0413903	0.0417196	0.0429538	0.0434439	0.0433455	0.0441269	0.0444719	0.0452169	0.0457395	0.0463993	0.0466185
538.511	0.0185073	0.0175457	0.0170447	0.0179301	0.0191452	0.0202227	0.0209544	0.0225967	0.0223914	0.0228833	0.024115	0.025166	0.0258595	0.0267153	0.0269882	0.0281507	0.0285845	0.0295531	0.0301701	0.030924	0.0314873	0.0321068	0.0330454	0.0330143	0.0340082	0.0351604	0.0354437	0.0362375	0.0370204	0.0375574	0.0380591	0.0388015	0.0391729	0.0401543	0.0408425	0.0414248	0.0420571	0.0431814	0.0428155	0.0430916	0.0435422	0.0442674	0.0448964	0.0456077	0.0460467	0.046395	0.0468833	0.0473426	0.0480585
537.984	0.018385	0.0177442	0.0172149	0.017607	0.0188928	0.0202439	0.0209218	0.0219161	0.0224575	0.0228486	0.0234579	0.0245894	0.0255768	0.026265	0.027568	0.0280413	0.0287906	0.0290424	0.0298041	0.0309161	0.0314176	0.0322308	0.0326133	0.0335793	0.0341547	0.0348506	0.0352003	0.0357045	0.0369383	0.0374757	0.0383959	0.0386643	0.0395905	0.0399565	0.0405648	0.0416667	0.0428258	0.0426833	0.0428258	0.0429706	0.0437733	0.044241	0.045445	0.0455687	0.0462861	0.0463072	0.0465821	0.0474985	0.04791
537.495	0.0187156	0.0176938	0.01715	0.0185431	0.018722	0.0197527	0.0210525	0.0216282	0.0219356	0.0231203	0.0243849	0.0250068	0.025433	0.0260289	0.0269553	0.0280107	0.0285766	0.029095	0.0295725	0.0306094	0.0312032	0.0318635	0.0325539	0.0334967	0.0337334	0.0345294	0.0351923	0.0362246	0.0364957	0.0372503	0.0377824	0.0385274	0.0389678	0.0395956	0.0409576	0.0412339	0.042039	0.0431708	0.0424038	0.0437759	0.0440505	0.0442926	0.0450756	0.0451401	0.0455981	0.0462855	0.0466759	0.0476926	0.0476389
537.007	0.0185583	0.0173763	0.0169838	0.0184038	0.0187559	0.019496	0.020874	0.0223766	0.0218918	0.0230226	0.0240247	0.0248966	0.0253832	0.0264481	0.0266152	0.0276042	0.0286115	0.0291306	0.0302357	0.0303132	0.0312064	0.0322297	0.0328687	0.0331039	0.0334467	0.0347487	0.0350074	0.036066	0.0365381	0.0376499	0.0378898	0.0382154	0.0389938	0.039434	0.0407728	0.0417775	0.0420583	0.0421793	0.0429636	0.0427795	0.0439191	0.0445118	0.0453196	0.0451891	0.0457278	0.0460031	0.0469674	0.0472925	0.0477443
536.518	0.0188158	0.0180116	0.0176557	0.0180043	0.0198843	0.0202846	0.0212029	0.0226214	0.0222604	0.023835	0.0249891	0.0254491	0.0252453	0.0274086	0.0274119	0.028252	0.0290039	0.0298283	0.0300403	0.0309378	0.0316921	0.0321853	0.0327314	0.0336579	0.034394	0.0355949	0.0352306	0.0369596	0.0371914	0.0383292	0.0384801	0.0392975	0.040315	0.0402619	0.0409237	0.04242	0.0430364	0.0431989	0.0437421	0.0439372	0.0439323	0.0445331	0.0450413	0.0456219	0.04597	0.046921	0.0472664	0.0480752	0.0486224
535.991	0.0191785	0.0191046	0.0181888	0.0192444	0.0204326	0.0215125	0.0221413	0.0229105	0.0238984	0.0246151	0.0252143	0.026102	0.0265824	0.0276581	0.0284118	0.0292023	0.0300515	0.0310306	0.031102	0.031941	0.0326287	0.0335602	0.0341698	0.0346713	0.0359315	0.0363106	0.0369231	0.0370222	0.038322	0.0386882	0.039107	0.0402504	0.0409139	0.0410103	0.0417125	0.0427005	0.043729	0.0438983	0.0443038	0.0451131	0.0450528	0.0459955	0.0464411	0.0470937	0.0472624	0.0477617	0.048019	0.0489704	0.0490708
535.502	0.0198929	0.0187483	0.0186129	0.0194892	0.0203722	0.0214692	0.0218719	0.0231189	0.0236088	0.024374	0.0251565	0.0257507	0.0265967	0.0276326	0.0286804	0.0290367	0.0303608	0.031179	0.0312883	0.0322611	0.0326938	0.0335383	0.0338909	0.0347688	0.0355383	0.0364144	0.0370749	0.037628	0.0378008	0.0386985	0.038999	0.0403593	0.0407929	0.0413005	0.0419827	0.042961	0.0439864	0.0437745	0.0440369	0.044638	0.0448996	0.0457393	0.0464508	0.0470072	0.0471573	0.0478203	0.048231	0.0487348	0.0492606
535.013	0.0202197	0.019225	0.0189776	0.0194284	0.0210681	0.0211995	0.0223821	0.0234277	0.0241056	0.0245892	0.0258247	0.0263157	0.0267467	0.0281219	0.0289151	0.0294674	0.0303962	0.0311742	0.0319065	0.0324789	0.033169	0.0339638	0.0348973	0.0347013	0.0360327	0.0367623	0.0374966	0.038109	0.0387435	0.039157	0.03995	0.0405499	0.0409991	0.0417536	0.0425113	0.0436032	0.0441884	0.0448991	0.0444985	0.0453453	0.0454847	0.0464844	0.0466402	0.0472766	0.0478554	0.048366	0.0488314	0.0494108	0.0495649
534.487	0.02062	0.0191575	0.0188606	0.0195144	0.0205341	0.0211941	0.0221221	0.0231777	0.0239549	0.0242207	0.0256837	0.0258955	0.0273677	0.0278105	0.0288746	0.0297589	0.0298748	0.0308394	0.0316281	0.0321504	0.0331135	0.0336905	0.0342407	0.0349828	0.0356516	0.0364481	0.0369551	0.0377098	0.0384006	0.038756	0.0398287	0.0401006	0.0407081	0.0419864	0.0422299	0.0435138	0.0438506	0.0443584	0.0444367	0.044797	0.0453009	0.0460837	0.0464544	0.0468718	0.047916	0.0485089	0.0488785	0.0489216	0.0497447
533.997	0.0204787	0.0196611	0.0185284	0.0196038	0.0209486	0.0219112	0.0227224	0.0237461	0.0244801	0.0249193	0.0254831	0.0267331	0.0276403	0.0280386	0.0293931	0.030411	0.0306847	0.031469	0.0319779	0.0330017	0.033958	0.0341968	0.0351513	0.0357621	0.0357446	0.0368156	0.0373349	0.0384636	0.0386257	0.0392258	0.0404562	0.0405249	0.0410757	0.0423047	0.0433252	0.0441447	0.0442919	0.0451573	0.0452213	0.0457431	0.0457317	0.0462603	0.0470084	0.047777	0.04824	0.0483123	0.0494663	0.0493368	0.0502283
533.508	0.0212771	0.0197536	0.0197261	0.0202662	0.0214176	0.0220998	0.0232606	0.0239752	0.0243394	0.0252509	0.0263584	0.0269131	0.02775	0.028719	0.0301172	0.0308209	0.0316013	0.0325142	0.032873	0.0337125	0.0341568	0.0347113	0.0356884	0.036506	0.0370995	0.0377941	0.0383102	0.0386898	0.0392041	0.0397418	0.0409837	0.041	0.0416015	0.0425945	0.0433217	0.0436953	0.0446963	0.0456388	0.0461044	0.0461276	0.0461551	0.0473083	0.047926	0.0482558	0.0482266	0.0492072	0.0501379	0.0507133	0.0507564
533.019	0.0213559	0.0205353	0.0197519	0.0210733	0.0220985	0.0232989	0.0238143	0.0244579	0.0253549	0.0262513	0.0273306	0.0276655	0.0284019	0.0294346	0.0306149	0.0309511	0.0319899	0.0331131	0.0329273	0.0338538	0.0346945	0.0351999	0.0364873	0.0368733	0.0369945	0.0384295	0.038738	0.0395369	0.0404324	0.0409564	0.0414471	0.0416195	0.0424218	0.0435225	0.0443104	0.04496	0.0454182	0.046646	0.046252	0.04658	0.0476316	0.0475727	0.0479109	0.0486062	0.0495889	0.0500117	0.0503308	0.0507821	0.0515147
532.492	0.0212898	0.0203566	0.0196282	0.020693	0.0212943	0.0228849	0.0229782	0.0246119	0.0251392	0.0255794	0.026633	0.0270976	0.0282713	0.0294394	0.0301415	0.0309332	0.0319942	0.032468	0.032811	0.0335118	0.0344469	0.034722	0.0358446	0.0365906	0.0369414	0.0378514	0.0386993	0.0391614	0.0396548	0.0400514	0.0412022	0.0412972	0.0423853	0.0435025	0.0440227	0.0451529	0.0454882	0.0458082	0.0460822	0.0463024	0.0465991	0.0470265	0.0480465	0.048318	0.0492571	0.0493323	0.0501176	0.0506557	0.0509475
532.002	0.0214808	0.0208239	0.0206249	0.0212133	0.0221096	0.0230263	0.0235873	0.02543	0.0253716	0.0266283	0.0270301	0.0276818	0.0286678	0.0295206	0.030251	0.0315295	0.0321727	0.0325138	0.0332877	0.0341714	0.0349191	0.0355165	0.0365879	0.0370647	0.0375142	0.0389029	0.0387422	0.0396903	0.0399901	0.041172	0.0417548	0.0421285	0.0429606	0.043036	0.0439939	0.0450325	0.0459278	0.0462702	0.0459591	0.0468148	0.047207	0.047828	0.0483552	0.0492033	0.0497981	0.0498926	0.0504843	0.0512709	0.0514296
531.513	0.0217109	0.0207535	0.0203973	0.0214491	0.0219888	0.0239919	0.0238839	0.0256967	0.0258556	0.026463	0.0274157	0.0281063	0.0290449	0.0299342	0.0306385	0.0316336	0.0323407	0.0331972	0.033251	0.0343355	0.035081	0.0356154	0.0362315	0.0372713	0.03833	0.0387342	0.0393667	0.0402345	0.0405105	0.0415151	0.0415711	0.0423915	0.0430746	0.0439768	0.0443064	0.0452853	0.0463409	0.0468757	0.0465622	0.0469903	0.048033	0.0484955	0.0490272	0.0491538	0.0498438	0.0502223	0.0511223	0.0515641	0.052154
530.986	0.0229122	0.0218652	0.0209855	0.0220728	0.0235861	0.0241934	0.024821	0.0264302	0.0264215	0.0276707	0.0278947	0.0289429	0.029499	0.0309726	0.0310806	0.0321697	0.0330726	0.0338425	0.0345947	0.0355563	0.0356517	0.0367677	0.037114	0.0378975	0.038742	0.0395627	0.0400655	0.0408253	0.0413332	0.0417683	0.0428853	0.0430225	0.0441045	0.0446654	0.0455542	0.0465882	0.0469431	0.0475108	0.0478899	0.0480785	0.0484899	0.0491642	0.0497793	0.0501475	0.0507569	0.051554	0.0520271	0.0524589	0.0523866
530.496	0.022438	0.021867	0.0215318	0.0220697	0.023233	0.0243553	0.0250119	0.0259646	0.0263716	0.0271804	0.0284891	0.0291708	0.0300843	0.0308205	0.0315091	0.0323936	0.0329012	0.0338765	0.0344206	0.0355643	0.0357068	0.0366314	0.0373784	0.0378782	0.0388607	0.0391211	0.0401647	0.0404653	0.0411413	0.0417901	0.0428982	0.0432121	0.0441135	0.0441362	0.0457916	0.0469692	0.0468773	0.0475522	0.0476501	0.0480256	0.0488214	0.0493522	0.0499317	0.050328	0.0506883	0.0515418	0.0520869	0.0523201	0.0527361
530.007	0.0233519	0.0223818	0.0218827	0.0228791	0.0237255	0.0244411	0.0255714	0.0269086	0.026999	0.0278316	0.0289576	0.0299008	0.0300927	0.0313411	0.0318103	0.0326841	0.0334716	0.0346496	0.0351381	0.0359266	0.0363198	0.0369182	0.0377725	0.0384581	0.038979	0.0397762	0.0408751	0.0413029	0.0421564	0.0428935	0.0431643	0.0437911	0.0446595	0.0456351	0.04658	0.0469633	0.0477892	0.0480808	0.0485797	0.0486208	0.0495959	0.0500944	0.0509695	0.0510266	0.0516203	0.0520656	0.0523374	0.0530612	0.053567
529.517	0.0238879	0.0228914	0.0223726	0.023417	0.0242217	0.0251082	0.025909	0.0272101	0.0276407	0.0282048	0.0293828	0.0299305	0.030554	0.0321314	0.0324836	0.0331292	0.034569	0.0350134	0.0354876	0.0363301	0.0366493	0.0377605	0.0384957	0.0393886	0.0397042	0.040772	0.0410537	0.0421828	0.0424978	0.0432826	0.0440398	0.0446235	0.0450899	0.0458093	0.0464776	0.047463	0.0483363	0.0486279	0.0491086	0.0489961	0.05008	0.0500678	0.0510057	0.0513656	0.0518413	0.0525419	0.0530943	0.0535375	0.0539235
528.99	0.0245378	0.0233779	0.0229165	0.0232551	0.0250417	0.0257193	0.026698	0.0278264	0.0278519	0.0285587	0.0293967	0.030776	0.0311494	0.032464	0.0327859	0.0334575	0.0343545	0.0355227	0.0357608	0.0363964	0.0371835	0.0380887	0.0386158	0.0395571	0.0404442	0.040999	0.0414456	0.0426987	0.0427236	0.0436299	0.0441348	0.0446209	0.0455311	0.0464401	0.0471271	0.0485205	0.0486251	0.0494968	0.0497452	0.0501543	0.0505081	0.0514013	0.0513144	0.0518077	0.0524934	0.0529601	0.0539117	0.054068	0.0550134
528.5	0.023951	0.0236114	0.0227462	0.0240401	0.0247175	0.0256742	0.0264789	0.027482	0.0279845	0.0294878	0.0299134	0.0303969	0.0316969	0.0325618	0.0335499	0.0339093	0.0354575	0.035941	0.0360803	0.0371617	0.037858	0.0386014	0.0388413	0.0395335	0.0404902	0.0410735	0.0419739	0.0419366	0.0430372	0.0441708	0.04446	0.0451619	0.0456103	0.0464516	0.0474164	0.0476678	0.0488469	0.0496026	0.0490246	0.049939	0.0508202	0.0510598	0.0516243	0.0524137	0.0528404	0.0529218	0.0536822	0.0547299	0.0552498
528.01	0.0249715	0.0241189	0.0235153	0.0244714	0.0254079	0.0260621	0.0269869	0.028274	0.0285721	0.0295594	0.030226	0.0314728	0.0315679	0.0328906	0.0335211	0.0349886	0.0355464	0.0363485	0.0370097	0.0373427	0.0383209	0.0387363	0.0397608	0.0400812	0.0414134	0.0420459	0.0425468	0.0432565	0.043925	0.0441726	0.0449861	0.0460622	0.0465386	0.0469827	0.0482255	0.0486125	0.0492393	0.0498457	0.0498702	0.0509391	0.0513212	0.0515535	0.0521418	0.0527172	0.0536796	0.0537146	0.0545867	0.0547063	0.055734
527.482	0.0251448	0.0240149	0.0231745	0.0239408	0.0250412	0.0262327	0.0265796	0.0283507	0.0285205	0.0293559	0.0303812	0.0310483	0.031791	0.0328555	0.0333351	0.0341302	0.0352427	0.0360521	0.0364532	0.0374462	0.0381768	0.0390255	0.0397045	0.040324	0.0410197	0.0416891	0.042235	0.0428386	0.043414	0.0441474	0.0451149	0.0455134	0.0458278	0.0470228	0.0483008	0.0484744	0.0495133	0.0497488	0.0501693	0.0507442	0.0509969	0.0518318	0.052348	0.052869	0.0529107	0.0538756	0.0545479	0.0546077	0.0551101
526.992	0.0254233	0.0242773	0.0240832	0.024182	0.0259877	0.026688	0.027638	0.0288251	0.0288463	0.029709	0.030787	0.0319024	0.0325719	0.0333966	0.034386	0.0349422	0.0360681	0.0368703	0.0372192	0.0381815	0.038161	0.0393137	0.0398508	0.0411135	0.0412511	0.0424868	0.0427003	0.0432155	0.0443817	0.0452319	0.0454356	0.046013	0.0466419	0.0474947	0.0481925	0.04876	0.0500053	0.0504196	0.0503618	0.0511513	0.0519526	0.0522757	0.0526473	0.0533316	0.0537324	0.0539129	0.0547676	0.0556313	0.0560361
526.503	0.0255811	0.0252234	0.0241363	0.0246191	0.0256094	0.026602	0.0278393	0.0290011	0.0289543	0.0303501	0.031109	0.0316744	0.0325977	0.0336924	0.0343034	0.0353078	0.0362691	0.0364906	0.0372713	0.0378376	0.0387265	0.039354	0.040271	0.0410236	0.0417955	0.0427374	0.0431423	0.0441665	0.0446856	0.0450686	0.045508	0.0466022	0.0472103	0.0475441	0.0485132	0.0497169	0.0503196	0.0509025	0.0506751	0.0513097	0.0520095	0.0526951	0.0530359	0.05356	0.0542812	0.0549249	0.0553035	0.0557952	0.0563053
526.012	0.0267643	0.0258242	0.0257491	0.0263911	0.0277014	0.0280185	0.0290818	0.0306676	0.0307371	0.0315813	0.0326793	0.0333941	0.0341029	0.035174	0.036149	0.0367066	0.037698	0.0382183	0.0386621	0.0398196	0.0406319	0.0406369	0.0420314	0.0423085	0.0434304	0.0442134	0.0450887	0.0450687	0.0463477	0.0466102	0.0475271	0.048093	0.0490174	0.0496118	0.0501816	0.0514107	0.051919	0.0521803	0.0521469	0.0528102	0.0533643	0.0539435	0.0540801	0.055293	0.0560831	0.0562657	0.0568755	0.0573186	0.058213
525.485	0.0267851	0.0258131	0.0255847	0.0261932	0.0273354	0.0286575	0.0289004	0.0305813	0.0306567	0.0313325	0.0322776	0.0332103	0.0342208	0.0347799	0.035749	0.0366602	0.0371809	0.0383179	0.0387138	0.0395807	0.0403924	0.0410665	0.0420397	0.0423272	0.0426703	0.0441548	0.0442054	0.0449293	0.0462035	0.0466	0.0475663	0.0476573	0.0484448	0.0497265	0.0499358	0.0513292	0.0520472	0.052149	0.0524599	0.0525962	0.0532902	0.0542922	0.0547084	0.0553125	0.0557092	0.0565963	0.0570368	0.0576605	0.0573385
524.994	0.0271335	0.0264304	0.0258243	0.0267822	0.0277543	0.028805	0.0295522	0.0314348	0.0312988	0.0320628	0.0326874	0.0334793	0.0348021	0.0358582	0.0356895	0.0368212	0.0380763	0.0384095	0.0394557	0.0398988	0.0407741	0.0416332	0.0423309	0.0430355	0.043928	0.0445296	0.0453607	0.0461498	0.0470225	0.0470275	0.0480863	0.0481942	0.0493263	0.0498624	0.050726	0.0517549	0.0526007	0.0525122	0.0526679	0.0539229	0.0543174	0.0548447	0.0553454	0.0556382	0.0565408	0.056562	0.0575141	0.0581328	0.0584936
524.504	0.0278702	0.0269962	0.0263279	0.0268941	0.0280499	0.0292886	0.0301862	0.0315552	0.0321819	0.0327558	0.0336687	0.0341084	0.0353679	0.0359921	0.036538	0.0378322	0.0383737	0.0392154	0.0398939	0.0407057	0.0413482	0.0419508	0.0429699	0.0438317	0.0444625	0.0448073	0.0459154	0.0463616	0.0471293	0.0476804	0.0485958	0.0493373	0.0499456	0.0510101	0.0515265	0.0520093	0.0532395	0.0535186	0.0535105	0.0538345	0.0548985	0.0547454	0.055696	0.0564733	0.0574055	0.0573109	0.0581897	0.0588155	0.0592029
524.014	0.0280307	0.0274418	0.0269217	0.0276209	0.0290826	0.0294175	0.0307023	0.0320372	0.0322795	0.032937	0.0336533	0.0345085	0.0355103	0.0365244	0.0367721	0.0383691	0.0387018	0.0397882	0.0402774	0.0412056	0.0415424	0.0421669	0.0434991	0.0437969	0.0445158	0.0458044	0.0458365	0.0463667	0.0465576	0.0474706	0.0491178	0.049702	0.0503946	0.0508382	0.0518907	0.0522717	0.0535445	0.0539402	0.0538626	0.054669	0.054733	0.0560921	0.0563383	0.057105	0.0574149	0.0576567	0.0585691	0.0586121	0.0594824
523.486	0.0288697	0.0281618	0.0278211	0.0288065	0.0300408	0.0307915	0.0313193	0.032583	0.0333562	0.0345089	0.0349427	0.0359541	0.0367373	0.0376155	0.0381334	0.0392141	0.0401656	0.0404559	0.0412758	0.0421671	0.0428945	0.0437712	0.0445192	0.0451326	0.0457703	0.0466838	0.0471187	0.0482745	0.0488657	0.0494831	0.0499839	0.0507932	0.0512362	0.0521646	0.053314	0.0538761	0.0543208	0.0554558	0.0552839	0.056172	0.0563364	0.056793	0.0573199	0.0579252	0.0588045	0.0588805	0.059892	0.060308	0.0608003
522.996	0.0294517	0.0282815	0.0277136	0.0284881	0.0297545	0.030954	0.0318153	0.0329624	0.0335197	0.0345924	0.0350056	0.0361793	0.036954	0.0378665	0.0382257	0.0393903	0.040353	0.0409485	0.0416133	0.0421976	0.043082	0.0434911	0.0443478	0.0450427	0.0464077	0.0462876	0.0471536	0.0480513	0.0490674	0.0493633	0.0498865	0.0506813	0.0517081	0.0523444	0.0531352	0.0538543	0.0546034	0.0548857	0.0555996	0.0563019	0.0569522	0.0571574	0.0575573	0.0583141	0.0591597	0.0593572	0.0597156	0.0604794	0.061166
522.505	0.0299084	0.0294644	0.0286684	0.0293251	0.0303027	0.031384	0.0323494	0.0334835	0.0337612	0.0349705	0.0354893	0.0368369	0.0377339	0.0384307	0.0388645	0.0398458	0.0407184	0.0415182	0.0423369	0.0433259	0.0436899	0.0442903	0.0452018	0.045838	0.0466985	0.0478517	0.0483328	0.0487662	0.0497072	0.0503926	0.0508558	0.051728	0.0522414	0.0533454	0.0538188	0.054568	0.0557823	0.0560282	0.0560856	0.0568566	0.0573447	0.0576245	0.0582999	0.0588909	0.0598231	0.0599822	0.0606251	0.0610355	0.0618531
522.015	0.0299032	0.029285	0.0294606	0.0299175	0.0312066	0.0327837	0.0331629	0.0343413	0.0343286	0.035216	0.0367195	0.0373222	0.0376707	0.0386681	0.0396406	0.0402471	0.0414553	0.0425321	0.0424672	0.0439852	0.0439969	0.0450511	0.0454599	0.0463577	0.0475099	0.0482918	0.0486544	0.0494876	0.0500232	0.0509561	0.0510439	0.0519903	0.0527506	0.0535567	0.0546757	0.0553376	0.0558952	0.0565543	0.0568859	0.0572503	0.0579696	0.0586501	0.059334	0.0597941	0.0602898	0.0608487	0.0612533	0.0619949	0.0623171
521.486	0.0309306	0.0304449	0.029308	0.0306479	0.0319239	0.033141	0.0338328	0.0351499	0.0352764	0.0364986	0.0372093	0.0380947	0.0387044	0.0396607	0.0405355	0.0413484	0.0426635	0.0432402	0.0438835	0.0445938	0.0450287	0.0459395	0.0468589	0.0476689	0.0477021	0.048923	0.0501347	0.0504062	0.0514325	0.0522033	0.0526336	0.0535209	0.0539473	0.054877	0.0554258	0.05647	0.0568969	0.0572818	0.0577372	0.0584788	0.0587421	0.0598653	0.0606607	0.0609495	0.0610684	0.06182	0.0622569	0.0631825	0.0637665
520.996	0.0316078	0.030597	0.0305563	0.0313746	0.0325491	0.0334315	0.0344353	0.0354233	0.0358089	0.0366968	0.0380115	0.0385298	0.0395092	0.040422	0.041715	0.0423038	0.0429562	0.0438419	0.0442476	0.0447767	0.0460372	0.0461802	0.0474773	0.0480099	0.0488122	0.0501022	0.050642	0.0514479	0.0513802	0.0524423	0.0531918	0.0544146	0.054786	0.0555284	0.05629	0.0571138	0.0582334	0.0585869	0.0584121	0.0591118	0.0594973	0.0600215	0.0607405	0.0615282	0.0621917	0.0627775	0.0627648	0.0634563	0.0642036
520.505	0.0318439	0.0313608	0.0306508	0.031458	0.0323795	0.0337388	0.034526	0.0352698	0.0366062	0.0372622	0.0380531	0.0386434	0.0393537	0.0402904	0.0416155	0.0423102	0.0431242	0.0443271	0.0447435	0.0456117	0.0463603	0.0466188	0.0474236	0.0482479	0.0491907	0.0501651	0.0507309	0.0517562	0.0521911	0.0525392	0.0534801	0.0543855	0.0548831	0.055976	0.0567086	0.0574112	0.0579704	0.0585242	0.0586892	0.0594364	0.0593314	0.0604076	0.0610918	0.0619002	0.0625146	0.0632621	0.0634717	0.0641994	0.0641054
520.014	0.0328852	0.0316806	0.0316953	0.0328557	0.0339811	0.0346524	0.0357727	0.0366183	0.0372981	0.0377645	0.039285	0.0396574	0.0406494	0.0417831	0.0422273	0.04349	0.044106	0.0452863	0.0450805	0.0463558	0.0473297	0.0477647	0.0486743	0.0494478	0.050168	0.0511527	0.0515809	0.0529925	0.0534454	0.0540753	0.0544674	0.055086	0.056034	0.0567931	0.0578157	0.0590249	0.0592657	0.0602513	0.0595943	0.0609256	0.0612125	0.0620621	0.062569	0.0632487	0.0633837	0.064068	0.0645381	0.0653256	0.0659032
519.486	0.0334146	0.0331017	0.0324072	0.033104	0.0347064	0.0354997	0.0360788	0.0376752	0.0378973	0.0390451	0.0398917	0.0410035	0.0419232	0.0426148	0.0434048	0.0441679	0.0450476	0.045923	0.0459826	0.0475923	0.0482392	0.0494748	0.049896	0.0503531	0.0516685	0.0520334	0.0527159	0.0531233	0.0537177	0.0546162	0.0557391	0.0562881	0.0570337	0.0578673	0.0588182	0.0595924	0.0604659	0.0605549	0.0609984	0.0620172	0.0618931	0.062555	0.0634613	0.0638328	0.0648059	0.0653039	0.0660508	0.0664412	0.0673962
518.995	0.034574	0.0341109	0.0332928	0.0341138	0.0355915	0.0365379	0.0365069	0.0385273	0.0391357	0.0397702	0.0412255	0.0416132	0.0425948	0.0436642	0.0442168	0.0454674	0.0465426	0.0472048	0.0476568	0.0483447	0.048711	0.0502555	0.0508999	0.0514072	0.0523775	0.0529258	0.0540806	0.0546455	0.0555239	0.0562333	0.0567207	0.0570138	0.0579152	0.0589111	0.0600522	0.0606873	0.0613312	0.0621402	0.0618025	0.0623191	0.0635099	0.0644604	0.0647057	0.0654356	0.0657701	0.0662703	0.0670202	0.0674248	0.0682219
518.504	0.0344149	0.0340641	0.0333283	0.0342845	0.0350269	0.0363122	0.0376596	0.0389169	0.0387777	0.0399947	0.0407701	0.0416777	0.0426174	0.0435519	0.0444941	0.0450167	0.0462083	0.0468488	0.0473836	0.0488755	0.0495454	0.0497088	0.0511686	0.0514387	0.0528373	0.0532667	0.0541527	0.0544465	0.0553307	0.0565467	0.0568557	0.0577325	0.0582143	0.0590648	0.0603539	0.0613116	0.0622895	0.0619907	0.0623643	0.0629804	0.0636789	0.0644446	0.0646475	0.0651249	0.0660128	0.0665598	0.0669377	0.0678361	0.068027
518.013	0.0352471	0.0341732	0.0334652	0.0350251	0.0361601	0.0366776	0.0379367	0.0391615	0.0397046	0.0404877	0.0417801	0.0423227	0.0432082	0.0442719	0.0449939	0.045201	0.047092	0.0475497	0.0484484	0.0488342	0.0496935	0.0502437	0.0515945	0.0517691	0.05295	0.0538772	0.0544245	0.0553086	0.0560993	0.0570359	0.0575994	0.0582058	0.0589321	0.0599882	0.0607553	0.0618931	0.0620439	0.0629053	0.0630259	0.063248	0.0641677	0.065002	0.0656194	0.06611	0.0663385	0.0673459	0.0678569	0.0683508	0.0689977
517.485	0.0358298	0.0351493	0.0349531	0.0355979	0.0370751	0.0380151	0.0387299	0.0398666	0.0402544	0.0412796	0.0428552	0.0433008	0.0444516	0.0449859	0.0463167	0.0470129	0.0480018	0.0489679	0.0496103	0.0503844	0.0512523	0.051718	0.052618	0.0536519	0.0541484	0.0552874	0.055767	0.0560853	0.0576792	0.0580729	0.0585782	0.0592819	0.0602405	0.0611568	0.0616148	0.0632746	0.0635746	0.063943	0.0639201	0.0647605	0.0651274	0.0660991	0.0669	0.0674112	0.0677579	0.0682307	0.0687707	0.069678	0.0698958
516.994	0.0366739	0.0364796	0.0357941	0.0371695	0.0378263	0.0390417	0.0393158	0.041592	0.0419723	0.0431009	0.043579	0.0448414	0.0453604	0.0465417	0.0478355	0.0481646	0.0492851	0.0498871	0.050429	0.0514152	0.0525302	0.0533022	0.0539693	0.0547569	0.0554428	0.0564379	0.0569772	0.0577053	0.0587901	0.0594099	0.0596883	0.0610541	0.0608404	0.0623325	0.0633529	0.0642936	0.0650289	0.0657378	0.0655948	0.0663872	0.0669956	0.0675933	0.0682356	0.0688404	0.0688852	0.0698607	0.0710445	0.0711656	0.0718045
516.502	0.0374749	0.036986	0.0363188	0.0372048	0.0384765	0.0396859	0.0401237	0.0415829	0.0423726	0.0432782	0.044176	0.045314	0.0465668	0.0471488	0.0475579	0.0493615	0.0498658	0.0507889	0.0517969	0.0522535	0.0532379	0.0534472	0.0546945	0.0553223	0.0565835	0.0574058	0.0578731	0.0585138	0.0590736	0.0602675	0.0608911	0.0616524	0.06244	0.0634024	0.0642169	0.0652215	0.065628	0.0668346	0.0662874	0.066969	0.0680236	0.068646	0.0693399	0.0694954	0.0704871	0.0709992	0.0716843	0.0724248	0.0725612
516.011	0.0379809	0.0372392	0.0368866	0.0373107	0.0389842	0.0399602	0.041165	0.0426657	0.0424972	0.0439792	0.0447214	0.0457803	0.0466807	0.0475124	0.0487035	0.0498098	0.0506495	0.0517875	0.0514671	0.0523272	0.0535734	0.0542318	0.0552537	0.0558623	0.0571864	0.057547	0.0582558	0.0589695	0.060038	0.0606315	0.061085	0.0626117	0.062421	0.0640416	0.0647333	0.0659977	0.0664353	0.0674107	0.0671756	0.0678957	0.0684859	0.0693157	0.0699766	0.0703437	0.0709435	0.071534	0.072442	0.072201	0.0733968
515.482	0.038864	0.0382383	0.0379769	0.0386864	0.0399025	0.0415622	0.0423205	0.0431381	0.0442302	0.0447797	0.045961	0.0466007	0.047753	0.0484991	0.0499113	0.0508344	0.0512651	0.0523351	0.0524408	0.0542057	0.0546784	0.0558088	0.0558892	0.0575403	0.0579662	0.0593333	0.05912	0.0605263	0.0618643	0.0620568	0.06317	0.0641561	0.0646446	0.0653416	0.0661406	0.0670334	0.0681242	0.0678812	0.0688598	0.0691706	0.0697702	0.0706152	0.0710134	0.072031	0.0725046	0.0724438	0.0736397	0.0737241	0.0749967
514.991	0.0397829	0.0391798	0.0383347	0.0396266	0.041213	0.0416105	0.0427675	0.0442628	0.0449095	0.0454251	0.0471014	0.0473237	0.0486205	0.0500086	0.0506611	0.0516181	0.0525075	0.0532443	0.0539728	0.0546478	0.0556355	0.0564181	0.0574479	0.0579321	0.0590816	0.0599237	0.0606485	0.0613745	0.0623648	0.0624588	0.0634733	0.0641334	0.0651628	0.0659079	0.067611	0.0680506	0.0683944	0.0695126	0.0698831	0.0704215	0.0712987	0.0712711	0.0719869	0.0725888	0.0737608	0.0739073	0.0746716	0.0753865	0.0761277
514.5	0.0410934	0.0402112	0.0399736	0.0407189	0.0418689	0.0431156	0.0442629	0.0457043	0.045992	0.0473706	0.0480602	0.0488668	0.0502121	0.0511741	0.0520261	0.0529737	0.0538917	0.0549049	0.0550418	0.0563251	0.0568989	0.0577964	0.0589404	0.0597772	0.0604456	0.0611277	0.0621811	0.0632436	0.0637033	0.0645168	0.0652919	0.0661974	0.0668537	0.0669105	0.0691366	0.0696948	0.0702679	0.0712726	0.0712517	0.0722627	0.0727699	0.0731857	0.0739386	0.0744914	0.0741715	0.0753806	0.075671	0.0766285	0.0773233
514.008	0.0414659	0.0409821	0.0404513	0.0413147	0.0428823	0.0440394	0.0449758	0.046648	0.0472042	0.0480086	0.0486363	0.0502264	0.0510133	0.0516659	0.0532052	0.0538664	0.0547081	0.0561386	0.0563968	0.0575551	0.0582987	0.0590872	0.0598203	0.0607738	0.0618001	0.0625972	0.0634981	0.0641183	0.0651149	0.065384	0.0664266	0.0670161	0.0678005	0.0687127	0.0701878	0.0709289	0.0716974	0.072323	0.0730643	0.0730308	0.0734434	0.0741361	0.0752492	0.0761306	0.0762878	0.0768669	0.0772412	0.0783528	0.0785394
513.517	0.0423385	0.0418839	0.0417087	0.0426428	0.0437846	0.0450035	0.0455305	0.0473507	0.0476929	0.0488398	0.049714	0.0512466	0.0515786	0.0527876	0.0537655	0.0548758	0.0560863	0.0569429	0.0577503	0.0586068	0.0597578	0.0601776	0.0605565	0.0612834	0.0623578	0.0638485	0.0647231	0.0653983	0.0659011	0.0667156	0.0677666	0.0686183	0.0691771	0.0700876	0.0709646	0.0723733	0.0730678	0.0736805	0.0734093	0.0740084	0.0752635	0.0755469	0.076156	0.0767977	0.0772632	0.0782697	0.0790194	0.0788682	0.0801141
512.988	0.0435993	0.0429484	0.0426281	0.0430315	0.044999	0.0457274	0.0472015	0.0485892	0.048734	0.0501232	0.0511419	0.05217	0.0534719	0.054363	0.0547828	0.0563467	0.0568448	0.0577015	0.0587628	0.0594687	0.060585	0.0617039	0.0617612	0.0632647	0.0642068	0.0646694	0.065865	0.0660695	0.0672942	0.0685328	0.0687056	0.0696548	0.0704427	0.0716138	0.0723877	0.0734614	0.0745533	0.0747786	0.0755009	0.0760929	0.0761092	0.0769989	0.0779181	0.0786018	0.0792266	0.0794939	0.0801712	0.0810385	0.0818474
512.496	0.0437878	0.0434289	0.0423533	0.0439153	0.0449133	0.0462546	0.0476417	0.0487338	0.049468	0.0502335	0.0514129	0.0531166	0.0533635	0.0545987	0.0557763	0.0563723	0.0578871	0.0588466	0.059614	0.0600905	0.0612709	0.0619481	0.0630186	0.0637995	0.064543	0.0655462	0.0666031	0.0671049	0.0679308	0.0688078	0.0695313	0.0701023	0.0709158	0.0719659	0.0734579	0.0742529	0.0746613	0.0754067	0.0756317	0.0768537	0.0769809	0.0778514	0.0786722	0.0794586	0.0799128	0.0807061	0.0814383	0.0818507	0.0818137
512.005	0.0450929	0.0443658	0.0438496	0.0450079	0.0460213	0.0475222	0.0485402	0.0499728	0.0511508	0.0515617	0.0532743	0.0533576	0.054953	0.0560246	0.0570927	0.057692	0.0587644	0.0596139	0.0602935	0.0611758	0.062391	0.0628741	0.0646404	0.0652539	0.0658549	0.0665523	0.0673648	0.068948	0.0693364	0.0698525	0.071426	0.0720783	0.0729407	0.0735862	0.0745498	0.0754154	0.0761222	0.0763981	0.0771603	0.0781652	0.0787073	0.079304	0.0802423	0.0805068	0.0813059	0.0821571	0.0826117	0.0830432	0.0842179
511.513	0.0458574	0.0449697	0.045036	0.0460107	0.0473207	0.0486299	0.0492598	0.0509459	0.0516136	0.0526885	0.0539727	0.0544437	0.0557307	0.0570593	0.057794	0.059407	0.0599984	0.0610116	0.0617712	0.0627981	0.0634048	0.0642951	0.0656324	0.066062	0.0671127	0.068192	0.0688421	0.0695251	0.0706517	0.0716471	0.0721201	0.0732579	0.0741971	0.0749252	0.0758639	0.0768524	0.0778791	0.0787317	0.0787154	0.0793469	0.0801946	0.0805486	0.0813901	0.0820445	0.081621	0.0831464	0.0841651	0.0843436	0.0852859
510.984	0.0464259	0.0461554	0.0460962	0.0471682	0.048283	0.0496326	0.0507617	0.0522417	0.0523316	0.0537103	0.0551562	0.0560892	0.0571052	0.0586354	0.05975	0.0602358	0.0610477	0.0622305	0.0629268	0.0635239	0.0648338	0.0659065	0.0662381	0.0681175	0.0688099	0.0695943	0.070108	0.0712608	0.0720114	0.0723663	0.0737442	0.0744592	0.0749603	0.0758718	0.0772611	0.0786645	0.0790457	0.0799543	0.0799031	0.0806405	0.0814071	0.0817755	0.0822526	0.0833661	0.0843399	0.0842808	0.0851514	0.0859514	0.0864521
510.492	0.0470037	0.0465951	0.0456665	0.0468158	0.0476725	0.0492006	0.0502586	0.0521698	0.0530037	0.0537231	0.0552043	0.0560278	0.0571252	0.0579659	0.0595766	0.0602525	0.0612324	0.0629253	0.0626985	0.0642051	0.0650836	0.0663479	0.0668867	0.0682492	0.0686447	0.0696861	0.0707112	0.0713773	0.0723012	0.072926	0.0740732	0.0748334	0.0758282	0.0768493	0.0777817	0.0785223	0.0797193	0.0800962	0.0803687	0.0806265	0.0817991	0.0827024	0.0832011	0.0840535	0.0850242	0.0854341	0.0859541	0.0867849	0.0871393
510	0.0481561	0.0477657	0.0476573	0.0484602	0.0497273	0.051343	0.052236	0.0536209	0.054494	0.0553847	0.0565985	0.0581181	0.0588161	0.0596785	0.0610133	0.0619559	0.0634391	0.0642412	0.0652395	0.0662317	0.0669861	0.0678346	0.068451	0.0698907	0.0702711	0.0713753	0.0723134	0.0731889	0.0739654	0.0747904	0.0754429	0.0762615	0.0771709	0.0788035	0.0792871	0.0805347	0.0815055	0.0818257	0.0826224	0.0824357	0.0836679	0.0847628	0.084807	0.0861649	0.0860207	0.0870937	0.0879576	0.0889985	0.0892252
509.508	0.0490767	0.0490812	0.0487527	0.0492637	0.0508916	0.0523176	0.053458	0.0543643	0.0559725	0.0567213	0.0582323	0.0595012	0.0597753	0.0616596	0.0624365	0.0633256	0.0644723	0.0653759	0.0658473	0.0673386	0.0685147	0.0696115	0.0702398	0.071156	0.0725423	0.0731268	0.0739579	0.074197	0.0756232	0.0766316	0.0775552	0.0785542	0.0792198	0.0800801	0.0807539	0.0819964	0.0832193	0.0836232	0.0838722	0.0850279	0.0856816	0.0861013	0.0870389	0.0878581	0.0883354	0.0886223	0.0898456	0.0902683	0.090746
509.016	0.0497152	0.0497799	0.0491663	0.0497749	0.0516542	0.0528308	0.0540164	0.0550584	0.056015	0.057098	0.0586522	0.0599576	0.060768	0.0616948	0.0631798	0.0638333	0.0650193	0.0660724	0.0670335	0.0676099	0.0689173	0.0700241	0.0709495	0.0718876	0.0727199	0.0739227	0.074617	0.0757336	0.0761257	0.0768424	0.077835	0.0790377	0.0796568	0.0809604	0.0816515	0.0829624	0.0836661	0.0844706	0.084694	0.0855853	0.0865574	0.086912	0.0878038	0.0886898	0.0885253	0.0899248	0.0903409	0.0907367	0.0913607
508.487	0.0506586	0.0505922	0.049498	0.0512557	0.0527632	0.053849	0.0552465	0.0568334	0.0571323	0.0588004	0.0601992	0.0613099	0.061875	0.0631876	0.0642715	0.0658714	0.0665701	0.0676357	0.0682322	0.06946	0.0705161	0.070942	0.0721659	0.0730338	0.0742272	0.0751155	0.0759056	0.0773382	0.0777626	0.0785583	0.0798578	0.0807027	0.082049	0.0824962	0.0835238	0.0845793	0.08513	0.0859958	0.0864944	0.0875392	0.0880153	0.0883984	0.0892143	0.0897221	0.0904358	0.0914634	0.0913582	0.0926412	0.093529
507.995	0.0522438	0.0518087	0.0517119	0.0520559	0.0541116	0.0551926	0.0566155	0.0580912	0.0585976	0.0597753	0.0607519	0.0620089	0.0634749	0.0649629	0.0656364	0.0667204	0.0679679	0.0688448	0.0697596	0.0712332	0.0719559	0.0727965	0.0736543	0.0750875	0.0756179	0.0767554	0.0775801	0.0787906	0.0792323	0.0805729	0.0810272	0.0820496	0.0832157	0.0844457	0.0853501	0.0861638	0.0865723	0.0876129	0.0879899	0.0885146	0.0896529	0.090378	0.0909223	0.0914737	0.0913925	0.0931215	0.0937624	0.09379	0.0950378
507.503	0.0522686	0.0513335	0.0512483	0.0523426	0.0538044	0.055483	0.0559735	0.0582448	0.0590912	0.0601497	0.0611801	0.0623295	0.0635344	0.0638925	0.0660057	0.0666142	0.0691078	0.0693314	0.0702363	0.0711445	0.0717971	0.0734075	0.0738586	0.0746792	0.0760754	0.077037	0.0778711	0.0790287	0.0791452	0.0804062	0.081503	0.0820589	0.0834702	0.0843186	0.0854747	0.0863103	0.0871772	0.0879299	0.0884669	0.0890242	0.0897523	0.0902492	0.0915663	0.0921637	0.092723	0.0935278	0.0943212	0.094618	0.0950293
507.011	0.0528588	0.0527014	0.0525339	0.0532431	0.0549219	0.0564726	0.0576449	0.0597452	0.0599083	0.0612436	0.0619185	0.0633937	0.0648661	0.0660826	0.0667474	0.067997	0.0691973	0.0699993	0.0712265	0.0721993	0.0731361	0.0745988	0.0752563	0.0764322	0.0775913	0.0783365	0.079522	0.0801001	0.081099	0.081865	0.0828213	0.0836674	0.0848381	0.085577	0.0867652	0.0878956	0.0890121	0.0895551	0.0897659	0.0900678	0.0909072	0.0917436	0.0931216	0.0932482	0.0946923	0.095175	0.0955027	0.0965564	0.0966999
506.518	0.0540211	0.0538614	0.0527612	0.0545379	0.0564716	0.057162	0.0588636	0.0604067	0.0611918	0.0619083	0.0634253	0.0644679	0.0657376	0.0670402	0.0686832	0.0696466	0.0705847	0.0710028	0.0720312	0.0732903	0.0745934	0.0749921	0.0758391	0.0776033	0.0785776	0.0793455	0.080354	0.0815254	0.0816043	0.0834376	0.0840779	0.0850197	0.0856003	0.0866673	0.0886787	0.0890833	0.0899337	0.091001	0.0912538	0.0918422	0.092745	0.0935183	0.0942918	0.0947467	0.0951388	0.0961452	0.0975886	0.097303	0.0984049
505.988	0.0550267	0.0551659	0.0541681	0.0554699	0.0573153	0.0582621	0.0598005	0.0615614	0.0620673	0.0637063	0.0650582	0.0664816	0.0668118	0.0681007	0.0695231	0.0712737	0.0722847	0.0726543	0.0741886	0.0745405	0.0758905	0.0771309	0.0780342	0.0791017	0.0799959	0.0801925	0.081672	0.0824419	0.0837616	0.0847695	0.0859329	0.0863275	0.0874692	0.0887371	0.0894956	0.0905684	0.091525	0.09209	0.0924148	0.0931883	0.0943719	0.0948772	0.0956277	0.09633	0.0971764	0.0981208	0.0988663	0.0993922	0.0995236
505.496	0.0553547	0.0554909	0.0553275	0.0562356	0.0573476	0.0593193	0.0605163	0.0624174	0.06279	0.0639517	0.0651113	0.0662741	0.067643	0.0685688	0.0700267	0.0713941	0.0723441	0.073595	0.0746481	0.0756776	0.0765103	0.0776253	0.0785686	0.0794996	0.080846	0.0816203	0.0828059	0.0832568	0.0844502	0.0852312	0.0866213	0.0871926	0.0880871	0.0892579	0.0902834	0.0910723	0.0921943	0.0931285	0.0933811	0.0945688	0.0952464	0.0950114	0.0965917	0.0974884	0.0977757	0.098363	0.0990935	0.10001	0.101146
505.004	0.0562398	0.0554778	0.0561103	0.05693	0.0583595	0.059314	0.0607918	0.0628171	0.0639018	0.0649602	0.0662923	0.0674097	0.0682851	0.0698021	0.0708126	0.0721087	0.0735795	0.0746423	0.0747018	0.076044	0.077482	0.0783747	0.0796012	0.0803787	0.081808	0.082698	0.0838701	0.0846029	0.0856623	0.0862716	0.0870344	0.0881213	0.0890873	0.0906409	0.0915562	0.0921938	0.093307	0.0936636	0.0939471	0.0947825	0.0962668	0.0962503	0.0974052	0.0977167	0.0982609	0.0990113	0.10012	0.100722	0.101113
504.511	0.0574321	0.0568986	0.0564531	0.0576554	0.0592923	0.0605943	0.0622379	0.0640078	0.0641717	0.0659469	0.0670196	0.0680133	0.0695325	0.0708825	0.0723001	0.0732211	0.0744976	0.0753916	0.0760853	0.0776698	0.0786997	0.0794916	0.0806932	0.0815359	0.0820601	0.0838692	0.0844324	0.0856539	0.086491	0.0874303	0.088096	0.0890377	0.0900925	0.0911752	0.0922112	0.0930055	0.0944534	0.0952736	0.0955138	0.0966133	0.0970292	0.0980473	0.0983504	0.0991048	0.100277	0.100929	0.101584	0.102352	0.102326
503.981	0.0583952	0.0579498	0.0578174	0.0588937	0.0604459	0.0622006	0.0633418	0.0652392	0.0660951	0.0669859	0.0685637	0.0693882	0.0707489	0.0717956	0.0733417	0.0744921	0.0759445	0.0767471	0.0771393	0.0793194	0.0797928	0.0810602	0.0817954	0.0832301	0.0836167	0.0851445	0.0859053	0.0868622	0.0877233	0.0892911	0.0893607	0.0908252	0.0915726	0.0916901	0.0937981	0.0948744	0.0961137	0.0964935	0.0970459	0.097817	0.0987037	0.099576	0.100176	0.101119	0.101982	0.102644	0.10275	0.103924	0.104206
503.489	0.0593944	0.0594559	0.0590022	0.0598636	0.06172	0.062445	0.0644757	0.0661566	0.0670027	0.0681346	0.0700302	0.0705244	0.0722052	0.0734906	0.0741449	0.0754235	0.0770492	0.0778344	0.0786305	0.0794671	0.0808185	0.0820382	0.0828937	0.0840384	0.0849045	0.0863624	0.0871048	0.0878113	0.0893282	0.0897588	0.0916454	0.0920324	0.09261	0.0940167	0.0952751	0.0960367	0.0970335	0.0984913	0.0980396	0.0988763	0.1	0.100624	0.10126	0.101706	0.102468	0.103446	0.104107	0.10445	0.105581
502.996	0.0597337	0.0592865	0.0593519	0.0596313	0.062168	0.0632786	0.0644568	0.0664375	0.0672861	0.0683848	0.0698158	0.0710667	0.0720593	0.0732465	0.0746694	0.0757245	0.0777123	0.078157	0.0787617	0.079962	0.0812696	0.0822107	0.0831491	0.0844973	0.0857852	0.0867876	0.0876134	0.0886734	0.0891944	0.089933	0.0909763	0.0921203	0.0928513	0.0943883	0.0954859	0.0967941	0.097599	0.0977992	0.0989617	0.0988734	0.0997569	0.100844	0.101705	0.102674	0.103312	0.104082	0.104699	0.105612	0.105951
502.504	0.0601559	0.0596401	0.0601497	0.0609432	0.0627259	0.0634726	0.0652149	0.0669439	0.0679914	0.0691814	0.0700053	0.0717113	0.0727302	0.0737339	0.075577	0.0768576	0.0778048	0.0791183	0.0800992	0.080814	0.0819833	0.0831149	0.0841959	0.0852054	0.0863935	0.0870972	0.0881131	0.088989	0.0900223	0.0912875	0.0918291	0.0931898	0.0936368	0.0949976	0.0962387	0.0969701	0.0980477	0.0985494	0.0990899	0.0997152	0.100154	0.101504	0.102466	0.103322	0.104041	0.103987	0.105789	0.10604	0.106412
502.011	0.0612949	0.0607769	0.060404	0.061932	0.0634161	0.0648721	0.0661042	0.0676016	0.0683604	0.0702583	0.0711334	0.0726007	0.0739621	0.0751616	0.0762529	0.0777237	0.0794069	0.079649	0.0807606	0.0818891	0.0829801	0.0844335	0.0847166	0.0855963	0.0874162	0.0879104	0.0891036	0.0899643	0.0908502	0.091756	0.0930683	0.0939684	0.0948718	0.0960201	0.0970649	0.098107	0.0995014	0.099907	0.100107	0.100825	0.101229	0.102148	0.10331	0.103986	0.10489	0.105815	0.106949	0.107103	0.107708
501.518	0.0625407	0.0619921	0.0618776	0.062349	0.0641251	0.065289	0.066733	0.0688579	0.0698664	0.0712628	0.0727251	0.0736843	0.0746868	0.0758372	0.0774517	0.0784501	0.0801486	0.0808815	0.0818504	0.0823103	0.0842382	0.0850597	0.0865389	0.087683	0.0882744	0.089632	0.090817	0.0911695	0.0926308	0.0933105	0.0942454	0.0946137	0.0959563	0.0972113	0.0984161	0.0994297	0.100746	0.101178	0.10125	0.102103	0.102883	0.103748	0.105075	0.105501	0.106034	0.106898	0.107805	0.108635	0.108751
500.988	0.0629399	0.062425	0.062169	0.0635152	0.0649221	0.0668301	0.0681351	0.0698538	0.0707192	0.0718074	0.0732061	0.0739724	0.0755382	0.0766728	0.0775909	0.0791586	0.0803674	0.0814444	0.0821113	0.0833492	0.0849297	0.0857813	0.0868451	0.0875276	0.0890302	0.0904742	0.0908134	0.0917104	0.0933724	0.0937966	0.0946959	0.096025	0.0962559	0.0978964	0.0991168	0.0994067	0.101443	0.101578	0.101658	0.102973	0.103594	0.103985	0.105233	0.105465	0.107029	0.107424	0.108244	0.108893	0.10961
500.495	0.063266	0.0626875	0.062296	0.0643055	0.0658349	0.0668026	0.068415	0.070653	0.0710195	0.0720753	0.0738836	0.0750819	0.0754336	0.0774998	0.078922	0.0799255	0.0809226	0.0821242	0.0832493	0.0840468	0.0846675	0.0863076	0.0870843	0.0885544	0.0895706	0.0906151	0.0918594	0.0923962	0.0932315	0.0942784	0.0953723	0.0962322	0.0973051	0.0983811	0.0993032	0.100519	0.101689	0.102646	0.102014	0.103483	0.104487	0.104912	0.105917	0.10668	0.10724	0.108258	0.109247	0.109635	0.110621
500.002	0.064897	0.0640661	0.0637901	0.0652077	0.0671013	0.0686877	0.0696553	0.07093	0.0718627	0.0739593	0.0747727	0.0759897	0.0774329	0.0787081	0.0795848	0.080872	0.0822339	0.0832274	0.084338	0.0849664	0.0862528	0.0875163	0.0887623	0.0892275	0.0909237	0.0913545	0.0926132	0.0939394	0.0942592	0.0956404	0.0964596	0.0975879	0.0982462	0.0999747	0.100648	0.101571	0.103044	0.103129	0.103818	0.104495	0.105202	0.106208	0.106893	0.107825	0.108857	0.109039	0.109936	0.110699	0.111553
499.509	0.0659355	0.0650815	0.0650231	0.0658116	0.0679767	0.0693439	0.0707578	0.0724387	0.0729918	0.0744486	0.0758073	0.0774131	0.0779266	0.0797396	0.081057	0.0814023	0.0830737	0.0841032	0.0850823	0.0863029	0.0871176	0.0885306	0.0894713	0.0905997	0.0910383	0.0926559	0.0936408	0.0943489	0.0958316	0.0956282	0.0971478	0.0982364	0.0996513	0.100393	0.101783	0.102519	0.103908	0.104523	0.104708	0.10578	0.106166	0.107118	0.108012	0.108333	0.109304	0.110417	0.110637	0.111183	0.112028
499.016	0.0666367	0.065906	0.0657846	0.0665478	0.0687506	0.0698118	0.0711294	0.0731248	0.0738373	0.0747484	0.0766691	0.0777757	0.0786246	0.0802889	0.0815384	0.0827793	0.0840282	0.0853389	0.0859071	0.0873102	0.0880339	0.0889796	0.0900607	0.0915315	0.0924912	0.0938855	0.0946623	0.0952974	0.0961455	0.0974394	0.0977076	0.0994143	0.100109	0.10081	0.102306	0.103162	0.10413	0.105177	0.105432	0.105874	0.107373	0.107729	0.108513	0.109398	0.109993	0.110372	0.111335	0.112155	0.113075
498.485	0.0671735	0.0660845	0.0661316	0.0670909	0.0686824	0.070194	0.0719742	0.0733404	0.0737171	0.0756335	0.0765294	0.0781869	0.0793662	0.0802706	0.0818981	0.0830951	0.0845611	0.0853299	0.0864518	0.0866553	0.0874397	0.0896702	0.0904665	0.0909825	0.0925171	0.0933458	0.0947552	0.0956283	0.0963146	0.0978139	0.0987581	0.0996317	0.100363	0.101607	0.10299	0.103793	0.104268	0.105487	0.1052	0.106639	0.107425	0.107865	0.10899	0.109815	0.11001	0.111216	0.111416	0.112523	0.113317
497.992	0.0679908	0.0674923	0.0673204	0.0682503	0.070147	0.0711203	0.0727994	0.0743416	0.0755822	0.0771594	0.0780635	0.0788707	0.0802162	0.0819455	0.0829917	0.084401	0.0852134	0.0865349	0.0875088	0.0882967	0.0895593	0.0904394	0.0912949	0.0929375	0.0936412	0.0950892	0.0956815	0.0970068	0.0974547	0.0988937	0.0998038	0.100239	0.100942	0.102904	0.103449	0.104887	0.105935	0.106794	0.106353	0.107327	0.108827	0.109071	0.109807	0.111015	0.11126	0.112296	0.112973	0.113768	0.114153
497.499	0.0691887	0.0676755	0.0678147	0.0692	0.0707635	0.071675	0.0733706	0.0752062	0.0761527	0.0771783	0.0788248	0.0798863	0.0809223	0.0820429	0.0837372	0.0844597	0.0857212	0.0868558	0.0881379	0.0887949	0.0902533	0.0907509	0.0927108	0.0932764	0.0941669	0.0957175	0.0966299	0.0968861	0.097756	0.0989656	0.10051	0.101207	0.102004	0.103165	0.104009	0.105192	0.106087	0.106264	0.107115	0.10838	0.108438	0.110059	0.110271	0.110925	0.111348	0.112966	0.113505	0.114247	0.11447
497.006	0.0692526	0.0685064	0.0683297	0.0693961	0.0710639	0.0725303	0.073252	0.0758167	0.0759907	0.0776625	0.0781567	0.079952	0.0812186	0.0826058	0.0833967	0.0845788	0.0858293	0.0872706	0.0881394	0.0890472	0.0902234	0.0919112	0.0924946	0.0934502	0.0941518	0.0953104	0.0963594	0.0972876	0.0983339	0.0992109	0.0999121	0.100755	0.102318	0.103148	0.104053	0.104649	0.106025	0.106734	0.107101	0.10784	0.108294	0.109297	0.110446	0.11107	0.111869	0.112424	0.113396	0.114053	0.115076
496.513	0.0698346	0.0684705	0.0681363	0.0696781	0.0705794	0.0728046	0.0733765	0.0756327	0.0771842	0.0777834	0.0786563	0.0800817	0.0814682	0.0820928	0.0839365	0.0848049	0.0862957	0.0869373	0.0889359	0.0891782	0.0904581	0.0914144	0.0925457	0.0935894	0.0942425	0.0955114	0.0966609	0.0971924	0.0986961	0.0990585	0.10045	0.101139	0.101623	0.10297	0.104046	0.105406	0.106468	0.106484	0.107327	0.107957	0.108853	0.10965	0.110223	0.110808	0.111636	0.11242	0.113215	0.114094	0.114331
495.982	0.0711584	0.0701816	0.0700234	0.0713395	0.0726021	0.0739667	0.0753737	0.0772726	0.0775399	0.0793453	0.0801919	0.0816452	0.0829672	0.0841114	0.085214	0.0863944	0.0876047	0.0887331	0.0895697	0.0905253	0.0913333	0.0931265	0.0938436	0.0946387	0.095174	0.0970057	0.0978419	0.0986092	0.100164	0.100644	0.101807	0.102479	0.102702	0.104898	0.105604	0.106237	0.107729	0.107889	0.108425	0.109099	0.110308	0.110577	0.111708	0.112254	0.112723	0.11371	0.114142	0.115051	0.116238
495.489	0.0715904	0.0703162	0.0702748	0.0714418	0.0733514	0.0744817	0.0755895	0.0776723	0.0780202	0.0793301	0.0809084	0.0819494	0.083391	0.0845744	0.0853846	0.0868745	0.0880753	0.0888134	0.0902055	0.0908642	0.0922213	0.0931091	0.0941556	0.0950808	0.09623	0.0971031	0.0982757	0.0991404	0.0999935	0.100765	0.101949	0.102928	0.104033	0.104814	0.106231	0.10719	0.107964	0.108286	0.1088	0.109365	0.109755	0.111281	0.111915	0.112771	0.112799	0.114154	0.114547	0.115438	0.116357
494.995	0.0719487	0.0712917	0.0711208	0.0715614	0.0733089	0.0749586	0.0765728	0.0777793	0.0786274	0.079813	0.0811847	0.0824839	0.0836007	0.0844079	0.0861979	0.0869781	0.0878457	0.0893458	0.0897734	0.0913307	0.0922254	0.0931378	0.0941965	0.0950702	0.0962843	0.0974923	0.0978272	0.0995729	0.100618	0.101429	0.10186	0.102371	0.103989	0.104696	0.105674	0.106966	0.107717	0.108329	0.109276	0.109889	0.110792	0.111274	0.111822	0.112952	0.113364	0.113996	0.115279	0.115326	0.116447
494.502	0.0732163	0.072194	0.0717886	0.0731928	0.0746169	0.0761535	0.0771921	0.0789981	0.0797173	0.0808859	0.0821184	0.0831742	0.0846148	0.0853551	0.0871395	0.0885682	0.0890682	0.0903609	0.0913351	0.0920099	0.0933622	0.0942788	0.0953929	0.0963845	0.0970132	0.0981611	0.0996227	0.100143	0.10138	0.101894	0.102918	0.103436	0.104455	0.105626	0.106577	0.107948	0.109048	0.10904	0.110129	0.110192	0.111039	0.112144	0.113546	0.114056	0.113811	0.1146	0.115805	0.116704	0.117443
494.008	0.0734481	0.0718352	0.0715763	0.0731391	0.0745685	0.076028	0.0770639	0.0789969	0.0796525	0.0805233	0.0823109	0.0833664	0.0843413	0.0859306	0.0865581	0.0881094	0.0890985	0.0901104	0.0908172	0.092156	0.0933637	0.094132	0.095078	0.0959217	0.097131	0.0977078	0.0991611	0.0999339	0.100847	0.102121	0.103062	0.103325	0.104423	0.105565	0.106466	0.107137	0.10859	0.108878	0.109067	0.109898	0.111052	0.112011	0.112731	0.113269	0.113964	0.114529	0.115617	0.115814	0.117083
493.515	0.0739055	0.0732462	0.0728801	0.074016	0.0753907	0.0769831	0.0783312	0.0796721	0.080501	0.0820278	0.0832116	0.0842415	0.0850221	0.0862205	0.0872701	0.0887856	0.0903003	0.0911955	0.0917564	0.0932087	0.0933825	0.0949951	0.0952366	0.0966948	0.0980798	0.0990533	0.10022	0.10069	0.101342	0.102837	0.103243	0.1045	0.105063	0.106235	0.107634	0.10789	0.109261	0.110035	0.110277	0.110966	0.111856	0.112356	0.112993	0.113603	0.114619	0.115425	0.116221	0.116525	0.116873
492.983	0.0749295	0.0738862	0.0732515	0.0744916	0.0760631	0.0774747	0.0782347	0.0806049	0.08082	0.0819949	0.0832799	0.0844628	0.0854216	0.0867172	0.0878793	0.0891766	0.0905605	0.09129	0.0923148	0.0932569	0.0944454	0.0950329	0.0960407	0.0971326	0.0977788	0.0991049	0.100413	0.100903	0.101799	0.102655	0.103628	0.104176	0.105254	0.106188	0.107462	0.108703	0.109254	0.110087	0.110295	0.110917	0.111964	0.112788	0.113527	0.114262	0.114193	0.115319	0.116294	0.117009	0.117349
492.49	0.0759104	0.0745084	0.0740084	0.0751892	0.0766129	0.077962	0.0789995	0.0807107	0.0814556	0.082472	0.0836794	0.0851007	0.0858022	0.0870532	0.0882736	0.0896036	0.0909002	0.0918352	0.092618	0.0937468	0.0946138	0.0953951	0.0967833	0.0978737	0.0987143	0.0997325	0.100651	0.101207	0.102392	0.103257	0.104254	0.104701	0.105634	0.106767	0.107585	0.108768	0.109606	0.11018	0.110812	0.111848	0.112229	0.112557	0.113719	0.114453	0.115012	0.115367	0.11646	0.116845	0.117991
491.996	0.075536	0.0747237	0.0739937	0.0751554	0.0765863	0.0777801	0.0785352	0.0806077	0.0812377	0.082247	0.0835582	0.0846687	0.0860763	0.0868544	0.0885158	0.0894816	0.0907645	0.0914772	0.0924814	0.0933618	0.0944254	0.0956223	0.0966901	0.0971184	0.098416	0.0992897	0.10062	0.101482	0.102095	0.102623	0.103684	0.104832	0.105437	0.106646	0.107432	0.109208	0.109705	0.110183	0.110842	0.111099	0.11226	0.112627	0.11358	0.114161	0.115055	0.115737	0.11628	0.116587	0.117583
491.503	0.0757741	0.0747958	0.0741884	0.0753712	0.0771676	0.0777306	0.0798112	0.0810257	0.0813486	0.0832169	0.0843388	0.0848706	0.0861125	0.0876568	0.088344	0.0901768	0.0905191	0.0919667	0.0930639	0.0940235	0.0944984	0.0960311	0.096909	0.097414	0.0985715	0.0995693	0.100592	0.100625	0.102255	0.103407	0.104261	0.104655	0.106126	0.106506	0.107654	0.109245	0.110001	0.110787	0.110661	0.111635	0.111912	0.112826	0.113494	0.114185	0.11449	0.115668	0.11573	0.117119	0.117301
491.009	0.0768094	0.0750472	0.0745741	0.0755418	0.0771564	0.0789337	0.0796948	0.0814177	0.0823159	0.0833232	0.0846209	0.0853531	0.0870769	0.0879562	0.089049	0.0898673	0.0914237	0.0920525	0.0931139	0.0940377	0.0946516	0.0956671	0.0969741	0.0981155	0.0990986	0.0999895	0.101071	0.101587	0.102742	0.103198	0.103382	0.104501	0.105762	0.10701	0.108031	0.108451	0.109732	0.110758	0.110737	0.111274	0.11217	0.112601	0.11376	0.114567	0.115261	0.115593	0.115768	0.116625	0.11715
490.515	0.0764111	0.0753563	0.0750963	0.0760059	0.0776705	0.0785187	0.0801294	0.0816586	0.0815279	0.0834657	0.0843478	0.0859765	0.0869868	0.0876881	0.0887961	0.0897755	0.0912437	0.0922139	0.0931509	0.094381	0.0952177	0.0960554	0.0966027	0.0977752	0.0989261	0.0995122	0.100519	0.101508	0.102568	0.103291	0.104523	0.104903	0.10567	0.106807	0.108183	0.108783	0.10919	0.110515	0.110838	0.111603	0.111986	0.112975	0.113097	0.114522	0.115287	0.115315	0.116403	0.117068	0.117764
489.983	0.0774716	0.0758669	0.075621	0.0762775	0.0778457	0.0794769	0.0804997	0.0819017	0.0828307	0.0838598	0.0856218	0.0864145	0.0870355	0.0884527	0.0894706	0.0904667	0.0920376	0.092622	0.0929839	0.0941598	0.0951036	0.0963936	0.0973134	0.0981681	0.0995045	0.100388	0.101128	0.101663	0.102728	0.103263	0.104584	0.105538	0.106001	0.106807	0.107953	0.108943	0.110056	0.110874	0.110974	0.111563	0.112454	0.113237	0.113659	0.114113	0.115218	0.116078	0.116467	0.117133	0.118012
489.489	0.0778598	0.0760859	0.0763707	0.0770608	0.078719	0.0798514	0.0806947	0.0826604	0.0829784	0.0839093	0.0857259	0.0866767	0.0878499	0.0889051	0.0898826	0.0910217	0.0920624	0.0928344	0.0936939	0.0945272	0.0956824	0.0969835	0.0976166	0.0983413	0.0992203	0.100702	0.101541	0.101791	0.103567	0.10413	0.104558	0.105113	0.106679	0.107341	0.108655	0.109851	0.110287	0.111142	0.111412	0.111991	0.112691	0.113319	0.114397	0.115236	0.115569	0.116119	0.117092	0.117655	0.117826
488.995	0.0783421	0.0771592	0.076592	0.0781211	0.0788845	0.0802249	0.0812781	0.0829933	0.0835282	0.0849169	0.0860952	0.0866421	0.088058	0.0892378	0.0907953	0.0914858	0.0926643	0.0934812	0.0945905	0.0954441	0.0963226	0.0972766	0.0979756	0.099321	0.100297	0.100652	0.102013	0.10292	0.103779	0.104203	0.10485	0.10612	0.107104	0.107599	0.108911	0.110341	0.111201	0.111451	0.111672	0.112232	0.113272	0.114227	0.114415	0.11534	0.116173	0.116471	0.117009	0.118155	0.118567
488.501	0.0788699	0.0777391	0.0771303	0.0783205	0.0794853	0.0806947	0.0819203	0.0835587	0.0842847	0.0850023	0.0865488	0.0871444	0.0890099	0.089848	0.0909907	0.0916989	0.0930249	0.0939735	0.0952112	0.0957996	0.096642	0.0977794	0.0981667	0.0998386	0.100319	0.101816	0.102328	0.102944	0.103932	0.105186	0.105612	0.106374	0.107292	0.108512	0.109038	0.110456	0.111392	0.112103	0.111749	0.113258	0.113565	0.114412	0.114439	0.115452	0.116314	0.117061	0.117467	0.11839	0.118658
488.007	0.0791632	0.0771425	0.0773993	0.0784083	0.0795367	0.0807979	0.0814445	0.0833315	0.0835401	0.0850946	0.0862237	0.0870721	0.0887868	0.0894148	0.090257	0.0921443	0.0924354	0.0935741	0.0943147	0.0956974	0.09598	0.0971861	0.0982831	0.0992316	0.100558	0.101466	0.102129	0.102574	0.103844	0.104928	0.105095	0.106013	0.106694	0.108273	0.108425	0.109898	0.110436	0.111373	0.111498	0.112504	0.112873	0.113912	0.114646	0.115159	0.116072	0.116809	0.117695	0.11756	0.118855
487.513	0.0795741	0.078036	0.0778331	0.0787866	0.0796976	0.0814465	0.0822977	0.0836192	0.0846102	0.0857124	0.0870117	0.0876733	0.0883173	0.0898597	0.0908193	0.0921066	0.0929972	0.0940283	0.0944217	0.0958205	0.0963908	0.0974754	0.098241	0.0994752	0.100926	0.101761	0.102447	0.102792	0.104066	0.104423	0.105891	0.106461	0.10764	0.108069	0.109468	0.110635	0.111323	0.111871	0.112307	0.112272	0.113107	0.114612	0.115151	0.115702	0.115932	0.117216	0.117605	0.118242	0.118647
486.981	0.0792924	0.0782283	0.0778615	0.0788652	0.0803203	0.0817771	0.0822886	0.0843488	0.0844454	0.0853475	0.0873563	0.0878746	0.0892264	0.0904464	0.0914604	0.0926827	0.0936252	0.0942661	0.095554	0.0963631	0.0973836	0.0980652	0.0990914	0.099571	0.101082	0.101204	0.102475	0.103736	0.104385	0.105362	0.106239	0.106969	0.107428	0.108195	0.109426	0.110318	0.111398	0.112242	0.112189	0.112771	0.113806	0.114608	0.114651	0.115831	0.116242	0.116869	0.117675	0.118756	0.119192
486.487	0.0798166	0.0786989	0.0777974	0.0793103	0.0798987	0.0820611	0.0824096	0.0847186	0.0849122	0.0865308	0.0867588	0.0886059	0.0889574	0.0904395	0.0915202	0.092888	0.0933369	0.0944691	0.0948504	0.0962335	0.0970718	0.0983227	0.0989054	0.100425	0.10109	0.101486	0.102016	0.102856	0.104456	0.105091	0.105989	0.106681	0.107792	0.108752	0.10973	0.110921	0.111552	0.111854	0.112739	0.113336	0.114026	0.113889	0.115463	0.115696	0.116315	0.11657	0.118151	0.117825	0.119469
485.993	0.080246	0.0788003	0.0785753	0.0794501	0.0806592	0.0817855	0.0825224	0.084717	0.0854544	0.0865516	0.0875814	0.0890067	0.0891487	0.0904327	0.0919201	0.0926063	0.0938553	0.0949558	0.0955762	0.0962214	0.097322	0.0987088	0.0989651	0.100068	0.100841	0.101724	0.102829	0.103889	0.104453	0.105709	0.106399	0.107145	0.107843	0.108534	0.109951	0.111242	0.111651	0.112283	0.112356	0.113327	0.114243	0.114388	0.11532	0.116136	0.116908	0.117646	0.118395	0.119031	0.119437
485.498	0.0805168	0.0791627	0.0785614	0.079374	0.0809402	0.0821537	0.0830651	0.0849634	0.0852188	0.0859477	0.0876263	0.0883144	0.0895984	0.090675	0.0922153	0.0933596	0.0940052	0.0948159	0.0957531	0.0967688	0.097328	0.0983424	0.098925	0.10012	0.101015	0.102286	0.102819	0.103533	0.104714	0.105724	0.10627	0.1073	0.107885	0.108737	0.109634	0.111503	0.11202	0.112224	0.1125	0.113278	0.113996	0.114493	0.115276	0.115996	0.116431	0.117438	0.118347	0.118896	0.119079
485.004	0.0809483	0.0796217	0.0787542	0.0797923	0.0810518	0.0820374	0.0837611	0.0851435	0.0857131	0.0867928	0.0878509	0.0892908	0.0897856	0.0913555	0.0917346	0.0934048	0.0942487	0.0953589	0.095788	0.0971548	0.097683	0.0988544	0.0999189	0.10077	0.101734	0.102761	0.103185	0.104314	0.105186	0.105746	0.106799	0.107666	0.108764	0.109388	0.110514	0.111227	0.111883	0.113294	0.113177	0.113752	0.114737	0.115024	0.115944	0.116781	0.117323	0.117847	0.118377	0.119204	0.119672
484.51	0.0817688	0.0806511	0.0793071	0.0805011	0.0817046	0.0834604	0.0841051	0.0864047	0.0864015	0.0875069	0.0883513	0.0899326	0.0906341	0.091299	0.0933464	0.0936786	0.0948905	0.0960298	0.0966298	0.0974803	0.0983479	0.099502	0.100247	0.101674	0.102452	0.103139	0.103933	0.104791	0.10602	0.106243	0.107577	0.107987	0.108992	0.110327	0.111254	0.111861	0.113172	0.113694	0.112978	0.114431	0.115148	0.115621	0.116441	0.117349	0.117877	0.118541	0.119455	0.119477	0.120476
484.015	0.0818266	0.0807513	0.0798682	0.080605	0.0817846	0.0838413	0.0847175	0.0862671	0.086264	0.0874926	0.0887334	0.0894478	0.0906191	0.0915746	0.092764	0.0943468	0.0949469	0.0958223	0.0974292	0.097627	0.0987592	0.100143	0.100624	0.101786	0.1027	0.103775	0.104181	0.10478	0.105714	0.107146	0.108014	0.108058	0.109087	0.109696	0.111526	0.111574	0.11294	0.113601	0.113449	0.114278	0.115398	0.11636	0.116144	0.117527	0.117822	0.118898	0.119438	0.120279	0.120841
483.483	0.0805378	0.0801057	0.0790757	0.0799544	0.0817857	0.0831898	0.0843711	0.0849145	0.085612	0.0865391	0.0885633	0.0888979	0.0901591	0.0908555	0.0928908	0.0939687	0.0944257	0.0959618	0.096831	0.0975092	0.0982969	0.0994617	0.0999095	0.101161	0.102082	0.102444	0.103279	0.104505	0.105466	0.106189	0.106948	0.106984	0.108394	0.109704	0.110317	0.112142	0.112135	0.112714	0.113277	0.11389	0.1148	0.115768	0.115824	0.117026	0.118079	0.118229	0.118564	0.119146	0.120242
482.988	0.0810564	0.0796468	0.0793624	0.0804442	0.0814299	0.0835434	0.0842685	0.085623	0.0859828	0.0879347	0.0884969	0.0895508	0.0906638	0.091013	0.0924643	0.0944198	0.0948902	0.0952281	0.0969022	0.0978948	0.0979354	0.0990349	0.0999621	0.101579	0.102407	0.102874	0.103701	0.105198	0.105004	0.106744	0.107704	0.108776	0.109354	0.109576	0.110585	0.112321	0.113131	0.112837	0.113485	0.114763	0.115203	0.115819	0.11601	0.117132	0.117429	0.118313	0.118549	0.119684	0.119901
482.493	0.0818979	0.0802246	0.0797685	0.0812868	0.0819902	0.0837243	0.0844768	0.0861975	0.0872825	0.0872079	0.0893153	0.0902296	0.0908072	0.092616	0.093648	0.0948089	0.0952764	0.0962341	0.096861	0.0979942	0.0992133	0.0994177	0.100342	0.101617	0.102873	0.103828	0.104458	0.10515	0.105999	0.106699	0.107666	0.108921	0.109164	0.110887	0.111658	0.112942	0.11363	0.11346	0.114112	0.11455	0.115609	0.116482	0.117049	0.11799	0.118043	0.119347	0.119602	0.120152	0.121004
481.999	0.0818592	0.0800553	0.0798464	0.0809323	0.0819666	0.0838845	0.0845194	0.086372	0.0866257	0.0876146	0.0893626	0.0899438	0.0915301	0.0926795	0.0935212	0.0943594	0.0955253	0.0962845	0.0968161	0.0980475	0.0986906	0.100077	0.100296	0.101682	0.102812	0.103978	0.104884	0.105412	0.106176	0.107021	0.107896	0.10902	0.109162	0.110807	0.111612	0.112494	0.11309	0.113498	0.113791	0.114759	0.115696	0.11599	0.116881	0.117645	0.118288	0.118845	0.11931	0.120252	0.121114
481.504	0.0821112	0.0807086	0.0800134	0.0807223	0.0823717	0.0842393	0.0848505	0.0863731	0.0868149	0.088525	0.0894561	0.0896755	0.0912855	0.0916941	0.0930799	0.0946477	0.0959459	0.096899	0.0974951	0.0976227	0.0992183	0.0998257	0.100959	0.102171	0.1024	0.104279	0.104479	0.105096	0.106231	0.107173	0.107805	0.108815	0.110329	0.110778	0.111445	0.112614	0.11357	0.11462	0.114509	0.11456	0.116121	0.116589	0.117479	0.118479	0.119037	0.119145	0.119904	0.120781	0.121094
481.009	0.0818608	0.0807201	0.0803963	0.0810459	0.0827878	0.0833534	0.0853062	0.0865941	0.087574	0.0879581	0.0894119	0.0902598	0.0917896	0.0921902	0.0938593	0.0948654	0.096412	0.0965359	0.0976089	0.098452	0.0997036	0.100687	0.101508	0.102005	0.103192	0.104007	0.104493	0.106026	0.107097	0.107294	0.108938	0.109603	0.110107	0.111403	0.111957	0.113291	0.113713	0.11476	0.114668	0.115367	0.115855	0.117142	0.117663	0.118387	0.119299	0.119776	0.120339	0.121256	0.12184
480.515	0.0824904	0.0809134	0.0805336	0.0808586	0.082243	0.0845181	0.0851866	0.0867609	0.0871296	0.088776	0.0896039	0.0904118	0.0918864	0.0925091	0.0939206	0.0949994	0.0955295	0.0973631	0.0976407	0.098629	0.0998707	0.100374	0.10116	0.102517	0.103519	0.10422	0.105611	0.106625	0.107372	0.107683	0.108973	0.109474	0.110506	0.111304	0.112282	0.112989	0.114149	0.114875	0.114906	0.115848	0.116346	0.116991	0.118218	0.118408	0.118946	0.119857	0.121126	0.121134	0.121862
479.982	0.0828838	0.0817835	0.0807842	0.0816347	0.0832047	0.0847215	0.0859473	0.0876051	0.087333	0.0887437	0.0897909	0.091128	0.0917761	0.0931458	0.0945306	0.0955653	0.0969841	0.0974457	0.0981538	0.0990544	0.100113	0.100594	0.102325	0.102935	0.10432	0.104835	0.105676	0.106769	0.107607	0.108511	0.10933	0.109824	0.109697	0.111606	0.112889	0.113859	0.11535	0.115579	0.115802	0.116251	0.116621	0.117741	0.118931	0.119443	0.120108	0.120662	0.121355	0.121697	0.122282
479.487	0.0825658	0.0819692	0.0816754	0.0817555	0.0839019	0.0850704	0.0866165	0.0873705	0.0881404	0.0886682	0.089999	0.0910813	0.0926729	0.0941253	0.0948075	0.0961029	0.097381	0.0976797	0.0988215	0.0997243	0.100514	0.102046	0.102734	0.102972	0.104079	0.105442	0.106344	0.107482	0.107893	0.108674	0.109476	0.110637	0.111746	0.112522	0.113664	0.114597	0.115355	0.115787	0.115938	0.117193	0.117433	0.118498	0.119073	0.119863	0.12029	0.120945	0.121513	0.122632	0.123415
478.992	0.0825879	0.0817891	0.0805144	0.0815895	0.0832724	0.0844207	0.0854017	0.0875897	0.0875969	0.0891957	0.0895273	0.0912285	0.0925508	0.0932673	0.0942836	0.0956835	0.0965119	0.0976529	0.0987233	0.0993004	0.100362	0.101294	0.102182	0.102792	0.104062	0.104819	0.105822	0.106534	0.107542	0.108198	0.109667	0.110475	0.111207	0.111568	0.113205	0.114099	0.114991	0.11565	0.115618	0.1169	0.117163	0.118299	0.118738	0.119532	0.119736	0.121096	0.121224	0.121852	0.122664
478.497	0.0828195	0.0822412	0.0814538	0.0827986	0.0838576	0.0853883	0.0861726	0.0877757	0.0883711	0.0896911	0.0910017	0.0920291	0.0929177	0.0939852	0.0952811	0.0965798	0.0977018	0.0982578	0.0989932	0.099929	0.100839	0.101964	0.103137	0.104127	0.104417	0.106095	0.106931	0.107877	0.108224	0.109459	0.110009	0.110442	0.111785	0.112641	0.113822	0.114985	0.115421	0.116901	0.116926	0.117121	0.117717	0.118747	0.119442	0.119976	0.121236	0.121296	0.122724	0.123065	0.123528
478.002	0.0828957	0.0824708	0.0817591	0.0829105	0.0837715	0.0851588	0.0863869	0.0878548	0.0882515	0.0896922	0.0909311	0.0920246	0.0929283	0.0941931	0.0954428	0.096701	0.0969044	0.0983402	0.0995281	0.100034	0.101567	0.10213	0.102912	0.104334	0.105152	0.105995	0.106807	0.107917	0.108877	0.109678	0.110197	0.110953	0.112008	0.113223	0.113959	0.114984	0.116063	0.11651	0.116672	0.117129	0.118502	0.119124	0.11978	0.120271	0.120986	0.121942	0.122321	0.122911	0.123526
477.507	0.0826885	0.082269	0.0817102	0.0822194	0.083458	0.0849199	0.0860642	0.0875133	0.0880814	0.08963	0.0904512	0.0917631	0.0928473	0.0937132	0.0953169	0.096455	0.0963504	0.0982611	0.0991316	0.100365	0.100753	0.101769	0.102743	0.103842	0.105216	0.105367	0.10647	0.107477	0.108073	0.109669	0.109956	0.110903	0.112048	0.112611	0.114545	0.114877	0.115656	0.116121	0.116389	0.117079	0.11852	0.118881	0.119392	0.120679	0.120392	0.121542	0.122897	0.123594	0.124039
477.012	0.0831352	0.0822056	0.0817121	0.0825577	0.0838578	0.0854773	0.0855824	0.0880378	0.0887382	0.0891141	0.0908326	0.0919665	0.0933234	0.0936154	0.0952804	0.0960382	0.0974998	0.0984483	0.0990024	0.100411	0.101155	0.102007	0.102966	0.103659	0.104265	0.106494	0.106538	0.107378	0.108466	0.109762	0.110656	0.111383	0.111667	0.113316	0.113647	0.115352	0.116343	0.116902	0.116976	0.117979	0.118691	0.119239	0.120033	0.120534	0.121931	0.121556	0.122805	0.12333	0.124439
476.516	0.0833088	0.0827101	0.0818793	0.082791	0.0848303	0.0861927	0.0870377	0.088703	0.0893362	0.0903239	0.0915412	0.0921673	0.093454	0.094302	0.0954378	0.0968636	0.0977188	0.0992065	0.0998389	0.101048	0.101787	0.102764	0.103221	0.104536	0.105675	0.105867	0.107183	0.10841	0.109485	0.11013	0.111044	0.111668	0.1128	0.113973	0.114605	0.116218	0.116925	0.117141	0.117249	0.118608	0.119303	0.119973	0.120329	0.1215	0.122206	0.122921	0.123383	0.123966	0.124694
475.983	0.0827853	0.0827933	0.0820154	0.0833076	0.084531	0.0854922	0.0862997	0.0886626	0.0878886	0.0901776	0.0909889	0.0924825	0.0929253	0.09436	0.0949314	0.0971747	0.0979247	0.0989528	0.100075	0.100256	0.101779	0.102429	0.103744	0.104089	0.104924	0.106704	0.107007	0.108633	0.108707	0.110151	0.110633	0.111951	0.112523	0.113472	0.114806	0.115865	0.116748	0.117169	0.117269	0.117958	0.118666	0.119408	0.120575	0.121536	0.121945	0.122454	0.123184	0.12419	0.124513
475.488	0.082242	0.0820793	0.0822696	0.082909	0.0840123	0.0859182	0.0863407	0.0880705	0.0889164	0.0903598	0.0911362	0.0924282	0.0932658	0.093732	0.0954797	0.09713	0.0974839	0.0991996	0.0996179	0.100405	0.101088	0.102676	0.103469	0.104373	0.105214	0.106568	0.107239	0.108402	0.108982	0.110026	0.111038	0.11163	0.11262	0.11367	0.114956	0.115861	0.116761	0.117157	0.117238	0.117953	0.118954	0.120019	0.120289	0.121188	0.122257	0.122879	0.123415	0.12337	0.124937
474.992	0.0826387	0.0826774	0.0811283	0.0832071	0.0843365	0.0852105	0.0861205	0.0885492	0.0889329	0.0903513	0.0906571	0.0923538	0.0932293	0.0940115	0.0954695	0.096863	0.0981785	0.0984728	0.0996096	0.100458	0.101482	0.102377	0.103644	0.104421	0.105279	0.106529	0.108023	0.108228	0.108846	0.110061	0.11101	0.111526	0.112521	0.113717	0.114941	0.115763	0.116612	0.11703	0.117617	0.118627	0.119794	0.120019	0.120631	0.121289	0.122201	0.12226	0.123535	0.123711	0.124801
474.497	0.0826607	0.0824682	0.0821353	0.0826268	0.0845771	0.0854081	0.0865476	0.0883824	0.088719	0.0900771	0.0913752	0.0922637	0.0926766	0.0946784	0.0960448	0.0969173	0.0976043	0.0987313	0.0998353	0.100885	0.101583	0.102407	0.104001	0.104479	0.105477	0.106714	0.107576	0.109005	0.109597	0.11034	0.111178	0.112576	0.11267	0.114203	0.114923	0.116228	0.117331	0.11762	0.117417	0.118825	0.119697	0.120272	0.12087	0.121763	0.122276	0.12268	0.123563	0.124259	0.125193
474.002	0.0833256	0.0830014	0.0829731	0.0834577	0.0847458	0.08633	0.0875339	0.0892514	0.0897636	0.09055	0.0919831	0.0930847	0.0943982	0.0946995	0.0969299	0.0978281	0.0986701	0.0999992	0.100324	0.101346	0.102695	0.103439	0.104368	0.105591	0.106073	0.107526	0.108621	0.109206	0.109964	0.111167	0.111939	0.112908	0.113976	0.114748	0.116298	0.117201	0.11809	0.118459	0.118579	0.119555	0.120541	0.121234	0.121709	0.122785	0.123076	0.123758	0.124685	0.125535	0.125914
473.506	0.0825018	0.0825856	0.0821051	0.0830893	0.0839933	0.0861187	0.0869243	0.089265	0.088976	0.0901423	0.0914119	0.092462	0.0939207	0.0946601	0.0956738	0.097204	0.0982517	0.0989682	0.100185	0.100535	0.102285	0.10355	0.104504	0.105226	0.106144	0.106914	0.108247	0.108751	0.109693	0.111111	0.111242	0.112368	0.113543	0.114631	0.115742	0.116476	0.118139	0.118264	0.118739	0.119694	0.120229	0.121017	0.121642	0.122219	0.122267	0.123474	0.124244	0.12525	0.125644
473.011	0.0823228	0.0826385	0.0820497	0.0831993	0.0844333	0.0857843	0.0868881	0.0888457	0.0894468	0.0904643	0.0915505	0.0927958	0.0939839	0.0949588	0.0958046	0.0971851	0.0980761	0.0995286	0.100377	0.101316	0.102168	0.103057	0.103838	0.105379	0.106474	0.106959	0.108041	0.109253	0.110276	0.110733	0.111397	0.112051	0.113925	0.114859	0.115767	0.116655	0.117837	0.11851	0.118225	0.118838	0.11987	0.120877	0.121308	0.122704	0.12309	0.123959	0.124639	0.125237	0.125486
472.515	0.0823136	0.0826614	0.082488	0.0829636	0.0845272	0.0860984	0.0869641	0.0891853	0.0891562	0.0901969	0.0916433	0.0928468	0.0933606	0.0947046	0.096375	0.0975981	0.0985073	0.0998724	0.100355	0.100824	0.102472	0.102996	0.1041	0.105304	0.106266	0.107118	0.108212	0.109277	0.110063	0.110812	0.112033	0.112238	0.113066	0.114913	0.116012	0.116626	0.117723	0.118224	0.118289	0.119238	0.120025	0.120509	0.121186	0.122311	0.123124	0.124182	0.124699	0.125287	0.125737
471.981	0.0831531	0.0834588	0.0831119	0.0833665	0.0853383	0.0867069	0.0877428	0.0895789	0.0896674	0.0910786	0.0921004	0.09353	0.0944309	0.0956499	0.0968156	0.0977609	0.0989711	0.0998174	0.100793	0.101936	0.102836	0.10379	0.104634	0.106066	0.107059	0.107969	0.108821	0.109832	0.110641	0.111116	0.112534	0.113228	0.11472	0.115622	0.115963	0.117209	0.118259	0.119271	0.119194	0.120135	0.120815	0.121575	0.122321	0.122727	0.123758	0.124239	0.125259	0.126168	0.126755
471.486	0.0829245	0.0828648	0.082547	0.0841385	0.0850261	0.0866969	0.0874615	0.0895624	0.0900546	0.0909738	0.0921788	0.0933508	0.0943271	0.0953196	0.0966122	0.0982161	0.0985434	0.10011	0.101218	0.101944	0.103219	0.103796	0.105146	0.105967	0.1073	0.108081	0.109441	0.109507	0.110766	0.112001	0.112536	0.11317	0.114256	0.115349	0.116473	0.117503	0.118597	0.119467	0.119684	0.119839	0.12036	0.121472	0.122437	0.123524	0.124141	0.124485	0.125037	0.126423	0.126551
470.99	0.0830852	0.0827643	0.0827034	0.0830047	0.0851029	0.0862142	0.087541	0.0896583	0.0902008	0.090937	0.0916537	0.0934332	0.0942353	0.0957393	0.0962247	0.0982259	0.0992012	0.099593	0.101078	0.101293	0.102782	0.104329	0.104839	0.106227	0.106634	0.107714	0.108882	0.109668	0.110903	0.111558	0.112112	0.11344	0.114248	0.115392	0.116346	0.117332	0.119044	0.119606	0.11898	0.120035	0.1207	0.121756	0.122371	0.123213	0.12382	0.124855	0.125074	0.126143	0.12708
470.494	0.0818742	0.0817566	0.0816687	0.0823972	0.0843899	0.0852872	0.0863327	0.0879327	0.0886008	0.0900813	0.0909662	0.0922434	0.093532	0.0946505	0.0957631	0.097164	0.0983773	0.0988147	0.100022	0.100832	0.10215	0.103012	0.103894	0.105139	0.10644	0.107192	0.108157	0.108892	0.10974	0.110519	0.111253	0.112931	0.113188	0.114698	0.115357	0.116854	0.117418	0.118372	0.118782	0.119641	0.120176	0.120807	0.122116	0.122398	0.123301	0.123319	0.124309	0.125522	0.125848
469.998	0.082754	0.082715	0.0822425	0.0835752	0.0848354	0.0857139	0.0874395	0.0885412	0.0890933	0.090412	0.0921292	0.0932657	0.0943659	0.0951897	0.0966572	0.0980175	0.0986351	0.100348	0.100572	0.102129	0.102796	0.104026	0.104209	0.106169	0.106727	0.107998	0.108474	0.109398	0.110201	0.111355	0.1123	0.112912	0.114611	0.114517	0.116535	0.117739	0.118426	0.118775	0.119153	0.120133	0.120533	0.121579	0.122735	0.12275	0.123909	0.124834	0.125056	0.1258	0.126194
469.502	0.0830368	0.0827594	0.0825942	0.0832948	0.0849255	0.0864182	0.0872442	0.0887379	0.0896945	0.0905981	0.0916224	0.0928631	0.0943383	0.095409	0.0963723	0.097666	0.0984562	0.0996655	0.100485	0.101879	0.102697	0.103593	0.105085	0.10584	0.10693	0.107604	0.108883	0.109664	0.110751	0.111033	0.112005	0.113076	0.113698	0.11486	0.116402	0.117368	0.118449	0.119239	0.119597	0.12011	0.121286	0.121639	0.12199	0.123169	0.123909	0.124456	0.125248	0.125735	0.126577
469.006	0.0828542	0.0831651	0.0826208	0.0832341	0.0843528	0.0858056	0.0875456	0.0888866	0.0892766	0.0910071	0.0922322	0.0928617	0.0946008	0.0951893	0.0967787	0.0980431	0.0988135	0.0996544	0.101199	0.102089	0.102865	0.104022	0.104994	0.105908	0.106776	0.108523	0.109204	0.110148	0.110858	0.111575	0.112037	0.112866	0.114656	0.11537	0.116662	0.118024	0.11898	0.119112	0.119609	0.12069	0.121415	0.122055	0.122569	0.123012	0.124021	0.125242	0.125578	0.126324	0.126726
468.51	0.0821812	0.0828268	0.0824835	0.083161	0.0845482	0.086069	0.0875737	0.0891767	0.0893759	0.0909178	0.0920895	0.0931993	0.094368	0.0955134	0.0967486	0.0980869	0.0988037	0.100324	0.100907	0.101032	0.102969	0.10374	0.104558	0.105857	0.106932	0.107656	0.109077	0.110051	0.110272	0.111949	0.112167	0.112987	0.11424	0.115529	0.116774	0.117609	0.118098	0.119036	0.119547	0.120086	0.121177	0.121793	0.12246	0.123508	0.124212	0.124326	0.125628	0.126246	0.126935
468.014	0.0822716	0.0822686	0.0823056	0.0833743	0.0847953	0.0858496	0.0869647	0.0888178	0.0894974	0.090247	0.0918316	0.0928518	0.0937388	0.09512	0.0967413	0.0975823	0.0985979	0.0997723	0.100601	0.102037	0.102378	0.103293	0.104385	0.105372	0.106654	0.107335	0.108334	0.109045	0.110275	0.11079	0.11256	0.113177	0.114223	0.115066	0.115722	0.117635	0.118034	0.118888	0.119295	0.12009	0.120641	0.121866	0.121948	0.122628	0.123935	0.124572	0.125053	0.126189	0.126833
467.518	0.082515	0.0827131	0.0823209	0.0827957	0.0849092	0.0863292	0.0874127	0.0889689	0.0896148	0.0905583	0.0919214	0.0928588	0.0944405	0.0951927	0.0966841	0.0972838	0.0985916	0.099859	0.100513	0.101107	0.102021	0.103538	0.104923	0.105309	0.106738	0.107698	0.108971	0.109988	0.110534	0.111147	0.112114	0.113482	0.1147	0.115523	0.116272	0.117506	0.118044	0.11873	0.119393	0.119841	0.120385	0.12152	0.122348	0.122891	0.123873	0.124327	0.125053	0.126026	0.12686
466.984	0.0822214	0.082704	0.0825097	0.0832661	0.0850177	0.0859445	0.0876136	0.0893654	0.0893294	0.0907836	0.0919198	0.093264	0.0938616	0.0955897	0.0962687	0.09739	0.0984534	0.0997557	0.100606	0.101363	0.102453	0.103786	0.104765	0.105322	0.106695	0.10766	0.108723	0.109593	0.11025	0.111454	0.112535	0.113146	0.113876	0.115025	0.116527	0.116819	0.118562	0.118816	0.118952	0.11974	0.120819	0.121496	0.122025	0.122896	0.123732	0.124234	0.12491	0.125821	0.126533
466.488	0.0828149	0.0826171	0.0824454	0.0834596	0.0848478	0.0859341	0.0870063	0.0885339	0.089661	0.0907627	0.0917379	0.0927374	0.0940737	0.0951225	0.0964028	0.0973511	0.0989342	0.0999198	0.100544	0.101837	0.102409	0.1033	0.104609	0.105155	0.106419	0.107381	0.108819	0.109533	0.110519	0.111006	0.112127	0.112915	0.113726	0.11448	0.116571	0.117431	0.118374	0.119004	0.11921	0.119675	0.120818	0.121313	0.122214	0.122995	0.123818	0.124461	0.125084	0.125736	0.126342
465.992	0.0818739	0.0825009	0.0816252	0.0827847	0.0837313	0.0859881	0.0869849	0.0886768	0.0893692	0.0898837	0.0917278	0.0927562	0.0933965	0.094824	0.0960931	0.0973461	0.0978333	0.0988821	0.100158	0.100467	0.10254	0.103202	0.104496	0.105465	0.105886	0.107445	0.10868	0.10894	0.109872	0.110679	0.111815	0.11272	0.11357	0.114162	0.116101	0.117216	0.117853	0.118658	0.118631	0.119879	0.120108	0.120615	0.122018	0.122737	0.123613	0.124319	0.124832	0.12532	0.126144
465.495	0.0815094	0.0815735	0.0812261	0.0822645	0.0839881	0.0852823	0.0864063	0.0881024	0.0881167	0.0898512	0.0912394	0.0919372	0.0930641	0.0941361	0.094904	0.097072	0.097424	0.0988888	0.0996754	0.100122	0.101852	0.102682	0.103624	0.104611	0.10512	0.10683	0.10784	0.108428	0.109682	0.110438	0.111132	0.112195	0.11309	0.114295	0.115163	0.116106	0.117005	0.117915	0.117722	0.119114	0.120102	0.120853	0.121434	0.12221	0.122404	0.123128	0.123675	0.124829	0.12533
464.999	0.0820895	0.0821141	0.0818438	0.0824967	0.0843388	0.0856127	0.0863364	0.0881686	0.0888328	0.089904	0.0914534	0.092466	0.0936246	0.0942924	0.0960671	0.0966514	0.0979243	0.0989371	0.0998354	0.101135	0.101666	0.102805	0.103875	0.104962	0.105803	0.106849	0.107671	0.108765	0.109479	0.110884	0.111649	0.112468	0.113199	0.113774	0.115328	0.117049	0.117257	0.118037	0.118253	0.11948	0.120382	0.120337	0.121808	0.122241	0.1231	0.123888	0.124485	0.125092	0.125808
464.503	0.0813961	0.0821537	0.0816729	0.0822828	0.083713	0.0849076	0.0864002	0.0877633	0.0886244	0.0896014	0.0909383	0.0920727	0.0927958	0.094262	0.0957443	0.096542	0.0975629	0.0986487	0.0998275	0.101028	0.101977	0.10253	0.103588	0.104664	0.105725	0.10704	0.107394	0.108653	0.109385	0.110153	0.111345	0.111994	0.113589	0.114001	0.11513	0.116668	0.11748	0.118255	0.118096	0.118675	0.120107	0.120848	0.121337	0.122089	0.122406	0.123562	0.124038	0.125194	0.125126
464.006	0.0819102	0.0817761	0.0813762	0.082116	0.0837009	0.0853407	0.0864787	0.0882123	0.0885307	0.0899265	0.0909448	0.0919859	0.0934297	0.0941281	0.095578	0.0960262	0.0976926	0.0987194	0.0996316	0.100953	0.101311	0.10197	0.103031	0.104532	0.105136	0.106613	0.107321	0.108113	0.108885	0.110263	0.110977	0.111612	0.112671	0.11393	0.114961	0.116822	0.117477	0.117839	0.11805	0.118696	0.11909	0.120515	0.121205	0.121425	0.122514	0.122985	0.123518	0.124568	0.124922
463.51	0.0814615	0.081224	0.0813738	0.0823631	0.0831413	0.0850428	0.0855194	0.0877761	0.0880583	0.0892508	0.0903094	0.0911487	0.0923708	0.0939439	0.0946383	0.0962831	0.0971601	0.0981277	0.0987847	0.10019	0.100818	0.102011	0.102968	0.10432	0.105682	0.106035	0.106622	0.10778	0.109084	0.109421	0.110429	0.111285	0.112605	0.11329	0.114468	0.115684	0.116247	0.117299	0.11741	0.118068	0.118775	0.1196	0.120393	0.121298	0.122232	0.122531	0.123173	0.123778	0.124882
463.013	0.0814477	0.0813728	0.0805996	0.0817614	0.0833729	0.0841314	0.0855101	0.0871034	0.0877692	0.0885009	0.0901097	0.0912398	0.0923601	0.0931157	0.0944623	0.0960573	0.0968711	0.0979004	0.0990944	0.0994701	0.10082	0.101683	0.102778	0.10433	0.105114	0.105614	0.106755	0.107854	0.108684	0.10937	0.110507	0.110955	0.111696	0.112884	0.114487	0.115692	0.116298	0.117161	0.117437	0.117906	0.119001	0.119049	0.120377	0.120892	0.121297	0.12217	0.122948	0.123795	0.124166
462.517	0.0814715	0.0809777	0.0809413	0.0814688	0.0825139	0.0846331	0.0849854	0.0872198	0.0871646	0.0887331	0.0902734	0.0908712	0.0926383	0.0937935	0.0944352	0.0962456	0.0965636	0.09763	0.0991587	0.100027	0.100606	0.102058	0.102152	0.103937	0.104958	0.105765	0.1064	0.107258	0.108172	0.109969	0.11046	0.111302	0.111881	0.113403	0.114602	0.115267	0.116194	0.117009	0.117138	0.117631	0.118438	0.119188	0.119584	0.120706	0.121806	0.122146	0.122889	0.123643	0.124467
461.982	0.0809319	0.081141	0.0811579	0.0820114	0.0835203	0.0843525	0.0854115	0.087088	0.0877708	0.0883274	0.0904786	0.0910204	0.0924901	0.0938955	0.0946705	0.0958517	0.0966349	0.0981055	0.0987009	0.10006	0.100904	0.101495	0.102715	0.103312	0.104592	0.105486	0.106356	0.107969	0.108213	0.109346	0.110311	0.111263	0.112348	0.113349	0.113942	0.114965	0.116119	0.116671	0.117055	0.117914	0.118833	0.119386	0.120091	0.120955	0.121563	0.122515	0.12293	0.123868	0.12454
461.486	0.0810884	0.0806263	0.0806412	0.0814209	0.0830239	0.0838581	0.0854315	0.0874458	0.0871194	0.088021	0.0900488	0.0904177	0.0921357	0.0931045	0.0945297	0.0956096	0.0967453	0.0979682	0.0980458	0.0995247	0.100288	0.101168	0.102385	0.103054	0.104362	0.105573	0.106407	0.107596	0.108152	0.10876	0.109941	0.110405	0.111709	0.113055	0.11342	0.114709	0.115735	0.11618	0.116384	0.11767	0.118481	0.118648	0.119713	0.120744	0.120905	0.121693	0.122317	0.123687	0.123459
460.989	0.0809107	0.08108	0.0801742	0.0818832	0.0830759	0.0836459	0.0852921	0.0872863	0.0872348	0.0889141	0.0896795	0.0907899	0.0917386	0.0929642	0.0945281	0.0953745	0.0965734	0.0978847	0.0986297	0.0992707	0.100306	0.101473	0.102038	0.103037	0.104258	0.105268	0.10611	0.107274	0.107976	0.108671	0.109864	0.110527	0.111515	0.112225	0.113342	0.114922	0.115692	0.116684	0.116712	0.11735	0.118002	0.118621	0.119862	0.120338	0.120897	0.121646	0.122582	0.122551	0.123723
460.492	0.0804489	0.0803087	0.0800133	0.0811185	0.0826883	0.08409	0.0846182	0.0866451	0.0869825	0.0876887	0.0889528	0.0901642	0.0914978	0.0929553	0.0940816	0.0952817	0.0963066	0.0970923	0.0981894	0.0987768	0.0997978	0.100932	0.102211	0.102773	0.104057	0.104984	0.106045	0.106688	0.107457	0.108438	0.109634	0.109887	0.111366	0.111918	0.1135	0.114475	0.115656	0.115609	0.116196	0.116975	0.117582	0.118223	0.119258	0.120011	0.120796	0.120801	0.121912	0.122499	0.123646
459.995	0.0808543	0.0809272	0.0805259	0.0817882	0.0831773	0.0843021	0.0853463	0.0871528	0.0872842	0.088154	0.089516	0.0907578	0.0921972	0.0932146	0.0938277	0.095468	0.0965873	0.097251	0.0985547	0.0997452	0.100213	0.101037	0.102437	0.102928	0.103943	0.105025	0.106489	0.106805	0.107788	0.108476	0.109789	0.110416	0.111864	0.112208	0.11416	0.114849	0.116077	0.116192	0.11597	0.117528	0.11806	0.118939	0.11909	0.120454	0.120883	0.121264	0.122444	0.122726	0.123576
459.499	0.0802837	0.0806616	0.0799856	0.0814414	0.0827333	0.0840956	0.0846156	0.0863416	0.0866618	0.0878224	0.089448	0.0902297	0.0915203	0.0925728	0.0934464	0.0948521	0.096237	0.0971367	0.0976926	0.099081	0.0999237	0.101128	0.101573	0.103129	0.103161	0.104656	0.105875	0.106611	0.107272	0.108595	0.109691	0.110259	0.110885	0.11213	0.11331	0.114338	0.114812	0.115534	0.115997	0.116523	0.117628	0.118123	0.119083	0.119667	0.120362	0.121008	0.122105	0.12274	0.123489
459.002	0.0804794	0.0804605	0.0799741	0.080686	0.0814068	0.083297	0.0839364	0.0865955	0.0869887	0.0874652	0.0886134	0.090225	0.0912365	0.0926415	0.09332	0.0942851	0.0959035	0.0964112	0.0975187	0.0983549	0.0992283	0.100307	0.10172	0.102841	0.103774	0.104573	0.105763	0.105987	0.107043	0.107922	0.108697	0.109961	0.11053	0.112118	0.112245	0.113633	0.114955	0.115437	0.115687	0.116319	0.117691	0.118059	0.118421	0.119437	0.120165	0.120717	0.121839	0.121528	0.122548
458.505	0.0788866	0.0797382	0.0792476	0.0795378	0.0812581	0.0826443	0.0830267	0.0856481	0.086136	0.0870424	0.0880674	0.0889456	0.0903673	0.0909219	0.0926323	0.0934731	0.0950177	0.0957491	0.0964894	0.0974206	0.0983095	0.0993461	0.100845	0.101408	0.10254	0.103542	0.104574	0.10521	0.105527	0.106945	0.108224	0.108241	0.109622	0.110974	0.111528	0.113181	0.113132	0.114731	0.114665	0.115731	0.116075	0.116841	0.11778	0.118392	0.119294	0.119817	0.120446	0.121551	0.122326
458.008	0.0796473	0.080251	0.0793308	0.0801049	0.0816536	0.0833788	0.084721	0.0854233	0.0857913	0.0873704	0.0882844	0.0902584	0.0910315	0.0916217	0.0928791	0.094001	0.0956668	0.0963348	0.0972915	0.0976486	0.0993689	0.0997686	0.101291	0.101892	0.102829	0.104467	0.104961	0.105393	0.106679	0.108006	0.108236	0.108754	0.110676	0.111453	0.112423	0.113798	0.114323	0.115076	0.115317	0.116152	0.116835	0.118119	0.118567	0.119304	0.120062	0.120651	0.121691	0.122206	0.122655
457.511	0.0795267	0.0793209	0.0790744	0.0801568	0.0810182	0.0831409	0.0839502	0.0852182	0.0859972	0.0872228	0.0884726	0.0893465	0.090096	0.0917018	0.0926557	0.0940613	0.0946345	0.0965386	0.0968876	0.0978579	0.0988849	0.0998245	0.100836	0.101457	0.102592	0.103804	0.104972	0.10581	0.105805	0.107348	0.108587	0.1091	0.11039	0.110888	0.112565	0.113505	0.114207	0.11482	0.115039	0.115239	0.116858	0.117735	0.118483	0.119206	0.119417	0.120141	0.120246	0.122111	0.122589
457.014	0.0795413	0.0791964	0.0790739	0.0799526	0.0807907	0.0822274	0.0834172	0.0850896	0.08552	0.0868196	0.087901	0.0893129	0.0902158	0.091782	0.0921455	0.0939326	0.0940266	0.0955643	0.0966635	0.0972702	0.0985758	0.0994532	0.100474	0.100992	0.102699	0.103609	0.104289	0.105095	0.1064	0.10696	0.107652	0.108755	0.109055	0.110982	0.111799	0.113139	0.113988	0.114447	0.115092	0.114843	0.116027	0.117553	0.117645	0.118625	0.119017	0.119999	0.120474	0.121222	0.121953
456.517	0.0788861	0.0790907	0.0791526	0.0796669	0.0813133	0.0829635	0.0836275	0.0847569	0.0856161	0.0864852	0.0886689	0.0893025	0.0905381	0.0913563	0.0930797	0.093975	0.0947449	0.0958759	0.0971331	0.0973419	0.0988957	0.0996813	0.100277	0.101949	0.102692	0.103764	0.104498	0.105686	0.106948	0.107515	0.108367	0.108821	0.110406	0.110685	0.111997	0.113147	0.114143	0.114833	0.115493	0.115827	0.116402	0.116694	0.118528	0.118839	0.119522	0.120303	0.121417	0.121437	0.122174
455.981	0.0789338	0.0786216	0.0785458	0.0797603	0.0805372	0.0821619	0.0830625	0.0849519	0.0849477	0.0868335	0.087448	0.0885607	0.0896194	0.0909992	0.092315	0.093332	0.0946992	0.095362	0.0964786	0.0975319	0.0986355	0.0991458	0.100095	0.101641	0.102517	0.103133	0.103991	0.105025	0.105829	0.106801	0.108076	0.108522	0.109703	0.110424	0.111976	0.11269	0.113368	0.114401	0.114956	0.115068	0.11627	0.116666	0.117327	0.118375	0.119183	0.120258	0.12058	0.121483	0.121135
455.484	0.0779963	0.0789379	0.077886	0.0791797	0.0805063	0.0814206	0.0824524	0.0847862	0.084903	0.0861847	0.0871125	0.0881371	0.0892896	0.0905585	0.0918413	0.0932399	0.0940571	0.0949351	0.0956383	0.0965715	0.0976579	0.0991768	0.0998791	0.100835	0.101739	0.10246	0.103426	0.104342	0.105072	0.106612	0.107208	0.107695	0.108674	0.109497	0.110358	0.111925	0.112943	0.113939	0.113899	0.114808	0.115466	0.116335	0.117188	0.117798	0.118727	0.119219	0.119554	0.120742	0.121503
454.987	0.0784136	0.0784109	0.0783054	0.0792406	0.0808478	0.0822262	0.0834138	0.0845688	0.0848419	0.086585	0.0876546	0.0890302	0.0898507	0.0906708	0.0914507	0.093362	0.0938673	0.0956425	0.0964537	0.0970543	0.098028	0.0991077	0.100177	0.101116	0.102334	0.103482	0.104199	0.105258	0.105444	0.106841	0.108012	0.108421	0.109098	0.110187	0.111817	0.112357	0.113819	0.114462	0.114821	0.115598	0.115906	0.116775	0.117523	0.118234	0.118892	0.119216	0.121053	0.120932	0.121621
454.489	0.0791478	0.0791658	0.0787472	0.0788766	0.0807024	0.0822424	0.0832018	0.0845658	0.0849124	0.085978	0.0871929	0.0885568	0.0898871	0.0906145	0.0923012	0.0931829	0.0939452	0.0953247	0.0962968	0.0969848	0.0975045	0.098427	0.100369	0.100881	0.102328	0.103079	0.103788	0.104921	0.105775	0.106542	0.107476	0.10877	0.109273	0.110302	0.112255	0.11286	0.1135	0.114454	0.114375	0.114953	0.116419	0.116933	0.117593	0.118243	0.118963	0.120015	0.120178	0.12139	0.121633
453.992	0.0786942	0.0786425	0.0783329	0.078721	0.0803468	0.0819592	0.082361	0.0844739	0.084596	0.0858766	0.087295	0.0885142	0.0894978	0.0907827	0.0917579	0.0927109	0.0945209	0.0947483	0.0959186	0.0967226	0.0977667	0.0981668	0.0996927	0.101014	0.102173	0.102756	0.104115	0.104594	0.106187	0.107161	0.107623	0.108004	0.109555	0.110354	0.111968	0.112703	0.113351	0.113996	0.114124	0.115124	0.115781	0.116726	0.11721	0.118518	0.119274	0.119528	0.120461	0.121259	0.121633
453.495	0.0780557	0.0781161	0.0780123	0.0790218	0.0803721	0.080996	0.0827183	0.083762	0.0847268	0.0852955	0.0873999	0.0881769	0.0890648	0.0906925	0.0915296	0.0922835	0.0935969	0.0948213	0.0957555	0.0965981	0.0977724	0.0981088	0.0997884	0.100408	0.101951	0.102436	0.103298	0.103996	0.105139	0.106453	0.107265	0.108197	0.109016	0.110229	0.110907	0.112508	0.113371	0.114183	0.114429	0.114991	0.115586	0.116804	0.117287	0.117917	0.119264	0.119287	0.1198	0.121108	0.122006
452.997	0.0783532	0.0782061	0.0779531	0.0790319	0.0799897	0.081304	0.0823596	0.0840314	0.085061	0.0859829	0.0870597	0.0879158	0.0891261	0.0899121	0.0912465	0.0930584	0.0935063	0.0950447	0.0952257	0.0967897	0.0972632	0.098105	0.0994534	0.100865	0.101492	0.102354	0.104143	0.104231	0.105146	0.106177	0.107648	0.108151	0.109147	0.109483	0.11084	0.112121	0.113373	0.113977	0.113789	0.114962	0.115919	0.11633	0.117293	0.117799	0.119059	0.119448	0.119681	0.120551	0.121963
452.5	0.0779774	0.0777546	0.0779649	0.0786932	0.0799513	0.0812432	0.0824054	0.0841122	0.0846137	0.0860151	0.0867185	0.0878138	0.0890184	0.0905086	0.0916965	0.0926406	0.0938053	0.0948679	0.0953512	0.0963607	0.0977239	0.0983521	0.099673	0.10052	0.101345	0.102377	0.103428	0.104156	0.10513	0.106162	0.107238	0.107867	0.108785	0.110027	0.111424	0.112403	0.113135	0.11393	0.114111	0.115004	0.115863	0.116272	0.117013	0.117689	0.118878	0.119512	0.120185	0.12061	0.121193
452.002	0.0785525	0.0784017	0.0777965	0.0785559	0.0802789	0.0812765	0.082417	0.0841839	0.0849718	0.0856331	0.0873229	0.0878716	0.0895502	0.0905692	0.0914667	0.0928369	0.093802	0.0945574	0.0957113	0.0959503	0.0971696	0.0984948	0.0995814	0.100956	0.10141	0.103011	0.103915	0.104419	0.105737	0.106908	0.107696	0.108038	0.109354	0.110142	0.11124	0.113063	0.11336	0.114104	0.114722	0.115181	0.116051	0.116792	0.117743	0.118346	0.119166	0.119924	0.12059	0.121321	0.122138
451.505	0.0777129	0.0770426	0.0768728	0.07785	0.0790185	0.0803674	0.0817592	0.0831373	0.0843777	0.0847969	0.0856631	0.0878719	0.0879335	0.0891786	0.0910363	0.091753	0.0933776	0.0941339	0.0952154	0.0963408	0.0962844	0.0975875	0.0989431	0.100573	0.101011	0.101817	0.102751	0.103734	0.10475	0.10559	0.106771	0.107814	0.109091	0.109384	0.111021	0.112018	0.112915	0.113501	0.114021	0.114312	0.115003	0.115721	0.116554	0.117985	0.118505	0.119171	0.119725	0.120229	0.121365
451.007	0.0778983	0.0777163	0.0774035	0.077774	0.0796736	0.0808764	0.0823246	0.0838403	0.0836769	0.0846447	0.0864901	0.0878882	0.0889023	0.0903987	0.0907248	0.0924944	0.0934208	0.0946487	0.0952614	0.0960338	0.0968801	0.0980522	0.0991912	0.099943	0.101353	0.102121	0.103476	0.104087	0.105324	0.106135	0.106736	0.107914	0.108666	0.110011	0.111187	0.112467	0.112531	0.114069	0.114587	0.114899	0.115541	0.116958	0.117389	0.11808	0.118432	0.119397	0.120278	0.120679	0.121851
450.509	0.0773794	0.0764868	0.0766352	0.0770624	0.0793981	0.0805117	0.0813151	0.0824454	0.0835229	0.0845442	0.0857003	0.0865406	0.0884192	0.0890382	0.0904866	0.0920101	0.092858	0.0939417	0.0944951	0.0957446	0.0968905	0.0973045	0.0984951	0.0996511	0.101288	0.102458	0.102949	0.103722	0.104792	0.105668	0.106186	0.107239	0.108646	0.108932	0.110045	0.112232	0.112734	0.11359	0.113948	0.114568	0.114881	0.116022	0.116636	0.117678	0.118486	0.119238	0.119665	0.12023	0.121377
450.012	0.077485	0.0774969	0.0765322	0.0781026	0.0791952	0.0805015	0.0817191	0.0830945	0.0836408	0.0853435	0.0862717	0.0873487	0.0881888	0.0889457	0.0903992	0.0919352	0.0934583	0.0943093	0.0947091	0.0961451	0.0972519	0.0983516	0.0992348	0.0999187	0.10077	0.102181	0.102906	0.104105	0.104711	0.105779	0.107331	0.108044	0.108629	0.109703	0.111205	0.111982	0.113302	0.114209	0.114176	0.11444	0.11523	0.116352	0.117047	0.117603	0.11862	0.119485	0.120079	0.121311	0.121366
449.514	0.0774789	0.0774815	0.0773347	0.0776677	0.0795973	0.0807953	0.0820906	0.0835149	0.0848515	0.0854467	0.0873234	0.0878424	0.0883279	0.0900135	0.0911671	0.0928047	0.0934656	0.0946	0.0956903	0.0965919	0.097692	0.0990318	0.0995157	0.100228	0.10167	0.102692	0.103462	0.104584	0.105179	0.10678	0.107377	0.108233	0.109079	0.110276	0.11157	0.112933	0.113783	0.114508	0.114404	0.115862	0.116666	0.117102	0.118177	0.118607	0.119528	0.119971	0.121029	0.121617	0.122333
449.016	0.0766399	0.076732	0.0763408	0.0769928	0.0788717	0.0802222	0.0814533	0.0829169	0.0834276	0.0845883	0.0855682	0.0870582	0.0878672	0.0895837	0.090041	0.0917174	0.0929207	0.0939731	0.0944962	0.0955099	0.0967494	0.0982156	0.0992657	0.0995784	0.10096	0.101976	0.102979	0.103712	0.104719	0.105592	0.107284	0.107067	0.108459	0.109549	0.110843	0.112106	0.113079	0.1135	0.114003	0.114923	0.115615	0.116421	0.117547	0.118057	0.118572	0.119795	0.120071	0.121213	0.121286
448.518	0.0773752	0.0774156	0.07687	0.0777131	0.079234	0.0808779	0.0817393	0.0831935	0.0839795	0.0852278	0.0860953	0.0876708	0.0888449	0.0900969	0.0912707	0.0925042	0.0936792	0.0947743	0.0957246	0.0964129	0.0976207	0.0981721	0.0994361	0.100562	0.101693	0.10218	0.103748	0.10493	0.105468	0.106376	0.107561	0.108213	0.109305	0.110789	0.111452	0.112906	0.113494	0.114554	0.115286	0.115317	0.11641	0.117076	0.117988	0.118701	0.118851	0.120555	0.121085	0.121817	0.122538
447.982	0.0770472	0.0769477	0.0770489	0.0778304	0.0790074	0.0803632	0.0815006	0.0833687	0.0833526	0.0844382	0.08614	0.0875366	0.0880509	0.0896549	0.0907804	0.0919471	0.0931305	0.0947172	0.0949454	0.0960424	0.096923	0.0981752	0.099292	0.100138	0.101608	0.102188	0.103327	0.104355	0.10578	0.106494	0.107179	0.108395	0.109768	0.110118	0.111786	0.11239	0.113654	0.114283	0.114671	0.1154	0.116277	0.11721	0.1179	0.118364	0.119379	0.12027	0.120718	0.121597	0.122281
447.484	0.0768501	0.076088	0.0766183	0.0774871	0.0785612	0.0802398	0.0810642	0.083292	0.0832932	0.084112	0.0859649	0.0871449	0.0879519	0.0893358	0.0901323	0.0918374	0.0932	0.0938434	0.094193	0.0961388	0.0972403	0.0978382	0.0991974	0.0998967	0.10118	0.102532	0.102855	0.104412	0.105603	0.106023	0.107174	0.108265	0.109207	0.110481	0.110982	0.11231	0.113375	0.114012	0.114473	0.115068	0.116112	0.116727	0.117536	0.118585	0.1195	0.120201	0.120982	0.121452	0.122282
446.986	0.0766332	0.0760763	0.0761684	0.0774902	0.0782901	0.0801786	0.0810566	0.083072	0.0835762	0.0840888	0.0857119	0.0867993	0.0877234	0.0889309	0.0899785	0.0912929	0.0933463	0.0938848	0.0946985	0.095603	0.0972939	0.0977798	0.0985943	0.100232	0.101358	0.102052	0.103284	0.10447	0.104806	0.105798	0.107093	0.108156	0.109251	0.110152	0.111063	0.112315	0.113776	0.114025	0.11443	0.115275	0.116265	0.116971	0.117894	0.118814	0.119294	0.120103	0.12085	0.121508	0.122094
446.488	0.0762682	0.0760494	0.0758231	0.0767501	0.0786216	0.0800713	0.0810527	0.0830475	0.0835192	0.084419	0.0855696	0.0868638	0.0880126	0.0896741	0.0902574	0.0912124	0.0925825	0.0936573	0.0942022	0.0959986	0.09673	0.0982128	0.0991191	0.0999536	0.101142	0.102165	0.103336	0.104048	0.105182	0.106064	0.1074	0.108327	0.10887	0.109987	0.111757	0.112218	0.113291	0.114316	0.114716	0.115581	0.116306	0.116635	0.117503	0.118327	0.119744	0.120286	0.120748	0.121377	0.122472
445.99	0.0763253	0.0755743	0.0763667	0.0768212	0.0778896	0.0800745	0.0812586	0.0826369	0.0832328	0.0841565	0.0852966	0.086842	0.0880346	0.0895781	0.0904799	0.0916932	0.0930044	0.093684	0.0950496	0.0959516	0.0970427	0.0977895	0.0992876	0.100321	0.101759	0.102056	0.103781	0.10418	0.105428	0.105947	0.107643	0.107914	0.109015	0.11049	0.111207	0.112348	0.113927	0.114092	0.114329	0.115517	0.11626	0.116684	0.118307	0.118528	0.119157	0.120168	0.120622	0.121975	0.122335
445.492	0.0765121	0.0761223	0.0761775	0.0768985	0.0780632	0.0797238	0.0813543	0.0831171	0.083319	0.0842379	0.0858656	0.0873604	0.0881972	0.090104	0.0910626	0.0923217	0.0928581	0.0940565	0.0949045	0.0960689	0.0970418	0.09818	0.0991346	0.100151	0.101567	0.102482	0.103793	0.104395	0.105646	0.106824	0.107717	0.108716	0.109846	0.110976	0.111682	0.113189	0.113682	0.114656	0.115386	0.116075	0.116699	0.117587	0.118364	0.119225	0.120196	0.12075	0.121765	0.122045	0.12343
444.994	0.077235	0.0766592	0.0766345	0.0773115	0.0787049	0.0796784	0.0809837	0.0826991	0.0839761	0.0849671	0.0863357	0.0876138	0.0882341	0.0900386	0.0906869	0.0923192	0.0930336	0.0944903	0.0951446	0.0970691	0.0971206	0.0987665	0.0998297	0.100811	0.102052	0.102728	0.10416	0.105742	0.106196	0.107121	0.107528	0.109056	0.109799	0.110853	0.112477	0.11312	0.114383	0.114878	0.115577	0.11583	0.117224	0.117823	0.119302	0.119571	0.120137	0.121417	0.121913	0.122986	0.123375
444.496	0.0763478	0.0765006	0.0760861	0.077006	0.0789092	0.0797946	0.0814215	0.0826987	0.0834508	0.084544	0.086291	0.0874848	0.0885166	0.0898018	0.0905165	0.0916633	0.093503	0.0939304	0.0950277	0.096164	0.0972824	0.0984727	0.0997946	0.101198	0.101869	0.1026	0.104322	0.104815	0.105871	0.106961	0.10803	0.109166	0.109911	0.111338	0.11252	0.11372	0.114767	0.114685	0.115716	0.116559	0.11738	0.118132	0.119216	0.119691	0.120848	0.120972	0.121741	0.12264	0.123973
443.997	0.0768021	0.0766227	0.0760078	0.077358	0.0788792	0.0798178	0.0813485	0.0826273	0.0838259	0.0849937	0.0861463	0.0874471	0.0884125	0.0892246	0.0905287	0.0923436	0.0936752	0.0948156	0.0953423	0.0966565	0.0975725	0.0985967	0.100016	0.101029	0.101904	0.103094	0.103807	0.104847	0.106437	0.10749	0.107677	0.10892	0.109803	0.111527	0.112688	0.113863	0.114805	0.115005	0.115919	0.11655	0.11778	0.117947	0.118906	0.120352	0.120816	0.121752	0.122091	0.122694	0.124172
443.499	0.0761182	0.0761613	0.0753442	0.0767697	0.0778028	0.0789166	0.0807277	0.0826969	0.0828654	0.0843972	0.0853604	0.0863151	0.0874801	0.0889739	0.090453	0.091112	0.0925008	0.0940394	0.094945	0.0957205	0.097033	0.0985266	0.0986697	0.100552	0.101288	0.102617	0.103169	0.104738	0.105736	0.10686	0.107796	0.108652	0.109532	0.110678	0.111876	0.113178	0.114147	0.114833	0.115273	0.115946	0.116969	0.117609	0.118629	0.119418	0.119709	0.121084	0.122087	0.122629	0.123257
443.001	0.0766343	0.0767661	0.0758164	0.0775258	0.0789491	0.0800196	0.0817657	0.0830627	0.0834008	0.0851159	0.0862646	0.0867768	0.0886768	0.0899875	0.0911135	0.0923919	0.0940368	0.094583	0.0958829	0.0968016	0.0981142	0.099114	0.100127	0.101283	0.102589	0.103324	0.104877	0.105664	0.106781	0.107617	0.108675	0.109569	0.110526	0.11191	0.112924	0.114083	0.115159	0.115927	0.115946	0.117342	0.117913	0.119286	0.120012	0.120607	0.12125	0.121773	0.122657	0.123623	0.124163
442.502	0.0766479	0.0761702	0.0764291	0.0772416	0.0792126	0.0804043	0.0816036	0.0830382	0.0835682	0.0848612	0.0866345	0.0878082	0.0888693	0.0902061	0.091509	0.0926747	0.0940092	0.0950586	0.0958671	0.0967081	0.0982611	0.0992592	0.100123	0.101418	0.102575	0.103815	0.104932	0.105606	0.106433	0.107874	0.108712	0.109566	0.110878	0.11181	0.113119	0.114695	0.115569	0.116148	0.116444	0.117607	0.118279	0.119036	0.119957	0.120783	0.121737	0.122663	0.122739	0.124527	0.124679
442.004	0.0765819	0.0764893	0.0764257	0.0768981	0.078815	0.0803517	0.0817687	0.0831631	0.0838377	0.0852794	0.0865777	0.0880781	0.0889415	0.0901865	0.0911791	0.0922291	0.0939116	0.0954379	0.0956475	0.097233	0.0982933	0.098752	0.100398	0.101383	0.102969	0.103946	0.105009	0.10597	0.107482	0.107938	0.109219	0.110154	0.111552	0.112416	0.113921	0.114336	0.115785	0.116232	0.116919	0.117798	0.118556	0.119412	0.120309	0.121217	0.122226	0.12262	0.1234	0.124082	0.124765
441.505	0.0769843	0.0771014	0.0764749	0.0777532	0.0796247	0.0806503	0.0817027	0.0837913	0.0838687	0.0852773	0.0864169	0.0876497	0.0888548	0.09029	0.091914	0.092548	0.0941986	0.0955672	0.0961119	0.0976073	0.0984033	0.0997556	0.101102	0.102236	0.103245	0.104385	0.105512	0.106311	0.107228	0.10855	0.109236	0.110359	0.111804	0.112775	0.11426	0.115426	0.116041	0.11725	0.117583	0.118239	0.118601	0.119861	0.120383	0.121571	0.122459	0.123517	0.124157	0.125181	0.125655
441.007	0.0771536	0.0771314	0.0768803	0.0776593	0.0793824	0.0809098	0.082134	0.083728	0.0845083	0.0857708	0.0869943	0.0877774	0.0895059	0.0906278	0.0918639	0.0933238	0.0943783	0.0956394	0.0966148	0.0972888	0.0988229	0.0999234	0.10077	0.1024	0.103453	0.104874	0.105301	0.106872	0.108061	0.109015	0.110248	0.111059	0.111595	0.113193	0.11391	0.115375	0.116355	0.117507	0.117557	0.118784	0.119592	0.120166	0.120726	0.122414	0.123432	0.123231	0.124158	0.125865	0.125987
440.508	0.0766631	0.0764723	0.0765934	0.0772038	0.0788592	0.0803109	0.0817693	0.0835598	0.0840469	0.0849429	0.0865954	0.0877753	0.0890292	0.090657	0.0916252	0.0930961	0.0944729	0.0950054	0.0966509	0.0976565	0.0986112	0.0995946	0.101061	0.102108	0.102957	0.103842	0.105296	0.106338	0.107579	0.108149	0.109751	0.110791	0.111239	0.112705	0.114083	0.115376	0.116211	0.116841	0.11754	0.11815	0.118956	0.120362	0.121182	0.121384	0.122888	0.123607	0.124279	0.125455	0.125654
440.01	0.0772279	0.0771465	0.0773526	0.0784802	0.0797045	0.0813368	0.082225	0.0840074	0.0847026	0.0858672	0.0872366	0.0884691	0.0896513	0.0913439	0.0930118	0.0939349	0.0952287	0.096551	0.0965963	0.0986193	0.0994605	0.100854	0.10127	0.103002	0.10429	0.105257	0.10586	0.107625	0.108209	0.109196	0.110062	0.111564	0.112664	0.114069	0.11469	0.116285	0.11739	0.118333	0.118369	0.119202	0.119837	0.121236	0.122136	0.122599	0.123523	0.124186	0.125366	0.125931	0.126857
439.511	0.0775367	0.0771025	0.0765271	0.0780095	0.0794359	0.0813178	0.0825558	0.0842084	0.0851372	0.0864008	0.0880138	0.0883993	0.0895256	0.0909954	0.0925805	0.0939533	0.0951417	0.0963938	0.0976018	0.0982461	0.0999017	0.100488	0.101996	0.102918	0.104088	0.105732	0.106722	0.107764	0.10828	0.10957	0.11069	0.111602	0.112607	0.114082	0.114904	0.116371	0.117649	0.11838	0.118479	0.119661	0.120552	0.121468	0.122344	0.123234	0.124061	0.124833	0.125364	0.126152	0.127396
439.012	0.077774	0.0774348	0.0769384	0.0780817	0.0797989	0.0814953	0.0826743	0.0846399	0.0848678	0.0866786	0.0871382	0.08889	0.0894452	0.0909334	0.0926958	0.0944062	0.0954884	0.096441	0.0975786	0.0989545	0.0996607	0.101122	0.102215	0.103591	0.104308	0.106108	0.106678	0.107855	0.108396	0.109639	0.110956	0.112197	0.113537	0.11445	0.116048	0.117058	0.117746	0.11861	0.118956	0.120124	0.120817	0.12192	0.1227	0.123407	0.124444	0.125102	0.125601	0.12701	0.127508
438.513	0.0780597	0.0779508	0.0778728	0.078643	0.080853	0.0819282	0.0831726	0.0854644	0.0855766	0.0873902	0.0882983	0.0897205	0.0907397	0.0921272	0.0937314	0.0943469	0.0960428	0.0972378	0.0983722	0.0992272	0.100108	0.101396	0.103308	0.103882	0.10536	0.106674	0.107489	0.109058	0.109815	0.11096	0.112157	0.112804	0.113766	0.114531	0.116149	0.117358	0.118507	0.119411	0.119992	0.120344	0.121431	0.122807	0.123489	0.123878	0.125212	0.125956	0.126477	0.127688	0.128308
438.015	0.0785977	0.077814	0.0778222	0.0792278	0.0805196	0.0820013	0.0832959	0.0857635	0.0851976	0.0869163	0.0887685	0.0899596	0.0907687	0.0923182	0.0940301	0.0948733	0.096257	0.0977149	0.0986755	0.0996158	0.100648	0.102292	0.103017	0.103763	0.106004	0.106912	0.108628	0.108923	0.110392	0.110761	0.11217	0.113388	0.114292	0.115589	0.116515	0.117804	0.118976	0.119807	0.120051	0.121425	0.122223	0.12287	0.124002	0.124545	0.125497	0.126524	0.12766	0.128499	0.128937
437.516	0.0786752	0.0780035	0.0777416	0.0792427	0.080432	0.0823221	0.0836361	0.0853298	0.0856901	0.0868268	0.0886846	0.0898638	0.0911503	0.0928501	0.09357	0.0951094	0.0966785	0.0971464	0.0984452	0.0999105	0.101026	0.101994	0.103688	0.104739	0.105635	0.106719	0.109532	0.109084	0.11047	0.111446	0.112727	0.113325	0.11452	0.115933	0.116734	0.118313	0.1196	0.119976	0.120793	0.121466	0.122503	0.12363	0.12406	0.12547	0.125892	0.127042	0.128056	0.128505	0.128604
437.017	0.0784429	0.0781335	0.077829	0.0794869	0.0808236	0.0827021	0.0835463	0.0856162	0.0857147	0.087887	0.0889468	0.0901439	0.0914433	0.0930867	0.0941961	0.0953236	0.096624	0.09807	0.0988414	0.100617	0.101295	0.103196	0.103765	0.104393	0.106614	0.106997	0.112097	0.109496	0.110441	0.111744	0.112501	0.113696	0.115035	0.116651	0.117795	0.118525	0.119823	0.120441	0.121262	0.121849	0.122621	0.123641	0.123967	0.125485	0.126451	0.127358	0.128346	0.12898	0.129808
436.518	0.0785105	0.0783478	0.0783759	0.0790062	0.0814258	0.0826223	0.0839205	0.0860733	0.0859678	0.0880657	0.0893279	0.0905665	0.0915546	0.0928983	0.0942173	0.0955161	0.0969268	0.0987977	0.0996666	0.100582	0.101443	0.102944	0.104159	0.10548	0.106455	0.107812	0.11341	0.11001	0.110903	0.112331	0.113428	0.113859	0.115555	0.116627	0.11793	0.119478	0.120575	0.121117	0.121599	0.122277	0.123905	0.124469	0.124751	0.125803	0.126897	0.128203	0.128631	0.129862	0.130598
436.019	0.0794542	0.0788735	0.0790184	0.0800912	0.0813559	0.0833214	0.0849028	0.0865346	0.0871657	0.087856	0.0894132	0.0910604	0.0924898	0.0940251	0.0951865	0.0963656	0.0980353	0.0990942	0.10012	0.100802	0.102444	0.103582	0.104823	0.105959	0.107683	0.108642	0.114896	0.110542	0.111919	0.113354	0.114112	0.11508	0.116582	0.117592	0.118914	0.120067	0.120845	0.121783	0.122154	0.123087	0.124082	0.124926	0.126009	0.127204	0.128063	0.128444	0.129511	0.129992	0.13117
435.482	0.0796113	0.0796342	0.0798372	0.0802398	0.0823053	0.0837144	0.0851986	0.0869148	0.0875812	0.0892553	0.0904087	0.0917461	0.0934448	0.0941061	0.0957183	0.097289	0.0985428	0.0995884	0.100631	0.101856	0.102568	0.104156	0.105626	0.10646	0.107967	0.109501	0.116075	0.112103	0.112469	0.114043	0.11458	0.116266	0.117449	0.118438	0.119202	0.12088	0.122007	0.122911	0.123648	0.124497	0.125125	0.126374	0.127219	0.127981	0.12889	0.129633	0.130921	0.131454	0.132039
434.983	0.0805059	0.0798902	0.0804508	0.0813215	0.0823066	0.0845164	0.085989	0.0872759	0.0887794	0.0893311	0.0911179	0.0927387	0.0937254	0.095637	0.0967077	0.098371	0.0993004	0.100321	0.101789	0.102835	0.104209	0.105454	0.10654	0.107736	0.108678	0.110488	0.117184	0.112305	0.113764	0.114612	0.115889	0.117302	0.117883	0.119161	0.120794	0.122398	0.12282	0.123962	0.124398	0.125033	0.126321	0.127505	0.128046	0.129246	0.129288	0.13081	0.131982	0.132744	0.132799
434.483	0.0811393	0.0801203	0.0806804	0.0815897	0.0830524	0.0849893	0.0863699	0.0879029	0.0885679	0.0903833	0.0915543	0.092882	0.0942464	0.0958764	0.0970213	0.097995	0.0994893	0.101091	0.102185	0.103095	0.104492	0.105491	0.107177	0.108558	0.109247	0.11116	0.117869	0.113196	0.114458	0.115753	0.116902	0.117265	0.118718	0.119581	0.12137	0.12272	0.123757	0.124566	0.125087	0.125897	0.126407	0.127864	0.128763	0.12996	0.130641	0.131576	0.13271	0.133247	0.134332
433.984	0.0810541	0.0805552	0.0808889	0.0816384	0.0839517	0.0850556	0.0864929	0.088047	0.0892791	0.0904157	0.0917604	0.0927934	0.094133	0.0962313	0.0974303	0.0985285	0.100106	0.101404	0.102406	0.104025	0.104415	0.106028	0.107448	0.108997	0.109845	0.111517	0.118465	0.113469	0.114924	0.115689	0.117205	0.118303	0.11912	0.120465	0.122092	0.123857	0.124235	0.125162	0.125466	0.126423	0.127105	0.128414	0.129693	0.130433	0.131402	0.131853	0.133083	0.133878	0.134934
433.485	0.0818002	0.0816016	0.0812887	0.0829305	0.0845539	0.0861682	0.0871222	0.0892741	0.0901702	0.0915802	0.0931439	0.0944363	0.0958071	0.0971721	0.0983686	0.100149	0.101534	0.102616	0.103445	0.104959	0.105591	0.10709	0.108363	0.109945	0.111708	0.112802	0.119176	0.114903	0.116115	0.117041	0.118027	0.119343	0.12031	0.122064	0.123034	0.124961	0.125769	0.126405	0.126856	0.127744	0.128709	0.129722	0.13083	0.131935	0.132885	0.133331	0.134252	0.135509	0.136296
432.986	0.0829349	0.0823679	0.0823098	0.0832076	0.0854673	0.0867458	0.0885215	0.0906428	0.0916453	0.0926143	0.0940539	0.0956127	0.0967311	0.0981563	0.0996611	0.100828	0.1022	0.103566	0.10499	0.105734	0.107151	0.108644	0.109897	0.111509	0.112389	0.113944	0.120239	0.116228	0.116729	0.118578	0.119748	0.120627	0.1218	0.12275	0.123984	0.125933	0.127107	0.127546	0.12807	0.128906	0.130478	0.131174	0.132018	0.132338	0.133307	0.134849	0.135944	0.136858	0.137904
432.486	0.0829997	0.0823783	0.0830828	0.0842997	0.0852044	0.0871614	0.0882446	0.0906399	0.0914408	0.0930857	0.0940772	0.0960944	0.097071	0.097958	0.100072	0.101057	0.102985	0.103998	0.105364	0.106383	0.107084	0.108954	0.110265	0.111781	0.112704	0.114684	0.120677	0.115974	0.117776	0.118506	0.120094	0.120998	0.122223	0.123683	0.124718	0.126591	0.127195	0.128215	0.128016	0.129852	0.131058	0.132167	0.13268	0.133378	0.134632	0.13575	0.136658	0.137473	0.138264
431.987	0.0836815	0.083557	0.0834823	0.0848554	0.0863731	0.088221	0.0892361	0.0915413	0.092524	0.0938581	0.0950571	0.0966135	0.0981137	0.0992999	0.100691	0.102428	0.10379	0.104559	0.106054	0.107718	0.109011	0.110133	0.111106	0.112894	0.11388	0.11524	0.121547	0.117384	0.118999	0.119892	0.120857	0.122255	0.123171	0.125175	0.126214	0.127008	0.128997	0.129465	0.129917	0.13099	0.131892	0.133051	0.133432	0.134881	0.135727	0.136986	0.13769	0.138549	0.139222
431.488	0.0839441	0.0835959	0.083117	0.0849496	0.0863727	0.0883808	0.089311	0.0919379	0.0924423	0.0937928	0.0955286	0.096647	0.0981495	0.0995775	0.10115	0.102467	0.104297	0.105131	0.10656	0.107384	0.109312	0.110275	0.111635	0.113274	0.113803	0.115825	0.121612	0.117949	0.118822	0.120346	0.12149	0.122873	0.123435	0.12502	0.126876	0.12801	0.129218	0.130217	0.130595	0.131662	0.132683	0.133551	0.13411	0.134937	0.136086	0.137586	0.138282	0.139241	0.13999
430.988	0.0852405	0.0846676	0.0850271	0.0861592	0.087626	0.0894975	0.0908356	0.0928967	0.0936939	0.094974	0.0965488	0.09795	0.0991019	0.100867	0.102271	0.10412	0.105072	0.106311	0.107755	0.108992	0.110483	0.111833	0.112688	0.114339	0.115948	0.117046	0.122514	0.119174	0.120797	0.121908	0.123115	0.123706	0.12533	0.127148	0.12821	0.129723	0.130455	0.131475	0.132248	0.133154	0.134309	0.135115	0.136395	0.137192	0.138224	0.138893	0.140195	0.140712	0.141153
430.489	0.0851893	0.0847934	0.0853296	0.086674	0.0880202	0.0901898	0.0916742	0.0939653	0.0942911	0.0959248	0.0974285	0.0991396	0.100019	0.101971	0.102995	0.104849	0.106357	0.107646	0.108235	0.110006	0.11131	0.112867	0.113388	0.115472	0.116531	0.118163	0.123064	0.120197	0.12184	0.123082	0.124168	0.125423	0.126748	0.127851	0.129025	0.130525	0.132015	0.132071	0.133255	0.13467	0.135359	0.136053	0.137336	0.138078	0.138507	0.140454	0.140991	0.142086	0.142134
429.989	0.0867972	0.0863957	0.0861807	0.0876481	0.0892583	0.0908657	0.0926991	0.0945541	0.0955721	0.0973621	0.0981052	0.100042	0.101523	0.102927	0.10438	0.1059	0.107402	0.108625	0.109856	0.111441	0.112733	0.113958	0.11562	0.116657	0.118039	0.11955	0.122965	0.121562	0.122842	0.124047	0.125425	0.126661	0.127726	0.129091	0.130612	0.131986	0.132991	0.134324	0.134577	0.135901	0.136715	0.13839	0.138605	0.139767	0.140275	0.142059	0.142561	0.143773	0.144381
429.49	0.08765	0.0872806	0.0865694	0.0885726	0.0899165	0.0921471	0.093593	0.0956721	0.0964656	0.0975711	0.0994888	0.100749	0.102391	0.103957	0.105425	0.107332	0.108549	0.109709	0.111274	0.112296	0.113973	0.114952	0.115798	0.117752	0.118649	0.120675	0.124149	0.12325	0.123955	0.125787	0.126813	0.12776	0.129028	0.129971	0.132024	0.132991	0.134619	0.135087	0.136117	0.136997	0.138131	0.139303	0.139806	0.141388	0.142268	0.143565	0.143386	0.144303	0.145881
428.99	0.0877385	0.0869164	0.0875511	0.0887794	0.0905716	0.0922591	0.093789	0.095535	0.0967228	0.0984782	0.0997199	0.101569	0.102794	0.104789	0.106121	0.107331	0.109328	0.110461	0.111329	0.11213	0.114755	0.11587	0.117236	0.118528	0.119637	0.121469	0.123222	0.123546	0.124963	0.125941	0.127522	0.128852	0.130127	0.131426	0.132421	0.134091	0.135022	0.136407	0.136396	0.137795	0.138597	0.140164	0.140614	0.141861	0.143258	0.144192	0.144293	0.145652	0.146179
428.491	0.0891601	0.0883704	0.0880066	0.0899327	0.0916243	0.0931657	0.0951752	0.0972096	0.0982408	0.0994123	0.101106	0.102541	0.104326	0.105826	0.107296	0.108908	0.110438	0.112107	0.113133	0.114184	0.115474	0.116998	0.118662	0.119601	0.121296	0.122557	0.124974	0.124967	0.125669	0.12745	0.129204	0.130236	0.131209	0.132644	0.134219	0.135712	0.136309	0.137522	0.138307	0.139757	0.140527	0.141352	0.142472	0.143019	0.144855	0.145276	0.14672	0.147376	0.148842
427.991	0.0903423	0.0894805	0.0900001	0.0911125	0.0926301	0.0950074	0.0957554	0.098683	0.0998943	0.100925	0.102986	0.103566	0.105811	0.107502	0.109029	0.110492	0.111883	0.113431	0.114788	0.116028	0.117587	0.118691	0.12018	0.121678	0.123524	0.12412	0.125466	0.127024	0.127584	0.129401	0.13053	0.131954	0.133112	0.134748	0.13648	0.137452	0.139146	0.139392	0.140567	0.141816	0.142463	0.143366	0.144821	0.144818	0.146585	0.147738	0.148762	0.149395	0.150437
427.491	0.090873	0.0905472	0.0906486	0.0922408	0.0936409	0.0959979	0.0968663	0.0994685	0.100048	0.101747	0.103704	0.105481	0.106679	0.10791	0.110143	0.11145	0.112823	0.114402	0.115256	0.117257	0.118253	0.119192	0.121422	0.122877	0.124164	0.12526	0.127039	0.128057	0.129992	0.130904	0.131935	0.133102	0.134224	0.136013	0.137307	0.139376	0.139869	0.140962	0.141663	0.143289	0.143965	0.144861	0.145897	0.146786	0.147915	0.148513	0.14987	0.150822	0.15246
426.991	0.0910945	0.0912052	0.0910258	0.0926143	0.0947419	0.0962393	0.0980184	0.100315	0.101171	0.102681	0.104344	0.105796	0.107287	0.108861	0.11023	0.112423	0.114044	0.115112	0.116323	0.11728	0.11934	0.120839	0.122078	0.123564	0.124872	0.126157	0.127341	0.128943	0.130629	0.131784	0.13318	0.134545	0.135092	0.136985	0.137943	0.139896	0.14052	0.141545	0.142508	0.14324	0.144802	0.146059	0.146833	0.147302	0.148883	0.15004	0.151435	0.152043	0.152701
426.492	0.0926208	0.0917824	0.0921687	0.0935673	0.0958428	0.097485	0.0989984	0.101784	0.1015	0.103555	0.105826	0.106618	0.108014	0.109843	0.111694	0.113443	0.114963	0.116617	0.117685	0.119214	0.121077	0.122384	0.122589	0.124175	0.125916	0.127751	0.129482	0.130437	0.131772	0.133005	0.133935	0.135938	0.137176	0.138094	0.139401	0.141235	0.142963	0.143361	0.144083	0.145452	0.146426	0.146791	0.148423	0.149408	0.150725	0.151785	0.152996	0.153668	0.154812
425.992	0.0935619	0.0927315	0.0931392	0.0947867	0.0966048	0.0982584	0.0998526	0.102436	0.102272	0.105005	0.106614	0.108178	0.109658	0.111359	0.113013	0.114167	0.115998	0.11781	0.118681	0.120465	0.121878	0.122768	0.123797	0.125315	0.127799	0.12836	0.130127	0.132033	0.132895	0.134187	0.135859	0.136823	0.138352	0.139684	0.14108	0.142002	0.143983	0.144602	0.14603	0.146582	0.148168	0.148309	0.149723	0.150493	0.152295	0.152754	0.153245	0.155233	0.155612
425.492	0.0943624	0.0936208	0.0940362	0.0951877	0.096851	0.099212	0.101027	0.103449	0.104529	0.106061	0.107665	0.109125	0.110918	0.112388	0.11462	0.115711	0.117596	0.118448	0.119838	0.121393	0.123034	0.123502	0.125677	0.126564	0.128335	0.130267	0.131587	0.132909	0.134786	0.135082	0.13635	0.138646	0.139429	0.141075	0.142425	0.144053	0.145377	0.145995	0.146914	0.148278	0.149316	0.149523	0.150373	0.152882	0.153504	0.153614	0.155694	0.156685	0.157718
424.992	0.095387	0.0953527	0.0948869	0.0965944	0.0986537	0.100688	0.102374	0.104737	0.105709	0.107247	0.108924	0.110571	0.112154	0.113752	0.115556	0.117405	0.118959	0.120349	0.121852	0.122193	0.125042	0.125452	0.127793	0.128225	0.130404	0.131504	0.133153	0.134963	0.136175	0.137029	0.138763	0.14024	0.140941	0.142753	0.144219	0.146191	0.147037	0.148218	0.148881	0.14949	0.151315	0.151741	0.153549	0.154435	0.155549	0.156517	0.15739	0.15806	0.159967
424.492	0.0965017	0.0958633	0.0962861	0.0973614	0.0994419	0.101726	0.102849	0.105123	0.106025	0.10794	0.109955	0.111631	0.112987	0.114663	0.116569	0.118307	0.119815	0.121591	0.122501	0.123555	0.125832	0.126379	0.128765	0.12999	0.131406	0.132681	0.134646	0.135573	0.13736	0.13747	0.139839	0.140935	0.142685	0.143868	0.14561	0.146585	0.148208	0.149776	0.148929	0.150744	0.152257	0.153444	0.154692	0.155125	0.156971	0.15793	0.158769	0.159572	0.161162
423.992	0.0977544	0.0969394	0.0975975	0.0987572	0.100865	0.102682	0.104248	0.106811	0.107655	0.109404	0.110779	0.113059	0.114671	0.116127	0.117841	0.119568	0.121516	0.122912	0.124453	0.125861	0.12726	0.128765	0.130361	0.131641	0.133064	0.134658	0.13598	0.137334	0.139068	0.140194	0.14163	0.142994	0.144034	0.145247	0.147386	0.148148	0.150218	0.150106	0.150973	0.151998	0.154007	0.155612	0.156582	0.15725	0.158346	0.159732	0.160924	0.161534	0.162605
423.492	0.0989572	0.0982152	0.0988801	0.100057	0.10203	0.103676	0.105925	0.108356	0.108372	0.111063	0.11261	0.114554	0.115879	0.117835	0.118945	0.121156	0.123167	0.124056	0.125665	0.126883	0.128759	0.129692	0.131531	0.133088	0.134784	0.136449	0.137691	0.139266	0.139487	0.141561	0.143323	0.144574	0.145452	0.14754	0.149258	0.150774	0.151637	0.152697	0.153625	0.154522	0.155494	0.156556	0.157843	0.1589	0.16017	0.161191	0.162045	0.163497	0.163718
422.992	0.0999837	0.0991762	0.0995672	0.100782	0.102923	0.104881	0.107002	0.109247	0.110423	0.111939	0.113477	0.11503	0.117224	0.118599	0.120383	0.12239	0.123596	0.125138	0.126297	0.128071	0.129506	0.130699	0.132771	0.134375	0.135872	0.137252	0.139198	0.140035	0.141387	0.142063	0.144241	0.145941	0.146416	0.148357	0.149712	0.151892	0.152812	0.153576	0.154155	0.15542	0.156762	0.157997	0.159475	0.15965	0.161602	0.16247	0.163811	0.164299	0.16549
422.491	0.101053	0.10078	0.10129	0.101896	0.104402	0.106713	0.107915	0.110569	0.112164	0.113385	0.114795	0.116946	0.119217	0.12069	0.122059	0.123741	0.125408	0.127067	0.128495	0.129746	0.131805	0.133165	0.135116	0.135591	0.137806	0.139273	0.140873	0.142573	0.143453	0.145155	0.146455	0.147888	0.149245	0.150593	0.152317	0.154018	0.155461	0.15589	0.15656	0.157467	0.159098	0.160096	0.161431	0.162238	0.163422	0.164719	0.166156	0.1666	0.167943
421.991	0.102229	0.101451	0.101824	0.103816	0.105545	0.107896	0.108848	0.112116	0.111968	0.11427	0.11646	0.118076	0.119472	0.121693	0.123383	0.124949	0.12703	0.128421	0.129045	0.131307	0.132469	0.134046	0.135859	0.137458	0.138695	0.140335	0.141458	0.142914	0.143987	0.146305	0.147543	0.148741	0.150505	0.15159	0.15324	0.154767	0.156419	0.156552	0.158286	0.159477	0.160436	0.161808	0.162946	0.163926	0.164956	0.16603	0.167262	0.168131	0.168475
421.491	0.103714	0.103133	0.103321	0.105079	0.107059	0.109196	0.110621	0.113696	0.1139	0.116213	0.118346	0.119546	0.121524	0.123244	0.124896	0.126821	0.128592	0.1299	0.131577	0.132199	0.13339	0.135261	0.137813	0.139112	0.140248	0.142648	0.144042	0.144058	0.146349	0.147929	0.149661	0.150536	0.152404	0.15304	0.154533	0.157171	0.158567	0.159301	0.159666	0.161585	0.161492	0.162178	0.165045	0.165781	0.167514	0.168301	0.169211	0.170273	0.170894
420.991	0.104536	0.10364	0.10422	0.105872	0.107918	0.110022	0.111722	0.114465	0.115565	0.116812	0.118598	0.120763	0.122248	0.12456	0.126107	0.127823	0.129358	0.131204	0.132028	0.134174	0.135125	0.137345	0.138045	0.140281	0.142329	0.143201	0.144751	0.146412	0.147634	0.14913	0.149989	0.151945	0.152744	0.155062	0.156443	0.158081	0.159106	0.16085	0.161072	0.162621	0.163493	0.164805	0.165858	0.166439	0.168102	0.169443	0.170489	0.17171	0.172345
420.49	0.105355	0.105668	0.10597	0.10719	0.10928	0.11145	0.113496	0.116077	0.116906	0.118573	0.119756	0.122289	0.123667	0.125796	0.127521	0.129153	0.131084	0.13224	0.133266	0.135548	0.136399	0.13861	0.140425	0.140962	0.143501	0.144856	0.146594	0.148071	0.149261	0.149895	0.151561	0.153544	0.155337	0.156524	0.15805	0.159823	0.160375	0.162172	0.162995	0.163908	0.165118	0.166487	0.167282	0.168928	0.16977	0.171194	0.172241	0.172877	0.174516
419.99	0.106437	0.107161	0.107235	0.108729	0.111177	0.113032	0.115042	0.117671	0.117566	0.120231	0.121553	0.12371	0.125367	0.127361	0.129091	0.130886	0.132513	0.134302	0.135355	0.137442	0.139193	0.140443	0.14232	0.143895	0.145024	0.146497	0.148527	0.149127	0.151469	0.153259	0.154194	0.15472	0.156874	0.158838	0.160232	0.161733	0.163203	0.16377	0.164085	0.165712	0.167187	0.168752	0.169154	0.170779	0.171016	0.173283	0.174589	0.175162	0.176323
419.49	0.108727	0.10829	0.108793	0.110033	0.112396	0.114851	0.116364	0.118653	0.119102	0.121742	0.123768	0.125419	0.126943	0.128833	0.13062	0.132458	0.134329	0.1359	0.137067	0.139175	0.140639	0.141965	0.143819	0.145599	0.147168	0.148682	0.149683	0.150702	0.152987	0.154406	0.156051	0.15618	0.158589	0.160607	0.161874	0.163674	0.163879	0.165753	0.166219	0.168198	0.16934	0.170556	0.171582	0.17237	0.173118	0.175243	0.176177	0.176721	0.178345
418.989	0.109355	0.108629	0.10954	0.110114	0.113032	0.115257	0.116793	0.119335	0.120493	0.122703	0.123615	0.126071	0.12792	0.129455	0.131662	0.133635	0.134596	0.136547	0.137698	0.138952	0.141341	0.142259	0.144668	0.145338	0.147614	0.149307	0.151114	0.152653	0.154198	0.154791	0.155983	0.158268	0.159695	0.161223	0.162923	0.164286	0.165632	0.166881	0.166967	0.167534	0.169827	0.171371	0.172336	0.173405	0.174303	0.176092	0.176094	0.17828	0.179439
418.489	0.109934	0.109789	0.110264	0.111613	0.113921	0.115848	0.117827	0.120293	0.121558	0.123643	0.125152	0.127152	0.128821	0.130839	0.132193	0.134455	0.136546	0.137774	0.139396	0.140812	0.142136	0.144446	0.145597	0.14729	0.148911	0.150637	0.152264	0.153859	0.155023	0.155897	0.157328	0.159515	0.161111	0.162043	0.164108	0.165726	0.167218	0.168295	0.16901	0.169985	0.171348	0.172158	0.173764	0.175118	0.175887	0.177316	0.177442	0.179394	0.180371
417.988	0.111991	0.111435	0.11208	0.113172	0.115673	0.117795	0.119771	0.121947	0.123352	0.124869	0.126955	0.129231	0.130419	0.132812	0.134184	0.136079	0.137745	0.138846	0.140419	0.142452	0.144061	0.14617	0.147633	0.148958	0.15036	0.152478	0.153893	0.155134	0.156614	0.158369	0.159644	0.161531	0.162936	0.163906	0.165893	0.167356	0.168886	0.170035	0.169575	0.1716	0.172869	0.174257	0.174923	0.176888	0.178137	0.178644	0.18029	0.181222	0.1823
417.487	0.113377	0.112374	0.112347	0.114698	0.11723	0.119092	0.120811	0.122608	0.124283	0.126561	0.128024	0.130083	0.131014	0.133719	0.135635	0.137844	0.139633	0.140835	0.14274	0.144	0.146048	0.147287	0.148254	0.15045	0.151557	0.154036	0.155908	0.15679	0.158564	0.160061	0.161577	0.162822	0.164363	0.165924	0.167929	0.16887	0.170845	0.171903	0.172698	0.173445	0.174456	0.175392	0.1771	0.178569	0.179387	0.180288	0.181716	0.183203	0.183271
416.987	0.113952	0.113277	0.113709	0.115722	0.117978	0.120174	0.121963	0.124105	0.125784	0.127352	0.129624	0.131028	0.133386	0.134379	0.135958	0.138388	0.139916	0.141395	0.14359	0.145308	0.147088	0.148662	0.150152	0.151362	0.153695	0.154709	0.15669	0.157459	0.159274	0.161098	0.16233	0.163477	0.165129	0.166736	0.168808	0.169883	0.172047	0.173245	0.173682	0.174821	0.176309	0.17743	0.178213	0.178622	0.181042	0.181775	0.182879	0.184025	0.185159
416.486	0.115812	0.114668	0.115294	0.117534	0.119629	0.121469	0.123749	0.126418	0.127248	0.129019	0.131279	0.133234	0.135196	0.136528	0.138489	0.140198	0.142357	0.142786	0.145477	0.14748	0.148852	0.149937	0.151306	0.153687	0.15523	0.157005	0.157879	0.159838	0.16138	0.163096	0.164188	0.165929	0.167203	0.168922	0.171025	0.172452	0.173599	0.174912	0.1752	0.176586	0.177903	0.179823	0.180717	0.1806	0.182388	0.183848	0.184626	0.185932	0.186907
415.985	0.115631	0.11598	0.116809	0.118194	0.119661	0.122421	0.124136	0.127181	0.12801	0.130236	0.132014	0.134153	0.136298	0.1377	0.139752	0.141572	0.142572	0.144642	0.146559	0.147428	0.150102	0.151373	0.152991	0.154739	0.156025	0.15742	0.15906	0.160678	0.162634	0.164231	0.165851	0.167403	0.168396	0.170073	0.171391	0.172941	0.174523	0.176278	0.176969	0.177615	0.17915	0.180435	0.181882	0.183129	0.184218	0.185088	0.185425	0.186975	0.188725
415.485	0.11806	0.117558	0.118307	0.119608	0.121353	0.123975	0.125414	0.128747	0.129684	0.13177	0.134103	0.134608	0.136929	0.139389	0.141273	0.142952	0.144215	0.146181	0.148364	0.149568	0.15115	0.153468	0.154659	0.155986	0.157478	0.159914	0.160888	0.162941	0.164409	0.166003	0.167299	0.168735	0.170596	0.171971	0.173066	0.175417	0.176426	0.177859	0.178485	0.180302	0.181362	0.181781	0.184002	0.184788	0.186277	0.187405	0.18822	0.189703	0.190245
414.984	0.119165	0.11864	0.118552	0.120731	0.122444	0.124948	0.127053	0.129779	0.130621	0.132844	0.134644	0.136459	0.138192	0.140103	0.141904	0.144099	0.145276	0.147449	0.148351	0.150739	0.15238	0.154747	0.155768	0.157691	0.158479	0.160878	0.161567	0.164411	0.165372	0.166754	0.168621	0.169681	0.171048	0.17304	0.174749	0.176111	0.177682	0.178823	0.179281	0.180541	0.182116	0.183174	0.184532	0.185729	0.187338	0.188307	0.189131	0.190707	0.191099
414.483	0.119884	0.119546	0.1201	0.121135	0.123681	0.126171	0.127947	0.130692	0.131788	0.133576	0.134783	0.137538	0.139089	0.141212	0.142964	0.14517	0.146862	0.148858	0.149763	0.151647	0.153293	0.155065	0.156329	0.158959	0.160131	0.162433	0.163611	0.165437	0.166994	0.168173	0.169668	0.170624	0.17229	0.173606	0.175454	0.177396	0.17859	0.179983	0.180791	0.181986	0.183247	0.184604	0.185161	0.187207	0.187953	0.18983	0.18979	0.19194	0.191956
413.982	0.121551	0.121552	0.1215	0.122835	0.1253	0.127678	0.129832	0.132523	0.13397	0.135456	0.137973	0.138766	0.141275	0.143325	0.144634	0.147201	0.148988	0.15047	0.151954	0.153671	0.155508	0.156954	0.158003	0.160246	0.162217	0.164141	0.165151	0.166937	0.168407	0.170206	0.171814	0.172852	0.174037	0.1759	0.178371	0.179603	0.1807	0.181977	0.183062	0.183962	0.185357	0.186534	0.187143	0.188468	0.190199	0.191457	0.192987	0.193204	0.194947
413.481	0.122058	0.121707	0.122117	0.123253	0.126099	0.128239	0.130396	0.133245	0.13438	0.1366	0.138488	0.140144	0.141655	0.143872	0.145518	0.148078	0.150115	0.151088	0.152735	0.154219	0.156754	0.158095	0.15977	0.160554	0.16302	0.16526	0.166013	0.167937	0.17	0.170816	0.17247	0.173667	0.175624	0.177224	0.178923	0.179371	0.182346	0.183332	0.18255	0.184803	0.186666	0.186418	0.188717	0.190788	0.191409	0.192516	0.19279	0.194208	0.196318
413.019	0.122859	0.12309	0.123017	0.124477	0.127024	0.129682	0.13165	0.134608	0.135945	0.137531	0.139116	0.141319	0.142927	0.14539	0.147656	0.148691	0.150052	0.152054	0.154187	0.155593	0.15771	0.159346	0.160761	0.162262	0.164802	0.165826	0.167488	0.169038	0.170687	0.171978	0.173368	0.175213	0.17672	0.178493	0.17991	0.181364	0.183144	0.184189	0.184754	0.186258	0.18802	0.189412	0.190151	0.191218	0.192809	0.194077	0.19536	0.196626	0.196871
412.518	0.124402	0.124292	0.124332	0.126632	0.128451	0.130634	0.132595	0.135755	0.136671	0.13854	0.140825	0.142502	0.144363	0.146695	0.148281	0.149896	0.152494	0.153892	0.154876	0.156916	0.158683	0.160174	0.162706	0.164025	0.165313	0.166723	0.168599	0.170852	0.171722	0.173792	0.175072	0.176393	0.177787	0.179244	0.18158	0.183483	0.184436	0.185449	0.186545	0.188001	0.188106	0.190741	0.19137	0.192453	0.193723	0.195287	0.196226	0.197176	0.198355
412.017	0.125447	0.124855	0.125486	0.126813	0.128274	0.131792	0.132972	0.136088	0.137462	0.139534	0.141336	0.142985	0.145546	0.147244	0.14898	0.151217	0.152808	0.154617	0.155835	0.158095	0.159239	0.161142	0.162676	0.164373	0.166782	0.167451	0.16885	0.170979	0.172711	0.174438	0.175218	0.177654	0.178926	0.180794	0.182222	0.184252	0.185079	0.186079	0.187353	0.188414	0.190139	0.191483	0.192875	0.194096	0.194845	0.195616	0.197254	0.197324	0.199054
411.516	0.126685	0.125877	0.126948	0.128332	0.130011	0.132665	0.134497	0.137536	0.138779	0.141217	0.142536	0.145093	0.146752	0.148402	0.15049	0.152762	0.154215	0.156002	0.157498	0.159367	0.161246	0.162787	0.164585	0.166533	0.168028	0.169475	0.171263	0.172411	0.174556	0.17582	0.177489	0.178841	0.179634	0.181925	0.184304	0.185345	0.1871	0.188111	0.189187	0.190266	0.191404	0.193515	0.194266	0.194503	0.197125	0.198222	0.198855	0.200061	0.201293
411.014	0.127766	0.127384	0.128088	0.129565	0.13198	0.134501	0.136431	0.139254	0.140579	0.14197	0.144306	0.14657	0.14882	0.150223	0.15235	0.154246	0.155687	0.157392	0.15893	0.161141	0.162667	0.164787	0.166204	0.168061	0.169616	0.171154	0.173154	0.174192	0.175765	0.176874	0.179124	0.180643	0.182325	0.183469	0.18597	0.187241	0.18874	0.189992	0.190751	0.192206	0.1935	0.194294	0.196223	0.197685	0.198839	0.19965	0.200682	0.20179	0.203185
410.513	0.129387	0.12877	0.128833	0.130613	0.133293	0.135726	0.137431	0.140192	0.141909	0.143612	0.145426	0.147649	0.149215	0.151684	0.15335	0.155188	0.157172	0.159134	0.160669	0.161545	0.16418	0.166453	0.167096	0.1682	0.170732	0.172386	0.17451	0.176069	0.17779	0.17895	0.180855	0.183108	0.183967	0.185895	0.187416	0.188433	0.190243	0.191722	0.192374	0.192658	0.194414	0.195847	0.198036	0.198816	0.200365	0.201061	0.202741	0.203988	0.204674
410.012	0.129487	0.128967	0.129625	0.130418	0.132947	0.1362	0.138498	0.141129	0.142089	0.144259	0.146289	0.148539	0.150296	0.152462	0.15376	0.155709	0.158147	0.159623	0.161618	0.163	0.165141	0.166284	0.168255	0.170393	0.171633	0.173506	0.175661	0.176567	0.178561	0.179706	0.181602	0.182979	0.184433	0.186457	0.188166	0.1896	0.190143	0.192192	0.193152	0.194598	0.195255	0.19674	0.198163	0.199922	0.20089	0.201829	0.20317	0.204265	0.205389
409.511	0.130254	0.129568	0.13014	0.130942	0.133836	0.136383	0.138555	0.14146	0.14284	0.144605	0.146849	0.148834	0.150357	0.152117	0.154519	0.15655	0.158426	0.159999	0.161766	0.163085	0.165018	0.166557	0.169274	0.170834	0.172904	0.174092	0.175929	0.17705	0.178758	0.179869	0.182162	0.183777	0.184459	0.186512	0.188784	0.190491	0.191762	0.192805	0.193745	0.195032	0.19592	0.197231	0.198679	0.200131	0.20138	0.202539	0.203279	0.205534	0.206043
409.009	0.131874	0.131108	0.13164	0.132638	0.135433	0.138323	0.140068	0.143414	0.14429	0.146209	0.148584	0.150413	0.152776	0.154396	0.156183	0.158278	0.160156	0.162276	0.163438	0.164875	0.167247	0.168337	0.170447	0.172347	0.174387	0.176016	0.176815	0.179175	0.180817	0.18206	0.183661	0.185345	0.187233	0.188713	0.19083	0.192032	0.194017	0.194427	0.196057	0.196679	0.197614	0.200439	0.201037	0.201922	0.203666	0.204273	0.205758	0.20726	0.208419
408.508	0.131922	0.131794	0.132206	0.133747	0.136246	0.138902	0.140802	0.143401	0.14451	0.146774	0.149242	0.150676	0.152829	0.155292	0.157264	0.159184	0.160697	0.162381	0.164295	0.165898	0.167722	0.169332	0.171382	0.173132	0.174668	0.176585	0.177918	0.179515	0.181367	0.182905	0.184258	0.186167	0.187403	0.188694	0.191182	0.192946	0.194568	0.1956	0.1964	0.197368	0.198906	0.200228	0.201781	0.202822	0.203494	0.205579	0.20656	0.208191	0.209166
408.007	0.133012	0.132207	0.132576	0.134463	0.136888	0.139471	0.14111	0.144432	0.146071	0.147975	0.150059	0.151769	0.154052	0.156351	0.158249	0.159779	0.161858	0.164006	0.16571	0.167238	0.169038	0.170751	0.17225	0.174207	0.175617	0.177605	0.179126	0.181006	0.182628	0.183829	0.185927	0.18733	0.188311	0.190313	0.192538	0.194124	0.196038	0.196888	0.198083	0.198954	0.199927	0.201919	0.202556	0.203944	0.205173	0.206882	0.208148	0.208449	0.209628
407.505	0.134059	0.133303	0.133847	0.1354	0.13734	0.140165	0.142558	0.145288	0.146659	0.148737	0.15062	0.153078	0.154952	0.15662	0.157965	0.161375	0.162532	0.164814	0.165965	0.168119	0.169736	0.171874	0.173465	0.175547	0.176852	0.178408	0.180479	0.181661	0.183756	0.185061	0.187098	0.188654	0.189709	0.191532	0.193719	0.195583	0.196429	0.196953	0.19937	0.199996	0.201944	0.202957	0.203595	0.205124	0.206426	0.208021	0.209067	0.209784	0.211167
407.004	0.134711	0.134184	0.13444	0.136122	0.138405	0.140886	0.14314	0.146185	0.147622	0.149564	0.151647	0.153131	0.156151	0.157669	0.160034	0.162165	0.163638	0.165939	0.16758	0.169297	0.170718	0.172377	0.174521	0.175861	0.178204	0.179648	0.18131	0.182939	0.185384	0.186302	0.188228	0.18956	0.190767	0.192727	0.194533	0.196545	0.197173	0.199018	0.200149	0.200743	0.203216	0.204051	0.204968	0.206863	0.208032	0.209163	0.210387	0.21128	0.212674
406.502	0.134907	0.135202	0.135718	0.137378	0.139647	0.142159	0.144566	0.147835	0.148877	0.150807	0.152921	0.154613	0.156637	0.159178	0.161516	0.163097	0.165104	0.167015	0.168397	0.170366	0.172117	0.173972	0.176113	0.178184	0.179321	0.181131	0.183053	0.184474	0.186457	0.187767	0.1901	0.191268	0.192718	0.194586	0.196373	0.197855	0.199086	0.200862	0.202003	0.203153	0.204518	0.205781	0.207569	0.20833	0.209455	0.210679	0.21198	0.213599	0.214531
406.001	0.135379	0.134749	0.136032	0.137484	0.139889	0.14241	0.144954	0.148011	0.149267	0.151765	0.153649	0.154859	0.157548	0.159128	0.161578	0.164055	0.165316	0.16771	0.169172	0.171082	0.172754	0.174769	0.176357	0.178295	0.180365	0.182281	0.183707	0.185159	0.186846	0.188698	0.190147	0.192108	0.193325	0.195341	0.197143	0.199315	0.199536	0.201679	0.20206	0.203768	0.205236	0.206773	0.207576	0.209112	0.210625	0.211475	0.212794	0.214109	0.215139
405.499	0.136341	0.135459	0.136502	0.138293	0.14044	0.143196	0.145547	0.148098	0.150003	0.151725	0.153478	0.156226	0.158439	0.160361	0.162328	0.164279	0.166266	0.168425	0.169862	0.171564	0.173903	0.175989	0.177418	0.179373	0.181038	0.1821	0.184849	0.186166	0.188113	0.189523	0.191141	0.19317	0.19425	0.195865	0.197979	0.200033	0.201423	0.202084	0.20362	0.204805	0.206499	0.207346	0.208386	0.210166	0.211845	0.21291	0.213557	0.215378	0.216137
404.997	0.1375	0.137002	0.13754	0.139242	0.141945	0.144318	0.14652	0.149654	0.151162	0.152171	0.154907	0.157319	0.159143	0.161352	0.163605	0.165546	0.167761	0.168949	0.17171	0.173067	0.174558	0.177007	0.17821	0.180603	0.182038	0.184348	0.185631	0.18734	0.189252	0.191162	0.192169	0.194903	0.19608	0.196609	0.199622	0.201387	0.202838	0.203923	0.205039	0.205796	0.207943	0.208946	0.209811	0.21161	0.212916	0.214125	0.215148	0.216698	0.218092
404.496	0.137874	0.137714	0.138438	0.140306	0.142734	0.145053	0.147602	0.150151	0.151238	0.153849	0.156084	0.158087	0.160238	0.16245	0.16472	0.16626	0.168895	0.170238	0.172571	0.174351	0.176204	0.178117	0.179676	0.181799	0.183362	0.185527	0.186971	0.188847	0.189992	0.192273	0.193449	0.195177	0.196904	0.198473	0.2003	0.202536	0.204492	0.205156	0.206505	0.208111	0.20908	0.210711	0.211193	0.21294	0.214665	0.215698	0.216966	0.218462	0.219705
403.994	0.138901	0.138005	0.138737	0.140906	0.143851	0.145227	0.148446	0.151586	0.152878	0.154672	0.157	0.158499	0.161043	0.163009	0.165677	0.167536	0.169073	0.171464	0.173359	0.175289	0.177161	0.178731	0.180855	0.182761	0.184668	0.186692	0.188111	0.189828	0.19144	0.193256	0.194947	0.196658	0.198428	0.200404	0.201458	0.203771	0.205513	0.206735	0.207472	0.208522	0.210475	0.211636	0.213061	0.214658	0.215729	0.216321	0.218469	0.21962	0.221059
[truncated: 408 more rows]
[truncated: 106 more columns]

## Sheet: Figure 2f
Singlet oxygen emission spectra of [Ru(bpy)3]Cl2 (black) and PdL (red) in CD3OD irradiated with blue light (λex = 450 nm, 50 mW, 0.4 W/cm2).
Wavelength	Singlet Oxygem Emission Emission
nm	[Ru(bpy)3]Cl2	PdL
1040.34	0.000209014	9.96512e-06
1043.45	0.000182887	9.96512e-06
1046.55	0.000182887	0
[truncated: 162 more rows]

## Sheet: Figure 2g-left
The absorbance change of ABMDMA Opti-MEM complete solution (100 µM) in the presence of PdL (25 µM) under green light irradiation (515 nm, 2.0 mW) over 5 min.
[truncated: 603 more rows]

[truncated: 4 more sheets: Figure 2g-right, Figure 2h-left, Figure 2h-middle, Figure 2h-right]
