# Supplementary material for: In vivo metallophilic self-assembly of a light-activated anticancer drug
Source: Nat Chem. 2023 May 11;15(7):980–7. doi: 10.1038/s41557-023-01199-w (PMC10322715; doi:10.1038/s41557-023-01199-w)
Supplement: Source Data Fig. 3 — Statistical source data for anticancer cytotoxicity of PdL in 2D monolayers and 3D tumour spheroids, apoptosis, mouse body weight and mouse tumour growth curves in Fig. 3a–d. [file 41557_2023_1199_MOESM9_ESM.xls]

## Sheet: Figure 3a
EC50 values of PdL to A375 2D-monolayer and 3D-spheroid cancer cells incubated, either in the dark or upon green light irradiation (13 J/cm2), and in normoxic or hypoxic conditions
	EC50 values (μM)	dark			light
	2D-nomoxic	12.3	13.6	10.9	0.17	0.18	0.16
	2D-hypoxic	15.9	17.5	14.5	0.49	0.58	0.42
	3D-normoxic	9.19	11.29	7.39	0.17	0.18	0.15
	3D-hypoxic	14.33	19.21	11.63	0.199	0.213	0.186

## Sheet: Figure 3b
Flow cytometry quantification of healthy, early apoptotic, later apoptotic and necrotic A375 cells after treatment with PdL (2 µM) in the dark or with green light irradiation in a time gradient (2 h, 4 h, 24 h).
	heathy	early apoptotic	later apoptotic	necrotic
Control dark	62	7.99	10.1	19.9
Control light	65.7	8.14	8.94	17.2
cisplatin (24 h)	19.5	4.5	50	26
PdL dark (2 h)	94.7	0.35	0.13	4.86
PdL light (2 h)	90	2.12	0.69	7.18
PdL dark (4 h)	77.4	8.1	6.21	8.32
PdL light (4 h)	50.5	16.7	18.7	14.1
PdL dark (24 h)	58.2	17.1	18.6	6.09
PdL light (24 h)	14.6	5.84	49.6	30

## Sheet: Figure 3c
Time evolution of the mouse weight 20 days posttreatment.
Day	Control	error bar	Light	error bar	PdL	error bar	PdL+Light	error bar
0	22.1533	0.44679	22.3367	0.87827	23.5533	1.06628	22.0433	1.19595
2	22.34	0.15895	22.7567	1.08374	23.7467	0.24088	22.1433	1.32429
4	22.83	0.00816	22.71	1.23161	23.7533	0.74231	21.8733	1.53176
6	23.3033	0.31626	23.01	1.19021	23.94	1.24397	22.1033	1.27398
8	23.2533	0.29691	23.3667	1.19064	24.9633	3.53909	22.77	1.32184
10	23.5567	0.44791	23.8433	1.07729	24.3833	1.83238	22.8133	1.27631
12	24.1167	0.75075	24.29	1.05366	24.5267	1.50697	23.5767	0.99282
14	23.94	0.95051	24.1633	0.74069	24.5767	1.80788	23.1633	1.19514
16	23.9567	0.28546	24.4533	0.82058	24.5233	1.53398	23.4133	1.10325
18	24.2767	0.52493	24.7667	1.13038	24.9767	1.72824	23.7267	0.64922
20	24.5467	0.19737	24.6033	1.44514	25.3767	1.48979	23.94	0.67985

## Sheet: Figure 3d
A375 tumor growth inhibition in different mouse groups treated by tail intravenous injection.
Day	Control	error bar	Light	error bar	PdL	error bar	PdL+Light	error bar
0	103.77	2.92	104.507	13.8961	95.45	14.1485	102.387	7.63135
2	155.183	9.11	129.927	21.1637	117.6	3.63172	99.23	6.53197
4	198.037	16.54	154.673	34.0704	130.497	16.4135	98.7567	10.8775
6	258.5	37.54	246.97	78.0469	148.167	24.2888	93.84	8.48988
8	307.703	27.15	317.307	62.9575	172.293	30.3851	97.6533	10.0026
10	365.94	55.07	353.267	79.4873	191.89	47.5823	95.1433	7.25435
12	491.583	93.51	545.52	49.7988	242.43	73.6105	97.2267	5.83932
14	544.89	119.28	617.55	93.733	298.697	108.33	86.6363	11.4445
16	613.013	121.67	691.56	88.961	367.073	128.871	79.2467	14.9128
18	715.723	87.31	734.917	59.5094	382.52	115.942	76.8867	16.5262
20	823.577	33.98	784.46	30.3682	456.033	146.59	74.65	19.619
