# Supplementary material for: In vivo metallophilic self-assembly of a light-activated anticancer drug
Source: Nat Chem. 2023 May 11;15(7):980–7. doi: 10.1038/s41557-023-01199-w (PMC10322715; doi:10.1038/s41557-023-01199-w)
Supplement: Source Data Fig. 4 — Statistical source data for cell uptake, uptake inhibition, mouse body distribution and tumour accumulation percentage in Fig. 4a–d. [file 41557_2023_1199_MOESM10_ESM.xls]

## Sheet: Figure 4a
The Pd content (ICP-MS) of A375 skin melanoma cell monolayers (a) 2 or 24 h after treatment with PdL (2 µM)
	2 h			24 h
Pd content (ng/million cells)	32.7	38.2	16.9	154	206	153

## Sheet: Figure 4b
The Pd content (ICP-MS) of A375 skin melanoma cell monolayers 2 h after treatment with PdL (5 µM) in combination with different uptake inhibitors
	Control	4 °C	NaN3	Wortmannin	Pitstop	Dynasore	Nocodazole
Pd content (ng/million cells)	34	18	31	41	30.5	31	52
Pd content (ng/million cells)	48	21	35	28	44	44	59
Pd content (ng/million cells)	40	31	38	32	31.2	46	46

## Sheet: Figure 4c
Biodistribution of palladium (ICP-OES) in different organs of mice at different time points after intravenous tail injection of PdL.
Pd content/tissue mass (μg/g)	2 h			6 h			12 h			20 h			24 h
liver	3.86777	3.28519	3.37589	2.46124	2.5	2.59191	1.75	1.74806	1.62214	1.464	1.65809	1.67557	1.10268	0.952	1.05752
tumor	0.135659	0.179825	0.1875	0.535433	0.549242	0.529412	0.864035	0.866379	0.87395	0.192	0.162791	0.148551	0.155039	0.148551	0.154412
heart	0.193878	0.241176	0.174528	0.168269	0.181818	0.148649	0.168317	0.16087	0.166667	0.161616	0.181373	0.169725	0.173684	0.186813	0.171053
spleen	0.186869	0.154762	0.152344	0.191964	0.231132	0.185484	0.186957	0.234513	0.220183	0.160714	0.156	0.184874	0.165179	0.16087	0.159664
lung	0.120155	0.143939	0.131356	0.134783	0.157025	0.148305	0.146552	0.155462	0.154472	0.151376	0.162281	0.169421	0.151261	0.14	0.170732
kidney	0.269565	0.3	0.231343	0.183486	0.198198	0.179487	0.146789	0.168103	0.150407	0.171569	0.182243	0.18018	0.174528	0.142202	0.166667

## Sheet: Figure 4d
Tumor palladium accumulation efficiency in mice at different time points after intravenous tail injection by PdL. %ID/g = (Pd content of tumor/Pd content of injection solution)×100%/mass of measured organs).
	tumor accumulation percent (%)
2 h	2.1	2.4	2.5
6 h	8	8.4	8.4
12 h	11.6	11.7	12.2
20 h	2.8	2.4	2.4
24 h	2.4	2.4	2.5
